# Supplementary material for: Assessing Illumina technology for the high-throughput sequencing of bacteriophage genomes
Source: PeerJ. 2016 Jun 1;4:e2055. doi: 10.7717/peerj.2055 (PMC4893331; doi:10.7717/peerj.2055)
Supplement: Supplemental Information 1 — Table S1. Assembly of 1826 bacteriophage at 100× coverage, with the three assembly programs SPAdes3-1, Velvet and Ray. Table S2. Results of assembling 26 bacteriophage with SPAdes3-1 using an increasing insert size from 300–650 bp and sequencing depth in the range of 20–1,000×. Table S3. Assembly data of 1826 bacteriophages assembled with SPAdes3-1 at 20, 30, 40, 50 and 100× coverage. Table S4. Assembly data of 960 pairs of bacteriophage assembled with SPAdes3-1. Table S5. Assembly data of 96 pairs of Pseudomonas bacteriophages assembled with SPAdes3-1. A minimum of 30× coverage was maintained for all samples. Differing ratios of coverage were tested for each combination of phages, with ratios of 1:9, 1:1, 9:1 and two randomly selected coverages. Table S6. Assembly data of 96 pairs of Mycobacterium phages assembled with SPAdes3-1. A minimum of 30× coverage was maintained for all samples. Differing ratios of coverage were tested for each combination of phages, with ratios of 1:9, 1:1, 9:1 and two randomly selected coverages. Table S7. Assembly data of 96 combinations of Pseudomonas and Mycobacterium phages assembled with SPAdes3-1. A minimum of 30× coverage was maintained for all samples. Differing ratios of coverage were tested for each combination of phages, with ratios of 1:9, 1:1, 9:1 and two randomly selected coverages. Table S8. SPAdes3-1 assembly data of 96 combinations of three bacteriophages infecting Mycobacterium, Pseudomonas and Synechococcus. A random coverage was selected for all samples with a minimum of 30× and maximum of 100×. Table S9. SPAdes3-1 assembly data of 96 combinations of four bacteriophages infecting infecting Mycobacterium, Pseudomonas, Bacillus and Synechococcus. A random coverage was selected for all samples with a minimum of 30× and maximum of 100×. Table S10. Identification of small indels by the re-sequencing of bacteriophage T4. Table S11. Identification of SNPs by the re-sequencing of bacteriophage T4. Table S12. Identification of [file peerj-04-2055-s001.xls]

## Sheet: TableS1
			SPADES				VELVET					RAY
Genome Accession	Phage Name	Reference length	Largest contig	Misassemblies	% of genome on largest contig	Complete Assembly	Number contigs >= 1001	Largest Contig	Misassemblies	% of genome on largest contig	Complete Assembly	Number contigs >= 1001	Largest Contig	Misassemblies	% of genome on largest contig	Complete
AF323672	Lactococcus phage bIL311	14510	13481	0	92.9083	0	1	13548	0	93.3701	0	2	8339	0	57.4707	0
AJ302074	Streptococcus phage MM1	40248	38824	0	96.4619	0	2	32776	0	81.4351	0	2	33036	0	82.0811	0
AP008983	Clostridium phage c-st	185683	118170	0	63.6407	0	7	118311	0	63.7167	0	6	118944	0	64.0576	0
AY543070	Escherichia phage T5	121750	111658	0	91.7109	0	1	111729	0	91.7692	0	1	112114	1	92.0854	0
AY587007	Escherichia phage T5 strain ATCC 11303-B5	121752	111740	0	91.7767	0	1	112010	0	91.9985	0	1	110481	0	90.7427	0
EU418428	Staphylococcus phage A5W	145542	137214	0	94.2779	0	1	137285	1	94.3267	0	1	91712	0	63.0141	0
FN667788	Campylobacter phage CP220	177534	98026	0	55.2153	0	50	10762	0	6.06194	0	6	55078	0	31.0239	0
HE861935	Streptococcus phage TP-J34	45606	43773	0	95.9808	0	2	34579	0	75.8212	0	2	34882	0	76.4856	0
HQ406778	Salmonella phage Spc35	118351	108905	0	92.0187	0	1	108976	1	92.0786	0	0	0	0	0	0
HQ704801	Organic Lake virophage	26421	16321	0	61.7728	0	2	16424	0	62.1627	0	3	13572	0	51.3682	0
HQ728264	Erwinia phage vB_EamM-Y2	56621	54140	0	95.6182	0	1	54211	1	95.7436	0	0	0	0	0	0
JX100809	Caulobacter phage swift	219216	209372	0	95.5095	0	1	209443	0	95.5418	0	1	209827	1	95.717	0
JX100811	Caulobacter phage karma	221828	211701	0	95.4348	0	1	211772	1	95.4668	0	1	212091	0	95.6106	0
JX100812	Caulobacter phage magneto	218929	209110	0	95.515	0	1	209181	1	95.5474	0	1	209716	0	95.7918	0
JX100813	Caulobacter phage phiCbK	215710	205550	0	95.29	0	2	129156	0	59.8748	0	1	205980	0	95.4893	0
JX100814	Caulobacter phage rogue	223720	213526	0	95.4434	0	1	213597	1	95.4751	0	1	213927	1	95.6227	0
JX195166	Pectobacterium phage My1	122024	108498	0	88.9153	0	1	108766	1	89.1349	0	1	109723	1	89.9192	0
KC413988	Streptococcus phage phiST1	38940	33176	0	85.1977	0	2	33179	0	85.2054	0	2	33134	0	85.0899	0
KF114876	Leptospira phage vB_LalZ_80412-LE1	86537	80931	0	93.5218	0	3	63153	0	72.978	0	1	81358	0	94.0153	0
KF534715	Pectobacterium phage PM1	55098	52560	0	95.3937	0	1	52631	1	95.5225	0	0	0	0	0	0
KF669649	Bacillus phage CampHawk	146193	132548	0	90.6664	0	1	132619	1	90.715	0	0	0	0	0	0
KF766114	Staphylococcus phage K	148317	139958	0	94.3641	0	1	140029	0	94.412	0	1	140376	1	94.6459	0
JX913857	Synthetic Enterobacteria phage phiX174.1f	5386	5117	0	95.0056	0	2	3591	0	66.6729	0	2	2430	0	45.117	0
AP013029	Bacillus phage phiNIT1	155631	150655	0	96.8027	0	1	150527	0	96.7204	0	1	151118	0	97.1002	1
DQ003638	Listeria phage A511	137619	134621	0	97.8215	1	1	134692	1	97.8731	0	1	135108	1	98.1754	0
EF583821	Bacillus phage 0305phi8-36	218948	212596	0	97.0989	1	1	212667	1	97.1313	0	0	0	0	0	0
FN667789	Campylobacter phage CPt10	175720	175709	0	99.9937	1	4	98658	0	56.145	0	4	98317	0	55.9509	0
HQ110084	Erwinia phage ENT90	29564	29982	0	101.414	1	2	26684	0	90.2584	0	1	29287	1	99.063	0
HQ259105	Escherichia phage vB_EcoP_G7C	72917	71884	0	98.5833	1	1	71955	1	98.6807	0	0	0	0	0	0
KC821607	Cellulophaga phage phi19:1	57447	39129	0	68.1132	0	2	54378	1	94.6577	0	1	57437	0	99.9826	1
KF669652	Bacillus phage Grass	156648	152567	0	97.3948	1	3	70285	1	44.8681	0	1	151791	0	96.8994	0
KF669662	Bacillus phage Spock	164297	161624	0	98.3731	1	1	161496	1	98.2952	0	1	162117	1	98.6731	0
HQ377373	Liberibacter phage SC2	38997	36558	0	93.7457	0	1	38529	0	98.7999	1	2	36352	0	93.2174	0
AB231700	Microcystis aeruginosa phage Ma-LMM01	162109	162060	0	99.9698	1	2	118755	0	73.2563	0	0	0	0	0	0
AB276040	Ralstonia phage RSA1	38760	38751	0	99.9768	1	2	30728	0	79.2776	0	0	0	0	0	0
AB451219	Ralstonia phage RSB1	43079	42881	0	99.5404	1	1	42952	1	99.7052	0	0	0	0	0	0
AB712291	Enterococcus phage BC611	53996	53782	0	99.6037	1	1	53853	1	99.7352	0	0	0	0	0	0
AF176025	Lactococcus phage BK5-T	40003	39065	0	97.6552	1	2	19267	0	48.1639	0	2	19624	0	49.0563	0
AJ251805	Yersinia phage phiYeO3-12	39600	39495	0	99.7348	1	1	39566	1	99.9141	0	0	0	0	0	0
AJ318471	Enterobacteria phage T3	38208	38104	0	99.7278	1	1	38175	1	99.9136	0	0	0	0	0	0
AM084415	Enterobacteria phage K1E	45251	45090	0	99.6442	1	1	45161	1	99.8011	0	0	0	0	0	0
AM265638	Pseudomonas phage LKD16	43200	42899	0	99.3032	1	1	42970	1	99.4676	0	0	0	0	0	0
AM265639	Pseudomonas phage LKA1	41593	41422	0	99.5889	1	1	41493	1	99.7596	0	0	0	0	0	0
AM910651	Pseudomonas phage LUZ19	43548	43203	0	99.2078	1	1	43274	1	99.3708	0	0	0	0	0	0
AP013522	Uncultured Mediterranean phage uvMED DNA	41754	41833	0	100.189	1	2	24370	0	58.3657	0	1	42213	1	101.099	0
AY374448	Klebsiella phage phiKO2	51601	51591	0	99.9806	1	3	27623	0	53.5319	0	3	27957	0	54.1792	0
AY526908	Bordetella phage BMP-1	42663	42682	0	100.045	1	2	33395	0	78.2763	0	2	33417	0	78.3278	0
AY575774	Pseudomonas phage PaP2	43783	43762	0	99.952	1	2	30569	0	69.8193	0	2	30733	0	70.1939	0
DQ111067	Enterobacteria phage K1F	39704	39653	0	99.8715	1	1	39685	1	99.9521	0	0	0	0	0	0
DQ499600	Corynebacterium phage P1201	70579	70344	0	99.667	1	2	63662	0	90.1996	0	2	63944	0	90.5992	0
EF372997	Synechococcus phage Syn5	46214	46104	0	99.762	1	1	46175	1	99.9156	0	0	0	0	0	0
EF537008	Phormidium phage Pf-WMP3	43249	43142	0	99.7526	1	1	43213	1	99.9168	0	0	0	0	0	0
FN263372	Pseudomonas phage phikF77	43152	42827	0	99.2468	1	1	42898	1	99.4114	0	0	0	0	0	0
FN422399	Pseudomonas phage LIT1	72544	72016	0	99.2722	1	1	72087	1	99.37	0	0	0	0	0	0
FR687252	Pantoea phage LIMElight	44546	44396	0	99.6633	1	1	44467	1	99.8227	0	0	0	0	0	0
FR775895	Enterobacteria phage phi92	148612	148396	0	99.8547	1	2	76256	0	51.3121	0	0	0	0	0	0
GQ241246	Clavibacter phage CMP1	58652	57988	0	98.8679	1	1	58059	1	98.989	0	0	0	0	0	0
GQ334450	Cyanophage PSS2	107530	106852	0	99.3695	1	3	90181	0	83.8659	0	3	90783	0	84.4257	0
GU936715	Synechococcus phage S-CBS3	33004	32027	0	97.0398	1	1	32863	1	99.5728	0	1	33014	1	100.03	0
HM568888	Clostridium phage phiCD38-2	41090	41063	0	99.9343	1	2	20918	0	50.9078	0	2	21237	0	51.6841	0
HQ186308	Acinetobacter phage phiAB1	41526	41240	0	99.3113	1	1	41311	1	99.4823	0	0	0	0	0	0
HQ377372	Liberibacter phage SC1	40048	40023	0	99.9376	1	3	34165	0	85.3101	0	3	25416	0	63.4638	0
HQ728266	Erwinia phage vB_EamP-S6	74669	74399	0	99.6384	1	1	74470	1	99.7335	0	0	0	0	0	0
JF767210	Clostridium phage phiCP9O	39594	39582	0	99.9697	1	2	30433	0	76.8627	0	2	30842	0	77.8956	0
JN699012	Mycobacterium phage SG4	59016	58987	0	99.9509	1	2	49237	0	83.4299	0	2	50279	0	85.1955	0
JN991020	Pseudomonas phage Bf7	40058	39768	0	99.276	1	1	39839	1	99.4533	0	0	0	0	0	0
JQ307386	Pseudomonas phage vB_Pae-TbilisiM32	42966	42670	0	99.3111	1	1	42741	1	99.4763	0	0	0	0	0	0
JX421753	Enterobacteria phage T7M	38202	38099	0	99.7304	1	1	38170	1	99.9162	0	0	0	0	0	0
JX483873	Rhizobium phage RHEph01	43444	43059	0	99.1138	1	1	43130	1	99.2772	0	0	0	0	0	0
JX658790	Acinetobacter phage Abp1	42185	41953	0	99.45	1	1	42024	1	99.6183	0	0	0	0	0	0
JX875065	Staphylococcus phage SA5	137031	137015	0	99.9883	1	2	88042	0	64.2497	0	2	72155	0	52.656	0
KC330680	Bacillus phage Eoghan	49458	48791	0	98.6514	1	1	48862	1	98.7949	0	0	0	0	0	0
KC330682	Bacillus phage Taylor	49492	48788	0	98.5775	1	1	48859	1	98.721	0	0	0	0	0	0
KC330684	Bacillus phage Andromeda	49259	48534	0	98.5282	1	1	48605	1	98.6723	0	0	0	0	0	0
KC481682	Bacillus phage vB_BanS-Tsamsa	168876	168719	0	99.907	1	4	94339	0	55.8629	0	0	0	0	0	0
KC862295	Pseudomonas phage CHA_P1	88255	88237	0	99.9796	1	2	62145	0	70.4153	0	2	62488	0	70.8039	0
KF598865	Cyanophage PP	42480	42373	0	99.7481	1	1	42444	1	99.9153	0	0	0	0	0	0
KF626666	Xylella phage Paz	43869	43321	0	98.7508	1	1	43392	1	98.9127	0	0	0	0	0	0
KF626667	Xylella phage Prado	43940	43451	0	98.8871	1	1	43522	1	99.0487	0	0	0	0	0	0
KF669651	Bacillus phage Glittering	49246	48522	0	98.5298	1	1	48593	1	98.674	0	0	0	0	0	0
KF669656	Acinetobacter phage Petty	40739	40558	0	99.5557	1	1	40629	1	99.73	0	0	0	0	0	0
KF669658	Acinetobacter phage Presley	77792	77308	0	99.3778	1	1	77379	1	99.4691	0	0	0	0	0	0
KF669661	Bacillus phage Slash	80382	79942	0	99.4526	1	1	80013	1	99.5409	0	0	0	0	0	0
KF669663	Bacillus phage Staley	81656	81216	0	99.4612	1	1	81287	1	99.5481	0	0	0	0	0	0
KF728385	Enterococcus phage IME_EF3	41687	41246	0	98.9421	1	1	41317	1	99.1124	0	0	0	0	0	0
KF787094	Achromobacter phage JWDelta	73659	73352	0	99.5832	1	1	73423	1	99.6796	0	0	0	0	0	0
KF787095	Achromobacter phage JWAlpha	72329	72091	0	99.6709	1	1	72162	1	99.7691	0	0	0	0	0	0
JX238501	#N/A	149844	147302	0	98.3036	1	1	147373	1	98.351	0	1	145990	0	97.428	1
KF669647	Bacillus phage BigBertha	165238	162788	0	98.5173	1	1	162859	1	98.5603	0	1	161660	0	97.8346	1
AB647160	Helicobacter phage KHP30	26215	26208	0	99.9733	1	2	14994	0	57.1963	0	1	26187	0	99.8932	1
AB731695	Helicobacter phage KHP40	26449	26433	0	99.9395	1	2	17499	0	66.1613	0	1	26419	0	99.8866	1
AB863625	Ralstonia phage RSK1	40471	40413	0	99.8567	1	3	1290	0	3.18747	0	1	40847	0	100.929	1
AF115102	Streptococcus phage Sfi19	37370	37317	0	99.8582	1	2	24777	2	66.3018	0	1	37328	0	99.8876	1
AF125520	Enterobacteria phage 933W	61670	61649	0	99.9659	1	3	55274	0	89.6287	0	1	61655	0	99.9757	1
AF145054	Streptococcus phage 7201	35466	35460	0	99.9831	1	2	31739	0	89.4913	0	1	35427	0	99.89	1
AF165214	Pseudomonas phage D3	56426	56408	0	99.9681	1	3	36289	2	64.3126	0	1	56372	0	99.9043	1
AF323669	Lactococcus phage bIL286	41834	41882	0	100.115	1	3	15223	0	36.3891	0	1	41827	0	99.9833	1
AF396866	Myxococcus phage Mx8	49534	49519	0	99.9697	1	2	47142	0	95.171	0	1	49507	0	99.9455	1
AF503408	Enterobacteria phage P7	101660	101613	0	99.9538	1	13	27124	1	26.6811	0	1	101624	0	99.9646	1
AJ630128	Synechococcus phage S-PM2	196280	196231	0	99.975	1	2	129649	0	66.0531	0	1	196257	0	99.9883	1
AP004402	Stx2 converting phage I	61765	61757	0	99.987	1	3	30138	0	48.7946	0	1	61745	0	99.9676	1
AP013362	Uncultured Mediterranean phage uvMED DNA	39365	39442	0	100.196	1	1	39355	1	99.9746	0	1	39344	0	99.9467	1
AP013368	Uncultured Mediterranean phage uvMED DNA	35263	35340	0	100.218	1	2	30338	0	86.0335	0	1	35216	0	99.8667	1
AP013369	Uncultured Mediterranean phage uvMED DNA	41524	41601	0	100.185	1	2	27603	0	66.4748	0	1	41481	0	99.8964	1
AP013373	Uncultured Mediterranean phage uvMED DNA	32222	32182	0	99.8759	1	2	21286	0	66.0605	0	1	32158	0	99.8014	1
AP013398	Uncultured Mediterranean phage uvMED DNA	35951	36036	0	100.236	1	2	29708	0	82.6347	0	1	35928	0	99.936	1
AP013436	Uncultured Mediterranean phage uvMED DNA	38286	38251	0	99.9086	1	2	25721	0	67.1812	0	1	38252	0	99.9112	1
AP013441	Uncultured Mediterranean phage uvMED DNA	36710	36684	0	99.9292	1	2	32420	0	88.3138	0	1	36681	0	99.921	1
AP013447	Uncultured Mediterranean phage uvMED DNA	32109	32083	0	99.919	1	2	23653	0	73.6647	0	1	32084	0	99.9221	1
AP013448	Uncultured Mediterranean phage uvMED DNA	32115	32192	0	100.24	1	2	18854	0	58.7078	0	1	32082	0	99.8972	1
AP013461	Uncultured Mediterranean phage uvMED DNA	37755	37832	0	100.204	1	2	32279	0	85.496	0	1	37716	0	99.8967	1
AP013465	Uncultured Mediterranean phage uvMED DNA	34958	35035	0	100.22	1	2	19781	0	56.585	0	1	34908	0	99.857	1
AP013469	Uncultured Mediterranean phage uvMED DNA	34856	34933	0	100.221	1	2	20029	0	57.4621	0	1	34825	0	99.9111	1
AP013476	Uncultured Mediterranean phage uvMED DNA	32720	32797	0	100.235	1	2	31715	0	96.9285	0	1	32687	0	99.8991	1
AP013498	Uncultured Mediterranean phage uvMED DNA	31700	31664	0	99.8864	1	0	634	0	2	0	1	31635	0	99.795	1
AP013508	Uncultured Mediterranean phage uvMED DNA	34694	34771	0	100.222	1	1	34674	1	99.9424	0	1	34667	0	99.9222	1
AP013512	Uncultured Mediterranean phage uvMED DNA	32707	32784	0	100.235	1	2	21720	0	66.4078	0	1	32684	0	99.9297	1
AP013513	Uncultured Mediterranean phage uvMED DNA	32413	32490	0	100.238	1	2	20435	0	63.0457	0	1	32371	0	99.8704	1
AP013521	Uncultured Mediterranean phage uvMED DNA	35858	35935	0	100.215	1	2	19254	0	53.6951	0	1	35832	0	99.9275	1
AY616033	Burkholderia phage BcepB1A	47399	47375	0	99.9494	1	2	34367	0	72.5057	0	1	47372	0	99.943	1
AY954954	Staphylococcus phage 2638A	41318	41289	0	99.9298	1	2	21915	0	53.0398	0	1	41286	0	99.9226	1
AY954960	Staphylococcus phage 96	43576	43550	0	99.9403	1	2	26718	0	61.3136	0	1	43568	0	99.9816	1
AY954962	Staphylococcus phage 71	43114	43102	0	99.9722	1	2	23875	0	55.3764	0	1	43066	0	99.8887	1
AY954970	Staphylococcus phage Twort	130706	130697	0	99.9931	1	3	55634	0	42.5642	0	1	130671	0	99.9732	1
AY967407	Enterobacteria phage RB43	180500	180483	0	99.9906	1	2	141836	0	78.5795	0	1	180477	0	99.9873	1
CP000917	Escherichia phage Eps7	111382	111376	0	99.9946	1	2	98274	0	88.2315	0	1	111365	0	99.9847	1
DQ113772	Streptococcus phage MM1 1998	38893	38889	0	99.9897	1	1	38884	1	99.9769	0	1	38870	0	99.9409	1
DQ149023	Synechococcus phage syn9	177300	177268	0	99.982	1	2	145245	0	81.9205	0	1	177269	0	99.9825	1
DQ163916	Pseudomonas phage M6	59446	59436	0	99.9832	1	2	39131	0	65.8261	0	1	59390	0	99.9058	1
DQ398046	Mycobacterium phage Orion	68427	68361	0	99.9035	1	2	50915	0	74.4078	0	1	68395	0	99.9532	1
DQ398052	Mycobacterium phage Wildcat	78296	78269	0	99.9655	1	2	58634	0	74.8876	0	1	78237	0	99.9246	1
DQ431235	Propionibacterium phage PA6	29739	29725	0	99.9529	1	2	22044	0	74.1249	0	1	29706	0	99.889	1
DQ490056	Lactococcus phage Q54	26537	26531	0	99.9774	1	2	14984	0	56.4646	0	1	26508	0	99.8907	1
DQ529280	Aeromonas phage 25	161475	161472	0	99.9981	1	3	92668	0	57.3885	0	1	161452	0	99.9858	1
DQ674738	Aeromonas phage phiO18P	33985	33969	0	99.9529	1	5	11971	0	35.2244	0	1	33951	0	99.9	1
DQ831957	Staphylococcus phage CNPH82	43420	43411	0	99.9793	1	4	23889	0	55.0184	0	1	43403	0	99.9608	1
EF153632	Burkholderia phage BcepF1	72415	72382	0	99.9544	1	2	46041	0	63.5794	0	1	72376	0	99.9461	1
EF460875	Enterobacteria phage phiEcoM-GJ1	52975	52937	0	99.9283	1	2	33121	0	62.5219	0	1	52927	0	99.9094	1
EU100884	Thermus phage P7426	83319	83309	0	99.988	1	3	42617	0	51.1492	0	1	83253	0	99.9208	1
EU136189	Staphylococcus phage SAP-2	17938	17933	0	99.9721	1	2	10531	0	58.7078	0	1	17912	0	99.8551	1
EU438902	Lactococcus phage asccphi28	18762	18756	0	99.968	1	1	18004	0	95.9599	0	1	18713	0	99.7388	1
EU710883	Erwinia phage phiEa21-4	84576	84559	0	99.9799	1	2	43815	0	51.8055	0	1	84543	0	99.961	1
EU770222	Mycobacterium phage Predator	70110	70085	0	99.9643	1	2	45580	0	65.0121	0	1	70089	0	99.97	1
EU826467	Mycobacterium phage Rizal	153894	153877	0	99.989	1	2	143246	0	93.081	0	1	153873	0	99.9864	1
EU861004	Staphylococcus phage Ipla88	42526	42516	0	99.9765	1	0	601	0	1.41325	0	1	42513	0	99.9694	1
FJ174693	Mycobacterium phage Ramsey	58578	58575	0	99.9949	1	2	49130	0	83.8711	0	1	58535	0	99.9266	1
FJ750948	Enterobacteria phage SSL2009a	44899	44874	0	99.9443	1	2	26391	0	58.7786	0	1	44862	0	99.9176	1
FM207411	Synechococcus phage S-RSM4	194454	194433	0	99.9892	1	83	6181	0	3.17864	0	1	194413	0	99.9789	1
FR751545	Pantoea phage LIMEzero	43032	43015	0	99.9605	1	0	635	0	1.47565	0	1	42998	0	99.921	1
FR823450	Campylobacter phage CP81	132454	132438	0	99.9879	1	105	3855	30	2.91044	0	1	132431	0	99.9826	1
GQ149088	Enterobacteria phage St-1	6094	6091	0	99.9508	1	0	618	0	10.1411	0	1	6036	0	99.0482	1
GQ303260	Mycobacterium phage ET08	155445	155441	0	99.9974	1	3	97113	0	62.4742	0	1	155391	0	99.9653	1
GQ478083	Enterococcus phage phiFL1C	38721	38719	0	99.9948	1	2	34716	0	89.6568	0	1	38689	0	99.9174	1
GU071092	Prochlorococcus phage P-SSM2	252407	252374	0	99.9869	1	52	2043	0	0.809407	0	1	252388	0	99.9925	1
GU071098	Synechococcus phage S-SSM7	232878	232855	0	99.9901	1	3	118234	0	50.7708	0	1	232867	0	99.9953	1
GU071099	Prochlorococcus phage P-RSM4	176428	176402	0	99.9853	1	60	5255	0	2.97855	0	1	176388	0	99.9773	1
GU196280	Escherichia phage K1-ind(2)	42765	42749	0	99.9626	1	6	22409	0	52.4003	0	1	42742	0	99.9462	1
GU247132	Mycobacterium phage SkiPole	53137	53106	0	99.9417	1	3	38927	0	73.2578	0	1	53103	0	99.936	1
GU295964	Klebsiella phage KP15	174436	174424	0	99.9931	1	3	119974	0	68.7782	0	1	174403	0	99.9811	1
GU296433	Campylobacter phage NCTC12673	135041	135021	0	99.9852	1	3	84193	0	62.3463	0	1	134985	0	99.9585	1
GU323318	Enterobacteria phage CC31	165540	165533	0	99.9958	1	2	91636	0	55.3558	0	1	165504	0	99.9783	1
GU580940	Rhodococcus phage ReqiDocB7	75772	75759	0	99.9828	1	2	65847	0	86.9015	0	1	75725	0	99.938	1
GU911519	Acinetobacter phage Acj61	164093	164079	0	99.9915	1	2	120602	0	73.4961	0	1	164052	0	99.975	1
HG315669	Stenotrophomonas phage phiSMA6 proviral	7648	7643	0	99.9346	1	3	4702	0	61.4801	0	1	7634	0	99.8169	1
HM134276	Enterobacteria phage RB16	176788	176761	0	99.9847	1	2	99986	0	56.557	0	1	176771	0	99.9904	1
HM137666	Enterobacteria phage T4T	168920	168916	0	99.9976	1	3	116897	0	69.2026	0	1	168865	0	99.9674	1
HM144387	Bacillus phage W.Ph.	156897	156892	0	99.9968	1	2	78892	0	50.2827	0	1	156854	0	99.9726	1
HM151342	Roseobacter phage RDJL Phi 1	62668	62661	0	99.9888	1	2	37868	0	60.4264	0	1	62606	0	99.9011	1
HM461982	Burkholderia phage KS14	32317	32309	0	99.9752	1	2	26397	0	81.6815	0	1	32271	0	99.8577	1
HM753688	Enterobacteria phage phiX174 isolate XC+Mad20im6	5386	5382	0	99.9257	1	2	3189	0	59.2091	0	1	5356	0	99.443	1
HM753689	Enterobacteria phage phiX174 isolate XC+Mad20im8	5386	5380	0	99.8886	1	2	3181	0	59.0605	0	1	5345	0	99.2388	1
HM753699	Enterobacteria phage phiX174 isolate XC+Mad22im4	5386	5381	0	99.9072	1	1	5066	0	94.0587	0	1	5340	0	99.1459	1
HM753700	Enterobacteria phage phiX174 isolate XC+Mad22im5	5386	5376	0	99.8143	1	1	5066	0	94.0587	0	1	5369	0	99.6844	1
HM753701	Enterobacteria phage phiX174 isolate XC+Mad22im7	5386	5380	0	99.8886	1	1	5066	0	94.0587	0	1	5369	0	99.6844	1
HM997019	Salmonella phage 7-11	89916	89915	0	99.9989	1	3	71828	0	79.8834	0	1	89876	0	99.9555	1
HQ317292	Synechococcus phage S-RIM2 R1_1999	175430	175408	0	99.9875	1	3	101936	0	58.1064	0	1	175406	0	99.9863	1
HQ641350	Vibrio phage ICP1_2006_B	123097	123093	0	99.9968	1	2	66477	0	54.0038	0	1	123071	0	99.9789	1
HQ711984	Pseudomonas phage phi297	49135	49125	0	99.9796	1	2	36970	0	75.2417	0	1	49123	0	99.9756	1
J02459	Enterobacteria phage lambda	48502	48497	0	99.9897	1	2	40657	0	83.8254	0	1	48493	0	99.9814	1
JF270478	Psychrobacter phage Psymv2	35725	35708	0	99.9524	1	2	20287	0	56.7866	0	1	35708	0	99.9524	1
JF744988	Mycobacterium phage Faith1	75960	75955	0	99.9934	1	2	38907	0	51.2204	0	1	75934	0	99.9658	1
JF937094	Mycobacterium phage Hammer	51889	51868	0	99.9595	1	2	42820	0	82.5223	0	1	51860	0	99.9441	1
JF937096	Mycobacterium phage Henry	76049	76043	0	99.9921	1	2	64459	0	84.7598	0	1	76041	0	99.9895	1
JF939047	Burkholderia phage KL1	42832	42792	0	99.9066	1	2	23503	0	54.8725	0	1	42815	0	99.9603	1
JN006063	Mycobacterium phage Serendipity	68804	68794	0	99.9855	1	11	4484	2	6.51706	0	1	68793	0	99.984	1
JN020140	Mycobacterium phage MrGordo	50988	50982	0	99.9882	1	15	7885	0	15.4644	0	1	50927	0	99.8804	1
JN116827	Rhodococcus phage RER2	46586	46577	0	99.9807	1	2	23793	0	51.0733	0	1	46566	0	99.9571	1
JN126049	Salmonella phage PhiSH19	157785	157783	0	99.9987	1	2	81859	0	51.8801	0	1	157757	0	99.9823	1
JN204348	Mycobacterium phage Sebata	155286	155244	0	99.973	1	2	107595	0	69.2883	0	1	155250	0	99.9768	1
JN243855	Mycobacterium phage Larva	62991	62976	0	99.9762	1	2	44294	0	70.318	0	1	62962	0	99.954	1
JN254800	Pseudomonas phage NH-4	66116	66100	0	99.9758	1	2	51687	0	78.1762	0	1	66089	0	99.9592	1
JN391441	Mycobacterium phage Elph10	74675	74666	0	99.9879	1	2	58645	0	78.5336	0	1	74642	0	99.9558	1
JN412588	Mycobacterium phage Dandelion	157568	157527	0	99.974	1	5	64320	7	40.8205	0	1	157551	0	99.9892	1
JN412589	Mycobacterium phage Patience	70506	70488	0	99.9745	1	28	4482	0	6.35691	0	1	70469	0	99.9475	1
JN412591	Mycobacterium phage BigNuz	48984	48969	0	99.9694	1	4	22856	0	46.6601	0	1	48956	0	99.9428	1
JN412593	Mycobacterium phage Liefie	41650	41643	0	99.9832	1	0	765	1	1.83673	0	1	41625	0	99.94	1
JN542517	Mycobacterium phage Drago	54411	54396	0	99.9724	1	38	6399	2	11.7605	0	1	54364	0	99.9136	1
JN593240	Escherichia phage Cba120	157304	157284	0	99.9873	1	2	134637	0	85.5903	0	1	157267	0	99.9765	1
JN618996	Mycobacterium phage Arbiter	67169	67155	0	99.9792	1	2	36425	0	54.2289	0	1	67160	0	99.9866	1
JN627160	Pseudomonas phage OBP	284757	284754	0	99.9989	1	2	233753	0	82.0886	0	1	284731	0	99.9909	1
JN638751	Bacillus phage G	497513	497498	0	99.997	1	3	306142	0	61.5345	0	1	497491	0	99.9956	1
JN698990	Mycobacterium phage IsaacEli	68839	68817	0	99.968	1	2	1203	0	1.74756	0	1	68812	0	99.9608	1
JN698994	Mycobacterium phage DS6A	60588	60588	0	100	1	3	53831	0	88.8476	0	1	60544	0	99.9274	1
JN698995	Mycobacterium phage Dori	64613	64588	0	99.9613	1	2	48404	0	74.9137	0	1	64577	0	99.9443	1
JN699007	Mycobacterium phage Acadian	69864	69857	0	99.99	1	2	45438	0	65.0378	0	1	69848	0	99.9771	1
JN699626	Mycobacterium phage MoMoMixon	154573	154558	0	99.9903	1	48	3105	0	2.00876	0	1	154526	0	99.9696	1
JN790865	Bacillus phage B4	162596	162583	0	99.992	1	2	129182	0	79.4497	0	1	162578	0	99.9889	1
JN800508	Clostridium phage phi24R	18919	18913	0	99.9683	1	5	5694	0	30.0967	0	1	18895	0	99.8731	1
JN882287	Cronobacter phage vB_CsaM_GAP161	178193	178185	0	99.9955	1	2	120219	0	67.4656	0	1	178164	0	99.9837	1
JQ086369	Enterobacteria phage HK106	41468	41458	0	99.9759	1	2	38285	0	92.3242	0	1	41432	0	99.9132	1
JQ086375	Escherichia phage HK578	43741	43718	0	99.9474	1	2	28915	0	66.105	0	1	43707	0	99.9223	1
JQ182734	Enterobacteria phage mEp043 c-1	42780	42768	0	99.9719	1	2	33611	0	78.5671	0	1	42721	0	99.8621	1
JQ246028	Clostridium phage phi8074-B1	47595	47588	0	99.9853	1	2	28346	0	59.5567	0	1	47557	0	99.9202	1
JQ513383	Enterobacteria phage vB_KleM-RaK2	345809	345808	0	99.9997	1	3	191905	0	55.4945	0	1	345776	0	99.9905	1
JQ691612	Cronobacter phage CR3	149273	149261	0	99.992	1	21	2763	3	1.85097	0	1	149252	0	99.9859	1
JQ692107	Vibrio phage SSP002	76350	76338	0	99.9843	1	2	45236	0	59.2482	0	1	76328	0	99.9712	1
JQ698665	Mycobacterium phage Nepal	53972	53934	0	99.9296	1	10	2990	1	5.53991	0	1	53949	0	99.9574	1
JQ740789	Lactococcus Phage ASCC281	32023	32006	0	99.9469	1	1	30134	0	94.1011	0	1	31982	0	99.872	1
JQ740801	Lactococcus Phage ASCC406	32180	32162	0	99.9441	1	2	24968	0	77.5886	0	1	32147	0	99.8975	1
JQ740808	Lactococcus Phage ASCC497	31774	31773	0	99.9969	1	2	16920	0	53.2511	0	1	31739	0	99.8898	1
JQ797329	Listeria phage vB_LmoM_AG20	133057	133047	0	99.9925	1	3	76709	0	57.6512	0	1	133024	0	99.9752	1
JQ806763	Salmonella phage vB_SemP_Emek	39783	39778	0	99.9874	1	2	21076	0	52.9774	0	1	39744	0	99.902	1
JQ867099	Croceibacter phage P2559S	44988	44980	0	99.9822	1	2	42636	0	94.7719	0	1	44960	0	99.9378	1
JX163858	Caulobacter phage phiCbK	205504	205589	0	100.041	1	3	86696	0	42.187	0	1	205478	0	99.9873	1
JX262222	Propionibacterium phage P100_1	29612	29580	0	99.8919	1	2	18681	0	63.0859	0	1	29581	0	99.8953	1
JX297445	Salmonella phage vB_SenS_AG11	41546	41538	0	99.9807	1	2	22541	0	54.2555	0	1	41517	0	99.9302	1
JX306041	Stenotrophomonas phage IME13	162327	162299	0	99.9828	1	8	2178	1	1.34174	0	1	162304	0	99.9858	1
JX307705	Mycobacterium phage Marcell	49186	49140	0	99.9065	1	2	25461	0	51.7647	0	1	49177	0	99.9817	1
JX409894	Streptococcus phage LYGO9	41660	41638	0	99.9472	1	27	5787	3	13.891	0	1	41628	0	99.9232	1
JX415536	Escherichia phage ECBP2	77315	77304	0	99.9858	1	2	61328	0	79.3223	0	1	77272	0	99.9444	1
JX442241	Listeria phage P70	67170	67161	0	99.9866	1	2	54885	0	81.7106	0	1	67145	0	99.9628	1
JX536493	Enterobacteria phage HX01	169158	169123	0	99.9793	1	2	112630	0	66.5827	0	1	169127	0	99.9817	1
JX649096	Mycobacterium phage Serpentine	68884	68879	0	99.9927	1	2	43768	0	63.5387	0	1	68839	0	99.9347	1
JX887877	Bacillus phage BMBtp2	36932	36916	0	99.9567	1	2	31063	0	84.1086	0	1	36904	0	99.9242	1
KC139512	Salmonella phage FSLSP088	59454	59447	0	99.9882	1	2	53421	0	89.8527	0	1	59395	0	99.9008	1
KC139517	Salmonella phage FSL SP-058	72394	72387	0	99.9903	1	6	1339	1	1.8496	0	1	72383	0	99.9848	1
KC139518	Salmonella phage FSL SP-031	42215	42179	0	99.9147	1	3	22853	0	54.1348	0	1	42188	0	99.936	1
KC182542	Lactococcus phage 340	32337	32315	0	99.932	1	2	26861	0	83.0658	0	1	32309	0	99.9134	1
KC182543	Lactococcus lactis phage 645	29247	29206	0	99.8598	1	2	18186	0	62.1807	0	1	29231	0	99.9453	1
KC342645	Staphylococcus phage JS01	43458	43443	0	99.9655	1	2	30827	0	70.9352	0	1	43426	0	99.9264	1
KC348599	Streptococcus phage phi30c	42703	42680	0	99.9461	1	2	25176	0	58.956	0	1	42687	0	99.9625	1
KC357596	Vibrio phage VFJ	8555	8546	0	99.8948	1	2	7027	0	82.1391	0	1	8512	0	99.4974	1
KC438283	Vibrio phage VCO139	68964	68959	0	99.9927	1	2	35028	0	50.7917	0	1	68927	0	99.9463	1
KC465899	Pelagibacter phage HTVC008M	147284	147253	0	99.979	1	65	12486	6	8.4775	0	1	147238	0	99.9688	1
KC595516	Paenibacillus phage Emery	58573	58555	0	99.9693	1	2	56371	0	96.2406	0	1	58536	0	99.9368	1
KC661275	Mycobacterium phage HINdeR	52617	52613	0	99.9924	1	2	1224	0	2.32624	0	1	52582	0	99.9335	1
KC661277	Mycobacterium phage Phrux	74711	74709	0	99.9973	1	2	45030	0	60.2722	0	1	74697	0	99.9813	1
KC690136	Escherichia phage 2 JES-2013	136910	136910	0	100	1	4	88122	0	64.3649	0	1	136889	0	99.9847	1
KC821613	Cellulophaga phage phi12:1	39148	39132	0	99.9591	1	1	36813	0	94.0355	0	1	39123	0	99.9361	1
KC821619	Cellulophaga phage phi18:1	39189	39167	0	99.9439	1	2	33547	0	85.6031	0	1	39141	0	99.8775	1
KC821620	Cellulophaga phage phi18:3	71443	71425	0	99.9748	1	2	63300	0	88.6021	0	1	71411	0	99.9552	1
KC821622	Cellulophaga phage phi46:3	72961	72947	0	99.9808	1	15	1699	22	2.32864	0	1	72946	0	99.9794	1
KC821631	Cellulophaga phage phi48:1	6478	6450	0	99.5678	1	2	3686	0	56.9003	0	1	6445	0	99.4906	1
KC821634	Cellulophaga phage phi47:1	54016	53997	0	99.9648	1	2	34640	0	64.1291	0	1	53981	0	99.9352	1
KC960489	Mycobacterium phage Adler	95705	95694	0	99.9885	1	4	57897	0	60.4953	0	1	95682	0	99.976	1
KF021268	Staphylococcus phage phiIBB-SEP1	139928	139905	0	99.9836	1	2	118428	0	84.635	0	1	139917	0	99.9921	1
KF024722	Mycobacterium phage TA17A	67324	67305	0	99.9718	1	2	56488	0	83.9047	0	1	67292	0	99.9525	1
KF024732	Mycobacterium phage Contagion	74533	74529	0	99.9946	1	23	7222	0	9.68967	0	1	74505	0	99.9624	1
KF055347	Escherichia phage JH2	87712	87703	0	99.9897	1	2	56000	0	63.8453	0	1	87672	0	99.9544	1
KF148616	Campylobacter phage CP8	132667	132658	0	99.9932	1	2	108174	0	81.538	0	1	133092	0	100.32	1
KF156339	Synechococcus phage S-MbCM25	176044	176037	0	99.996	1	2	134899	0	76.628	0	1	176023	0	99.9881	1
KF208315	Yersinia phage PST	167785	167783	0	99.9988	1	2	124524	0	74.2164	0	1	167750	0	99.9791	1
KF381361	Sinorhizobium phage phiM12	194701	194686	0	99.9923	1	3	101076	0	51.9134	0	1	194659	0	99.9784	1
KF493881	Mycobacterium phage JAMaL	70841	70831	0	99.9859	1	2	68080	0	96.1025	0	1	70800	0	99.9421	1
KF550303	Enterobacteria phage 4MG	148567	148556	0	99.9926	1	4	92870	0	62.5105	0	1	148528	0	99.9737	1
KF560333	Mycobacterium phage Artemis2UCLA	52344	52314	0	99.9427	1	10	19408	0	37.0778	0	1	52321	0	99.9561	1
KF560334	Mycobacterium phage Zaka	52122	52097	0	99.952	1	22	3792	0	7.27524	0	1	52078	0	99.9156	1
KF562099	Mycobacterium phage Bruin	74210	74209	0	99.9987	1	11	30204	0	40.7007	0	1	74179	0	99.9582	1
KF562101	Mycobacterium phage Nala	75894	75877	0	99.9776	1	52	7309	8	9.63054	0	1	75882	0	99.9842	1
KF562864	Salmonella phage SETP13	42665	42655	0	99.9766	1	5	16613	0	38.9382	0	1	42638	0	99.9367	1
KF589919	Staphylococcus phage phiRS7	43394	43392	0	99.9954	1	8	14465	0	33.3341	0	1	43375	0	99.9562	1
KF620435	Shigella phage pSb-1	71629	71618	0	99.9846	1	3	61439	0	85.7739	0	1	71588	0	99.9428	1
KF669653	Salmonella phage Marshall	156338	156321	0	99.9891	1	2	79910	0	51.1136	0	1	156311	0	99.9827	1
KF767351	Lactobacillus phage phi jlb1	38269	38257	0	99.9686	1	3	26743	0	69.8816	0	1	38248	0	99.9451	1
KF806589	Erwinia phage Ea35-70	271084	271071	0	99.9952	1	2	145723	0	53.7557	0	1	271056	0	99.9897	1
KF841475	Mycobacterium phage BellusTerra	51236	51230	0	99.9883	1	2	44152	0	86.1738	0	1	51222	0	99.9727	1
KF841476	Mycobacterium phage Melvin	51369	51350	0	99.963	1	2	43442	0	84.5685	0	1	51348	0	99.9591	1
KF977490	Rhizobium phage vB_RglS_P106B	56024	55993	0	99.9447	1	2	40127	0	71.6247	0	1	55986	0	99.9322	1
KJ417497	Streptococcus phage Spn1	41323	41315	0	99.9806	1	2	34956	0	84.5921	0	1	41301	0	99.9468	1
KJ419279	Enterobacteria phage 9g	56702	56689	0	99.9771	1	2	53889	0	95.039	0	1	56672	0	99.9471	1
KJ451625	Bacillus phage Bcp1	152778	152773	0	99.9967	1	3	82105	0	53.7414	0	1	152745	0	99.9784	1
U88974	Streptococcus phage O1205	43075	43069	0	99.9861	1	2	26934	0	62.5281	0	1	43059	0	99.9629	1
AB008550	Pseudomonas phage phiCTX	35580	35564	0	99.955	1	1	35555	0	99.9297	1	0	0	0	0	0
AB009866	Staphylococcus phage PVL	41401	41370	0	99.9251	1	1	41395	0	99.9855	1	0	0	0	0	0
AB012573	Vibrio phage Vf33	7965	7950	0	99.8117	1	1	7939	0	99.6736	1	0	0	0	0	0
AB012574	Vibrio phage Vf12	7965	7950	0	99.8117	1	1	7939	0	99.6736	1	0	0	0	0	0
AB016282	Bacillus phage phi105	39325	39319	0	99.9847	1	1	39305	0	99.9491	1	0	0	0	0	0
AB043678	Vibrio phage VfO3K6	8784	8767	0	99.8065	1	1	8779	0	99.9431	1	0	0	0	0	0
AB043679	Vibrio phage VfO4K68	6891	6868	0	99.6662	1	1	6873	0	99.7388	1	0	0	0	0	0
AB044554	Staphylococcus prophage phiPV83	45636	45634	0	99.9956	1	1	45589	0	99.897	1	0	0	0	0	0
AB045978	Staphylococcus phage Slt	42942	42912	0	99.9301	1	1	42894	0	99.8882	1	0	0	0	0	0
AB063393	Thermus phage IN93	19604	19586	0	99.9082	1	1	19581	0	99.8827	1	0	0	0	0	0
AB102868	Enterobacteria phage ST104	41391	41357	0	99.9179	1	1	41375	0	99.9613	1	0	0	0	0	0
AB243556	Staphylococcus phage Pvl108	44857	44839	0	99.9599	1	1	44827	0	99.9331	1	0	0	0	0	0
AB255436	Stx2-converting phage 86	60238	60234	0	99.9934	1	1	60205	0	99.9452	1	0	0	0	0	0
AB259123	Ralstonia phage RSM1	8999	8994	0	99.9444	1	1	8986	0	99.8555	1	0	0	0	0	0
AB259124	Ralstonia phage RSS1	6662	6651	0	99.8349	1	1	6626	0	99.4596	1	0	0	0	0	0
AB285204	Enterobacteria phage cdtI	47021	47014	0	99.9851	1	1	46995	0	99.9447	1	0	0	0	0	0
AB362338	Enterobacteria phage P22 strain MSU	41660	41645	0	99.964	1	1	41604	0	99.8656	1	0	0	0	0	0
AB366653	Ralstonia phage RSL1	231255	231245	0	99.9957	1	1	231246	0	99.9961	1	0	0	0	0	0
AB370205	Staphylococcus phage phiMR25	44342	44322	0	99.9549	1	1	44313	0	99.9346	1	0	0	0	0	0
AB597179	Ralstonia phage RSB2	40411	40324	0	99.7847	1	1	40395	0	99.9604	1	0	0	0	0	0
AB609718	Enterococcus phage phiEF24C-P2	142072	142057	0	99.9894	1	1	142048	0	99.9831	1	2	105168	0	74.0244	0
AB767244	Edwardsiella phage MSW-3	42746	42712	0	99.9205	1	1	42702	0	99.8971	1	2	33485	1	78.3348	0
AB854109	Ralstonia phage RSB3	44578	44381	0	99.5581	1	1	44452	0	99.7173	1	0	0	0	0	0
AF424783	Staphylococcus phage 13	42722	42657	0	99.8479	1	1	42705	0	99.9602	1	2	26734	0	62.5767	0
AF493143	Pseudomonad phage gh-1	37359	37270	0	99.7618	1	1	37340	0	99.9491	1	0	0	0	0	0
AJ505558	Pseudomonas phage phiKMV	42519	42232	0	99.325	1	1	42295	0	99.4732	1	0	0	0	0	0
AM084414	Enterobacteria phage K1F	39699	39648	0	99.8715	1	1	39668	0	99.9219	1	0	0	0	0	0
AP013381	Uncultured Mediterranean phage uvMED DNA	33690	33660	0	99.911	1	1	33684	0	99.9822	1	0	0	0	0	0
AP013383	Uncultured Mediterranean phage uvMED DNA	39751	39713	0	99.9044	1	1	39736	0	99.9623	1	0	0	0	0	0
AP013394	Uncultured Mediterranean phage uvMED DNA	41207	41190	0	99.9587	1	1	41189	0	99.9563	1	0	0	0	0	0
AP013409	Uncultured Mediterranean phage uvMED DNA	33014	33000	0	99.9576	1	1	32971	0	99.8698	1	0	0	0	0	0
AP013410	Uncultured Mediterranean phage uvMED DNA	33517	33594	0	100.23	1	1	33506	0	99.9672	1	0	0	0	0	0
AP013414	Uncultured Mediterranean phage uvMED DNA	38744	38821	0	100.199	1	1	38732	0	99.969	1	0	0	0	0	0
AP013419	Uncultured Mediterranean phage uvMED DNA	39021	39098	0	100.197	1	1	39007	0	99.9641	1	0	0	0	0	0
AP013420	Uncultured Mediterranean phage uvMED DNA	39355	39432	0	100.196	1	1	39349	0	99.9848	1	0	0	0	0	0
AP013428	Uncultured Mediterranean phage uvMED DNA	37260	37337	0	100.207	1	1	37202	0	99.8443	1	0	0	0	0	0
AP013439	Uncultured Mediterranean phage uvMED DNA	35581	35658	0	100.216	1	1	35575	0	99.9831	1	0	0	0	0	0
AP013440	Uncultured Mediterranean phage uvMED DNA	34607	34684	0	100.222	1	1	34587	0	99.9422	1	0	0	0	0	0
AP013451	Uncultured Mediterranean phage uvMED DNA	32174	32251	0	100.239	1	1	32149	0	99.9223	1	0	0	0	0	0
AP013467	Uncultured Mediterranean phage uvMED DNA	35242	35319	0	100.218	1	1	35237	0	99.9858	1	1	35938	1	101.975	0
AP013478	Uncultured Mediterranean phage uvMED DNA	33517	33594	0	100.23	1	1	33507	0	99.9702	1	0	0	0	0	0
AP013484	Uncultured Mediterranean phage uvMED DNA	30688	30765	0	100.251	1	1	30676	0	99.9609	1	0	0	0	0	0
AP013487	Uncultured Mediterranean phage uvMED DNA	30420	30497	0	100.253	1	1	30418	0	99.9934	1	0	0	0	0	0
AP013491	Uncultured Mediterranean phage uvMED DNA	31229	31306	0	100.247	1	1	31225	0	99.9872	1	0	0	0	0	0
AP013499	Uncultured Mediterranean phage uvMED DNA	31698	31775	0	100.243	1	1	31679	0	99.9401	1	1	32175	1	101.505	0
AP013502	Uncultured Mediterranean phage uvMED DNA	38514	38591	0	100.2	1	1	38512	0	99.9948	1	0	0	0	0	0
AP013509	Uncultured Mediterranean phage uvMED DNA	38614	38691	0	100.199	1	1	38602	0	99.9689	1	0	0	0	0	0
AP013514	Uncultured Mediterranean phage uvMED DNA	33701	33778	0	100.228	1	1	33697	0	99.9881	1	0	0	0	0	0
AP013541	Uncultured Mediterranean phage uvMED DNA	42399	42476	0	100.182	1	1	42370	0	99.9316	1	1	42867	1	101.104	0
AP013548	Uncultured Mediterranean phage uvMED DNA	43698	43775	0	100.176	1	1	43688	0	99.9771	1	1	44143	1	101.018	0
AY095314	Vibrio phage VpV262	46012	46001	0	99.9761	1	1	45987	0	99.9457	1	0	0	0	0	0
AY320035	Streptomyces phage VWB	49220	49212	0	99.9837	1	1	49203	0	99.9655	1	2	32065	0	65.1463	0
AY370673	Enterobacteria phage SP6	43769	43722	0	99.8926	1	1	43725	0	99.8995	1	0	0	0	0	0
AY526909	Bordetella phage BIP-1	42638	42631	0	99.9836	1	1	42595	0	99.8992	1	2	33670	0	78.9671	0
AY939843	Prochlorococcus phage P-SSP7	45176	45097	0	99.8251	1	1	45164	0	99.9734	1	0	0	0	0	0
DQ003639	Listeria phage B025	42653	42643	0	99.9766	1	1	42633	0	99.9531	1	2	32992	0	77.3498	0
DQ340064	Geobacillus phage GBSV1	34683	34706	0	100.066	1	1	34649	0	99.902	1	0	0	0	0	0
DQ875742	Phormidium phage Pf-WMP4	40938	40958	0	100.049	1	1	40922	0	99.9609	1	0	0	0	0	0
EF536069	Mycobacterium phage Tweety	58692	58663	0	99.9506	1	1	58668	0	99.9591	1	2	39523	0	67.3397	0
EU236438	Pseudomonas phage PT2	42961	42600	0	99.1597	1	1	42671	0	99.325	1	1	43604	1	101.497	0
EU330206	Enterobacteria phage phiEco32	77554	77488	0	99.9149	1	1	77479	0	99.9033	1	0	0	0	0	0
EU652770	#N/A	38457	38361	0	99.7504	1	1	38424	0	99.9142	1	0	0	0	0	0
EU734173	Klebsiella phage K11	41181	41127	0	99.8689	1	1	41154	0	99.9344	1	0	0	0	0	0
FJ168661	Mycobacterium phage Gumball	64807	64771	0	99.9445	1	1	64757	0	99.9228	1	2	46466	0	71.699	0
FJ896200	Vibrio phage VP93	43931	43721	0	99.522	1	1	43792	0	99.6836	1	1	44381	1	101.024	0
FN422398	Pseudomonas phage LUZ7	74901	74368	0	99.2884	1	1	74439	0	99.3832	1	0	0	0	0	0
FQ482086	Erwinia phage phiEa100	45554	45547	0	99.9846	1	1	45546	0	99.9824	1	2	40797	0	89.5574	0
FR823298	Pseudomonas phage phi15	39562	39423	0	99.6487	1	1	39494	0	99.8281	1	1	39835	1	100.69	0
FR852584	Staphylococcus phage ISP	138339	138334	0	99.9964	1	1	138321	0	99.987	1	2	95391	0	68.9545	0
GQ413938	Klebsiella phage KP34	43809	43720	0	99.7968	1	1	43788	0	99.9521	1	0	0	0	0	0
GQ421471	Xylella phage Xfas53	36674	36664	0	99.9727	1	1	36658	0	99.9564	1	2	22457	0	61.2341	0
HE611333	Pseudomonas phage tf	46271	46208	0	99.8638	1	1	46229	0	99.9092	1	0	0	0	0	0
HG818823	Citrobacter phage CR44b	39207	39151	0	99.8572	1	1	39187	0	99.949	1	0	0	0	0	0
HM452126	Aeromonas phage phiAS5	225268	225258	0	99.9956	1	1	225225	0	99.9809	1	2	131227	0	58.2537	0
HM480846	Enterobacteria phage K30	40940	40674	0	99.3503	1	1	40745	0	99.5237	1	0	0	0	0	0
JF461087	Salmonella phage FO1a	83331	83309	0	99.9736	1	1	83324	0	99.9916	1	2	70479	0	84.5772	0
JF773396	Liberibacter phage FP2	38552	38579	0	100.07	1	1	38537	0	99.9611	1	2	35796	0	92.8512	0
JN377895	Aeromonas phage Aes012	161978	161971	0	99.9957	1	1	161956	0	99.9864	1	2	144381	0	89.1362	0
JN651747	Aeromonas phage phiAS7	41572	41552	0	99.9519	1	1	41537	0	99.9158	1	0	0	0	0	0
JQ067083	UNVERIFIED: Pseudomonas phage PaMx13	66450	66495	0	100.068	1	1	66393	0	99.9142	1	0	0	0	0	0
JQ177061	Vibrio phage CP-T1	44492	44486	0	99.9865	1	1	44448	0	99.9011	1	2	31369	0	70.5048	0
JQ312117	Agrobacterium phage 7-7-1	69391	69359	0	99.9539	1	1	69352	0	99.9438	1	2	62847	0	90.5694	0
JQ768459	Pseudomonas phage Lu11	280538	280513	0	99.9911	1	1	280522	0	99.9943	1	2	173070	0	61.6922	0
JX013863	Staphylococcus phage StauST398-1	45242	45280	0	100.084	1	1	45225	0	99.9624	1	0	0	0	0	0
JX181829	Salmonella phage SKML-39	159624	159615	0	99.9944	1	1	159593	0	99.9806	1	2	146469	0	91.7588	0
JX483874	Rhizobium phage RHEph02	46486	46523	0	100.08	1	1	46468	0	99.9613	1	0	0	0	0	0
JX567312	Lactococcus phage BM13	30910	30883	0	99.9126	1	1	30904	0	99.9806	1	2	22833	0	73.8693	0
JX676771	Pseudomonas phage AF	42689	42667	0	99.9485	1	1	42675	0	99.9672	1	2	33854	0	79.3038	0
KC206276	Escherichia phage EC1-UPM	70912	70951	0	100.055	1	1	70842	0	99.9013	1	0	0	0	0	0
KC330683	Bacillus phage Finn	50161	49445	0	98.5726	1	1	49516	0	98.7141	1	0	0	0	0	0
KC465901	Pelagibacter phage HTVC019P	42084	42049	0	99.9168	1	1	42084	0	100	1	0	0	0	0	0
KC595511	Bacillus phage Basilisk	81790	81781	0	99.989	1	1	81997	0	99.9866	1	0	0	0	0	0
KC751414	Pseudoalteromonas phage RIO-1	43882	43888	0	100.014	1	1	43860	0	99.9499	1	0	0	0	0	0
KC821608	Cellulophaga phage phi19:3	75994	75985	0	99.9882	1	1	75957	0	99.9513	1	2	72370	0	95.2312	0
KC821616	Cellulophaga phage phiSM	54566	54542	0	99.956	1	1	54539	0	99.9505	1	2	35725	0	65.4712	0
KC821632	Cellulophaga phage phi4:1	145865	145860	0	99.9966	1	2	142931	0	97.9886	1	2	100244	0	68.7238	0
KC853746	Burkholderia phage JG068	41604	41515	0	99.7861	1	1	41586	0	99.9567	1	0	0	0	0	0
KF114874	Mycobacterium phage Bobi	59179	59151	0	99.9527	1	1	59139	0	99.9324	1	2	39663	0	67.0221	0
KF669648	Bacillus phage Blastoid	50354	49651	0	98.6039	1	1	49722	0	98.7449	1	0	0	0	0	0
KF765493	Klebsiella phage F19	43692	43755	0	100.144	1	1	43653	0	99.9107	1	0	0	0	0	0
KF981875	Pseudomonas phage SPM-1	65729	65725	0	99.9939	1	1	65703	0	99.9604	1	2	37250	0	56.6721	0
KF986247	Mycobacterium phage Oaker	69099	69077	0	99.9682	1	1	69049	0	99.9276	1	2	65279	0	94.4717	0
KJ489011	Lactococcus phage P092	53513	53494	0	99.9645	1	1	53503	0	99.9813	1	2	29833	0	55.7491	0
FJ822135	Lactobacillus phage Lb338-1	142111	145894	0	102.662	1	1	141915	0	99.8621	1	1	142218	0	100.075	1
AB002632	Vibrio phage fs2	8651	8649	0	99.9769	1	1	8630	0	99.7573	1	1	8617	0	99.607	1
AB370268	Staphylococcus phage phiMR11	43011	42967	0	99.8977	1	1	42974	0	99.914	1	1	42956	0	99.8721	1
AB374228	Vibrio phage kappa	33507	33502	0	99.9851	1	1	33467	0	99.8806	1	1	33494	0	99.9612	1
AB426868	Enterobacteria phage P22 strain: ATCC 19585-B1	41660	41640	0	99.952	1	1	41604	0	99.8656	1	1	41598	0	99.8512	1
AB434711	Ralstonia phage RSM3	8929	8914	0	99.832	1	1	8914	0	99.832	1	1	8904	0	99.72	1
AB472900	Pseudomonas phage KPP10	88322	88315	0	99.9921	1	1	88307	0	99.983	1	1	88306	0	99.9819	1
AB560486	Pseudomonas phage KPP12	64144	64136	0	99.9875	1	1	64129	0	99.9766	1	1	64118	0	99.9595	1
AB572858	Vibrio phage ND1-fs1	6856	6833	0	99.6645	1	1	6837	0	99.7229	1	1	6836	0	99.7083	1
AB626962	Staphylococcus phage S24-1	18168	18161	0	99.9615	1	1	18151	0	99.9064	1	1	18122	0	99.7468	1
AB626963	Staphylococcus phage S13'	18186	18172	0	99.923	1	1	18144	0	99.7691	1	1	18143	0	99.7636	1
AB711120	Bacillus phage PM1	50861	50848	0	99.9744	1	1	50822	0	99.9233	1	1	50822	0	99.9233	1
AB720063	Xanthomonas phage CP1	43870	43831	0	99.9111	1	1	43853	0	99.9612	1	1	43841	0	99.9339	1
AB720064	Xanthomonas citri phage CP2	42963	42943	0	99.9534	1	1	42928	0	99.9185	1	1	42900	0	99.8534	1
AB746912	Nitratiruptor phage NrS-1	37159	37141	0	99.9516	1	1	37157	0	99.9946	1	1	37129	0	99.9193	1
AB757800	Edwardsiella phage KF-1	41549	41543	0	99.9856	1	1	41546	0	99.9928	1	1	41530	0	99.9543	1
AB757801	Edwardsiella phage IW-1	41684	41684	0	100	1	1	41680	0	99.9904	1	1	41652	0	99.9232	1
AB797215	Klebsiella phage 0507-KN2-1	159991	159978	0	99.9919	1	1	159973	0	99.9887	1	1	159969	0	99.9862	1
AB823818	Thermus phage phi OH2	38099	38088	0	99.9711	1	1	38091	0	99.979	1	1	38042	0	99.8504	1
AB828698	Ralstonia phage RSS30	8576	8564	0	99.8601	1	1	8514	0	99.2771	1	1	8522	0	99.3703	1
AB903967	Staphylococcus phage phiSA012	142094	142089	0	99.9965	1	1	142045	0	99.9655	1	1	142045	0	99.9655	1
AE002163	Chlamydia pneumoniae phage CPAR39	4532	4517	0	99.669	1	1	4523	0	99.8014	1	1	4512	0	99.5587	1
AF009630	Lactococcus phage bIL170	31754	31707	0	99.852	1	1	31699	0	99.8268	1	1	31716	0	99.8803	1
AF011378	Lactococcus phage sk1	28451	28448	0	99.9895	1	1	28444	0	99.9754	1	1	28420	0	99.891	1
AF020713	Bacillus phage SPbeta	134416	134407	0	99.9933	1	1	134372	0	99.9673	1	1	134401	0	99.9888	1
AF022214	Mycobacterium phage D29	49136	49127	0	99.9817	1	1	49112	0	99.9512	1	1	49126	0	99.9796	1
AF059242	Enterobacteria phage MX1	4215	4187	0	99.3357	1	1	4180	0	99.1696	1	1	4199	0	99.6204	1
AF059243	Enterobacteria phage NL95	4248	4244	0	99.9058	1	1	4234	0	99.6704	1	1	4230	0	99.5763	1
AF063097	Enterobacteria phage P2	33593	33588	0	99.9851	1	1	33571	0	99.9345	1	1	33555	0	99.8869	1
AF064539	Enterobacteria phage N15	46375	46365	0	99.9784	1	1	46367	0	99.9827	1	1	46343	0	99.931	1
AF065411	Methanobacterium phage psiM2	26111	26090	0	99.9196	1	1	26098	0	99.9502	1	1	26079	0	99.8774	1
AF068845	Mycobacterium phage TM4	52797	52793	0	99.9924	1	1	52783	0	99.9735	1	1	52754	0	99.9186	1
AF069308	Enterobacteria phage HK022	40751	40742	0	99.9779	1	1	40721	0	99.9264	1	1	40731	0	99.9509	1
AF069529	Enterobacteria phage HK97	39732	39722	0	99.9748	1	1	39725	0	99.9824	1	1	39716	0	99.9597	1
AF074945	Mycoplasma phage MAV1	15644	15641	0	99.9808	1	1	15639	0	99.968	1	1	15631	0	99.9169	1
AF083977	Enterobacteria phage Mu	36717	36703	0	99.9619	1	1	36709	0	99.9782	1	1	36694	0	99.9374	1
AF085222	Streptococcus phage DT1	34815	34796	0	99.9454	1	1	34794	0	99.9397	1	1	34749	0	99.8104	1
AF109874	Lactococcus phage Tuc2009	38347	38404	0	100.149	1	1	38320	0	99.9296	1	1	38330	0	99.9557	1
AF115103	Streptococcus phage Sfi21	40739	40733	0	99.9853	1	1	40718	0	99.9485	1	1	40727	0	99.9705	1
AF133242	Spiroplasma phage SVTS2	6825	6819	0	99.9121	1	1	6809	0	99.7656	1	1	6809	0	99.7656	1
AF155037	Pseudoalteromonas phage PM2	10079	10072	0	99.9305	1	1	10063	0	99.8413	1	1	10045	0	99.6627	1
AF157835	Endosymbiont phage APSE-1	36524	36521	0	99.9918	1	1	36439	0	99.7673	1	1	36498	0	99.9288	1
AF158600	Streptococcus phage Sfi11	39807	39792	0	99.9623	1	1	39752	0	99.8618	1	1	39747	0	99.8493	1
AF226851	Pseudomonas phage phi8 segment L	7051	7026	0	99.6454	1	1	7018	0	99.532	1	1	7020	0	99.5603	1
AF226852	Pseudomonas phage phi8 segment M	4741	4722	0	99.5992	1	1	4729	0	99.7469	1	1	4718	0	99.5149	1
AF226853	Pseudomonas phage phi8 segment S	3192	3166	0	99.1855	1	1	3148	0	98.6216	1	1	3173	0	99.4048	1
AF227250	Enterobacteria phage KU1	3486	3473	0	99.6271	1	1	3454	0	99.082	1	1	3466	0	99.4263	1
AF232233	Pseudomonas phage B3	38439	38427	0	99.9688	1	1	38429	0	99.974	1	1	38419	0	99.948	1
AF242738	#N/A	32172	32164	0	99.9751	1	1	32156	0	99.9503	1	1	32123	0	99.8477	1
AF246223	Mycoplasma phage P1	11660	11650	0	99.9142	1	1	11356	0	97.3928	1	1	11550	0	99.0566	1
AF261666	Pseudomonas phage phi13 segment S	2981	2979	0	99.9329	1	1	2961	0	99.3291	1	1	2961	0	99.3291	1
AF261667	Pseudomonas phage phi13 segment M	4213	4196	0	99.5965	1	1	4206	0	99.8338	1	1	4176	0	99.1218	1
AF261668	Pseudomonas phage phi13 segment L	6458	6441	0	99.7368	1	1	6438	0	99.6903	1	1	6422	0	99.4426	1
AF271693	Mycobacterium phage Bxb1	50550	50534	0	99.9683	1	1	50512	0	99.9248	1	1	50512	0	99.9248	1
AF323668	Lactococcus phage bIL285	35538	35522	0	99.955	1	1	35535	0	99.9916	1	1	35525	0	99.9634	1
AF323670	Lactococcus phage bIL309	36949	36923	0	99.9296	1	1	36916	0	99.9107	1	1	36918	0	99.9161	1
AF323671	Lactococcus phage bIL310	14957	14951	0	99.9599	1	1	14922	0	99.766	1	1	14922	0	99.766	1
AF323673	Lactococcus phage bIL312	15179	15161	0	99.8814	1	1	15176	0	99.9802	1	1	15146	0	99.7826	1
AF335538	Salmonella phage HK620	38297	38273	0	99.9373	1	1	38286	0	99.9713	1	1	38275	0	99.9426	1
AF399011	Pseudomonas phage phiKZ	280334	280297	0	99.9868	1	1	280320	0	99.995	1	1	280284	0	99.9822	1
AF408636	Pseudomonas phage phi12 segment L	6751	6702	0	99.2742	1	1	6702	0	99.2742	1	1	6702	0	99.2742	1
AF424781	Staphylococcus phage 11	43604	43593	0	99.9748	1	1	43603	0	99.9977	1	1	43568	0	99.9174	1
AF428260	Propionibacterium phage B5	5804	5776	0	99.5176	1	1	5738	0	98.8629	1	1	5731	0	98.7422	1
AF447491	Burkholderia phage phiE125	53373	53354	0	99.9644	1	1	53366	0	99.9869	1	1	53349	0	99.955	1
AF448724	Sinorhizobium phage PBC5	57416	57396	0	99.9652	1	1	57381	0	99.939	1	1	57384	0	99.9443	1
AF452449	Vibrio phage VSKK	6834	6820	0	99.7951	1	1	6807	0	99.6049	1	1	6790	0	99.3562	1
AF453500	#N/A	6882	6865	0	99.753	1	1	6867	0	99.782	1	1	6857	0	99.6367	1
AF527608	Salmonella phage P22-pbi	41724	41711	0	99.9688	1	1	41718	0	99.9856	1	1	41638	0	99.7939	1
AF547987	Shigella phage Sf6	39043	39036	0	99.9821	1	1	39035	0	99.9795	1	1	39012	0	99.9206	1
AJ131519	Lactobacillus phage phiadh	43785	43766	0	99.9566	1	1	43771	0	99.968	1	1	43749	0	99.9178	1
AJ242593	Listeria phage A118	40834	40832	0	99.9951	1	1	40817	0	99.9584	1	1	40819	0	99.9633	1
AJ270057	Chlamydia phage 2	4563	4549	0	99.6932	1	1	4541	0	99.5179	1	1	4525	0	99.1672	1
AJ278322	#N/A	42972	42970	0	99.9953	1	1	42955	0	99.9604	1	1	42951	0	99.9511	1
AJ298298	Enterobacteria phage phiP27	42575	42563	0	99.9718	1	1	42567	0	99.9812	1	1	42560	0	99.9648	1
AJ312240	Listeria phage PSA	37618	37505	0	99.6996	1	1	37595	0	99.9389	1	1	37573	0	99.8804	1
AJ550635	Chlamydia phage 3	4554	4526	0	99.3852	1	1	4498	0	98.7703	1	1	4535	0	99.5828	1
AJ556162	Enterobacteria phage BP-4795	57930	57918	0	99.9793	1	1	57914	0	99.9724	1	1	57902	0	99.9517	1
AJ697969	Pseudomonas phage EL	211215	211176	0	99.9815	1	1	211173	0	99.9801	1	1	211200	0	99.9929	1
AJ842011	Flavobacterium phage 11b	36012	36000	0	99.9667	1	1	35989	0	99.9361	1	1	35975	0	99.8973	1
AJ969242	Spiroplasma phage SVGII3	7878	7863	0	99.8096	1	1	7858	0	99.7461	1	1	7868	0	99.8731	1
AM040673	Stenotrophomonas phage phiSMA9	6907	6883	0	99.6525	1	1	6871	0	99.4788	1	1	6882	0	99.638	1
AM156909	Escherichia phage Rtp	46219	46210	0	99.9805	1	1	46205	0	99.9697	1	1	46161	0	99.8745	1
AM491472	Salmonella phage Vi II-E1	45051	45045	0	99.9867	1	1	45025	0	99.9423	1	1	45026	0	99.9445	1
AM749441	Pseudomonas phage YuA	58663	58631	0	99.9455	1	1	58650	0	99.9778	1	1	58625	0	99.9352	1
AM910650	Pseudomonas phage LUZ24	45625	45568	0	99.8751	1	1	45617	0	99.9825	1	1	46092	0	101.024	1
AP000363	Enterobacteria phage VT2-Sakai	60942	60919	0	99.9623	1	1	60894	0	99.9212	1	1	60900	0	99.9311	1
AP001553	Staphylococcus phage phiETA	43081	43045	0	99.9164	1	1	43066	0	99.9652	1	1	43047	0	99.9211	1
AP005153	Escherichia Stx1 converting phage	59866	59863	0	99.995	1	1	59843	0	99.9616	1	1	59823	0	99.9282	1
AP005154	Stx2 converting phage II	62706	62689	0	99.9729	1	1	62671	0	99.9442	1	1	62673	0	99.9474	1
AP008953	Staphylococcus phage phiETA2	43265	43247	0	99.9584	1	1	43200	0	99.8498	1	1	43238	0	99.9376	1
AP008954	Staphylococcus phage phiETA3	43282	43263	0	99.9561	1	1	43236	0	99.8937	1	1	43266	0	99.963	1
AP009146	Sodalis phage phiSG1	52162	52158	0	99.9923	1	1	52133	0	99.9444	1	1	52104	0	99.8888	1
AP009390	Enterococcus phage phiEF24C	142072	142065	0	99.9951	1	1	142059	0	99.9908	1	1	142044	0	99.9803	1
AP009624	Pseudomonas phage PAJU2	46872	46850	0	99.9531	1	1	46823	0	99.8955	1	1	46848	0	99.9488	1
AP011113	Enterobacteria phage AR1	167435	167425	0	99.994	1	1	167399	0	99.9785	1	1	167396	0	99.9767	1
AP011616	Thermus phage phiYS40	152372	152361	0	99.9928	1	1	152341	0	99.9797	1	1	152345	0	99.9823	1
AP011617	Thermus phage TMA	151483	151478	0	99.9967	1	1	151471	0	99.9921	1	1	151459	0	99.9842	1
AP011955	Staphylococcus phage phi5967PVL	42461	42421	0	99.9058	1	1	42457	0	99.9906	1	1	42455	0	99.9859	1
AP011956	Staphylococcus phage phi7247PVL	42481	42466	0	99.9647	1	1	42455	0	99.9388	1	1	42457	0	99.9435	1
AP012341	Staphylococcus phage phi7401PVL	47252	47239	0	99.9725	1	1	47210	0	99.9111	1	1	47209	0	99.909	1
AP013057	Edwardsiella phage PEi21	43378	43362	0	99.9631	1	2	42209	0	97.3051	1	1	43368	0	99.9769	1
AP013358	Uncultured Mediterranean phage uvMED DNA	33328	33333	0	100.015	1	1	33241	0	99.739	1	1	33298	0	99.91	1
AP013359	Uncultured Mediterranean phage uvMED DNA	37910	37987	0	100.203	1	1	37901	0	99.9763	1	1	38316	0	101.071	1
AP013360	Uncultured Mediterranean phage uvMED DNA	39847	39924	0	100.193	1	1	39789	0	99.8544	1	1	39824	0	99.9423	1
AP013361	Uncultured Mediterranean phage uvMED DNA	43957	44034	0	100.175	1	1	43927	0	99.9318	1	1	44522	0	101.285	1
AP013363	Uncultured Mediterranean phage uvMED DNA	39568	39645	0	100.195	1	1	39347	0	99.4415	1	1	40306	0	101.865	1
AP013364	Uncultured Mediterranean phage uvMED DNA	39662	39739	0	100.194	1	1	39648	0	99.9647	1	1	40301	0	101.611	1
AP013365	Uncultured Mediterranean phage uvMED DNA	39568	39645	0	100.195	1	1	39534	0	99.9141	1	1	39546	0	99.9444	1
AP013366	Uncultured Mediterranean phage uvMED DNA	39473	39550	0	100.195	1	1	39414	0	99.8505	1	1	39452	0	99.9468	1
AP013367	Uncultured Mediterranean phage uvMED DNA	39425	39502	0	100.195	1	1	39380	0	99.8859	1	1	39396	0	99.9264	1
AP013370	Uncultured Mediterranean phage uvMED DNA	30903	30980	0	100.249	1	1	30851	0	99.8317	1	1	30874	0	99.9062	1
AP013371	Uncultured Mediterranean phage uvMED DNA	32391	32360	0	99.9043	1	1	32360	0	99.9043	1	1	32331	0	99.8148	1
AP013372	Uncultured Mediterranean phage uvMED DNA	32431	32467	0	100.111	1	1	32402	0	99.9106	1	1	32929	0	101.536	1
AP013374	Uncultured Mediterranean phage uvMED DNA	41867	41944	0	100.184	1	1	41853	0	99.9666	1	1	41826	0	99.9021	1
AP013375	Uncultured Mediterranean phage uvMED DNA	42168	42245	0	100.183	1	1	42075	0	99.7795	1	1	42131	0	99.9123	1
AP013376	Uncultured Mediterranean phage uvMED DNA	34433	34510	0	100.224	1	1	34417	0	99.9535	1	1	34408	0	99.9274	1
AP013377	Uncultured Mediterranean phage uvMED DNA	40138	40215	0	100.192	1	1	40126	0	99.9701	1	1	40082	0	99.8605	1
AP013378	Uncultured Mediterranean phage uvMED DNA	34514	34591	0	100.223	1	1	34499	0	99.9565	1	1	34486	0	99.9189	1
AP013379	Uncultured Mediterranean phage uvMED DNA	33989	33957	0	99.9059	1	1	33962	0	99.9206	1	1	33954	0	99.897	1
AP013380	Uncultured Mediterranean phage uvMED DNA	34478	34555	0	100.223	1	1	34468	0	99.971	1	1	34451	0	99.9217	1
AP013382	Uncultured Mediterranean phage uvMED DNA	41230	41300	0	100.17	1	1	41214	0	99.9612	1	1	41161	0	99.8326	1
AP013384	Uncultured Mediterranean phage uvMED DNA	35473	35550	0	100.217	1	1	35471	0	99.9944	1	1	35404	0	99.8055	1
AP013385	Uncultured Mediterranean phage uvMED DNA	36025	36102	0	100.214	1	1	35989	0	99.9001	1	1	36005	0	99.9445	1
AP013386	Uncultured Mediterranean phage uvMED DNA	34952	34931	0	99.9399	1	1	34941	0	99.9685	1	1	34913	0	99.8884	1
AP013387	Uncultured Mediterranean phage uvMED DNA	34473	34561	0	100.255	1	1	34460	0	99.9623	1	1	34402	0	99.794	1
AP013388	Uncultured Mediterranean phage uvMED DNA	36799	36876	0	100.209	1	1	36780	0	99.9484	1	1	36778	0	99.9429	1
AP013389	Uncultured Mediterranean phage uvMED DNA	36730	36700	0	99.9183	1	1	36711	0	99.9483	1	1	36727	0	99.9918	1
AP013390	Uncultured Mediterranean phage uvMED DNA	33823	33909	0	100.254	1	1	33787	0	99.8936	1	1	33802	0	99.9379	1
AP013391	Uncultured Mediterranean phage uvMED DNA	34434	34511	0	100.224	1	1	34395	0	99.8867	1	1	34402	0	99.9071	1
AP013392	Uncultured Mediterranean phage uvMED DNA	34445	34522	0	100.224	1	1	34442	0	99.9913	1	1	34919	0	101.376	1
AP013393	Uncultured Mediterranean phage uvMED DNA	39693	39770	0	100.194	1	1	39684	0	99.9773	1	1	39654	0	99.9017	1
AP013395	Uncultured Mediterranean phage uvMED DNA	41059	41136	0	100.188	1	1	41055	0	99.9903	1	1	41012	0	99.8855	1
AP013396	Uncultured Mediterranean phage uvMED DNA	36966	37043	0	100.208	1	1	36949	0	99.954	1	1	36941	0	99.9324	1
AP013397	Uncultured Mediterranean phage uvMED DNA	34966	34938	0	99.9199	1	1	34954	0	99.9657	1	1	34942	0	99.9314	1
AP013399	Uncultured Mediterranean phage uvMED DNA	35327	35404	0	100.218	1	1	35312	0	99.9575	1	1	35259	0	99.8075	1
AP013400	Uncultured Mediterranean phage uvMED DNA	36021	36013	0	99.9778	1	1	36017	0	99.9889	1	1	35971	0	99.8612	1
AP013401	Uncultured Mediterranean phage uvMED DNA	35059	35038	0	99.9401	1	1	35044	0	99.9572	1	1	35017	0	99.8802	1
AP013402	Uncultured Mediterranean phage uvMED DNA	38437	38514	0	100.2	1	1	38390	0	99.8777	1	1	39129	0	101.8	1
AP013403	Uncultured Mediterranean phage uvMED DNA	42204	42172	0	99.9242	1	1	42127	0	99.8176	1	1	42127	0	99.8176	1
AP013404	Uncultured Mediterranean phage uvMED DNA	32527	32604	0	100.237	1	1	32507	0	99.9385	1	1	32462	0	99.8002	1
AP013405	Uncultured Mediterranean phage uvMED DNA	35701	35778	0	100.216	1	1	35676	0	99.93	1	1	35653	0	99.8655	1
AP013406	Uncultured Mediterranean phage uvMED DNA	37654	37731	0	100.204	1	1	37622	0	99.915	1	1	37581	0	99.8061	1
AP013407	Uncultured Mediterranean phage uvMED DNA	33778	33735	0	99.8727	1	1	33756	0	99.9349	1	1	33715	0	99.8135	1
AP013408	Uncultured Mediterranean phage uvMED DNA	32954	33031	0	100.234	1	1	32896	0	99.824	1	1	32925	0	99.912	1
AP013411	Uncultured Mediterranean phage uvMED DNA	35248	35325	0	100.218	1	1	35185	0	99.8213	1	1	35216	0	99.9092	1
AP013412	Uncultured Mediterranean phage uvMED DNA	34630	34707	0	100.222	1	1	34625	0	99.9856	1	1	34606	0	99.9307	1
AP013413	Uncultured Mediterranean phage uvMED DNA	38738	38710	0	99.9277	1	1	38691	0	99.8787	1	1	38709	0	99.9251	1
AP013415	Uncultured Mediterranean phage uvMED DNA	38732	38809	0	100.199	1	1	38708	0	99.938	1	1	38681	0	99.8683	1
AP013416	Uncultured Mediterranean phage uvMED DNA	39033	39110	0	100.197	1	1	38995	0	99.9026	1	1	39002	0	99.9206	1
AP013417	Uncultured Mediterranean phage uvMED DNA	39029	38997	0	99.918	1	1	39007	0	99.9436	1	1	38975	0	99.8616	1
AP013418	Uncultured Mediterranean phage uvMED DNA	39355	39432	0	100.196	1	1	39325	0	99.9238	1	1	39316	0	99.9009	1
AP013421	Uncultured Mediterranean phage uvMED DNA	33800	33765	0	99.8964	1	1	33772	0	99.9172	1	1	33764	0	99.8935	1
AP013422	Uncultured Mediterranean phage uvMED DNA	33654	33731	0	100.229	1	1	33631	0	99.9317	1	1	34187	0	101.584	1
AP013423	Uncultured Mediterranean phage uvMED DNA	33719	33796	0	100.228	1	1	33674	0	99.8665	1	1	33684	0	99.8962	1
AP013424	Uncultured Mediterranean phage uvMED DNA	33380	33457	0	100.231	1	1	33362	0	99.9461	1	1	33354	0	99.9221	1
AP013425	Uncultured Mediterranean phage uvMED DNA	32324	32401	0	100.238	1	1	32305	0	99.9412	1	1	32303	0	99.935	1
AP013426	Uncultured Mediterranean phage uvMED DNA	37925	38002	0	100.203	1	1	37884	0	99.8919	1	1	37899	0	99.9314	1
AP013427	Uncultured Mediterranean phage uvMED DNA	37523	37600	0	100.205	1	1	37470	0	99.8588	1	1	37499	0	99.936	1
AP013429	Uncultured Mediterranean phage uvMED DNA	36215	36292	0	100.213	1	1	36197	0	99.9503	1	1	36152	0	99.826	1
AP013430	Uncultured Mediterranean phage uvMED DNA	33980	34057	0	100.227	1	1	33966	0	99.9588	1	1	33957	0	99.9323	1
AP013431	Uncultured Mediterranean phage uvMED DNA	33433	33510	0	100.23	1	1	33403	0	99.9103	1	1	33407	0	99.9222	1
AP013432	Uncultured Mediterranean phage uvMED DNA	32358	32435	0	100.238	1	1	32286	0	99.7775	1	1	32304	0	99.8331	1
AP013433	Uncultured Mediterranean phage uvMED DNA	33438	33515	0	100.23	1	1	33391	0	99.8594	1	1	33382	0	99.8325	1
AP013434	Uncultured Mediterranean phage uvMED DNA	33848	33925	0	100.227	1	1	33830	0	99.9468	1	1	33825	0	99.932	1
AP013435	Uncultured Mediterranean phage uvMED DNA	32562	32639	0	100.236	1	1	32550	0	99.9631	1	1	32537	0	99.9232	1
AP013437	Uncultured Mediterranean phage uvMED DNA	38257	38343	0	100.225	1	1	38246	0	99.9712	1	1	38231	0	99.932	1
AP013438	Uncultured Mediterranean phage uvMED DNA	39689	39661	0	99.9295	1	1	39681	0	99.9798	1	1	39661	0	99.9295	1
AP013442	Uncultured Mediterranean phage uvMED DNA	39860	39856	0	99.99	1	1	39837	0	99.9423	1	1	39835	0	99.9373	1
AP013443	Uncultured Mediterranean phage uvMED DNA	39541	39621	0	100.202	1	1	39497	0	99.8887	1	1	39473	0	99.828	1
AP013444	Uncultured Mediterranean phage uvMED DNA	37952	38029	0	100.203	1	1	37912	0	99.8946	1	1	37947	0	99.9868	1
AP013445	Uncultured Mediterranean phage uvMED DNA	38622	38600	0	99.943	1	1	38617	0	99.9871	1	1	38598	0	99.9379	1
AP013446	Uncultured Mediterranean phage uvMED DNA	32224	32190	0	99.8945	1	1	32198	0	99.9193	1	1	32183	0	99.8728	1
AP013449	Uncultured Mediterranean phage uvMED DNA	31277	31354	0	100.246	1	1	31259	0	99.9424	1	1	31231	0	99.8529	1
AP013450	Uncultured Mediterranean phage uvMED DNA	31599	31676	0	100.244	1	1	31534	0	99.7943	1	1	31555	0	99.8608	1
AP013452	Uncultured Mediterranean phage uvMED DNA	32153	32230	0	100.239	1	1	32122	0	99.9036	1	1	32130	0	99.9285	1
AP013453	Uncultured Mediterranean phage uvMED DNA	36835	36912	0	100.209	1	1	36811	0	99.9348	1	1	36808	0	99.9267	1
AP013454	Uncultured Mediterranean phage uvMED DNA	36627	36601	0	99.929	1	1	36599	0	99.9236	1	1	36599	0	99.9236	1
AP013455	Uncultured Mediterranean phage uvMED DNA	36284	36361	0	100.212	1	1	36251	0	99.9091	1	1	36239	0	99.876	1
AP013456	Uncultured Mediterranean phage uvMED DNA	35468	35422	0	99.8703	1	1	35441	0	99.9239	1	1	35428	0	99.8872	1
AP013457	Uncultured Mediterranean phage uvMED DNA	38351	38431	0	100.209	1	1	38321	0	99.9218	1	1	38317	0	99.9113	1
AP013458	Uncultured Mediterranean phage uvMED DNA	36898	36975	0	100.209	1	1	36846	0	99.8591	1	1	36846	0	99.8591	1
AP013459	Uncultured Mediterranean phage uvMED DNA	38825	38902	0	100.198	1	1	38804	0	99.9459	1	1	38774	0	99.8686	1
AP013460	Uncultured Mediterranean phage uvMED DNA	39004	39081	0	100.197	1	1	38972	0	99.918	1	1	38963	0	99.8949	1
AP013462	Uncultured Mediterranean phage uvMED DNA	37729	37806	0	100.204	1	1	37725	0	99.9894	1	1	38214	0	101.285	1
AP013463	Uncultured Mediterranean phage uvMED DNA	37449	37526	0	100.206	1	1	37324	0	99.6662	1	1	37333	0	99.6902	1
AP013464	Uncultured Mediterranean phage uvMED DNA	35852	35929	0	100.215	1	1	35795	0	99.841	1	1	35810	0	99.8829	1
AP013466	Uncultured Mediterranean phage uvMED DNA	34951	35028	0	100.22	1	1	34941	0	99.9714	1	1	34921	0	99.9142	1
AP013468	Uncultured Mediterranean phage uvMED DNA	35241	35200	0	99.8837	1	1	35223	0	99.9489	1	1	35175	0	99.8127	1
AP013470	Uncultured Mediterranean phage uvMED DNA	34812	34889	0	100.221	1	1	34806	0	99.9828	1	1	34763	0	99.8592	1
AP013471	Uncultured Mediterranean phage uvMED DNA	35133	35210	0	100.219	1	1	35120	0	99.963	1	1	35108	0	99.9288	1
AP013472	Uncultured Mediterranean phage uvMED DNA	34001	34078	0	100.226	1	1	33986	0	99.9559	1	1	33968	0	99.9029	1
AP013473	Uncultured Mediterranean phage uvMED DNA	34195	34272	0	100.225	1	1	34168	0	99.921	1	1	34119	0	99.7777	1
AP013474	Uncultured Mediterranean phage uvMED DNA	35480	35557	0	100.217	1	1	35349	0	99.6308	1	1	35414	0	99.814	1
AP013475	Uncultured Mediterranean phage uvMED DNA	34695	34772	0	100.222	1	1	34677	0	99.9481	1	1	34664	0	99.9106	1
AP013477	Uncultured Mediterranean phage uvMED DNA	39948	40025	0	100.193	1	1	39932	0	99.9599	1	1	39900	0	99.8798	1
AP013479	Uncultured Mediterranean phage uvMED DNA	42029	42106	0	100.183	1	1	42016	0	99.9691	1	1	41996	0	99.9215	1
AP013480	Uncultured Mediterranean phage uvMED DNA	34967	35044	0	100.22	1	1	34920	0	99.8656	1	1	34921	0	99.8684	1
AP013481	Uncultured Mediterranean phage uvMED DNA	36315	36392	0	100.212	1	1	36274	0	99.8871	1	1	36268	0	99.8706	1
AP013482	Uncultured Mediterranean phage uvMED DNA	36059	36136	0	100.214	1	1	36038	0	99.9418	1	1	36038	0	99.9418	1
AP013483	Uncultured Mediterranean phage uvMED DNA	30688	30650	0	99.8762	1	1	30672	0	99.9479	1	1	30660	0	99.9088	1
AP013485	Uncultured Mediterranean phage uvMED DNA	32761	32741	0	99.939	1	1	32742	0	99.942	1	1	32750	0	99.9664	1
AP013486	Uncultured Mediterranean phage uvMED DNA	30646	30723	0	100.251	1	1	30635	0	99.9641	1	1	30634	0	99.9608	1
AP013488	Uncultured Mediterranean phage uvMED DNA	30646	30723	0	100.251	1	1	30633	0	99.9576	1	1	30625	0	99.9315	1
AP013489	Uncultured Mediterranean phage uvMED DNA	30420	30381	0	99.8718	1	1	30384	0	99.8817	1	1	30398	0	99.9277	1
AP013490	Uncultured Mediterranean phage uvMED DNA	32503	32589	0	100.265	1	1	32478	0	99.9231	1	1	32471	0	99.9015	1
AP013492	Uncultured Mediterranean phage uvMED DNA	31008	30977	0	99.9	1	1	31001	0	99.9774	1	1	30982	0	99.9162	1
AP013493	Uncultured Mediterranean phage uvMED DNA	31051	31139	0	100.283	1	1	31028	0	99.9259	1	1	31016	0	99.8873	1
AP013494	Uncultured Mediterranean phage uvMED DNA	31247	31339	0	100.294	1	1	31224	0	99.9264	1	1	31222	0	99.92	1
AP013495	Uncultured Mediterranean phage uvMED DNA	32122	32089	0	99.8973	1	1	32106	0	99.9502	1	1	32054	0	99.7883	1
AP013496	Uncultured Mediterranean phage uvMED DNA	31698	31775	0	100.243	1	1	31622	0	99.7602	1	1	31661	0	99.8833	1
AP013497	Uncultured Mediterranean phage uvMED DNA	31699	31776	0	100.243	1	1	31667	0	99.8991	1	1	31655	0	99.8612	1
AP013500	Uncultured Mediterranean phage uvMED DNA	32406	32483	0	100.238	1	1	32375	0	99.9043	1	1	32348	0	99.821	1
AP013501	Uncultured Mediterranean phage uvMED DNA	32364	32441	0	100.238	1	1	32344	0	99.9382	1	1	32338	0	99.9197	1
AP013503	Uncultured Mediterranean phage uvMED DNA	38569	38534	0	99.9093	1	1	38536	0	99.9144	1	1	38513	0	99.8548	1
AP013504	Uncultured Mediterranean phage uvMED DNA	38514	38591	0	100.2	1	1	38499	0	99.9611	1	1	38466	0	99.8754	1
AP013505	Uncultured Mediterranean phage uvMED DNA	38511	38588	0	100.2	1	1	38490	0	99.9455	1	1	38484	0	99.9299	1
AP013506	Uncultured Mediterranean phage uvMED DNA	38411	38362	0	99.8724	1	1	38397	0	99.9636	1	1	38389	0	99.9427	1
AP013507	Uncultured Mediterranean phage uvMED DNA	37334	37411	0	100.206	1	1	37283	0	99.8634	1	1	37296	0	99.8982	1
AP013510	Uncultured Mediterranean phage uvMED DNA	42335	42412	0	100.182	1	1	42324	0	99.974	1	1	42308	0	99.9362	1
AP013511	Uncultured Mediterranean phage uvMED DNA	35735	35812	0	100.215	1	1	35729	0	99.9832	1	1	35686	0	99.8629	1
AP013515	Uncultured Mediterranean phage uvMED DNA	37598	37675	0	100.205	1	1	37583	0	99.9601	1	1	37574	0	99.9362	1
AP013516	Uncultured Mediterranean phage uvMED DNA	35191	35268	0	100.219	1	1	35149	0	99.8807	1	1	35155	0	99.8977	1
AP013517	Uncultured Mediterranean phage uvMED DNA	34524	34601	0	100.223	1	1	34518	0	99.9826	1	1	35007	0	101.399	1
AP013518	Uncultured Mediterranean phage uvMED DNA	38921	39000	0	100.203	1	1	38871	0	99.8715	1	1	38864	0	99.8535	1
AP013519	Uncultured Mediterranean phage uvMED DNA	30352	30429	0	100.254	1	1	30339	0	99.9572	1	1	30348	0	99.9868	1
AP013520	Uncultured Mediterranean phage uvMED DNA	37934	38011	0	100.203	1	1	37892	0	99.8893	1	1	37922	0	99.9684	1
AP013523	Uncultured Mediterranean phage uvMED DNA	41982	42059	0	100.183	1	1	41944	0	99.9095	1	1	41972	0	99.9762	1
AP013524	Uncultured Mediterranean phage uvMED DNA	39717	39799	0	100.206	1	1	39692	0	99.9371	1	1	39689	0	99.9295	1
AP013525	Uncultured Mediterranean phage uvMED DNA	42608	42685	0	100.181	1	1	42569	0	99.9085	1	1	42584	0	99.9437	1
AP013526	Uncultured Mediterranean phage uvMED DNA	42608	42685	0	100.181	1	1	42552	0	99.8686	1	1	42586	0	99.9484	1
AP013527	Uncultured Mediterranean phage uvMED DNA	42638	42715	0	100.181	1	1	42602	0	99.9156	1	1	42605	0	99.9226	1
AP013528	Uncultured Mediterranean phage uvMED DNA	39371	39450	0	100.201	1	1	39321	0	99.873	1	1	39352	0	99.9517	1
AP013529	Uncultured Mediterranean phage uvMED DNA	40572	40649	0	100.19	1	1	40546	0	99.9359	1	1	40536	0	99.9113	1
AP013530	Uncultured Mediterranean phage uvMED DNA	42200	42290	0	100.213	1	1	42129	0	99.8318	1	1	42151	0	99.8839	1
AP013531	Uncultured Mediterranean phage uvMED DNA	42230	42321	0	100.215	1	1	42223	0	99.9834	1	1	42171	0	99.8603	1
AP013532	Uncultured Mediterranean phage uvMED DNA	38241	38318	0	100.201	1	1	38227	0	99.9634	1	1	38216	0	99.9346	1
AP013533	Uncultured Mediterranean phage uvMED DNA	37887	37964	0	100.203	1	1	37845	0	99.8891	1	1	37859	0	99.9261	1
AP013534	Uncultured Mediterranean phage uvMED DNA	41065	41009	0	99.8636	1	1	41023	0	99.8977	1	1	40986	0	99.8076	1
AP013535	Uncultured Mediterranean phage uvMED DNA	40289	40369	0	100.199	1	1	40248	0	99.8982	1	1	40268	0	99.9479	1
AP013536	Uncultured Mediterranean phage uvMED DNA	34130	34207	0	100.226	1	1	34126	0	99.9883	1	1	34099	0	99.9092	1
AP013537	Uncultured Mediterranean phage uvMED DNA	34933	35010	0	100.22	1	1	34915	0	99.9485	1	1	34891	0	99.8798	1
AP013538	Uncultured Mediterranean phage uvMED DNA	44705	44782	0	100.172	1	1	44655	0	99.8882	1	1	44676	0	99.9351	1
AP013539	Uncultured Mediterranean phage uvMED DNA	43444	43521	0	100.177	1	1	43412	0	99.9263	1	1	43403	0	99.9056	1
AP013540	Uncultured Mediterranean phage uvMED DNA	40866	40943	0	100.188	1	1	40854	0	99.9706	1	1	40838	0	99.9315	1
AP013542	Uncultured Mediterranean phage uvMED DNA	42564	42641	0	100.181	1	1	42551	0	99.9695	1	1	42528	0	99.9154	1
AP013543	Uncultured Mediterranean phage uvMED DNA	37553	37523	0	99.9201	1	1	37536	0	99.9547	1	1	37500	0	99.8589	1
AP013544	Uncultured Mediterranean phage uvMED DNA	40564	40531	0	99.9186	1	1	40531	0	99.9186	1	1	40533	0	99.9236	1
AP013545	Uncultured Mediterranean phage uvMED DNA	41803	41894	0	100.218	1	1	41732	0	99.8302	1	1	41750	0	99.8732	1
AP013547	Uncultured Mediterranean phage uvMED DNA	43552	43629	0	100.177	1	1	43518	0	99.9219	1	1	43509	0	99.9013	1
AP013549	Uncultured Mediterranean phage uvMED DNA	41987	42064	0	100.183	1	1	41977	0	99.9762	1	1	41966	0	99.95	1
AX059140	Rhodothermus phage RM378	129908	129899	0	99.9931	1	1	129906	0	99.9985	1	1	129872	0	99.9723	1
AY027935	Haemophilus phage HP2	31508	31501	0	99.9778	1	1	31461	0	99.8508	1	1	31489	0	99.9397	1
AY034425	Pseudomonas phage phi12 segment S	2322	2310	0	99.4832	1	1	2317	0	99.7847	1	1	2297	0	98.9233	1
AY039807	Pseudomonas phage phi12 segment M	4100	4077	0	99.439	1	1	4072	0	99.3171	1	1	4084	0	99.6098	1
AY050245	Temperate phage PhiNIH1.1	43106	43098	0	99.9814	1	1	43066	0	99.9072	1	1	43067	0	99.9095	1
AY055382	Salmonella phage ST64B	40149	40133	0	99.9601	1	1	40128	0	99.9477	1	1	40103	0	99.8854	1
AY078382	Pseudomonas phage PaP3	45503	45497	0	99.9868	1	1	45488	0	99.967	1	1	45489	0	99.9692	1
AY082070	Clostridium phage phi3626	33507	33476	0	99.9075	1	1	33485	0	99.9343	1	1	33482	0	99.9254	1
AY129331	Mycobacterium phage Cjw1	75931	75902	0	99.9618	1	1	75922	0	99.9881	1	1	75927	0	99.9947	1
AY129333	Mycobacterium phage Che9c	57050	57023	0	99.9527	1	1	57030	0	99.9649	1	1	57022	0	99.9509	1
AY129334	Mycobacterium phage Rosebush	67480	67462	0	99.9733	1	1	67459	0	99.9689	1	1	67431	0	99.9274	1
AY129335	Mycobacterium phage Corndog	69777	69768	0	99.9871	1	1	69764	0	99.9814	1	1	69740	0	99.947	1
AY129336	Mycobacterium phage Che9d	56276	56252	0	99.9574	1	1	56260	0	99.9716	1	1	56245	0	99.9449	1
AY129337	Mycobacterium phage Bxz1	156102	156092	0	99.9936	1	1	156098	0	99.9974	1	1	156074	0	99.9821	1
AY129338	Mycobacterium phage Omega	110865	110841	0	99.9784	1	1	110842	0	99.9793	1	1	110815	0	99.9549	1
AY129339	Mycobacterium phage Barnyard	70797	70788	0	99.9873	1	1	70792	0	99.9929	1	1	70769	0	99.9605	1
AY131267	Lactobacillus phage Lc-Nu	36466	36446	0	99.9452	1	1	36456	0	99.9726	1	1	36447	0	99.9479	1
AY135486	Enterobacteria phage PsP3	30636	30592	0	99.8564	1	1	30598	0	99.876	1	1	30591	0	99.8531	1
AY176327	Staphylococcus phage K	127395	127385	0	99.9922	1	1	127376	0	99.9851	1	1	127346	0	99.9615	1
AY216660	Enterobacteria phage T1	48836	48825	0	99.9775	1	1	48784	0	99.8935	1	1	48819	0	99.9652	1
AY236756	Lactobacillus phage phijl1	36674	36669	0	99.9864	1	1	36648	0	99.9291	1	1	36661	0	99.9646	1
AY308796	Escherichia phage Tls	49902	49870	0	99.9359	1	1	49887	0	99.9699	1	1	49875	0	99.9459	1
AY368235	Burkholderia phage Bcep43	48024	47988	0	99.925	1	1	47991	0	99.9313	1	1	47996	0	99.9417	1
AY370674	Enterobacteria phage K1-5	44385	44278	0	99.7589	1	1	44349	0	99.9189	1	1	44875	0	101.104	1
AY441783	Enterobacteria phage PR772	14946	14935	0	99.9264	1	1	14913	0	99.7792	1	1	14921	0	99.8327	1
AY500152	Mycobacterium phage U2	51277	51267	0	99.9805	1	1	51189	0	99.8284	1	1	51254	0	99.9551	1
AY500153	Mycobacterium phage Bethlehem	52250	52230	0	99.9617	1	1	52219	0	99.9407	1	1	52232	0	99.9656	1
AY508486	Staphylococcus phage 77	41708	41702	0	99.9856	1	1	41697	0	99.9736	1	1	41656	0	99.8753	1
AY510084	Vibrio phage VP5	39786	39780	0	99.9849	1	1	39732	0	99.8643	1	1	39753	0	99.9171	1
AY539836	Burkholderia phage BcepMu	36748	36735	0	99.9646	1	1	36731	0	99.9537	1	1	36722	0	99.9292	1
AY576273	Phage phiJL001	63649	63632	0	99.9733	1	1	63644	0	99.9921	1	1	63629	0	99.9686	1
AY576796	Actinoplanes phage phiAsp2	58638	58620	0	99.9693	1	1	58628	0	99.9829	1	1	58628	0	99.9829	1
AY583236	Mycoplasma phage phiMFV1	18855	18848	0	99.9629	1	1	18838	0	99.9098	1	1	18840	0	99.9204	1
AY605066	Lactobacillus phage phiAT3	39166	39160	0	99.9847	1	1	39152	0	99.9643	1	1	39145	0	99.9464	1
AY605181	Burkholderia phage BcepC6B	42415	42403	0	99.9717	1	1	42396	0	99.9552	1	1	42389	0	99.9387	1
AY616446	Bacillus phage BCJA1c	41092	41069	0	99.944	1	1	41042	0	99.8783	1	1	41048	0	99.8929	1
AY625898	Pseudomonas phage F116	65195	65180	0	99.977	1	1	65173	0	99.9663	1	1	65179	0	99.9755	1
AY699705	Streptococcus phage 2972	34704	34697	0	99.9798	1	1	34664	0	99.8847	1	1	34679	0	99.928	1
AY714348	Vibrio phage KSF-1phi	7107	7099	0	99.8874	1	1	7066	0	99.4231	1	1	7070	0	99.4794	1
AY730274	Salmonella phage SS3e	40793	40781	0	99.9706	1	1	40775	0	99.9559	1	1	40731	0	99.848	1
AY736146	Enterobacteria phage ES18	46900	46897	0	99.9936	1	1	46866	0	99.9275	1	1	46878	0	99.9531	1
AY739900	Lactobacillus phage LLKu	31080	31058	0	99.9292	1	1	31041	0	99.8745	1	1	31069	0	99.9646	1
AY751298	Enterobacteria phage ID11	5577	5568	0	99.8386	1	1	5574	0	99.9462	1	1	5553	0	99.5697	1
AY769964	Chlamydia phage 4	4530	4516	0	99.6909	1	1	4528	0	99.9558	1	1	4485	0	99.0066	1
AY848684	Enterobacteria phage L17	14935	14933	0	99.9866	1	1	14930	0	99.9665	1	1	14915	0	99.8661	1
AY848685	Enterobacteria phage PR3	14937	14921	0	99.8929	1	1	14932	0	99.9665	1	1	14925	0	99.9197	1
AY848686	Enterobacteria phage PR4	14954	14933	0	99.8596	1	1	14942	0	99.9198	1	1	14935	0	99.8729	1
AY848687	Enterobacteria phage PR5	14939	14927	0	99.9197	1	1	14907	0	99.7858	1	1	14937	0	99.9866	1
AY848688	Enterobacteria phage PR772	14942	14929	0	99.913	1	1	14908	0	99.7725	1	1	14925	0	99.8862	1
AY848689	Enterobacteria phage PRD1	14927	14902	0	99.8325	1	1	14904	0	99.8459	1	1	14921	0	99.9598	1
AY855346	Clostridium phage phiCD119	53325	53315	0	99.9812	1	1	53262	0	99.8819	1	1	53258	0	99.8744	1
AY939844	Prochlorococcus phage P-SSM2	252401	252373	0	99.9889	1	1	252398	0	99.9988	1	1	252372	0	99.9885	1
AY940168	Prochlorococcus phage P-SSM4	178249	178232	0	99.9905	1	1	178231	0	99.9899	1	1	178225	0	99.9865	1
AY954948	Staphylococcus phage PT1028	15603	15590	0	99.9167	1	1	15578	0	99.8398	1	1	15579	0	99.8462	1
AY954949	Staphylococcus phage 66	18199	18189	0	99.9451	1	1	18156	0	99.7637	1	1	18191	0	99.956	1
AY954950	Staphylococcus phage 187	39620	39601	0	99.952	1	1	39573	0	99.8814	1	1	39607	0	99.9672	1
AY954951	Staphylococcus phage 69	42732	42725	0	99.9836	1	1	42709	0	99.9462	1	1	42723	0	99.9789	1
AY954952	Staphylococcus phage 53	43883	43849	0	99.9225	1	1	43871	0	99.9727	1	1	43843	0	99.9088	1
AY954953	Staphylococcus phage 85	44283	44278	0	99.9887	1	1	44225	0	99.869	1	1	44251	0	99.9277	1
AY954955	Staphylococcus phage 42E	45861	45830	0	99.9324	1	1	45857	0	99.9913	1	1	45834	0	99.9411	1
AY954956	Staphylococcus phage 3A	43095	43077	0	99.9582	1	1	43034	0	99.8585	1	1	43070	0	99.942	1
AY954957	Staphylococcus phage 47	44777	44766	0	99.9754	1	1	44767	0	99.9777	1	1	44741	0	99.9196	1
AY954958	Staphylococcus phage 37	43681	43669	0	99.9725	1	1	43678	0	99.9931	1	1	43654	0	99.9382	1
AY954959	Staphylococcus phage EW	45286	45277	0	99.9801	1	1	44926	0	99.2051	1	1	45266	0	99.9558	1
AY954961	Staphylococcus phage ROSA	43155	43139	0	99.9629	1	1	43143	0	99.9722	1	1	43113	0	99.9027	1
AY954963	Staphylococcus phage 55	41902	41892	0	99.9761	1	1	41883	0	99.9547	1	1	41879	0	99.9451	1
AY954964	Staphylococcus phage 29	42802	42783	0	99.9556	1	1	42788	0	99.9673	1	1	42792	0	99.9766	1
AY954965	Staphylococcus phage 52A	41690	41663	0	99.9352	1	1	41679	0	99.9736	1	1	41653	0	99.9112	1
AY954966	Staphylococcus phage 88	43231	43225	0	99.9861	1	1	43217	0	99.9676	1	1	43224	0	99.9838	1
AY954967	Staphylococcus phage 92	42431	42418	0	99.9694	1	1	42418	0	99.9694	1	1	42417	0	99.967	1
AY954968	Staphylococcus phage X2	43440	43402	0	99.9125	1	1	43424	0	99.9632	1	1	43410	0	99.9309	1
AY954969	Staphylococcus phage G1	138715	138679	0	99.974	1	1	138692	0	99.9834	1	2	136166	0	98.1624	1
AY962392	Aeromonas phage 31	172963	172947	0	99.9907	1	1	172926	0	99.9786	1	1	172937	0	99.985	1
BK000583	Enterobacteria phage P22 wild type	41724	41722	0	99.9952	1	1	41607	0	99.7196	1	1	41714	0	99.976	1
CP000315	Clostridium phage phiSM101	38092	38089	0	99.9921	1	1	38079	0	99.9659	1	1	38054	0	99.9002	1
CP000622	Burkholderia phage phiE255	37446	37421	0	99.9332	1	1	37429	0	99.9546	1	1	37392	0	99.8558	1
CP000623	Burkholderia phage phiE202	35741	35726	0	99.958	1	1	35722	0	99.9468	1	1	35708	0	99.9077	1
CP000624	Burkholderia phage phiE12-2	36690	36669	0	99.9428	1	1	36672	0	99.9509	1	1	36637	0	99.8555	1
CP000625	Burkholderia phage phi6442	48674	48648	0	99.9466	1	1	48644	0	99.9384	1	1	48636	0	99.9219	1
CP000711	Enterobacteria phage CUS-3 provirus	40207	40196	0	99.9726	1	1	40197	0	99.9751	1	1	40178	0	99.9279	1
CP002495	Enterococcus phage EF62phi	30505	30501	0	99.9869	1	1	30474	0	99.8984	1	1	30489	0	99.9475	1
CP002889	Streptococcus phage YMC-2011	40758	40729	0	99.9288	1	1	40733	0	99.9387	1	1	40729	0	99.9288	1
CP003186	Thermoanaerobacterium phage THSA-485A	41938	41916	0	99.9475	1	1	41910	0	99.9332	1	1	41921	0	99.9595	1
CU468217	Azospirillum phage Cd	62337	62330	0	99.9888	1	1	62314	0	99.9631	1	1	62265	0	99.8845	1
D00624	Chlamydia phage 1	4877	4869	0	99.836	1	1	4740	0	97.1909	1	1	4858	0	99.6104	1
DQ003637	Listeria phage A500	38867	38856	0	99.9717	1	1	38864	0	99.9923	1	1	38845	0	99.9434	1
DQ003640	Listeria phage B054	48172	48166	0	99.9875	1	1	48146	0	99.946	1	1	48105	0	99.8609	1
DQ003641	Listeria phage P35	35822	35789	0	99.9079	1	1	35818	0	99.9888	1	1	35783	0	99.8911	1
DQ003642	Listeria phage A006	38124	38121	0	99.9921	1	1	38104	0	99.9475	1	1	38095	0	99.9239	1
DQ029335	Vibriophage VP4	39503	39492	0	99.9722	1	1	39478	0	99.9367	1	1	39454	0	99.876	1
DQ054536	Lactococcus phage P008	28538	28513	0	99.9124	1	1	28525	0	99.9544	1	1	28503	0	99.8774	1
DQ079869	Enterobacteria phage ID2 Moscow/ID/2001	5486	5475	0	99.7995	1	1	5478	0	99.8542	1	1	5472	0	99.7448	1
DQ079870	Enterobacteria phage ID21	6068	6058	0	99.8352	1	1	6040	0	99.5386	1	1	6032	0	99.4067	1
DQ079871	Enterobacteria phage ID32	6071	6050	0	99.6541	1	1	6050	0	99.6541	1	1	6042	0	99.5223	1
DQ079872	Enterobacteria phage NC35	6039	6022	0	99.7185	1	1	6019	0	99.6688	1	1	6008	0	99.4867	1
DQ079873	Enterobacteria phage WA13	6068	6057	0	99.8187	1	1	6048	0	99.6704	1	1	6048	0	99.6704	1
DQ079874	Enterobacteria phage WA45	6068	6061	0	99.8846	1	1	6055	0	99.7858	1	1	6039	0	99.5221	1
DQ079875	Enterobacteria phage NC28	6065	6056	0	99.8516	1	1	6049	0	99.7362	1	1	6046	0	99.6867	1
DQ079876	Enterobacteria phage ID62	6051	6035	0	99.7356	1	1	6033	0	99.7025	1	1	6009	0	99.3059	1
DQ079877	Enterobacteria phage ID52	5538	5529	0	99.8375	1	1	5492	0	99.1694	1	1	5515	0	99.5847	1
DQ079878	Enterobacteria phage NC3	6097	6079	0	99.7048	1	1	6053	0	99.2783	1	1	6053	0	99.2783	1
DQ079879	Enterobacteria phage NC29	6259	6251	0	99.8722	1	1	6246	0	99.7923	1	1	6220	0	99.3769	1
DQ079880	Enterobacteria phage ID1	5386	5375	0	99.7958	1	1	5367	0	99.6472	1	1	5359	0	99.4987	1
DQ079881	Enterobacteria phage ID22	5386	5378	0	99.8515	1	1	5377	0	99.8329	1	1	5358	0	99.4801	1
DQ079882	Enterobacteria phage ID34	5386	5383	0	99.9443	1	1	5355	0	99.4244	1	1	5349	0	99.313	1
DQ079883	Enterobacteria phage ID45	5386	5367	0	99.6472	1	1	5377	0	99.8329	1	1	5367	0	99.6472	1
DQ079884	Enterobacteria phage NC1	5386	5354	0	99.4059	1	1	5368	0	99.6658	1	1	5351	0	99.3502	1
DQ079885	Enterobacteria phage NC5	5386	5359	0	99.4987	1	1	5369	0	99.6844	1	1	5362	0	99.5544	1
DQ079886	Enterobacteria phage NC7	5386	5359	0	99.4987	1	1	5375	0	99.7958	1	1	5354	0	99.4059	1
DQ079887	Enterobacteria phage NC11	5386	5381	0	99.9072	1	1	5364	0	99.5915	1	1	5368	0	99.6658	1
DQ079888	Enterobacteria phage NC16	5386	5365	0	99.6101	1	1	5357	0	99.4616	1	1	5365	0	99.6101	1
DQ079889	Enterobacteria phage NC37	5386	5364	0	99.5915	1	1	5357	0	99.4616	1	1	5349	0	99.313	1
DQ079890	Enterobacteria phage NC41	5386	5379	0	99.87	1	1	5381	0	99.9072	1	1	5349	0	99.313	1
DQ079891	Enterobacteria phage NC51	5386	5382	0	99.9257	1	1	5373	0	99.7586	1	1	5360	0	99.5173	1
DQ079892	Enterobacteria phage NC56	5386	5384	0	99.9629	1	1	5335	0	99.0531	1	1	5351	0	99.3502	1
DQ079893	Enterobacteria phage WA4	5386	5382	0	99.9257	1	1	5370	0	99.7029	1	1	5378	0	99.8515	1
DQ079894	Enterobacteria phage WA10	5386	5369	0	99.6844	1	1	5381	0	99.9072	1	1	5358	0	99.4801	1
DQ079895	Enterobacteria phage WA11	5387	5364	0	99.573	1	1	5326	0	98.8676	1	1	5350	0	99.3132	1
DQ079896	Enterobacteria phage WA2	5540	5518	0	99.6029	1	1	5514	0	99.5307	1	1	5520	0	99.639	1
DQ079897	Enterobacteria phage WA3	5540	5531	0	99.8375	1	1	5514	0	99.5307	1	1	5520	0	99.639	1
DQ079898	Enterobacteria phage ID8	5540	5536	0	99.9278	1	1	5524	0	99.7112	1	1	5527	0	99.7653	1
DQ079899	Enterobacteria phage WA5	5577	5570	0	99.8745	1	1	5557	0	99.6414	1	1	5545	0	99.4262	1
DQ079901	Enterobacteria phage NC13	5577	5568	0	99.8386	1	1	5555	0	99.6055	1	1	5566	0	99.8028	1
DQ079902	Enterobacteria phage NC19	5577	5564	0	99.7669	1	1	5511	0	98.8166	1	1	5524	0	99.0497	1
DQ079903	Enterobacteria phage ID41	5577	5559	0	99.6772	1	1	5568	0	99.8386	1	1	5551	0	99.5338	1
DQ079904	Enterobacteria phage WA6	5529	5506	0	99.584	1	1	5495	0	99.3851	1	1	5515	0	99.7468	1
DQ079905	Enterobacteria phage ID12	5529	5507	0	99.6021	1	1	5478	0	99.0776	1	1	5488	0	99.2585	1
DQ079906	Enterobacteria phage NC10	5529	5526	0	99.9457	1	1	5484	0	99.1861	1	1	5490	0	99.2946	1
DQ079907	Enterobacteria phage NC6	5529	5518	0	99.801	1	1	5516	0	99.7649	1	1	5494	0	99.367	1
DQ079908	Enterobacteria phage ID18	5486	5447	0	99.2891	1	1	5469	0	99.6901	1	1	5454	0	99.4167	1
DQ079909	Enterobacteria phage WA14	5486	5470	0	99.7083	1	1	5472	0	99.7448	1	1	5464	0	99.599	1
DQ085810	Enterobacteria phage alpha3	6089	6080	0	99.8522	1	1	6063	0	99.573	1	1	6047	0	99.3102	1
DQ114220	Pasteurella phage F108	30505	30492	0	99.9574	1	1	30483	0	99.9279	1	1	30457	0	99.8426	1
DQ121662	Escherichia phage Jk06	46072	46063	0	99.9805	1	1	46056	0	99.9653	1	1	46037	0	99.924	1
DQ126339	Escherichia phage phiV10	39104	39090	0	99.9642	1	1	39076	0	99.9284	1	1	39077	0	99.931	1
DQ150593	Bacillus phage Fah	37974	37970	0	99.9895	1	1	37946	0	99.9263	1	1	37944	0	99.921	1
DQ163912	Pseudomonas phage F10	39199	39180	0	99.9515	1	1	39185	0	99.9643	1	1	39175	0	99.9388	1
DQ163913	Pseudomonas phage 73	42999	42961	0	99.9116	1	1	42986	0	99.9698	1	1	42955	0	99.8977	1
DQ163914	Pseudomonas phage 119X	43365	43352	0	99.97	1	1	43344	0	99.9516	1	1	43330	0	99.9193	1
DQ163915	Pseudomonas phage PA11	49639	49615	0	99.9517	1	1	49614	0	99.9496	1	1	49614	0	99.9496	1
DQ163917	Pseudomonas phage F8	66015	66005	0	99.9849	1	2	64843	0	98.2246	1	1	65989	0	99.9606	1
DQ203855	Burkholderia phage Bcep176	44856	44826	0	99.9331	1	1	44782	0	99.835	1	1	44825	0	99.9309	1
DQ222853	Bacillus phage Gamma isolate 51	37253	37235	0	99.9517	1	1	37203	0	99.8658	1	1	37208	0	99.8792	1
DQ227763	Lactococcus phage 712	30510	30508	0	99.9934	1	1	30490	0	99.9344	1	1	30486	0	99.9213	1
DQ227764	Lactococcus phage jj50	27453	27406	0	99.8288	1	1	27445	0	99.9709	1	1	27424	0	99.8944	1
DQ289555	Bacillus phage WBeta	40867	40860	0	99.9829	1	1	40855	0	99.9706	1	1	40814	0	99.8703	1
DQ289556	Bacillus phage Gamma isolate d'Herelle	37373	37364	0	99.9759	1	1	37353	0	99.9465	1	1	37327	0	99.8769	1
DQ320509	Lactobacillus phage KC5a	38239	38228	0	99.9712	1	1	38210	0	99.9242	1	1	38194	0	99.8823	1
DQ386162	Streptococcus phage M102AD	30664	30643	0	99.9315	1	1	30639	0	99.9185	1	1	30639	0	99.9185	1
DQ394806	Lactococcus phage ul36.k1	37131	37129	0	99.9946	1	1	37115	0	99.9569	1	1	37107	0	99.9354	1
DQ394807	Lactococcus phage ul36.k1t1	35594	35581	0	99.9635	1	1	35559	0	99.9017	1	1	35548	0	99.8708	1
DQ394808	Lactococcus phage ul36.t1	35992	35983	0	99.975	1	1	35989	0	99.9917	1	1	35984	0	99.9778	1
DQ394809	Lactococcus phage ul36.t1k1	34897	34882	0	99.957	1	1	34878	0	99.9456	1	1	34873	0	99.9312	1
DQ394810	Lactococcus phage phismq86	33641	33617	0	99.9287	1	1	33630	0	99.9673	1	1	33630	0	99.9673	1
DQ398041	Mycobacterium phage 244	74483	74464	0	99.9745	1	1	74466	0	99.9772	1	1	74456	0	99.9638	1
DQ398042	Mycobacterium phage Halo	42289	42258	0	99.9267	1	1	42260	0	99.9314	1	1	42244	0	99.8936	1
DQ398043	Mycobacterium phage Che12	52047	52046	0	99.9981	1	1	52024	0	99.9558	1	1	52035	0	99.9769	1
DQ398044	Mycobacterium phage Cooper	70654	70634	0	99.9717	1	1	70633	0	99.9703	1	1	70631	0	99.9674	1
DQ398045	Mycobacterium phage Llij	56852	56846	0	99.9894	1	1	56836	0	99.9719	1	1	56833	0	99.9666	1
DQ398047	Mycobacterium phage PBI1	64494	64481	0	99.9798	1	1	64488	0	99.9907	1	1	64477	0	99.9736	1
DQ398048	Mycobacterium phage Qyrzula	67188	67162	0	99.9613	1	1	67182	0	99.9911	1	1	67168	0	99.9702	1
DQ398049	Mycobacterium phage Pipefish	69059	69043	0	99.9768	1	1	68984	0	99.8914	1	1	69047	0	99.9826	1
DQ398050	Mycobacterium phage PMC	56692	56681	0	99.9806	1	1	56673	0	99.9665	1	1	56664	0	99.9506	1
DQ398051	Mycobacterium phage PLot	64787	64740	0	99.9275	1	1	64775	0	99.9815	1	1	64754	0	99.9491	1
DQ398053	Mycobacterium phage Catera	153766	153764	0	99.9987	1	1	153754	0	99.9922	1	1	153728	0	99.9753	1
DQ426904	Mannheimia phage phiMhaA1-PHL101	34525	34492	0	99.9044	1	1	34488	0	99.8928	1	1	34494	0	99.9102	1
DQ426905	Mannheimia phage phiMhaA1-BAA410	34600	34593	0	99.9798	1	1	34593	0	99.9798	1	1	34594	0	99.9827	1
DQ466086	Clostridium phage phiC2	56538	55895	0	98.8627	1	1	55966	0	98.9883	1	1	56314	0	99.6038	1
DQ500118	Rhizobium phage 16-3	60195	60191	0	99.9934	1	1	60175	0	99.9668	1	1	60176	0	99.9684	1
DQ530359	Staphylococcus phage phinm1	43128	43121	0	99.9838	1	1	43092	0	99.9165	1	1	43108	0	99.9536	1
DQ530360	Staphylococcus phage phinm2	43145	43132	0	99.9699	1	1	43118	0	99.9374	1	1	43063	0	99.8099	1
DQ530361	Staphylococcus phage phiNM3	44061	44049	0	99.9728	1	1	44053	0	99.9818	1	1	44038	0	99.9478	1
DQ530362	Staphylococcus phage phinm4	43189	43185	0	99.9907	1	1	43168	0	99.9514	1	1	43151	0	99.912	1
DQ535032	Lactococcus phage KSY1	79232	79229	0	99.9962	1	1	79222	0	99.9874	1	1	79198	0	99.9571	1
DQ777876	Xanthomonas phage Xop411	44520	44491	0	99.9349	1	1	44508	0	99.973	1	1	44017	0	98.8702	1
DQ834250	Staphylococcus phage PH15	44041	44036	0	99.9886	1	1	43983	0	99.8683	1	1	43976	0	99.8524	1
DQ836063	Pseudomonas phage PRR1	3573	3567	0	99.8321	1	1	3562	0	99.6921	1	1	3544	0	99.1884	1
DQ838728	Lactococcus phage P335	33613	33601	0	99.9643	1	1	33600	0	99.9613	1	1	33593	0	99.9405	1
DQ864624	Streptococcus phage P9	40539	40512	0	99.9334	1	1	40495	0	99.8915	1	1	40513	0	99.9359	1
DQ904452	Enterobacteria phage RB32	165890	165881	0	99.9946	1	1	165859	0	99.9813	1	1	165849	0	99.9753	1
DQ908929	Staphylococcus phage 80	42140	42139	0	99.9976	1	1	42104	0	99.9146	1	1	42118	0	99.9478	1
DQ997624	Thermus phage phiYS40	152372	152365	0	99.9954	1	1	152342	0	99.9803	1	1	152313	0	99.9613	1
EF056009	Escherichia phage N4	70153	70142	0	99.9843	1	1	70151	0	99.9971	1	1	70135	0	99.9743	1
EF057797	Vibrio phage VP882	38197	38178	0	99.9503	1	1	38160	0	99.9031	1	1	38186	0	99.9712	1
EF068134	Enterobacteria phage FI 4184 b	4184	4181	0	99.9283	1	1	4173	0	99.7371	1	1	4151	0	99.2113	1
EF108464	Enterobacteria phage MS2 isolate DL16	3569	3545	0	99.3275	1	1	3548	0	99.4116	1	1	3540	0	99.1874	1
EF108465	Enterobacteria phage MS2 isolate R17	3569	3541	0	99.2155	1	1	3564	0	99.8599	1	1	3556	0	99.6358	1
EF116926	Streptococcus phage SMP	36019	36016	0	99.9917	1	1	36006	0	99.9639	1	1	35996	0	99.9361	1
EF160123	Erwinia amylovora phage Era103	45445	45246	0	99.5621	1	1	45366	0	99.8262	1	1	45780	0	100.737	1
EF177456	Salmonella phage SETP3	42572	42566	0	99.9859	1	1	42544	0	99.9342	1	1	42529	0	99.899	1
EF204939	Enterobacteria phage MS2 isolate J20	3569	3551	0	99.4957	1	1	3531	0	98.9353	1	1	3556	0	99.6358	1
EF204940	Enterobacteria phage MS2 isolate ST4	3569	3513	0	98.4309	1	1	3555	0	99.6077	1	1	3548	0	99.4116	1
EF207558	Streptococcus phage phi3396	38528	38490	0	99.9014	1	1	38493	0	99.9092	1	1	38515	0	99.9663	1
EF437941	Enterobacteria phage Phi1	164270	164270	0	100	1	1	164248	0	99.9866	1	1	164228	0	99.9744	1
EF455602	Lactobacillus phage LL-H	34659	34636	0	99.9336	1	1	34652	0	99.9798	1	1	34653	0	99.9827	1
EF469154	Enterobacteria phage JS98	170523	170496	0	99.9842	1	1	170508	0	99.9912	1	1	170493	0	99.9824	1
EF523948	Burkholderia phage BcepGomr	52414	52391	0	99.9561	1	1	52371	0	99.918	1	1	52398	0	99.9695	1
EF529515	Streptococcus phage 858	35543	35538	0	99.9859	1	1	35506	0	99.8959	1	1	35512	0	99.9128	1
EF579802	Microbacterium phage Min1	46365	46360	0	99.9892	1	1	46358	0	99.9849	1	1	46339	0	99.9439	1
EF602154	Burkholderia phage BcepNY3	47382	47376	0	99.9873	1	1	47366	0	99.9662	1	1	47372	0	99.9789	1
EU078592	Enterobacteria phage DE3	42925	42909	0	99.9627	1	1	42907	0	99.9581	1	1	42905	0	99.9534	1
EU100883	Thermus phage P2345	84201	84187	0	99.9834	1	1	84197	0	99.9952	1	1	84155	0	99.9454	1
EU124666	Thalassomonas phage BA3	37313	37297	0	99.9571	1	1	37297	0	99.9571	1	1	37272	0	99.8901	1
EU197055	Pseudomonas phage 201phi2-1	316674	316663	0	99.9965	1	1	316646	0	99.9912	1	1	316631	0	99.9864	1
EU203571	Mycobacterium phage Giles	53746	53741	0	99.9907	1	1	53719	0	99.9498	1	1	53729	0	99.9684	1
EU221285	Lactococcus phage bIBB29	29305	29286	0	99.9352	1	1	29289	0	99.9454	1	1	29294	0	99.9625	1
EU272036	Pseudomonas phage MP29	36632	36609	0	99.9372	1	1	36616	0	99.9563	1	1	36616	0	99.9563	1
EU272037	Pseudomonas phage MP38	36885	36871	0	99.962	1	1	36870	0	99.9593	1	1	36870	0	99.9593	1
EU311208	Enterobacteria phage Min27	63395	63391	0	99.9937	1	1	63371	0	99.9621	1	1	63366	0	99.9543	1
EU340421	Lactobacillus phage c5	31841	31829	0	99.9623	1	1	31832	0	99.9717	1	1	31809	0	99.8995	1
EU408779	Bacillus phage AP50	14398	14370	0	99.8055	1	1	14384	0	99.9028	1	1	14357	0	99.7152	1
EU409559	Lactobacillus phage JCL1032	49433	49416	0	99.9656	1	1	49415	0	99.9636	1	1	49407	0	99.9474	1
EU547803	Salmonella phage phiSG-JL2	38815	38712	0	99.7346	1	1	38763	0	99.866	1	1	39158	0	100.884	1
EU568876	Mycobacterium phage BPs	41901	41881	0	99.9523	1	1	41823	0	99.8138	1	1	41870	0	99.926	1
EU570103	Salmonella phage epsilon34	43016	42998	0	99.9582	1	1	43007	0	99.9791	1	1	42969	0	99.8907	1
EU588980	Clostridium phage phiCP39-O	38753	38739	0	99.9639	1	1	38735	0	99.9536	1	1	38709	0	99.8865	1
EU622808	Bacillus phage Nf	18753	18742	0	99.9413	1	1	18712	0	99.7814	1	1	18735	0	99.904	1
EU676000	Mycobacterium phage Adjutor	64511	64487	0	99.9628	1	1	64488	0	99.9643	1	1	64499	0	99.9814	1
EU717894	Xanthomonas phage phiL7	44080	44074	0	99.9864	1	1	44045	0	99.9206	1	1	44053	0	99.9387	1
EU719189	Clostridium phage phiCD27	50930	50882	0	99.9058	1	1	50903	0	99.947	1	1	50899	0	99.9391	1
EU734170	Yersinia phage Yepe2	38677	38535	0	99.6329	1	1	38606	0	99.8164	1	1	38929	0	100.652	1
EU734171	Enterobacteria phage BA14	39816	39749	0	99.8317	1	1	39811	0	99.9874	1	1	40214	0	101	1
EU734172	Enterobacteria phage EcoDS1	39252	39201	0	99.8701	1	1	39226	0	99.9338	1	1	39407	0	100.395	1
EU734174	Enterobacteria phage 13a	38841	38798	0	99.8893	1	1	38821	0	99.9485	1	1	39213	0	100.958	1
EU744248	Mycobacterium phage KBG	53572	53556	0	99.9701	1	1	53553	0	99.9645	1	1	53536	0	99.9328	1
EU744249	Mycobacterium phage Lockley	51478	51465	0	99.9747	1	1	51473	0	99.9903	1	1	51468	0	99.9806	1
EU744250	Mycobacterium phage Pukovnik	52892	52866	0	99.9508	1	1	52883	0	99.983	1	1	52890	0	99.9962	1
EU744251	Mycobacterium phage Jasper	50968	50941	0	99.947	1	1	50953	0	99.9706	1	1	50939	0	99.9431	1
EU744252	Mycobacterium phage DD5	51621	51602	0	99.9632	1	1	51594	0	99.9477	1	1	51615	0	99.9884	1
EU770221	Mycobacterium phage Nigel	69904	69889	0	99.9785	1	1	69885	0	99.9728	1	1	69876	0	99.9599	1
EU771092	Bacillus phage phi29	19282	19266	0	99.917	1	1	19267	0	99.9222	1	1	19251	0	99.8392	1
EU816589	Mycobacterium phage Phaedrus	68090	68070	0	99.9706	1	1	68063	0	99.9603	1	1	68064	0	99.9618	1
EU816590	Mycobacterium phage Boomer	58037	58027	0	99.9828	1	1	58007	0	99.9483	1	1	58006	0	99.9466	1
EU816591	Mycobacterium phage Kostya	75811	75809	0	99.9974	1	1	75806	0	99.9934	1	1	75784	0	99.9644	1
EU822883	Burkholderia phage KS10	37635	37631	0	99.9894	1	1	37626	0	99.9761	1	1	37600	0	99.907	1
EU826466	Mycobacterium phage Myrna	164602	164541	0	99.9629	1	1	164572	0	99.9818	1	1	164592	0	99.9939	1
EU826468	Mycobacterium phage Spud	154906	154895	0	99.9929	1	1	154897	0	99.9942	1	1	154877	0	99.9813	1
EU826469	Mycobacterium phage ScottMcG	154017	154007	0	99.9935	1	1	154006	0	99.9929	1	1	153999	0	99.9883	1
EU826470	Mycobacterium phage Solon	49487	49464	0	99.9535	1	1	49430	0	99.8848	1	1	49457	0	99.9394	1
EU826471	Mycobacterium phage Cali	155372	155358	0	99.991	1	1	155349	0	99.9852	1	1	155337	0	99.9775	1
EU849489	Stenotrophomonas phage S1	40287	40249	0	99.9057	1	1	40271	0	99.9603	1	1	40251	0	99.9106	1
EU855793	Listeria phage P40	35638	35632	0	99.9832	1	1	35586	0	99.8541	1	1	35590	0	99.8653	1
EU861005	Staphylococcus phage Ipla35	45344	45325	0	99.9581	1	1	45291	0	99.8831	1	1	45324	0	99.9559	1
EU863408	Enterobacteria phage JSE	166418	166401	0	99.9898	1	1	166364	0	99.9676	1	1	166351	0	99.9597	1
EU876853	Iodobacteriophage phiPLPE	47453	47438	0	99.9684	1	1	47424	0	99.9389	1	1	47419	0	99.9284	1
FJ000341	Salmonella phage g341c	40975	40972	0	99.9927	1	1	40923	0	99.8731	1	1	40925	0	99.878	1
FJ008913	Bacteroides phage B40-8	44929	44918	0	99.9755	1	1	44923	0	99.9866	1	1	44899	0	99.9332	1
FJ168659	Mycobacterium phage Brujita	47057	47031	0	99.9447	1	1	47045	0	99.9745	1	1	47027	0	99.9362	1
FJ168660	Mycobacterium phage Butterscotch	64562	64535	0	99.9582	1	1	64512	0	99.9226	1	1	64520	0	99.9349	1
FJ168662	Mycobacterium phage Troll4	64618	64608	0	99.9845	1	1	64565	0	99.918	1	1	64591	0	99.9582	1
FJ174690	Mycobacterium phage Fruitloop	58471	58442	0	99.9504	1	1	58453	0	99.9692	1	1	58461	0	99.9829	1
FJ174691	Mycobacterium phage Konstantine	68952	68911	0	99.9405	1	1	68914	0	99.9449	1	1	68911	0	99.9405	1
FJ174692	Mycobacterium phage Pacc40	58554	58541	0	99.9778	1	1	58545	0	99.9846	1	1	58519	0	99.9402	1
FJ174694	Mycobacterium phage Chah	68450	68446	0	99.9942	1	1	68432	0	99.9737	1	1	68404	0	99.9328	1
FJ226752	Streptococcus phage Alq132	35525	35512	0	99.9634	1	1	35460	0	99.817	1	1	35509	0	99.955	1
FJ230960	Bacillus phage SPO1	132562	132523	0	99.9706	1	1	132554	0	99.994	1	1	132554	0	99.994	1
FJ236310	Streptococcus phage Abc2	34882	34835	0	99.8653	1	1	34863	0	99.9455	1	1	34856	0	99.9255	1
FJ373894	Shigella phage Ag3	158006	157983	0	99.9854	1	1	157989	0	99.9892	1	1	157986	0	99.9873	1
FJ409640	Vibrio phage N4	38497	38493	0	99.9896	1	1	38487	0	99.974	1	1	38483	0	99.9636	1
FJ429185	Lactococcus phage P087	60074	60057	0	99.9717	1	1	60060	0	99.9767	1	1	60023	0	99.9151	1
FJ483837	Enterobacteria phage BZ13 strain DL10	3412	3385	0	99.2087	1	1	3389	0	99.3259	1	1	3353	0	98.2708	1
FJ483838	Enterobacteria phage BZ13 strain T72	3393	3384	0	99.7347	1	1	3370	0	99.3221	1	1	3370	0	99.3221	1
FJ483839	Enterobacteria phage BZ13 strain DL20	3458	3453	0	99.8554	1	1	3449	0	99.7397	1	1	3449	0	99.7397	1
FJ483840	Enterobacteria phage Qbeta strain TW18	4218	4202	0	99.6207	1	1	4190	0	99.3362	1	1	4202	0	99.6207	1
FJ483841	Enterobacteria phage Qbeta strain HL4-9	4221	4211	0	99.7631	1	1	4213	0	99.8105	1	1	4198	0	99.4551	1
FJ483842	Enterobacteria phage Qbeta strain BR12	4218	4210	0	99.8103	1	1	4188	0	99.2888	1	1	4197	0	99.5021	1
FJ483843	Enterobacteria phage Qbeta strain VK	4218	4214	0	99.9052	1	1	4209	0	99.7866	1	1	4182	0	99.1465	1
FJ483844	Enterobacteria phage Qbeta strain BZ1	4219	4211	0	99.8104	1	1	4214	0	99.8815	1	1	4189	0	99.2889	1
FJ539132	Enterobacteria phage FI strain HB-P22	4241	4232	0	99.7878	1	1	4233	0	99.8114	1	1	4198	0	98.9861	1
FJ539133	Enterobacteria phage FI strain HB-P24	4243	4217	0	99.3872	1	1	4216	0	99.3637	1	1	4201	0	99.0101	1
FJ539134	Enterobacteria phage FI strain BR1	4273	4257	0	99.6256	1	1	4228	0	98.9469	1	1	4203	0	98.3618	1
FJ539135	Enterobacteria phage FI strain BR8	4273	4269	0	99.9064	1	1	4267	0	99.8596	1	1	4220	0	98.7597	1
FJ591094	Sulfitobacter phage EE36phi1	73325	73322	0	99.9959	1	1	73316	0	99.9877	1	1	73301	0	99.9673	1
FJ641182	Mycobacterium phage Phlyer	69378	69345	0	99.9524	1	1	69365	0	99.9813	1	1	69334	0	99.9366	1
FJ706171	Propionibacterium phage PAD20	29074	29067	0	99.9759	1	1	28997	0	99.7352	1	1	29071	0	99.9897	1
FJ706172	Propionibacterium phage PAS50	29017	29002	0	99.9483	1	1	29000	0	99.9414	1	1	28996	0	99.9276	1
FJ792813	Enterococcus phage EFAP-1	21115	21108	0	99.9668	1	1	21098	0	99.9195	1	1	21094	0	99.9005	1
FJ839692	Enterobacteria phage RB14	165429	165407	0	99.9867	1	1	165367	0	99.9625	1	1	165395	0	99.9794	1
FJ839693	Enterobacteria phage RB51	168394	168391	0	99.9982	1	1	168357	0	99.978	1	1	168377	0	99.9899	1
FJ848881	Lactococcus phage SL4	28144	28115	0	99.897	1	1	28137	0	99.9751	1	1	28135	0	99.968	1
FJ848882	Lactococcus phage CB13	32182	32175	0	99.9782	1	1	32174	0	99.9751	1	1	32172	0	99.9689	1
FJ848883	Lactococcus phage CB14	29459	29451	0	99.9728	1	1	29418	0	99.8608	1	1	29424	0	99.8812	1
FJ848884	Lactococcus phage CB19	28643	28626	0	99.9406	1	1	28620	0	99.9197	1	1	28628	0	99.9476	1
FJ848885	Lactococcus phage CB20	28625	28610	0	99.9476	1	1	28586	0	99.8638	1	1	28600	0	99.9127	1
FJ849058	Enterobacteria phage phiX174	5386	5365	0	99.6101	1	1	5364	0	99.5915	1	1	5357	0	99.4616	1
FJ904927	Vibrio phage VEJphi	6842	6828	0	99.7954	1	1	6815	0	99.6054	1	1	6821	0	99.6931	1
FJ937737	Burkholderia phage BcepIL02	62715	62709	0	99.9904	1	1	62684	0	99.9506	1	1	62703	0	99.9809	1
FJ965538	Streptococcus phage 5093	37184	37162	0	99.9408	1	1	37109	0	99.7983	1	1	37112	0	99.8064	1
FJ973624	Mycobacterium phage Angel	41441	41432	0	99.9783	1	1	41411	0	99.9276	1	1	41388	0	99.8721	1
FJ982340	Burkholderia phage KS9	39896	39873	0	99.9424	1	1	39890	0	99.985	1	1	39855	0	99.8972	1
FM163528	Streptococcus phage PH15	39136	39129	0	99.9821	1	1	39102	0	99.9131	1	1	39101	0	99.9106	1
FM180578	Enterobacteria phage 2851	57248	57243	0	99.9913	1	1	57239	0	99.9843	1	1	57219	0	99.9493	1
FM201281	Pseudomonas phage LBL3	64427	64397	0	99.9534	1	1	64421	0	99.9907	1	1	64401	0	99.9596	1
FM201282	Pseudomonas phage LMA2	66530	66528	0	99.997	1	1	66506	0	99.9639	1	1	66482	0	99.9279	1
FM887021	Pseudomonas phage SN	66390	66382	0	99.9879	1	1	66358	0	99.9518	1	1	66314	0	99.8855	1
FM897211	Pseudomonas phage 14-1	66235	66223	0	99.9819	1	1	66233	0	99.997	1	1	66199	0	99.9456	1
FN297812	Vibrio phage VP58.5	42612	42599	0	99.9695	1	1	42569	0	99.8991	1	1	42556	0	99.8686	1
FN391954	Streptococcus phage PH10	31276	31264	0	99.9616	1	1	31250	0	99.9169	1	1	31254	0	99.9297	1
FN594518	Pseudomonas phage phi-2	43144	42726	0	99.0312	1	1	42720	0	99.0172	1	1	42827	0	99.2653	1
FQ312032	Salmonella phage ViI	157061	157044	0	99.9892	1	1	157048	0	99.9917	1	1	157049	0	99.9924	1
FQ482083	Erwinia phage phiEa104	84565	84556	0	99.9894	1	1	84549	0	99.9811	1	1	84539	0	99.9693	1
FQ482084	Erwinia phage phiEa1H	45522	45501	0	99.9539	1	1	45491	0	99.9319	1	1	45504	0	99.9605	1
FQ482085	Erwinia phage phiEt88	47279	47274	0	99.9894	1	1	47268	0	99.9767	1	1	47252	0	99.9429	1
FR667955	Salmonella phage Vi06	38368	38408	0	100.104	1	1	38320	0	99.8749	1	1	38737	0	100.962	1
FR725450	Nitrososphaera phage Pro-Nvie1	23750	23736	0	99.9411	1	1	23713	0	99.8442	1	1	23721	0	99.8779	1
GQ153915	Enterobacteria phage phiX174 isolate PhiX_ancestral	5386	5377	0	99.8329	1	1	5372	0	99.7401	1	1	5373	0	99.7586	1
GQ153923	Enterobacteria phage G4 isolate G4_ancestral	5577	5575	0	99.9641	1	1	5554	0	99.5876	1	1	5549	0	99.4979	1
GQ303259	Mycobacterium phage Colbert	67774	67747	0	99.9602	1	1	67768	0	99.9911	1	1	67736	0	99.9439	1
GQ303261	Mycobacterium phage Hope	41901	41892	0	99.9785	1	1	41865	0	99.9141	1	1	41860	0	99.9022	1
GQ303262	Mycobacterium phage LRRHood	154349	154299	0	99.9676	1	1	154332	0	99.989	1	1	154336	0	99.9916	1
GQ303263	Mycobacterium phage Peaches	51376	51352	0	99.9533	1	1	51323	0	99.8968	1	1	51329	0	99.9085	1
GQ303264	Mycobacterium phage Puhltonio	68323	68318	0	99.9927	1	1	68309	0	99.9795	1	1	68272	0	99.9254	1
GQ303265	Mycobacterium phage Pumpkin	74491	74487	0	99.9946	1	1	74484	0	99.9906	1	1	74473	0	99.9758	1
GQ303266	Mycobacterium phage UncleHowie	68016	67995	0	99.9691	1	1	68009	0	99.9897	1	1	67988	0	99.9588	1
GQ357915	Deftia phage phiW-14	157486	157475	0	99.993	1	1	157437	0	99.9689	1	1	157462	0	99.9848	1
GQ357916	Escherichia phage D108	37235	37211	0	99.9355	1	1	37227	0	99.9785	1	1	37201	0	99.9087	1
GQ379227	Streptomyces phage phiSASD1	37068	37050	0	99.9514	1	1	37048	0	99.946	1	1	37061	0	99.9811	1
GQ398772	Staphylococcus phage P954	40761	40748	0	99.9681	1	1	40753	0	99.9804	1	1	40736	0	99.9387	1
GQ403789	Thermus phage P23-77	17036	17116	0	100.47	1	1	17025	0	99.9354	1	1	17017	0	99.8885	1
GQ413937	Klebsiella phage KP32	41119	41111	0	99.9805	1	1	41077	0	99.8979	1	1	41104	0	99.9635	1
GQ443085	Clostridium phage phiCP26F	39188	39165	0	99.9413	1	1	39179	0	99.977	1	1	39164	0	99.9388	1
GQ451696	Leuconostoc phage 1-A4	29508	29495	0	99.9559	1	1	29478	0	99.8983	1	1	29453	0	99.8136	1
GQ452243	Enterococcus phage phiEf11	42822	42810	0	99.972	1	1	42795	0	99.9369	1	1	42790	0	99.9253	1
GQ468526	Enterobacteria phage 285P	39270	39268	0	99.9949	1	1	39253	0	99.9567	1	1	39240	0	99.9236	1
GQ478081	Enterococcus phage phiFL1A	38764	38756	0	99.9794	1	1	38734	0	99.9226	1	1	38722	0	99.8917	1
GQ478082	Enterococcus phage phiFL1B	38989	38965	0	99.9384	1	1	38975	0	99.9641	1	1	38962	0	99.9307	1
GQ478084	Enterococcus phage phiFL2A	36270	36252	0	99.9504	1	1	36218	0	99.8566	1	1	36207	0	99.8263	1
GQ478085	Enterococcus phage phiFL2B	36826	36823	0	99.9919	1	1	36800	0	99.9294	1	1	36770	0	99.8479	1
GQ478086	Enterococcus phage phiFL3A	39576	39543	0	99.9166	1	1	39558	0	99.9545	1	1	39526	0	99.8737	1
GQ478087	Enterococcus phage phiFL3B	40275	40264	0	99.9727	1	1	40259	0	99.9603	1	1	40225	0	99.8759	1
GQ478088	Enterococcus phage phiFL4A	37856	37845	0	99.9709	1	1	37766	0	99.7623	1	1	37829	0	99.9287	1
GQ502199	Sodalis phage SO1	45169	45131	0	99.9159	1	1	45134	0	99.9225	1	1	45147	0	99.9513	1
GQ981382	Shigella phage SP18	170605	170597	0	99.9953	1	1	170599	0	99.9965	1	1	170583	0	99.9871	1
GU060500	Mycobacterium phage Ardmore	52141	52084	0	99.8907	1	1	52120	0	99.9597	1	1	52072	0	99.8677	1
GU070616	Salmonella phage PVP-SE1	145964	145948	0	99.989	1	1	145959	0	99.9966	1	1	145935	0	99.9801	1
GU071091	Enterobacteria phage T7	39778	39746	0	99.9196	1	1	39730	0	99.8793	1	1	39733	0	99.8869	1
GU071094	Synechococcus phage S-SM1	174079	174071	0	99.9954	1	1	174037	0	99.9759	1	1	174057	0	99.9874	1
GU071095	Synechococcus phage S-SM2	190789	190767	0	99.9885	1	1	190785	0	99.9979	1	1	190760	0	99.9848	1
GU071096	Synechococcus phage S-ShM2	179563	179557	0	99.9967	1	1	179557	0	99.9967	1	1	179529	0	99.9811	1
GU071097	Synechococcus phage S-SSM5	176184	176167	0	99.9904	1	1	176173	0	99.9938	1	1	176175	0	99.9949	1
GU071100	Cyanophage 9515-10a	47055	47036	0	99.9596	1	1	47038	0	99.9639	1	1	46977	0	99.8342	1
GU071101	Prochlorococcus phage P-HM1	181044	181006	0	99.979	1	1	181033	0	99.9939	1	1	181001	0	99.9762	1
GU071102	Cyanophage NATL1A-7	47741	47725	0	99.9665	1	1	47719	0	99.9539	1	1	47698	0	99.9099	1
GU071103	Prochlorococcus phage P-SSM7	182180	182143	0	99.9797	1	1	182166	0	99.9923	1	1	182161	0	99.9896	1
GU071105	Prochlorococcus phage Syn1	191195	191186	0	99.9953	1	1	191164	0	99.9838	1	1	191173	0	99.9885	1
GU071106	Synechococcus phage Syn19	175230	175207	0	99.9869	1	1	175182	0	99.9726	1	1	175168	0	99.9646	1
GU071107	Cyanophage P-SSP2	45890	45884	0	99.9869	1	1	45883	0	99.9847	1	1	45838	0	99.8867	1
GU075905	Prochlorococcus phage P-HM2	183806	183796	0	99.9946	1	1	183774	0	99.9826	1	1	183757	0	99.9733	1
GU169904	Staphylococcus phage SA1	147303	147293	0	99.9932	1	1	147285	0	99.9878	1	1	147298	0	99.9966	1
GU196277	Escherichia phage K1-dep(4)	43587	43567	0	99.9541	1	1	43558	0	99.9335	1	1	43577	0	99.9771	1
GU196278	Escherichia phage K1-dep(1)	41632	41622	0	99.976	1	1	41615	0	99.9592	1	1	41617	0	99.964	1
GU196279	Escherichia phage K1-ind(1)	42292	42281	0	99.974	1	1	42205	0	99.7943	1	1	42271	0	99.9503	1
GU196281	Escherichia phage K1-ind(3)	43461	43452	0	99.9793	1	1	43424	0	99.9149	1	1	43452	0	99.9793	1
GU229986	Bacillus phage 250	56505	56490	0	99.9735	1	1	56418	0	99.846	1	1	56438	0	99.8814	1
GU247133	Mycobacterium phage Fang	68569	68555	0	99.9796	1	2	67654	0	98.6656	1	1	68535	0	99.9504	1
GU247134	Mycobacterium phage Scoot17C	68432	68413	0	99.9722	1	1	68402	0	99.9562	1	1	68399	0	99.9518	1
GU323708	Lactobacillus phage phiPYB5	32847	32829	0	99.9452	1	1	32808	0	99.8813	1	1	32779	0	99.793	1
GU339467	Mycobacterium phage RedRock	53332	53329	0	99.9944	1	1	53301	0	99.9419	1	1	53294	0	99.9287	1
GU396103	Aeromonas phage PX29	222006	221982	0	99.9892	1	1	221991	0	99.9932	1	1	221983	0	99.9896	1
GU477322	Staphylococcus phage Sap26	41207	41196	0	99.9733	1	1	41181	0	99.9369	1	1	41193	0	99.966	1
GU557055	Puniceispirillum phage HMO-2011	55282	55252	0	99.9457	1	1	55269	0	99.9765	1	1	55255	0	99.9512	1
GU573886	Salmonella phage ST160	40986	40955	0	99.9244	1	1	40951	0	99.9146	1	1	40912	0	99.8195	1
GU580941	Rhodococcus phage ReqiPepy6	76797	76774	0	99.9701	1	1	76758	0	99.9492	1	1	76784	0	99.9831	1
GU580942	Rhodococcus phage ReqiPoco6	78064	78037	0	99.9654	1	1	78022	0	99.9462	1	1	78031	0	99.9577	1
GU580943	Rhodococcus phage ReqiPine5	59231	59223	0	99.9865	1	1	59193	0	99.9358	1	1	59184	0	99.9206	1
GU583987	Pseudomonas phage phiIBB-PF7A	40973	40115	0	97.9059	1	1	40186	0	98.0792	1	1	40520	0	98.8944	1
GU595417	Enterobacteria phage UAB_Phi78	43931	43905	0	99.9408	1	1	43898	0	99.9249	1	1	43875	0	99.8725	1
GU815091	Pseudomonas phage JG024	66275	66265	0	99.9849	1	1	66235	0	99.9396	1	1	66243	0	99.9517	1
GU815339	Enterococcus phage EFRM31	16945	16910	0	99.7934	1	1	16938	0	99.9587	1	1	16921	0	99.8584	1
GU903191	Escherichia phage vB_EcoM_ECO1230-10	41666	41654	0	99.9712	1	1	41645	0	99.9496	1	1	41629	0	99.9112	1
GU911303	Burkholderia phage KS5	37236	37229	0	99.9812	1	1	37229	0	99.9812	1	1	37192	0	99.8818	1
GU911304	Burkholderia phage KL3	40555	40550	0	99.9877	1	1	40509	0	99.8866	1	1	40529	0	99.9359	1
GU936714	Synechococcus phage S-CBS2	72332	72307	0	99.9654	1	1	72296	0	99.9502	1	1	72308	0	99.9668	1
GU949551	Clostridium phage phiCD6356	37664	37628	0	99.9044	1	1	37611	0	99.8593	1	1	37632	0	99.915	1
GU988610	Pseudomonas phage JG004	93017	92998	0	99.9796	1	1	92964	0	99.943	1	1	92965	0	99.9441	1
HE584812	Pseudomonas phage LPB1	36814	36806	0	99.9783	1	1	36790	0	99.9348	1	1	36805	0	99.9756	1
HE600015	Dickeya phage Limestone	152427	152415	0	99.9921	1	1	152389	0	99.9751	1	1	152398	0	99.981	1
HE608841	Bacteroides phage B124-14	47159	47158	0	99.9979	1	1	47148	0	99.9767	1	1	47099	0	99.8728	1
HE614281	Staphylococcus phage SpaA1	42784	42775	0	99.979	1	1	42759	0	99.9416	1	1	42761	0	99.9462	1
HE614282	Bacillus phage BceA1	42932	42913	0	99.9557	1	1	42912	0	99.9534	1	1	42923	0	99.979	1
HE775250	Salmonella phage Ent1	42391	42380	0	99.9741	1	1	42371	0	99.9528	1	1	42375	0	99.9623	1
HE806280	Acinetobacter bacteriophage AP22	46387	46341	0	99.9008	1	1	46367	0	99.9569	1	1	46357	0	99.9353	1
HE858210	Enterobacteria phage RB43	179836	179829	0	99.9961	1	1	179722	0	99.9366	1	1	179815	0	99.9883	1
HE956708	Yersinia phage phiR201	112795	112785	0	99.9911	1	1	112781	0	99.9876	1	1	112769	0	99.9769	1
HE956709	Yersinia phage phiR1-RT	168809	168796	0	99.9923	1	1	168774	0	99.9793	1	1	168773	0	99.9787	1
HE962497	Streptococcus phage SPQS1	58305	58290	0	99.9743	1	1	58297	0	99.9863	1	1	58282	0	99.9606	1
HE981739	Enterobacteria phage RB43	179839	179836	0	99.9983	1	1	179828	0	99.9939	1	1	179811	0	99.9844	1
HE983844	Pseudomonas phage vB_PaeP_C1-14_Or	45469	45458	0	99.9758	1	1	45455	0	99.9692	1	1	45421	0	99.8944	1
HF543949	Pseudomonas phage vB_PaeP_p2-10_Or1	44030	44005	0	99.9432	1	1	44017	0	99.9705	1	1	43967	0	99.8569	1
HF563658	Streptococcus phage phiBHN167	37375	37331	0	99.8823	1	1	37361	0	99.9625	1	1	37353	0	99.9411	1
HG007973	Stenotrophomonas phage phiSMA7 proviral	7069	7046	0	99.6746	1	1	7054	0	99.7878	1	1	7016	0	99.2502	1
HG380752	Streptococcus phage TP-778L	41757	41737	0	99.9521	1	1	41724	0	99.921	1	1	41737	0	99.9521	1
HG428758	Brucella phage F1	41143	41131	0	99.9708	1	1	41124	0	99.9538	1	1	41103	0	99.9028	1
HG518155	Pseudomonas phage TL	45696	45617	0	99.8271	1	1	45654	0	99.9081	1	1	46063	0	100.803	1
HG531805	Clostridium phage CDMH1	54279	54257	0	99.9595	1	1	54238	0	99.9245	1	1	54253	0	99.9521	1
HG531932	Zamilon virophage	17276	17239	0	99.7858	1	1	17271	0	99.9711	1	1	17256	0	99.8842	1
HG813241	Cronobacter phage Dev2	38966	38937	0	99.9256	1	1	38920	0	99.8819	1	1	38931	0	99.9102	1
HG818824	Citrobacter phage CR8	39651	39568	0	99.7907	1	1	39640	0	99.9723	1	1	39861	0	100.53	1
HG934470	Salmonella phage vB_SenS-Ent3	42764	42761	0	99.993	1	1	42753	0	99.9743	1	1	42736	0	99.9345	1
HG962375	Pseudomonas phage vB_PaeP_C2-10_Ab09	72028	72024	0	99.9944	1	1	72001	0	99.9625	1	1	72010	0	99.975	1
HM004124	Acinetobacter phage Acj9	169947	169939	0	99.9953	1	1	169909	0	99.9776	1	1	169921	0	99.9847	1
HM029250	Lactococcus phage 949	114768	114754	0	99.9878	1	1	114747	0	99.9817	1	1	114740	0	99.9756	1
HM035024	Shigella phage Shfl1	50661	50639	0	99.9566	1	1	50658	0	99.9941	1	1	50634	0	99.9467	1
HM035025	Shigella phage Shfl2	165919	165889	0	99.9819	1	1	165905	0	99.9916	1	1	165899	0	99.9879	1
HM064452	Ralstonia phage PE226	5475	5452	0	99.5799	1	1	5460	0	99.726	1	1	5453	0	99.5982	1
HM066936	Caulobacter phage phiCb5	3762	3759	0	99.9203	1	1	3724	0	98.9899	1	1	3743	0	99.4949	1
HM072038	Bacillus phage phi105	39318	39298	0	99.9491	1	1	39304	0	99.9644	1	1	39291	0	99.9313	1
HM114277	Rhodococcus phage E3	142563	142511	0	99.9635	1	1	142540	0	99.9839	1	1	142544	0	99.9867	1
HM114315	Acinetobacter phage 133	159801	159756	0	99.9718	1	1	159781	0	99.9875	1	1	159776	0	99.9844	1
HM144385	Brochothrix phage NF5	36953	36940	0	99.9648	1	1	36936	0	99.954	1	1	36916	0	99.8999	1
HM144386	Brochothrix phage BL3	41518	41496	0	99.947	1	1	41502	0	99.9615	1	1	41469	0	99.882	1
HM152763	Mycobacterium phage bron	73453	73430	0	99.9687	1	1	73430	0	99.9687	1	1	73399	0	99.9265	1
HM152764	Mycobacterium phage Angelica	59598	59591	0	99.9883	1	1	59564	0	99.943	1	1	59580	0	99.9698	1
HM152765	Mycobacterium phage island3	47287	47275	0	99.9746	1	1	47242	0	99.9048	1	1	47269	0	99.9619	1
HM152766	Mycobacterium phage Eagle	51436	51429	0	99.9864	1	1	51423	0	99.9747	1	1	51412	0	99.9533	1
HM152767	Mycobacterium phage CrimD	59798	59775	0	99.9615	1	1	59444	0	99.408	1	1	59786	0	99.9799	1
HM173637	Escherichia phage HK75	36661	36623	0	99.8963	1	1	36642	0	99.9482	1	1	36639	0	99.94	1
HM208303	Stx2 converting phage vB_EcoP_24B	57677	57665	0	99.9792	1	1	57663	0	99.9757	1	1	57644	0	99.9428	1
HM208537	Escherichia phage HK639	49576	49572	0	99.9919	1	1	49553	0	99.9536	1	1	49550	0	99.9476	1
HM246720	Campylobacter phage IBB35 clone Contig1	53237	53225	0	99.9775	1	1	53187	0	99.9061	1	1	53203	0	99.9361	1
HM368260	Acinetobacter phage AB1	45159	45150	0	99.9801	1	1	45156	0	99.9934	1	1	45141	0	99.9601	1
HM452125	Aeromonas phage phiAS4	163875	163850	0	99.9847	1	1	163843	0	99.9805	1	1	163867	0	99.9951	1
HM480106	Synechococcus phage S-CBS1	30332	30323	0	99.9703	1	1	30310	0	99.9275	1	1	30290	0	99.8615	1
HM563683	Enterobacteria phage vB_EcoM-VR7	169285	169278	0	99.9959	1	1	169277	0	99.9953	1	1	169204	0	99.9522	1
HM588722	Pseudoalteromonas phage H105/1	30651	30608	0	99.8597	1	1	30583	0	99.7781	1	1	30640	0	99.9641	1
HM624080	Pseudomonas phage PA1phi	34553	34493	0	99.8264	1	1	34527	0	99.9248	1	1	34538	0	99.9566	1
HM753658	Enterobacteria phage phiX174 isolate XC+Mad06ic3	5386	5373	0	99.7586	1	1	5363	0	99.573	1	1	5360	0	99.5173	1
HM753659	Enterobacteria phage phiX174 isolate XC+Mad06ic5	5386	5374	0	99.7772	1	1	5363	0	99.573	1	1	5360	0	99.5173	1
HM753660	Enterobacteria phage phiX174 isolate XC+Mad06im1	5386	5379	0	99.87	1	1	5363	0	99.573	1	1	5358	0	99.4801	1
HM753661	Enterobacteria phage phiX174 isolate XC+Mad06im3	5386	5369	0	99.6844	1	1	5369	0	99.6844	1	1	5358	0	99.4801	1
HM753662	Enterobacteria phage phiX174 isolate XC+Mad06im6	5386	5381	0	99.9072	1	1	5369	0	99.6844	1	1	5352	0	99.3687	1
HM753663	Enterobacteria phage phiX174 isolate XC+Mad06im7	5386	5368	0	99.6658	1	1	5378	0	99.8515	1	1	5369	0	99.6844	1
HM753664	Enterobacteria phage phiX174 isolate XC+Mad10ic2	5386	5375	0	99.7958	1	1	5378	0	99.8515	1	1	5369	0	99.6844	1
HM753665	Enterobacteria phage phiX174 isolate XC+Mad10ic4	5386	5368	0	99.6658	1	1	5375	0	99.7958	1	1	5368	0	99.6658	1
HM753666	Enterobacteria phage phiX174 isolate XC+Mad10ic6	5386	5304	0	98.4775	1	1	5364	0	99.5915	1	1	5368	0	99.6658	1
HM753667	Enterobacteria phage phiX174 isolate XC+Mad10ic7	5386	5371	0	99.7215	1	1	5368	0	99.6658	1	1	5368	0	99.6658	1
HM753668	Enterobacteria phage phiX174 isolate XC+Mad10ic8	5386	5371	0	99.7215	1	1	5383	0	99.9443	1	1	5377	0	99.8329	1
HM753669	Enterobacteria phage phiX174 isolate XC+Mad10im1	5386	5371	0	99.7215	1	1	5367	0	99.6472	1	1	5339	0	99.1274	1
HM753670	Enterobacteria phage phiX174 isolate XC+Mad10im2	5386	5380	0	99.8886	1	1	5340	0	99.1459	1	1	5339	0	99.1274	1
HM753671	Enterobacteria phage phiX174 isolate XC+Mad10im3	5386	5367	0	99.6472	1	1	5354	0	99.4059	1	1	5374	0	99.7772	1
HM753672	Enterobacteria phage phiX174 isolate XC+Mad10im4	5386	5368	0	99.6658	1	1	5356	0	99.443	1	1	5374	0	99.7772	1
HM753673	Enterobacteria phage phiX174 isolate XC+Mad10im6	5386	5379	0	99.87	1	1	5368	0	99.6658	1	1	5355	0	99.4244	1
HM753674	Enterobacteria phage phiX174 isolate XC+Mad10im7	5386	5381	0	99.9072	1	1	5368	0	99.6658	1	1	5355	0	99.4244	1
HM753675	Enterobacteria phage phiX174 isolate XC+Mad10im8	5386	5356	0	99.443	1	1	5367	0	99.6472	1	1	5334	0	99.0345	1
HM753676	Enterobacteria phage phiX174 isolate XC+Mad14ic1	5386	5356	0	99.443	1	1	5367	0	99.6472	1	1	5349	0	99.313	1
HM753677	Enterobacteria phage phiX174 isolate XC+Mad14ic2	5386	5363	0	99.573	1	1	5367	0	99.6472	1	1	5335	0	99.0531	1
HM753678	Enterobacteria phage phiX174 isolate XC+Mad14im1	5386	5370	0	99.7029	1	1	5365	0	99.6101	1	1	5360	0	99.5173	1
HM753679	Enterobacteria phage phiX174 isolate XC+Mad14im2	5386	5370	0	99.7029	1	1	5365	0	99.6101	1	1	5360	0	99.5173	1
HM753680	Enterobacteria phage phiX174 isolate XC+Mad20ic1	5387	5382	0	99.9072	1	1	5374	0	99.7587	1	1	5373	0	99.7401	1
HM753681	Enterobacteria phage phiX174 isolate XC+Mad20ic2	5387	5368	0	99.6473	1	1	5372	0	99.7216	1	1	5358	0	99.4617	1
HM753682	Enterobacteria phage phiX174 isolate XC+Mad20ic3	5387	5368	0	99.6473	1	1	5371	0	99.703	1	1	5361	0	99.5174	1
HM753683	Enterobacteria phage phiX174 isolate XC+Mad20ic5	5387	5365	0	99.5916	1	1	5371	0	99.703	1	1	5361	0	99.5174	1
HM753684	Enterobacteria phage phiX174 isolate XC+Mad20ic6	5387	5374	0	99.7587	1	1	5293	0	98.2551	1	1	5363	0	99.5545	1
HM753685	Enterobacteria phage phiX174 isolate XC+Mad20ic7	5387	5374	0	99.7587	1	1	5368	0	99.6473	1	1	5363	0	99.5545	1
HM753686	Enterobacteria phage phiX174 isolate XC+Mad20im1	5386	5365	0	99.6101	1	1	5370	0	99.7029	1	1	5354	0	99.4059	1
HM753687	Enterobacteria phage phiX174 isolate XC+Mad20im2	5387	5381	0	99.8886	1	1	5345	0	99.2203	1	1	5351	0	99.3317	1
HM753690	Enterobacteria phage phiX174 isolate XC+Mad22ic1	5387	5376	0	99.7958	1	1	5341	0	99.1461	1	1	5370	0	99.6844	1
HM753691	Enterobacteria phage phiX174 isolate XC+Mad22ic2	5387	5361	0	99.5174	1	1	5341	0	99.1461	1	1	5334	0	99.0161	1
HM753692	Enterobacteria phage phiX174 isolate XC+Mad22ic5	5387	5364	0	99.573	1	1	5373	0	99.7401	1	1	5377	0	99.8144	1
HM753693	Enterobacteria phage phiX174 isolate XC+Mad22ic6	5387	5383	0	99.9257	1	1	5357	0	99.4431	1	1	5334	0	99.0161	1
HM753694	Enterobacteria phage phiX174 isolate XC+Mad22ic7	5387	5383	0	99.9257	1	1	5344	0	99.2018	1	1	5355	0	99.406	1
HM753695	Enterobacteria phage phiX174 isolate XC+Mad22ic8	5387	5374	0	99.7587	1	1	5344	0	99.2018	1	1	5369	0	99.6659	1
HM753696	Enterobacteria phage phiX174 isolate XC+Mad22im1	5387	5374	0	99.7587	1	1	5344	0	99.2018	1	1	5354	0	99.3874	1
HM753697	Enterobacteria phage phiX174 isolate XC+Mad22im2	5386	5364	0	99.5915	1	1	5374	0	99.7772	1	1	5368	0	99.6658	1
HM753698	Enterobacteria phage phiX174 isolate XC+Mad22im3	5387	5356	0	99.4245	1	1	5370	0	99.6844	1	1	5327	0	98.8862	1
HM753702	Enterobacteria phage phiX174 isolate XC+Mad22im8	5387	5384	0	99.9443	1	1	5370	0	99.6844	1	1	5368	0	99.6473	1
HM753703	Enterobacteria phage phiX174 isolate XC+Mbd10ic1	5386	5352	0	99.3687	1	1	5377	0	99.8329	1	1	5364	0	99.5915	1
HM753704	Enterobacteria phage phiX174 isolate XC+Mbd10ic2	5386	5366	0	99.6287	1	1	5377	0	99.8329	1	1	5364	0	99.5915	1
HM753705	Enterobacteria phage phiX174 isolate XC+Mbd10im1	5386	5374	0	99.7772	1	1	5377	0	99.8329	1	1	5334	0	99.0345	1
HM753706	Enterobacteria phage phiX174 isolate XC+mbD10im2	5386	5374	0	99.7772	1	1	5377	0	99.8329	1	1	5334	0	99.0345	1
HM753707	Enterobacteria phage phiX174 isolate XC+MbD22ic2	5388	5378	0	99.8144	1	1	5380	0	99.8515	1	1	5357	0	99.4246	1
HM753708	Enterobacteria phage phiX174 isolate XC+MbD22ic3	5388	5378	0	99.8144	1	1	5380	0	99.8515	1	1	5357	0	99.4246	1
HM753709	Enterobacteria phage phiX174 isolate XC+MbD22ic4	5388	5381	0	99.8701	1	1	5380	0	99.8515	1	1	5368	0	99.6288	1
HM753710	Enterobacteria phage phiX174 isolate XC+MbD22ic5	5388	5381	0	99.8701	1	1	5379	0	99.833	1	1	5368	0	99.6288	1
HM753711	Enterobacteria phage phiX174 isolate XC+MbD22ic6	5388	5376	0	99.7773	1	1	5366	0	99.5917	1	1	5368	0	99.6288	1
HM753712	Enterobacteria phage phiX174 isolate XC+MbD22ic7	5386	5368	0	99.6658	1	1	5366	0	99.6287	1	1	5355	0	99.4244	1
HM753713	Enterobacteria phage phiX174 isolate XC+MbD22im3	5388	5376	0	99.7773	1	1	5366	0	99.5917	1	1	5349	0	99.2762	1
HM753714	Enterobacteria phage phiX174 isolate XC+MbD22im4	5388	5376	0	99.7773	1	1	5375	0	99.7587	1	1	5349	0	99.2762	1
HM753715	Enterobacteria phage phiX174 isolate XC+MbD22im5	5388	5384	0	99.9258	1	1	5358	0	99.4432	1	1	5360	0	99.4803	1
HM753716	Enterobacteria phage phiX174 isolate XC+MbD22im6	5388	5377	0	99.7958	1	1	5381	0	99.8701	1	1	5358	0	99.4432	1
HM753717	Enterobacteria phage phiX174 isolate XC+MbD22im7	5386	5373	0	99.7586	1	1	5382	0	99.9257	1	1	5364	0	99.5915	1
HM753718	Enterobacteria phage phiX174 isolate XC+MbD22im2	5388	5383	0	99.9072	1	1	5341	0	99.1277	1	1	5358	0	99.4432	1
HM770079	Salmonella phage RE-2010	34117	34160	0	100.126	1	1	34115	0	99.9941	1	1	34546	0	101.257	1
HM775306	Enterobacteria phage phiX174 strain gamma	5386	5345	0	99.2388	1	1	5376	0	99.8143	1	1	5356	0	99.443	1
HM775307	Enterobacteria phage phiX174 strain alpha	5386	5386	0	100	1	1	5376	0	99.8143	1	1	5341	0	99.1645	1
HM775308	Enterobacteria phage phiX174 strain beta1	5386	5355	0	99.4244	1	1	5378	0	99.8515	1	1	5364	0	99.5915	1
HM775309	Enterobacteria phage phiX174 strain beta2	5359	5316	0	99.1976	1	1	5346	0	99.7574	1	1	5330	0	99.4589	1
HM775310	Enterobacteria phage phiX174 strain beta3	5359	5327	0	99.4029	1	1	5346	0	99.7574	1	1	5326	0	99.3842	1
HM775311	Enterobacteria phage phiX174 strain beta4	5359	5340	0	99.6455	1	1	5346	0	99.7574	1	1	5300	0	98.899	1
HM997020	Escherichia phage wV7	166452	166449	0	99.9982	1	1	166444	0	99.9952	1	1	166431	0	99.9874	1
HQ110083	Cronobacter phage ESSI-2	28765	28757	0	99.9722	1	1	28757	0	99.9722	1	1	28735	0	99.8957	1
HQ141410	Lactobacillus phage LF1	42606	42590	0	99.9624	1	1	42597	0	99.9789	1	1	42578	0	99.9343	1
HQ141411	Lactobacillus phage Sha1	41726	41726	0	100	1	1	41707	0	99.9545	1	1	41683	0	99.8969	1
HQ225832	Tetrasphaera phage TJE1	49219	49203	0	99.9675	1	1	49176	0	99.9126	1	1	49189	0	99.939	1
HQ259103	Salmonella phage SFP10	157950	157949	0	99.9994	1	1	157930	0	99.9873	1	1	157938	0	99.9924	1
HQ268735	Streptococcus phage Dp-1	56506	56477	0	99.9487	1	1	56462	0	99.9221	1	1	56468	0	99.9328	1
HQ316582	Vibrio phage henriette 12B8	107218	107066	0	99.8582	1	1	107137	0	99.9245	1	1	107484	0	100.248	1
HQ316604	Vibrio phage SIO-2	81184	80722	0	99.4309	1	1	80793	0	99.5184	1	1	81126	0	99.9286	1
HQ317290	Synechococcus phage S-RIM2 R21_2007	175430	175409	0	99.988	1	1	175394	0	99.9795	1	1	175418	0	99.9932	1
HQ317291	Synechococcus phage S-RIM2 R9_2006	175419	175406	0	99.9926	1	1	175389	0	99.9829	1	1	175386	0	99.9812	1
HQ317385	Synechococcus phage S-RIM8 A.HR5	168327	168289	0	99.9774	1	1	168289	0	99.9774	1	1	168310	0	99.9899	1
HQ317390	Colwellia phage 9A	104936	104595	0	99.675	1	1	104666	0	99.7427	1	1	105194	0	100.246	1
HQ331142	Salmonella phage S16	160221	160204	0	99.9894	1	1	160205	0	99.99	1	1	160204	0	99.9894	1
HQ333270	Yersinia phage Yep-phi	38616	38500	0	99.6996	1	1	38592	0	99.9378	1	1	38451	0	99.5727	1
HQ396194	Riemerella phage RAP44	49329	48827	0	98.9823	1	1	48898	0	99.1263	1	1	49206	0	99.7507	1
HQ630627	Pseudomonas phage PhiPA3	309208	309200	0	99.9974	1	1	309203	0	99.9984	1	1	309179	0	99.9906	1
HQ634152	Prochlorococcus phage P-SSP6	47039	47022	0	99.9639	1	1	47007	0	99.932	1	1	47005	0	99.9277	1
HQ634174	Prochlorococcus phage MED4-213	180977	180676	0	99.8337	1	1	180747	0	99.8729	1	1	181093	0	100.064	1
HQ634178	Synechococcus phage S-CAM8 strain S-CAM8 06008BI06	171407	171393	0	99.9918	1	1	171382	0	99.9854	1	1	171358	0	99.9714	1
HQ641340	Vibrio phage ICP3	39162	39155	0	99.9821	1	1	39135	0	99.9311	1	1	39155	0	99.9821	1
HQ641341	Vibrio phage ICP3_2009_B	39042	39034	0	99.9795	1	1	39026	0	99.959	1	1	39003	0	99.9001	1
HQ641343	Vibrio phage ICP3_2008_A	39349	39341	0	99.9797	1	1	39335	0	99.9644	1	1	39313	0	99.9085	1
HQ641344	Vibrio phage ICP3_2007_A	39088	39081	0	99.9821	1	1	39057	0	99.9207	1	1	39037	0	99.8695	1
HQ641345	Vibrio phage ICP2	49675	49656	0	99.9618	1	1	49660	0	99.9698	1	1	49664	0	99.9779	1
HQ641346	Vibrio phage ICP2_2006_A	48626	48617	0	99.9815	1	1	48584	0	99.9136	1	1	48612	0	99.9712	1
HQ641347	Vibrio phage ICP1	125956	125954	0	99.9984	1	1	125951	0	99.996	1	1	125911	0	99.9643	1
HQ641348	Vibrio phage ICP1_2006_D	124497	124455	0	99.9663	1	1	124487	0	99.992	1	1	124426	0	99.943	1
HQ641349	Vibrio phage ICP1_2006_C	124497	124492	0	99.996	1	1	124427	0	99.9438	1	1	124458	0	99.9687	1
HQ641351	Vibrio phage ICP1_2006_A	123104	123097	0	99.9943	1	1	123093	0	99.9911	1	1	123089	0	99.9878	1
HQ641352	Vibrio phage ICP1_2005_A	129373	129364	0	99.993	1	1	129351	0	99.983	1	1	129341	0	99.9753	1
HQ641353	Vibrio phage ICP1_2001_A	124826	124814	0	99.9904	1	1	124811	0	99.988	1	1	124812	0	99.9888	1
HQ641354	Vibrio phage ICP1_2004_A	128083	128067	0	99.9875	1	1	128069	0	99.9891	1	1	128049	0	99.9735	1
HQ641380	Enterobacter phage EcP1	59080	59074	0	99.9898	1	1	59067	0	99.978	1	1	59046	0	99.9425	1
HQ665011	Escherichia phage Akfv33	108853	108837	0	99.9853	1	1	108845	0	99.9927	1	1	108785	0	99.9375	1
HQ683709	Planktothrix phage PaV-LD	95299	95281	0	99.9811	1	1	95276	0	99.9759	1	1	95275	0	99.9748	1
HQ698895	Synechococcus phage S-CBS4	69420	69418	0	99.9971	1	1	69405	0	99.9784	1	1	69413	0	99.9899	1
HQ711985	Pseudomonas phage PMG1	54024	53997	0	99.95	1	1	54004	0	99.963	1	1	54002	0	99.9593	1
HQ728263	Erwinia phage vB_EamM-M7	84694	84377	0	99.6257	1	1	84448	0	99.7095	1	1	84786	0	100.109	1
HQ728265	Erwinia phage vB_EamP-L1	39282	39237	0	99.8854	1	1	39282	0	100	1	1	39638	0	100.906	1
HQ728524	Mycobacterium phage Wee	59230	59229	0	99.9983	1	1	59211	0	99.9679	1	1	59182	0	99.919	1
HQ832595	Pseudomonas phage PaP1	91715	91679	0	99.9607	1	1	91510	0	99.7765	1	1	91699	0	99.9826	1
HQ918180	Klebsiella phage KP27	174413	174400	0	99.9925	1	1	174397	0	99.9908	1	1	174397	0	99.9908	1
J02448	Enterobacteria phage f1	6407	6391	0	99.7503	1	1	6398	0	99.8595	1	1	6360	0	99.2664	1
J02451	Enterobacteria phage fd	6408	6395	0	99.7971	1	1	6401	0	99.8908	1	1	6379	0	99.5474	1
JF314845	Cronobacter phage ES2	22162	22153	0	99.9594	1	1	22148	0	99.9368	1	1	22142	0	99.9098	1
JF501022	Klebsiella phage KP36	49797	49769	0	99.9438	1	1	49776	0	99.9578	1	1	49743	0	99.8916	1
JF712866	Vibrio phage phiVC8	39422	39393	0	99.9264	1	1	39390	0	99.9188	1	1	39362	0	99.8478	1
JF713456	Vibrio phage 1	81509	81504	0	99.9939	1	1	81411	0	99.8798	1	1	81483	0	99.9681	1
JF719727	Enterobacteria phage phiX174 isolate phiX_2_FR	5386	5369	0	99.6844	1	1	5364	0	99.5915	1	1	5351	0	99.3502	1
JF719728	Enterobacteria phage phiX174 isolate phiX_3_FR	5386	5364	0	99.5915	1	1	5351	0	99.3502	1	1	5358	0	99.4801	1
JF731128	Enterococcus phage SAP6	58619	58603	0	99.9727	1	1	58607	0	99.9795	1	1	58586	0	99.9437	1
JF734911	Helicobacter phage phiHP33	24645	24636	0	99.9635	1	1	24639	0	99.9757	1	1	24616	0	99.8823	1
JF767209	Clostridium phage phiCP34O	38309	38240	0	99.8199	1	1	38289	0	99.9478	1	1	38282	0	99.9295	1
JF770475	Escherichia phage EB49	47180	47154	0	99.9449	1	1	47140	0	99.9152	1	1	47164	0	99.9661	1
JF900176	Salmonella phage SPN9CC	40128	40115	0	99.9676	1	1	40106	0	99.9452	1	1	40108	0	99.9502	1
JF912400	Cronobacter phage ESP2949-1	49116	49097	0	99.9613	1	1	49091	0	99.9491	1	1	49076	0	99.9186	1
JF923796	Gordonia phage GTE5	65839	65804	0	99.9468	1	1	65787	0	99.921	1	1	65797	0	99.9362	1
JF923797	Gordonia phage GRU1	65766	65764	0	99.997	1	1	65745	0	99.9681	1	1	65747	0	99.9711	1
JF937090	Mycobacterium phage Baka	111688	111680	0	99.9928	1	1	111671	0	99.9848	1	1	111673	0	99.9866	1
JF937091	Mycobacterium phage Bask21	74997	74982	0	99.98	1	1	74991	0	99.992	1	1	74972	0	99.9667	1
JF937092	Mycobacterium phage DaVinci	51547	51528	0	99.9631	1	1	51502	0	99.9127	1	1	51540	0	99.9864	1
JF937093	Mycobacterium phage DLane	58899	58895	0	99.9932	1	1	58871	0	99.9525	1	1	58864	0	99.9406	1
JF937095	Mycobacterium phage Harvey	68193	68187	0	99.9912	1	1	68173	0	99.9707	1	1	68166	0	99.9604	1
JF937097	Mycobacterium phage Hertubise	68675	68650	0	99.9636	1	1	68655	0	99.9709	1	1	68654	0	99.9694	1
JF937098	Mycobacterium phage Ibhubesi	55600	55585	0	99.973	1	1	55573	0	99.9514	1	1	55560	0	99.9281	1
JF937099	Mycobacterium phage JC27	52169	52130	0	99.9252	1	1	52159	0	99.9808	1	1	52119	0	99.9042	1
JF937100	Mycobacterium phage Lesedi	50486	50438	0	99.9049	1	1	50474	0	99.9762	1	1	50469	0	99.9663	1
JF937101	Mycobacterium phage LittleE	109086	109060	0	99.9762	1	1	109081	0	99.9954	1	1	109044	0	99.9615	1
JF937102	Mycobacterium phage Mozy	57278	57276	0	99.9965	1	1	57271	0	99.9878	1	1	57253	0	99.9564	1
JF937103	Mycobacterium phage Museum	51426	51410	0	99.9689	1	1	51406	0	99.9611	1	1	51391	0	99.9319	1
JF937104	Mycobacterium phage Pixie	61147	61143	0	99.9935	1	1	61122	0	99.9591	1	1	61129	0	99.9706	1
JF937105	Mycobacterium phage Rey	83724	83714	0	99.9881	1	2	82482	0	98.5166	1	1	83708	0	99.9809	1
JF937106	Mycobacterium phage SirDuracell	75973	75955	0	99.9763	1	1	75957	0	99.9789	1	1	75953	0	99.9737	1
JF937107	Mycobacterium phage SirHarley	64791	64786	0	99.9923	1	1	64788	0	99.9954	1	1	64764	0	99.9583	1
JF937108	Mycobacterium phage Switzer	52298	52281	0	99.9675	1	1	52254	0	99.9159	1	1	52263	0	99.9331	1
JF937109	Mycobacterium phage Yoshand	68719	68715	0	99.9942	1	1	68684	0	99.9491	1	1	68662	0	99.9171	1
JF937110	Mycobacterium phage KSSJEB	51381	51375	0	99.9883	1	1	51370	0	99.9786	1	1	51360	0	99.9591	1
JF946695	Mycobacterium phage SWU1	52474	52470	0	99.9924	1	1	52459	0	99.9714	1	1	52429	0	99.9142	1
JF957056	Mycobacterium phage Thora	68839	68832	0	99.9898	1	1	68810	0	99.9579	1	1	68834	0	99.9927	1
JF957057	Mycobacterium phage BBPiebs31	53171	53141	0	99.9436	1	1	53163	0	99.985	1	1	53155	0	99.9699	1
JF957058	Mycobacterium phage HelDan	50364	50353	0	99.9782	1	1	50338	0	99.9484	1	1	50320	0	99.9126	1
JF957059	Mycobacterium phage Optimus	109270	109260	0	99.9908	1	1	109251	0	99.9826	1	1	109250	0	99.9817	1
JF957060	Mycobacterium phage Timshel	53278	53271	0	99.9869	1	1	53257	0	99.9606	1	1	53245	0	99.9381	1
JF966203	Bacillus phage Bastille	153962	153958	0	99.9974	1	1	153955	0	99.9955	1	1	153919	0	99.9721	1
JF974288	Synechococcus phage S-RIM8 A.HR1	171211	171204	0	99.9959	1	1	171177	0	99.9801	1	1	171194	0	99.9901	1
JF974289	Synechococcus phage S-RIM8 A.HR3	171211	171207	0	99.9977	1	1	171190	0	99.9877	1	1	171198	0	99.9924	1
JF974339	Enterobacteria phage IME10	39646	39626	0	99.9496	1	1	39623	0	99.942	1	1	39624	0	99.9445	1
JN006061	Mycobacterium phage Toto	75933	75923	0	99.9868	1	1	75889	0	99.9421	1	1	75912	0	99.9723	1
JN006062	Mycobacterium phage Rakim	75706	75700	0	99.9921	1	1	75687	0	99.9749	1	1	75696	0	99.9868	1
JN006064	Mycobacterium phage OSmaximus	69118	69103	0	99.9783	1	1	69027	0	99.8683	1	1	69048	0	99.8987	1
JN020141	Mycobacterium phage Shauna1	59314	59306	0	99.9865	1	1	59293	0	99.9646	1	1	59293	0	99.9646	1
JN020142	Mycobacterium phage Mutaforma13	57701	57677	0	99.9584	1	1	57688	0	99.9775	1	1	57688	0	99.9775	1
JN020143	Mycobacterium phage ShiLan	59794	59779	0	99.9749	1	1	59775	0	99.9682	1	1	59770	0	99.9599	1
JN022534	Xanthomonas phage vB_XveM_DIBBI	49981	49967	0	99.972	1	1	49953	0	99.944	1	1	49940	0	99.918	1
JN035618	Gordonia phage GTE7	74431	74424	0	99.9906	1	1	74278	0	99.7944	1	1	74404	0	99.9637	1
JN049605	Mycobacterium phage EricB	51702	51683	0	99.9633	1	1	51678	0	99.9536	1	1	51681	0	99.9594	1
JN051154	Pediococcus phage clP1	38013	37962	0	99.8658	1	1	37995	0	99.9526	1	1	37996	0	99.9553	1
JN083852	Mycobacterium phage Benedict	51083	51062	0	99.9589	1	1	51044	0	99.9237	1	1	51075	0	99.9843	1
JN083853	Mycobacterium phage Airmid	51241	51215	0	99.9493	1	1	51226	0	99.9707	1	1	51222	0	99.9629	1
JN116822	Rhodococcus phage RRH1	14270	14251	0	99.8669	1	1	14232	0	99.7337	1	1	14243	0	99.8108	1
JN116823	Rhodococcus phage REQ2	49330	49312	0	99.9635	1	1	49291	0	99.9209	1	1	49274	0	99.8865	1
JN116824	Rhodococcus phage REQ3	39474	39456	0	99.9544	1	1	39425	0	99.8759	1	1	39445	0	99.9265	1
JN116825	Rhodococcus phage REQ1	51342	51329	0	99.9747	1	1	51338	0	99.9922	1	1	51337	0	99.9903	1
JN116826	Rhodococcus phage RGL3	48072	48059	0	99.973	1	1	48056	0	99.9667	1	1	48039	0	99.9314	1
JN116828	Nocardia phage NBR1	46140	46124	0	99.9653	1	1	46129	0	99.9762	1	1	46106	0	99.9263	1
JN132397	Campylobacter phage CPX	132662	132645	0	99.9872	1	1	132644	0	99.9864	1	1	132661	0	99.9992	1
JN153085	Mycobacterium phage Doom	51421	51417	0	99.9922	1	1	51418	0	99.9942	1	1	51392	0	99.9436	1
JN153086	Mycobacterium phage Euphoria	53597	53571	0	99.9515	1	1	53556	0	99.9235	1	1	53575	0	99.959	1
JN175269	Pseudomonas phage phiPto-bp6g	26499	26494	0	99.9811	1	1	26478	0	99.9208	1	1	26458	0	99.8453	1
JN185608	Mycobacterium phage JAWS	59749	59723	0	99.9565	1	1	59737	0	99.9799	1	1	59716	0	99.9448	1
JN190960	Rhodobacter phage RcapMu	39283	39266	0	99.9567	1	1	39249	0	99.9134	1	1	39271	0	99.9695	1
JN191664	Bacillus phage BtCS33	41992	41970	0	99.9476	1	1	41966	0	99.9381	1	1	41952	0	99.9047	1
JN192400	Staphylococcus phage Ipla5	43581	43532	0	99.8876	1	1	43557	0	99.9449	1	1	43549	0	99.9266	1
JN192401	Staphylococcus phage Ipla7	42123	42112	0	99.9739	1	1	42032	0	99.784	1	1	42093	0	99.9288	1
JN192463	Mycobacterium phage Oline	68720	68834	0	100.166	1	1	68701	0	99.9724	1	1	68683	0	99.9462	1
JN201525	Mycobacterium phage Thibault	106327	106314	0	99.9878	1	1	106284	0	99.9596	1	1	106277	0	99.953	1
JN202312	Enterobacteria phage ime09	166499	166484	0	99.991	1	1	166364	0	99.9189	1	1	166439	0	99.964	1
JN225449	Enterobacteriaphage UAB_Phi87	87603	87188	0	99.5263	1	1	87251	0	99.5982	1	1	87728	0	100.143	1
JN243856	Mycobacterium phage MeeZee	51368	51359	0	99.9825	1	1	51347	0	99.9591	1	1	51315	0	99.8968	1
JN243857	Mycobacterium phage Wile	51308	51275	0	99.9357	1	1	51296	0	99.9766	1	1	51304	0	99.9922	1
JN254801	Pseudomonas phage MR299-2	44789	44783	0	99.9866	1	1	44785	0	99.9911	1	1	44777	0	99.9732	1
JN255163	Mannheimia phage vB_MhM_1152AP	34719	34697	0	99.9366	1	1	34633	0	99.7523	1	1	34700	0	99.9453	1
JN256079	Mycobacterium phage Charlie	43036	43017	0	99.9559	1	1	43011	0	99.9419	1	1	42999	0	99.914	1
JN371768	Synechococcus phage ACG-2014c	176043	175995	0	99.9727	1	1	176017	0	99.9852	1	1	176007	0	99.9796	1
JN371769	Synechococcus phage metaG-MbCM1	172879	172862	0	99.9902	1	1	172870	0	99.9948	1	1	172839	0	99.9769	1
JN377894	Aeromonas phage Aes508	160646	160639	0	99.9956	1	1	160634	0	99.9925	1	1	160626	0	99.9876	1
JN382248	Mycobacterium phage Lilac	76260	76254	0	99.9921	1	1	76236	0	99.9685	1	1	76221	0	99.9489	1
JN391180	Salmonella phage SPN1S	38684	38648	0	99.9069	1	1	38678	0	99.9845	1	1	38650	0	99.9121	1
JN398368	Mycobacterium phage GUmbie	57387	57362	0	99.9564	1	1	57354	0	99.9425	1	1	57362	0	99.9564	1
JN398369	Mycobacterium phage RidgeCB	50844	50825	0	99.9626	1	1	50831	0	99.9744	1	1	50800	0	99.9135	1
JN408459	Mycobacterium phage Cuco	50965	50963	0	99.9961	1	1	50939	0	99.949	1	1	50925	0	99.9215	1
JN408460	Mycobacterium phage Turbido	53169	53161	0	99.985	1	1	53124	0	99.9154	1	1	53133	0	99.9323	1
JN408461	Mycobacterium phage Trixie	53526	53490	0	99.9327	1	1	53084	0	99.1742	1	1	53485	0	99.9234	1
JN412590	Mycobacterium phage Eureka	76174	76173	0	99.9987	1	1	76421	0	100.324	1	1	76150	0	99.9685	1
JN412592	Mycobacterium phage LinStu	153882	153865	0	99.989	1	1	153856	0	99.9831	1	1	153843	0	99.9747	1
JN561150	Mycobacterium phage TiroTheta9	51367	51329	0	99.926	1	1	51363	0	99.9922	1	1	51331	0	99.9299	1
JN564907	Burkholderia phage AH2	58065	58042	0	99.9604	1	1	58025	0	99.9311	1	1	58037	0	99.9518	1
JN572061	Mycobacterium phage Jebeks	45580	45567	0	99.9715	1	1	45541	0	99.9144	1	1	45546	0	99.9254	1
JN572689	Mycobacterium phage Perseus	53142	53095	0	99.9116	1	1	53128	0	99.9737	1	1	53120	0	99.9586	1
JN585957	Erwinia phage PEp14	60714	60704	0	99.9835	1	1	60702	0	99.9802	1	1	60656	0	99.9045	1
JN600672	Mycobacterium phage Fezzik	74155	74124	0	99.9582	1	1	74130	0	99.9663	1	1	74131	0	99.9676	1
JN600960	Enterobacteria phage IME10	39646	39633	0	99.9672	1	1	39614	0	99.9193	1	1	39625	0	99.947	1
JN603369	Sputnik virophage 2	18338	18323	0	99.9182	1	1	18324	0	99.9237	1	1	18328	0	99.9455	1
JN603370	Sputnik virophage 3	18338	18332	0	99.9673	1	1	18309	0	99.8419	1	1	18316	0	99.88	1
JN624850	Mycobacterium phage Pleione	155586	155549	0	99.9762	1	1	155561	0	99.9839	1	1	155562	0	99.9846	1
JN624851	Mycobacterium phage Redi	42594	42574	0	99.953	1	1	42573	0	99.9507	1	1	42551	0	99.899	1
JN638752	Mycobacterium phage Murdoc	68600	68586	0	99.9796	1	1	68583	0	99.9752	1	1	68580	0	99.9708	1
JN638753	Mycobacterium phage Morgushi	68307	68282	0	99.9634	1	1	68285	0	99.9678	1	1	68289	0	99.9736	1
JN641803	Salmonella phage SPN3US	240413	240397	0	99.9933	1	1	240399	0	99.9942	1	1	240366	0	99.9805	1
JN643714	Mycobacterium phage BarrelRoll	59672	59644	0	99.9531	1	1	59597	0	99.8743	1	1	59608	0	99.8927	1
JN654439	Bacillus phage BPS13	158305	158267	0	99.976	1	1	158293	0	99.9924	1	1	158290	0	99.9905	1
JN660814	Mycobacterium phage Dreamboat	51083	51069	0	99.9726	1	1	51063	0	99.9608	1	1	51051	0	99.9374	1
JN662425	Burkholderia phage DC1	61847	61827	0	99.9677	1	1	61821	0	99.958	1	1	61838	0	99.9854	1
JN673056	Escherichia phage PhaxI	156628	156603	0	99.984	1	1	156611	0	99.9891	1	1	156595	0	99.9789	1
JN680858	Mycobacterium phage Rumpelstiltskin	69279	69250	0	99.9581	1	1	69256	0	99.9668	1	1	69238	0	99.9408	1
JN687951	Mycobacterium phage Violet	52481	52477	0	99.9924	1	1	52458	0	99.9562	1	1	52464	0	99.9676	1
JN698989	Mycobacterium phage JacAttac	68311	68292	0	99.9722	1	1	68281	0	99.9561	1	1	68294	0	99.9751	1
JN698991	Mycobacterium phage Hedgerow	67451	67431	0	99.9703	1	1	67381	0	99.8962	1	1	67402	0	99.9274	1
JN698992	Mycobacterium phage Gadjet	67949	67934	0	99.9779	1	1	67899	0	99.9264	1	1	67907	0	99.9382	1
JN698993	Mycobacterium phage Firecracker	71341	71315	0	99.9636	1	1	71316	0	99.965	1	1	71279	0	99.9131	1
JN698996	Mycobacterium phage DeadP	56461	56424	0	99.9345	1	1	56457	0	99.9929	1	1	56439	0	99.961	1
JN698997	Mycobacterium phage Courthouse	110569	110558	0	99.9901	1	1	110535	0	99.9692	1	1	110540	0	99.9738	1
JN698998	Mycobacterium phage Bruns	53003	52993	0	99.9811	1	1	52984	0	99.9642	1	1	52943	0	99.8868	1
JN698999	Mycobacterium phage Blue7	52288	52280	0	99.9847	1	1	52256	0	99.9388	1	1	52248	0	99.9235	1
JN699000	Mycobacterium phage BillKnuckles	51821	51799	0	99.9575	1	1	51804	0	99.9672	1	1	51805	0	99.9691	1
JN699001	Mycobacterium phage Babsiella	48420	48409	0	99.9773	1	1	48384	0	99.9257	1	1	48365	0	99.8864	1
JN699002	Mycobacterium phage Avrafan	41901	41879	0	99.9475	1	1	41891	0	99.9761	1	1	41872	0	99.9308	1
JN699003	Mycobacterium phage Athena	69409	69375	0	99.951	1	1	69369	0	99.9424	1	1	69376	0	99.9525	1
JN699004	Mycobacterium phage Ares	67436	67429	0	99.9896	1	1	67410	0	99.9614	1	1	67373	0	99.9066	1
JN699005	Mycobacterium phage Alma	53177	53169	0	99.985	1	1	53169	0	99.985	1	1	53142	0	99.9342	1
JN699006	Mycobacterium phage Akoma	68711	68690	0	99.9694	1	1	68668	0	99.9374	1	1	68687	0	99.9651	1
JN699008	Mycobacterium phage Vista	68494	68487	0	99.9898	1	1	68468	0	99.962	1	1	68436	0	99.9153	1
JN699009	Mycobacterium phage ThreeOh3D2	68992	68944	0	99.9304	1	1	68988	0	99.9942	1	1	68965	0	99.9609	1
JN699010	Mycobacterium phage TallGRassMM	68133	68125	0	99.9883	1	1	68132	0	99.9985	1	1	68116	0	99.975	1
JN699011	Mycobacterium phage Stinger	69641	69638	0	99.9957	1	1	69622	0	99.9727	1	1	69614	0	99.9612	1
JN699013	Mycobacterium phage Pio	156758	156750	0	99.9949	1	1	156747	0	99.993	1	1	156720	0	99.9758	1
JN699014	Mycobacterium phage Nova	65108	65083	0	99.9616	1	1	65068	0	99.9386	1	1	65086	0	99.9662	1
JN699015	Mycobacterium phage LHTSCC	51813	51727	0	99.834	1	1	51794	0	99.9633	1	1	51778	0	99.9324	1
JN699016	Mycobacterium phage Kugel	52379	52355	0	99.9542	1	1	52362	0	99.9675	1	1	52329	0	99.9045	1
JN699017	Mycobacterium phage Kikipoo	68839	68818	0	99.9695	1	1	68798	0	99.9404	1	1	68828	0	99.984	1
JN699018	Mycobacterium phage Kamiyu	68633	68613	0	99.9709	1	1	68606	0	99.9607	1	1	68608	0	99.9636	1
JN699019	Mycobacterium phage Jeffabunny	48963	48939	0	99.951	1	1	48960	0	99.9939	1	1	48941	0	99.9551	1
JN699625	Mycobacterium phage Wally	155299	155278	0	99.9865	1	1	155246	0	99.9659	1	1	155278	0	99.9865	1
JN699627	Mycobacterium phage Nappy	156646	156632	0	99.9911	1	1	156637	0	99.9943	1	1	156616	0	99.9808	1
JN699628	Mycobacterium phage Bongo	80228	80224	0	99.995	1	1	80206	0	99.9726	1	1	80200	0	99.9651	1
JN700519	UNVERIFIED: Staphylococcus phage StB27	40071	40060	0	99.9725	1	1	40069	0	99.995	1	1	40037	0	99.9152	1
JN700520	UNVERIFIED: Staphylococcus phage StB12	44714	44710	0	99.9911	1	1	44691	0	99.9486	1	1	44665	0	99.8904	1
JN700521	UNVERIFIED: Staphylococcus phage StB20	40917	40911	0	99.9853	1	1	40908	0	99.978	1	1	40894	0	99.9438	1
JN712910	Bacillus phage BCD7	93839	93804	0	99.9627	1	1	93771	0	99.9275	1	1	93818	0	99.9776	1
JN797796	Bacillus phage B5S	162598	162592	0	99.9963	1	1	162562	0	99.9779	1	1	162589	0	99.9945	1
JN797797	Bacillus phage BCP78	156176	156155	0	99.9866	1	1	156147	0	99.9814	1	1	156147	0	99.9814	1
JN797798	Bacillus phage BCU4	154371	154354	0	99.989	1	1	154343	0	99.9819	1	1	154353	0	99.9883	1
JN808773	Pseudomonas phage FHA0480	37374	37344	0	99.9197	1	1	37313	0	99.8368	1	1	37336	0	99.8983	1
JN811560	Pseudomonas phage JBD26	37840	37828	0	99.9683	1	1	37820	0	99.9471	1	1	37827	0	99.9656	1
JN831653	Mycobacterium phage Fionnbharth	58076	58053	0	99.9604	1	1	58047	0	99.9501	1	1	58023	0	99.9087	1
JN831654	Mycobacterium phage Saintus	49228	49219	0	99.9817	1	1	49201	0	99.9452	1	1	49200	0	99.9431	1
JN848801	Vibrio phage VCY-phi	7103	7076	0	99.6199	1	1	7064	0	99.4509	1	1	7070	0	99.5354	1
JN849462	Vibriophage phi-pp2	246421	246420	0	99.9996	1	1	246378	0	99.9826	1	1	246368	0	99.9785	1
JN859129	Mycobacterium phage DotProduct	55363	55358	0	99.991	1	1	55339	0	99.9566	1	1	55339	0	99.9566	1
JN871591	Salmonella phage SPN19	59203	59175	0	99.9527	1	1	59195	0	99.9865	1	1	59175	0	99.9527	1
JN880423	Salisaeta icosahedral phage 1	43788	43788	0	100	1	1	43758	0	99.9315	1	1	43750	0	99.9132	1
JN882284	Cronobacter phage vB_CsaM_GAP31	147940	147924	0	99.9892	1	1	147915	0	99.9831	1	1	147914	0	99.9824	1
JN882285	Cronobacter phage vB_CsaM_GAP32	358663	358652	0	99.9969	1	1	358630	0	99.9908	1	1	358628	0	99.9902	1
JN882286	Cronobacter phage vB_CsaP_GAP52	76631	76619	0	99.9843	1	1	76606	0	99.9674	1	1	76607	0	99.9687	1
JN882298	Escherichia phage phiKT	42608	42601	0	99.9836	1	1	42593	0	99.9648	1	1	42567	0	99.9038	1
JN900499	Boiling Springs Lake RNA-DNA hybrid virus clone BSL_RDHV	4089	4067	0	99.462	1	1	4067	0	99.462	1	1	4075	0	99.6576	1
JN939331	Brucella phage Tb	41148	41126	0	99.9465	1	1	41130	0	99.9563	1	1	41122	0	99.9368	1
JN939332	Brucella phage Pr	38253	38242	0	99.9712	1	1	38213	0	99.8954	1	1	38220	0	99.9137	1
JN984867	Shigella phage EP23	44077	44065	0	99.9728	1	1	44022	0	99.8752	1	1	44060	0	99.9614	1
JN986844	Enterobacteria phage vB_EcoP_ACG-C91	43731	43704	0	99.9383	1	1	43724	0	99.984	1	1	43722	0	99.9794	1
JN986845	Enterobacteria phage vB_EcoS_ACG-M12	46054	46047	0	99.9848	1	1	46012	0	99.9088	1	1	46035	0	99.9587	1
JN986846	Enterobacteria phage vB_EcoM_ACG-C40	167396	167388	0	99.9952	1	1	167272	0	99.9259	1	1	167364	0	99.9809	1
JQ007353	Salmonella phage SE2	43221	43195	0	99.9398	1	1	43210	0	99.9745	1	1	43186	0	99.919	1
JQ011318	Escherichia phage TL-2011c	60523	60510	0	99.9785	1	1	60500	0	99.962	1	1	60499	0	99.9603	1
JQ015307	Pectobacterium phage phiTE	142349	142331	0	99.9874	1	1	142307	0	99.9705	1	1	142311	0	99.9733	1
JQ031132	Enterobacteria phage vB_EcoM-FV3	136947	136937	0	99.9927	1	1	136904	0	99.9686	1	1	136920	0	99.9803	1
JQ062992	Bacillus phage phIS3501	44401	44390	0	99.9752	1	1	44384	0	99.9617	1	1	44384	0	99.9617	1
JQ067084	UNVERIFIED: Pseudomonas phage PaMx25	57620	57573	0	99.9184	1	1	57523	0	99.8317	1	1	57590	0	99.9479	1
JQ067085	UNVERIFIED: Pseudomonas phage PaMx73	36522	36513	0	99.9754	1	1	36498	0	99.9343	1	1	36486	0	99.9014	1
JQ086370	Enterobacteria phage HK140	40710	40702	0	99.9803	1	1	40704	0	99.9853	1	1	40690	0	99.9509	1
JQ086371	Enterobacteria phage HK225	45366	45340	0	99.9427	1	1	45334	0	99.9295	1	1	45338	0	99.9383	1
JQ086372	Enterobacteria phage HK446	39026	39002	0	99.9385	1	1	39013	0	99.9667	1	1	39004	0	99.9436	1
JQ086373	Enterobacteria phage HK542	38964	38949	0	99.9615	1	1	38938	0	99.9333	1	1	38934	0	99.923	1
JQ086374	Enterobacteria phage HK544	40155	40133	0	99.9452	1	1	40145	0	99.9751	1	1	40141	0	99.9651	1
JQ086376	Enterobacteria phage HK630	47090	47082	0	99.983	1	1	47081	0	99.9809	1	1	47070	0	99.9575	1
JQ086377	Enterobacteria phage HK633	41528	41492	0	99.9133	1	1	41525	0	99.9928	1	1	41505	0	99.9446	1
JQ177062	Bdellovibrio phage phi1422	45354	45343	0	99.9757	1	1	45346	0	99.9824	1	1	45324	0	99.9339	1
JQ177063	Aeromonas phage vB_AsaM-56	43551	43547	0	99.9908	1	1	43545	0	99.9862	1	1	43542	0	99.9793	1
JQ177064	Vibrio phage vB_VchM-138	44485	44474	0	99.9753	1	1	44467	0	99.9595	1	1	44456	0	99.9348	1
JQ177065	Pectobacterium phage ZF40	48454	48430	0	99.9505	1	1	48427	0	99.9443	1	1	48414	0	99.9174	1
JQ182726	Enterobacteria phage mEpX2	38759	38729	0	99.9226	1	1	38750	0	99.9768	1	1	38730	0	99.9252	1
JQ182727	Enterobacteria phage mEpX1	41567	41562	0	99.988	1	1	41526	0	99.9014	1	1	41558	0	99.9783	1
JQ182729	Enterobacterial phage mEp390	40029	40020	0	99.9775	1	1	40017	0	99.97	1	1	40015	0	99.965	1
JQ182730	Enterobacteria phage mEp237	44375	44354	0	99.9527	1	1	44327	0	99.8918	1	1	44364	0	99.9752	1
JQ182731	Enterobacteria phage mEp235	37595	37564	0	99.9175	1	1	37584	0	99.9707	1	1	37559	0	99.9042	1
JQ182732	Enterobacterial phage mEp234	39578	39550	0	99.9293	1	1	39566	0	99.9697	1	1	39544	0	99.9141	1
JQ182733	Enterobacterial phage mEp213	44120	44089	0	99.9297	1	1	44109	0	99.9751	1	1	44082	0	99.9139	1
JQ245707	Cyanophage S-TIM5	161440	161435	0	99.9969	1	1	161419	0	99.987	1	1	161410	0	99.9814	1
JQ267364	#N/A	49818	49816	0	99.996	1	1	49798	0	99.9599	1	1	49766	0	99.8956	1
JQ288021	Salmonella phage SPN3UB	47355	46979	0	99.206	1	1	47348	0	99.9852	1	1	47319	0	99.924	1
JQ300538	Mycobacterium phage Spartacus	61164	61137	0	99.9559	1	1	61148	0	99.9738	1	1	61136	0	99.9542	1
JQ307387	Pseudomonas phage vB_Pae-Kakheti25	42844	42837	0	99.9837	1	1	42837	0	99.9837	1	1	42785	0	99.8623	1
JQ340088	Halocynthia phage JM-2012	167292	167263	0	99.9827	1	1	167270	0	99.9868	1	1	167260	0	99.9809	1
JQ340389	Vibrio phage pVp-1	111506	111484	0	99.9803	1	1	111483	0	99.9794	1	1	111489	0	99.9848	1
JQ340774	Enterobacter phage Enc34	60364	60364	0	100	1	1	60345	0	99.9685	1	1	60332	0	99.947	1
JQ341413	Weissella phage phiYS61 phage phiYS61	33594	33358	0	99.2975	1	1	33579	0	99.9553	1	1	33572	0	99.9345	1
JQ362498	Sphingomonas phage PAU	219372	219354	0	99.9918	1	1	219354	0	99.9918	1	1	219337	0	99.984	1
JQ446452	Salinivibrio phage CW02	49390	49360	0	99.9393	1	1	49389	0	99.998	1	1	49361	0	99.9413	1
JQ512844	Mycobacterium phage Twister	51094	51078	0	99.9687	1	1	51044	0	99.9021	1	1	51054	0	99.9217	1
JQ617284	Helicobacter phage 1961P	26836	26520	0	98.8225	1	1	26591	0	99.087	1	1	26439	0	98.5206	1
JQ619704	Bacillus phage PBC1	41164	41144	0	99.9514	1	1	41125	0	99.9053	1	1	41110	0	99.8688	1
JQ659259	Leuconostoc phage Lmd1	26201	26194	0	99.9733	1	1	26178	0	99.9122	1	1	26179	0	99.916	1
JQ660954	Clostridium phage PhiS63	33609	33594	0	99.9554	1	1	33586	0	99.9316	1	1	33582	0	99.9197	1
JQ684677	Mycobacterium phage Tiger	50332	50314	0	99.9642	1	1	50331	0	99.998	1	1	50282	0	99.9007	1
JQ686190	Staphylococcus phage GH15	139806	139789	0	99.9878	1	1	139785	0	99.985	1	1	139776	0	99.9785	1
JQ691610	Salmonella phage SPN9TCW	38689	38681	0	99.9793	1	1	38685	0	99.9897	1	1	38660	0	99.925	1
JQ691611	Cronobacter phage CR9	151924	151921	0	99.998	1	1	151872	0	99.9658	1	1	151907	0	99.9888	1
JQ729990	Clostridium phage phiCP7R	18397	18381	0	99.913	1	1	18381	0	99.913	1	1	18380	0	99.9076	1
JQ729991	Clostridium phage phiCPV4	17972	17933	0	99.783	1	1	17958	0	99.9221	1	1	17943	0	99.8386	1
JQ729992	Clostridium phage phiZP2	18078	18071	0	99.9613	1	1	18057	0	99.8838	1	1	18019	0	99.6736	1
JQ740787	Lactococcus Phage ASCC191	32414	32406	0	99.9753	1	1	32398	0	99.9506	1	1	32367	0	99.855	1
JQ740788	Lactococcus Phage ASCC273	32582	32562	0	99.9386	1	1	32554	0	99.9141	1	1	32564	0	99.9448	1
JQ740790	Lactococcus Phage ASCC284	33178	33157	0	99.9367	1	1	33129	0	99.8523	1	1	33149	0	99.9126	1
JQ740791	Lactococcus Phage ASCC287	32581	32571	0	99.9693	1	1	32518	0	99.8066	1	1	32555	0	99.9202	1
JQ740792	Lactococcus Phage ASCC310	32546	32523	0	99.9293	1	1	32529	0	99.9478	1	1	32511	0	99.8925	1
JQ740793	Lactococcus Phage ASCC324	32277	32269	0	99.9752	1	1	32248	0	99.9102	1	1	32243	0	99.8947	1
JQ740794	Lactococcus Phage ASCC337	32275	32255	0	99.938	1	1	32239	0	99.8885	1	1	32229	0	99.8575	1
JQ740795	Lactococcus Phage ASCC356	32545	32533	0	99.9631	1	1	32538	0	99.9785	1	1	32520	0	99.9232	1
JQ740796	Lactococcus Phage ASCC358	32052	32030	0	99.9314	1	1	32044	0	99.975	1	1	32014	0	99.8814	1
JQ740797	Lactococcus Phage ASCC365	32048	32037	0	99.9657	1	1	32039	0	99.9719	1	1	32038	0	99.9688	1
JQ740798	Lactococcus Phage ASCC368	32276	32239	0	99.8854	1	1	32259	0	99.9473	1	1	32245	0	99.904	1
JQ740799	Lactococcus Phage ASCC395	32239	32210	0	99.91	1	1	32212	0	99.9163	1	1	32221	0	99.9442	1
JQ740800	Lactococcus Phage ASCC397	32241	32234	0	99.9783	1	1	32219	0	99.9318	1	1	32216	0	99.9225	1
JQ740802	Lactococcus Phage ASCC454	32583	32564	0	99.9417	1	1	32561	0	99.9325	1	1	32557	0	99.9202	1
JQ740803	Lactococcus Phage ASCC460	32242	32225	0	99.9473	1	1	32225	0	99.9473	1	1	32222	0	99.938	1
JQ740804	Lactococcus Phage ASCC465	31772	31752	0	99.9371	1	1	31766	0	99.9811	1	1	31752	0	99.9371	1
JQ740805	Lactococcus Phage ASCC473	31772	31768	0	99.9874	1	1	31768	0	99.9874	1	1	31735	0	99.8835	1
JQ740806	Lactococcus Phage ASCC476	32242	32238	0	99.9876	1	1	32232	0	99.969	1	1	32204	0	99.8821	1
JQ740807	Lactococcus Phage ASCC489	30876	30860	0	99.9482	1	1	30862	0	99.9547	1	1	30848	0	99.9093	1
JQ740809	Lactococcus Phage ASCC502	32275	32274	0	99.9969	1	1	32244	0	99.904	1	1	32261	0	99.9566	1
JQ740810	Lactococcus Phage ASCC506	32249	32203	0	99.8574	1	1	32241	0	99.9752	1	1	32222	0	99.9163	1
JQ740811	Lactococcus Phage ASCC527	32345	32341	0	99.9876	1	1	32313	0	99.9011	1	1	32317	0	99.9134	1
JQ740812	Lactococcus Phage ASCC531	31773	31767	0	99.9811	1	1	31757	0	99.9496	1	1	31753	0	99.9371	1
JQ740813	Lactococcus Phage ASCC532	32384	32382	0	99.9938	1	1	32375	0	99.9722	1	1	32337	0	99.8549	1
JQ740814	Lactococcus Phage ASCC544	32275	32259	0	99.9504	1	1	32236	0	99.8792	1	1	32248	0	99.9163	1
JQ762257	Pseudomonas phage MP42	36847	36815	0	99.9132	1	1	36799	0	99.8697	1	1	36825	0	99.9403	1
JQ764986	Enterobacteria phage phiX174 isolate PhiX_10_1	5386	5369	0	99.6844	1	1	5362	0	99.5544	1	1	5356	0	99.443	1
JQ764987	Enterobacteria phage phiX174 isolate PhiX_10_2	5386	5340	0	99.1459	1	1	5362	0	99.5544	1	1	5341	0	99.1645	1
JQ764988	Enterobacteria phage phiX174 isolate PhiX_10_3	5386	5381	0	99.9072	1	1	5371	0	99.7215	1	1	5346	0	99.2573	1
JQ764989	Enterobacteria phage phiX174 isolate PhiX_10_4	5386	5376	0	99.8143	1	1	5371	0	99.7215	1	1	5341	0	99.1645	1
JQ764990	Enterobacteria phage phiX174 isolate PhiX_10_5	5386	5374	0	99.7772	1	1	5364	0	99.5915	1	1	5327	0	98.9046	1
JQ779023	Staphylococcus phage SMSAP5	45552	45536	0	99.9649	1	1	45530	0	99.9517	1	1	45521	0	99.9319	1
JQ779024	Staphylococcus phage TEM123	43786	43774	0	99.9726	1	1	43743	0	99.9018	1	1	43746	0	99.9086	1
JQ780163	Vibrio phage VP3	39481	39477	0	99.9899	1	1	39466	0	99.962	1	1	39454	0	99.9316	1
JQ801337	Vibrio phage VvAW1	38682	38657	0	99.9354	1	1	38678	0	99.9897	1	1	38655	0	99.9302	1
JQ806764	Salmonella phage vB_SosS_Oslo	49116	49112	0	99.9919	1	1	49081	0	99.9287	1	1	49080	0	99.9267	1
JQ809650	Celeribacter phage P12053L	38889	38879	0	99.9743	1	1	38863	0	99.9331	1	1	38877	0	99.9691	1
JQ809663	Stenotrophomonas phage Smp131	33525	33516	0	99.9732	1	1	33478	0	99.8598	1	1	33492	0	99.9016	1
JQ809701	Mycobacterium phage Flux	51370	51358	0	99.9766	1	1	51353	0	99.9669	1	1	51307	0	99.8774	1
JQ809702	Mycobacterium phage Avani	54470	54453	0	99.9688	1	1	54450	0	99.9633	1	1	54441	0	99.9468	1
JQ809703	Mycobacterium phage Aeneas	53684	53645	0	99.9274	1	1	53620	0	99.8808	1	1	53660	0	99.9553	1
JQ823122	Persicivirga phage P12024S	35700	35698	0	99.9944	1	1	35671	0	99.9188	1	1	35667	0	99.9076	1
JQ823123	Persicivirga phage P12024L	35652	35635	0	99.9523	1	1	35638	0	99.9607	1	1	35594	0	99.8373	1
JQ837901	Pectobacterium phage PP1	44400	44379	0	99.9527	1	1	44362	0	99.9144	1	1	44349	0	99.8851	1
JQ867100	Marinomonas phage P12026	31766	31739	0	99.915	1	1	31740	0	99.9182	1	1	31753	0	99.9591	1
JQ896627	Mycobacterium phage ICleared	51440	51428	0	99.9767	1	1	51420	0	99.9611	1	1	51406	0	99.9339	1
JQ911768	Mycobacterium phage Ava3	154466	154453	0	99.9916	1	1	154454	0	99.9922	1	1	154435	0	99.9799	1
JQ957925	Yersinia phage Y	37432	37373	0	99.8424	1	1	37398	0	99.9092	1	1	37405	0	99.9279	1
JQ957932	Staphylococcus phage StauST398-2	45572	45558	0	99.9693	1	1	45567	0	99.989	1	1	45536	0	99.921	1
JQ965645	Salmonella phage SSU5	103299	103283	0	99.9845	1	1	103287	0	99.9884	1	1	103260	0	99.9622	1
JQ966307	Enterobacterio phage MS2 isolate DL52	3525	3506	0	99.461	1	1	3518	0	99.8014	1	1	3497	0	99.2057	1
JQ973847	Staphylococcus phage StauST398-3	41392	41384	0	99.9807	1	1	41383	0	99.9783	1	1	41381	0	99.9734	1
JX006077	Saccharomonospora phage PIS 136	94870	94945	0	100.079	1	1	94860	0	99.9895	1	1	94830	0	99.9578	1
JX015524	Mycobacterium phage Astro	52494	52482	0	99.9771	1	1	52471	0	99.9562	1	1	52482	0	99.9771	1
JX042578	Mycobacteriophage ElTiger69	51505	51488	0	99.967	1	1	51446	0	99.8854	1	1	51477	0	99.9456	1
JX042579	Mycobacterium phage macncheese	61567	61553	0	99.9773	1	1	61538	0	99.9529	1	1	61552	0	99.9756	1
JX094499	Enterobacteria phage Chi	59407	59387	0	99.9663	1	1	59384	0	99.9613	1	1	59384	0	99.9613	1
JX100810	Caulobacter phage CcrColossus	279967	279942	0	99.9911	1	1	279949	0	99.9936	1	1	279950	0	99.9939	1
JX104231	Burkholderia phage BcepMigl	62952	62942	0	99.9841	1	1	62938	0	99.9778	1	1	62916	0	99.9428	1
JX121091	Mycobacterium phage Taj	58550	58542	0	99.9863	1	1	58491	0	99.8992	1	1	58516	0	99.9419	1
JX123262	Aeromonas phage CC2	231743	231723	0	99.9914	1	1	231729	0	99.994	1	1	231731	0	99.9948	1
JX126918	Listeria phage LP-125	135281	135272	0	99.9933	1	1	135176	0	99.9224	1	1	135730	0	100.332	1
JX126919	Listeria phage LP-110	65132	65114	0	99.9724	1	1	65071	0	99.9063	1	1	65093	0	99.9401	1
JX126920	Listeria phage LP-037	64756	64807	0	100.079	1	1	64685	0	99.8904	1	1	64709	0	99.9274	1
JX128257	Escherichia phage ECML-4	157308	157363	0	100.035	1	1	157258	0	99.9682	1	1	157800	0	100.313	1
JX128258	Escherichia phage ECML-117	66854	66863	0	100.013	1	1	66833	0	99.9686	1	1	67264	0	100.613	1
JX131330	Pseudomonas phage MP1412	61167	61137	0	99.951	1	1	61148	0	99.9689	1	1	61107	0	99.9019	1
JX145341	Clostridium phage phiMMP02	48396	48388	0	99.9835	1	1	48396	0	100	1	1	48367	0	99.9401	1
JX145342	Clostridium phage phiMMP04	31674	31654	0	99.9369	1	1	31660	0	99.9558	1	1	31625	0	99.8453	1
JX173487	Pseudomonas phage Phi-S1	40192	40173	0	99.9527	1	1	40182	0	99.9751	1	1	40175	0	99.9577	1
JX174275	Staphylococcus phage LH1	46048	46038	0	99.9783	1	1	45969	0	99.8284	1	1	46001	0	99.8979	1
JX181824	Salmonella phage SSE-121	147745	147732	0	99.9912	1	1	147738	0	99.9953	1	1	147719	0	99.9824	1
JX181825	Salmonella phage STML-198	158099	158067	0	99.9798	1	1	158087	0	99.9924	1	1	158057	0	99.9734	1
JX182369	Streptomyces phage phiHau3	50255	50232	0	99.9542	1	1	50238	0	99.9662	1	1	50226	0	99.9423	1
JX182370	Streptomyces phage R4	51071	51067	0	99.9922	1	1	51024	0	99.908	1	1	51031	0	99.9217	1
JX182371	Streptomyces phage SV1	37612	37595	0	99.9548	1	1	37599	0	99.9654	1	1	37582	0	99.9202	1
JX182372	Streptomyce phage TG1	40474	40459	0	99.9629	1	1	40470	0	99.9901	1	1	40454	0	99.9506	1
JX185431	Dragonfly-associated microphage 1 isolate FL1-NZ54-2010	4472	4462	0	99.7764	1	1	4439	0	99.2621	1	1	4438	0	99.2397	1
JX193904	Enterococcus phage EfaCPT1	40923	40909	0	99.9658	1	1	40889	0	99.9169	1	1	40893	0	99.9267	1
JX194238	Pseudomonas phage PA26	72321	72319	0	99.9972	1	1	72288	0	99.9544	1	1	72286	0	99.9516	1
JX194239	Staphylococcus phage SA11	136326	136299	0	99.9802	1	1	136307	0	99.9861	1	1	136262	0	99.9531	1
JX202565	Salmonella phage wksl3	42633	42629	0	99.9906	1	1	42632	0	99.9977	1	1	42585	0	99.8874	1
JX262215	Propionibacterium phage P9.1	29214	29169	0	99.846	1	1	29179	0	99.8802	1	1	29156	0	99.8015	1
JX262216	Propionibacterium phage P14.4	29729	29705	0	99.9193	1	1	29700	0	99.9025	1	1	29710	0	99.9361	1
JX262217	Propionibacterium phage P101A	29574	29551	0	99.9222	1	1	29544	0	99.8986	1	1	29530	0	99.8512	1
JX262218	Propionibacterium phage P104A	29371	29368	0	99.9898	1	1	29360	0	99.9625	1	1	29354	0	99.9421	1
JX262219	Propionibacterium phage P105	29202	29196	0	99.9795	1	1	29187	0	99.9486	1	1	29171	0	99.8938	1
JX262220	Propionibacterium phage P100D	29506	29505	0	99.9966	1	1	29487	0	99.9356	1	1	29499	0	99.9763	1
JX262221	Propionibacterium phage P100_A	29505	29490	0	99.9492	1	1	29466	0	99.8678	1	1	29464	0	99.861	1
JX262223	Propionibacterium phage P1.1	29348	29331	0	99.9421	1	1	29324	0	99.9182	1	1	29331	0	99.9421	1
JX262224	Propionibacterium phage ATCC29399B_T	29516	29504	0	99.9593	1	1	29513	0	99.9898	1	1	29476	0	99.8645	1
JX262225	Propionibacterium phage ATCC29399B_C	29516	29510	0	99.9797	1	1	29505	0	99.9627	1	1	29470	0	99.8442	1
JX262376	Streptomyces phage phiELB20	51160	51150	0	99.9805	1	1	51135	0	99.9511	1	1	51118	0	99.9179	1
JX274646	Staphylococcus phage SP5	43305	43293	0	99.9723	1	1	43293	0	99.9723	1	1	43297	0	99.9815	1
JX274647	Staphylococcus phage SP6	42902	42886	0	99.9627	1	1	42882	0	99.9534	1	1	42850	0	99.8788	1
JX296113	Providencia phage Redjac	58104	58085	0	99.9673	1	1	58086	0	99.969	1	1	58086	0	99.969	1
JX307702	Mycobacterium phage Arturo	51500	51489	0	99.9786	1	1	51480	0	99.9612	1	1	51460	0	99.9223	1
JX307703	Mycobacterium phage Sabertooth	51377	51360	0	99.9669	1	1	51373	0	99.9922	1	1	51331	0	99.9105	1
JX307704	Mycobacterium phage Goose	50645	50637	0	99.9842	1	1	50634	0	99.9783	1	1	50630	0	99.9704	1
JX316028	Erwinia phage phiEaH2	243050	243019	0	99.9872	1	1	243043	0	99.9971	1	1	243030	0	99.9918	1
JX403939	Pseudomonas phage YMC/01/01/P52_PAE_BP	49381	49358	0	99.9534	1	1	49368	0	99.9737	1	1	49363	0	99.9635	1
JX403940	Acinetobacter phage Bphi-B1251	45364	45353	0	99.9758	1	1	45352	0	99.9735	1	1	45334	0	99.9339	1
JX409895	Streptococcus phage JX01	43028	43002	0	99.9396	1	1	43017	0	99.9744	1	1	43002	0	99.9396	1
JX411619	Mycobacterium phage Rebeuca	51235	51210	0	99.9512	1	1	51230	0	99.9902	1	1	51205	0	99.9414	1
JX411620	Mycobacterium phage Dorothy	58866	58863	0	99.9949	1	1	58848	0	99.9694	1	1	58832	0	99.9422	1
JX412914	Enterobacteria phage M13 isolate WT variety Rutgers	6407	6403	0	99.9376	1	1	6401	0	99.9064	1	1	6373	0	99.4693	1
JX415535	Escherichia phage ECBP1	69855	69848	0	99.99	1	1	69839	0	99.9771	1	1	69833	0	99.9685	1
JX434030	Pseudomonas phage JBD5	37740	37723	0	99.955	1	1	37719	0	99.9444	1	1	37671	0	99.8172	1
JX434031	Pseudomonas phage JBD24	37095	37067	0	99.9245	1	1	37078	0	99.9542	1	1	37071	0	99.9353	1
JX483875	Rhizobium phage RHEph03	45912	45898	0	99.9695	1	1	45886	0	99.9434	1	1	45892	0	99.9564	1
JX483876	Rhizobium phage RHEph04	53018	52980	0	99.9283	1	1	52999	0	99.9642	1	1	52999	0	99.9642	1
JX483877	Rhizobium phage RHEph05	50426	50419	0	99.9861	1	1	50388	0	99.9246	1	1	50343	0	99.8354	1
JX483878	Rhizobium phage RHEph06	53721	53700	0	99.9609	1	1	53691	0	99.9442	1	1	53707	0	99.9739	1
JX483879	Rhizobium phage RHEph08	43619	43596	0	99.9473	1	1	43612	0	99.984	1	1	43581	0	99.9129	1
JX483880	Rhizobium phage RHEph09	45962	45953	0	99.9804	1	1	45879	0	99.8194	1	1	45917	0	99.9021	1
JX483881	Rhizobium phage RHEph10	115042	115028	0	99.9878	1	1	115034	0	99.993	1	1	115009	0	99.9713	1
JX486087	Lactobacillus phage ATCC8014	38002	37954	0	99.8737	1	1	37942	0	99.8421	1	1	37965	0	99.9026	1
JX486088	Lactobacillus phage ATCC 8014-B2	80617	80605	0	99.9851	1	1	80581	0	99.9553	1	1	80566	0	99.9367	1
JX495041	Pseudomonas phage JBD18	39014	38997	0	99.9564	1	1	38985	0	99.9257	1	1	38975	0	99.9	1
JX495042	Pseudomonas phage JBD25	39552	39544	0	99.9798	1	1	39494	0	99.8534	1	1	39512	0	99.8989	1
JX501340	Pseudomonas phage MPK7	42874	42857	0	99.9603	1	1	42866	0	99.9813	1	1	42842	0	99.9254	1
JX507079	Acidithiobacillus phage AcaML1	59363	59355	0	99.9865	1	1	59339	0	99.9596	1	1	59304	0	99.9006	1
JX509734	Enterobacteria phage SfI	38389	38363	0	99.9323	1	1	38370	0	99.9505	1	1	38355	0	99.9114	1
JX556417	Vibrio phage vB_VpaM_MAR	41351	41329	0	99.9468	1	1	41303	0	99.8839	1	1	41322	0	99.9299	1
JX556418	Vibrio phage vB_VpaS_MAR10	78751	78716	0	99.9556	1	1	78732	0	99.9759	1	1	78730	0	99.9733	1
JX560521	Acinetobacter phage phiAC-1	43216	43182	0	99.9213	1	1	43183	0	99.9236	1	1	43182	0	99.9213	1
JX561091	Escherichia phage phAPEC8	147737	147721	0	99.9892	1	1	147694	0	99.9709	1	1	147709	0	99.981	1
JX564242	Lactococcus phage Q33	31106	31075	0	99.9003	1	1	31064	0	99.865	1	1	31087	0	99.9389	1
JX569801	Campylobacter phage CP30A	133572	133541	0	99.9768	1	1	133561	0	99.9918	1	1	133552	0	99.985	1
JX570702	Propionibacterium phage PHL111M01	29140	29132	0	99.9725	1	1	29140	0	100	1	1	29113	0	99.9073	1
JX570703	Propionibacterium phage PHL073M02	29503	29489	0	99.9525	1	1	29501	0	99.9932	1	1	29462	0	99.861	1
JX570704	Propionibacterium phage PHL010M04	29511	29498	0	99.9559	1	1	29507	0	99.9864	1	1	29483	0	99.9051	1
JX570705	Propionibacterium phage PHL060L00	29514	29472	0	99.8577	1	1	29454	0	99.7967	1	1	29468	0	99.8441	1
JX570706	Propionibacterium phage PHL037M02	29443	29426	0	99.9423	1	1	29427	0	99.9457	1	1	29412	0	99.8947	1
JX570707	Propionibacterium phage PHL085M01	29451	29439	0	99.9593	1	1	29434	0	99.9423	1	1	29395	0	99.8099	1
JX570708	Propionibacterium phage PHL115M02	29453	29436	0	99.9423	1	1	29441	0	99.9593	1	1	29419	0	99.8846	1
JX570709	Propionibacterium phage PHL067M10	29377	29338	0	99.8672	1	1	29364	0	99.9557	1	1	29336	0	99.8604	1
JX570710	Propionibacterium phage PHL071N05	29467	29452	0	99.9491	1	1	29429	0	99.871	1	1	29427	0	99.8643	1
JX570711	Propionibacterium phage PHL066M04	29512	29498	0	99.9526	1	1	29486	0	99.9119	1	1	29471	0	99.8611	1
JX570712	Propionibacterium phage PHL114L00	29464	29425	0	99.8676	1	1	29446	0	99.9389	1	1	29427	0	99.8744	1
JX570713	Propionibacterium phage PHL113M01	29200	29195	0	99.9829	1	1	29195	0	99.9829	1	1	29179	0	99.9281	1
JX570714	Propionibacterium phage PHL112N00	29266	29219	0	99.8394	1	1	29260	0	99.9795	1	1	29214	0	99.8223	1
JX625144	Enterobacteria phage M	3405	3396	0	99.7357	1	1	3397	0	99.7651	1	1	3377	0	99.1777	1
JX649097	Mycobacterium phage Piglet	68992	68974	0	99.9739	1	1	68977	0	99.9783	1	1	68973	0	99.9725	1
JX649098	Mycobacterium phage Nacho	69321	69301	0	99.9711	1	1	69257	0	99.9077	1	1	69262	0	99.9149	1
JX649099	Mycobacterium phage Gyarad	68004	67994	0	99.9853	1	1	67975	0	99.9574	1	1	67972	0	99.9529	1
JX649100	Mycobacterium phage Alex	68910	68903	0	99.9898	1	1	68875	0	99.9492	1	1	68906	0	99.9942	1
JX681814	Burkholderia phage phiX216	37637	37630	0	99.9814	1	1	37608	0	99.9229	1	1	37580	0	99.8486	1
JX846612	Staphylococcus phage vB_SauM_Remus	134643	134614	0	99.9785	1	1	134626	0	99.9874	1	1	134619	0	99.9822	1
JX846613	Staphylococcus phage vB_SauM_Romulus	131332	131305	0	99.9794	1	1	131325	0	99.9947	1	1	131279	0	99.9596	1
JX863101	Pseudomonas phage UFV-P2	45517	45512	0	99.989	1	1	45496	0	99.9539	1	1	45502	0	99.967	1
JX865427	Enterobacteria phage JL1	43457	43452	0	99.9885	1	1	43448	0	99.9793	1	1	43409	0	99.8895	1
JX866719	Klebsiella phage JD001	48814	48807	0	99.9857	1	1	48779	0	99.9283	1	1	48781	0	99.9324	1
JX871397	Enterobacteria phage phi80	46150	46148	0	99.9957	1	1	46129	0	99.9545	1	1	46116	0	99.9263	1
JX872508	Stenotrophomonas phage IME15	38513	38510	0	99.9922	1	1	38501	0	99.9688	1	1	38478	0	99.9091	1
JX878496	Serratia phage phiMAM1	157834	157797	0	99.9766	1	1	157804	0	99.981	1	1	157815	0	99.988	1
JX878671	Staphylococcus phage JD007	141836	141906	0	100.049	1	1	141789	0	99.9669	1	1	142291	0	100.321	1
JX879087	Streptococcus phage phiNJ2	37282	37260	0	99.941	1	1	37273	0	99.9759	1	1	37248	0	99.9088	1
JX880034	Enterobacter phage IME11	72570	72565	0	99.9931	1	1	72523	0	99.9352	1	1	72532	0	99.9476	1
JX880072	Vibrio phage vpms1	42313	42284	0	99.9315	1	1	42274	0	99.9078	1	1	42290	0	99.9456	1
JX889246	Streptomyces phage phiCAM	50348	50339	0	99.9821	1	1	50340	0	99.9841	1	1	50305	0	99.9146	1
JX899358	Mycobacterium phage First	53028	53019	0	99.983	1	1	52999	0	99.9453	1	1	53010	0	99.9661	1
JX901189	Mycobacterium phage vB_MapS_FF47	47724	47710	0	99.9707	1	1	47708	0	99.9665	1	1	47690	0	99.9288	1
JX912252	Escherichia phage ADB-2	50552	50540	0	99.9763	1	1	50515	0	99.9268	1	1	50520	0	99.9367	1
JX976549	Acinetobacter phage IME-AB2	43665	43659	0	99.9863	1	1	43623	0	99.9038	1	1	43614	0	99.8832	1
JX997978	Pseudomonas phage MPK6	42957	42953	0	99.9907	1	1	42932	0	99.9418	1	1	42930	0	99.9371	1
KC013021	Leuconostoc phage P793	26769	26739	0	99.8879	1	1	26720	0	99.817	1	1	26736	0	99.8767	1
KC013023	Leuconostoc phage phiLN04	25865	25857	0	99.9691	1	1	25847	0	99.9304	1	1	25829	0	99.8608	1
KC107834	Cronobacter phage vB_CskP_GAP227	41796	41792	0	99.9904	1	1	41784	0	99.9713	1	1	41743	0	99.8732	1
KC131129	Vibrio phage VH7D	246964	246909	0	99.9777	1	1	246937	0	99.9891	1	1	246941	0	99.9907	1
KC139514	Salmonella phage FSL SP-039	59815	59796	0	99.9682	1	1	59808	0	99.9883	1	1	59801	0	99.9766	1
KC139515	Salmonella phage FSL SP-124	59245	59219	0	99.9561	1	1	59235	0	99.9831	1	1	59230	0	99.9747	1
KC139519	Salmonella phage FSLSP030	59746	59737	0	99.9849	1	1	59723	0	99.9615	1	1	59695	0	99.9146	1
KC139520	Salmonella phage FSL SP-076	72098	72081	0	99.9764	1	1	72090	0	99.9889	1	1	72070	0	99.9612	1
KC139521	Salmonella phage FSL SP-004	29742	29715	0	99.9092	1	1	29738	0	99.9866	1	1	29717	0	99.9159	1
KC171646	Lactobacillus phage J-1	40931	40928	0	99.9927	1	1	40909	0	99.9463	1	1	40911	0	99.9511	1
KC171647	Lactobacillus phage PL-1	38880	38865	0	99.9614	1	1	38857	0	99.9408	1	1	38839	0	99.8945	1
KC172839	Mycobacterium phage BTCU-1	45942	45924	0	99.9608	1	1	45913	0	99.9369	1	1	45904	0	99.9173	1
KC182544	Lactococcus phage 936	27302	27295	0	99.9744	1	1	27272	0	99.8901	1	1	27259	0	99.8425	1
KC182545	Lactococcus phage fd13	30674	30669	0	99.9837	1	1	30664	0	99.9674	1	1	30630	0	99.8566	1
KC182546	Lactococcus phage jm2	31090	31087	0	99.9904	1	1	31064	0	99.9164	1	1	31057	0	99.8939	1
KC182547	Lactococcus phage jm3	28674	28666	0	99.9721	1	1	28655	0	99.9337	1	1	28128	0	98.0958	1
KC182549	Lactococcus lactis phage p272	30778	30777	0	99.9968	1	1	30757	0	99.9318	1	1	30756	0	99.9285	1
KC182550	Lactococcus lactis phage P475	30961	30939	0	99.9289	1	1	30938	0	99.9257	1	1	30919	0	99.8643	1
KC182551	Lactococcus phage P680	29631	29605	0	99.9123	1	1	29616	0	99.9494	1	1	29604	0	99.9089	1
KC182552	Lactococcus phage phi7	32382	32350	0	99.9012	1	1	32373	0	99.9722	1	1	32364	0	99.9444	1
KC237308	Enterobacteria phage ID204 Moscow/ID	5475	5460	0	99.726	1	1	5450	0	99.5434	1	1	5427	0	99.1233	1
KC237729	Clostridium phage vB_CpeS-CP51	39108	39091	0	99.9565	1	1	39089	0	99.9514	1	1	39067	0	99.8952	1
KC262634	Pseudomonas phage H66	65270	65253	0	99.974	1	1	65255	0	99.977	1	1	65222	0	99.9265	1
KC295538	Escherichia phage PBECO 4	348113	347577	0	99.846	1	1	347449	0	99.8093	1	1	347980	0	99.9618	1
KC311669	Acinetobacter phage AB3	31185	31171	0	99.9551	1	1	31140	0	99.8557	1	1	31173	0	99.9615	1
KC330679	Bacillus phage Curly	49425	48700	0	98.5331	1	1	48771	0	98.6768	1	1	49076	0	99.2939	1
KC330681	Bacillus phage Gemini	49362	48637	0	98.5313	1	1	48708	0	98.6751	1	1	49029	0	99.3254	1
KC348598	Streptococcus phage phi20c	33516	33513	0	99.991	1	1	33476	0	99.8807	1	1	33481	0	99.8956	1
KC348600	Streptococcus phage phi5218	38539	38528	0	99.9715	1	1	38516	0	99.9403	1	1	38505	0	99.9118	1
KC348601	Streptococcus phage phi7917	36128	36097	0	99.9142	1	1	36089	0	99.8921	1	1	36089	0	99.8921	1
KC348602	Streptococcus phage phi891591	34367	34343	0	99.9302	1	1	34364	0	99.9913	1	1	34318	0	99.8574	1
KC348603	Streptococcus phage phiD12	49973	49965	0	99.984	1	1	49944	0	99.942	1	1	49895	0	99.8439	1
KC348604	Streptococcus phage phiS10	35373	35363	0	99.9717	1	1	35371	0	99.9943	1	1	35352	0	99.9406	1
KC413987	Streptococcus phage phiSS12	35598	35591	0	99.9803	1	1	35552	0	99.8708	1	1	35580	0	99.9494	1
KC430106	Bacillus phage BPS10C	159590	159577	0	99.9919	1	2	157824	0	98.8934	1	1	159581	0	99.9944	1
KC438282	Vibrio phage JA-1	69278	69249	0	99.9581	1	1	69235	0	99.9379	1	1	69269	0	99.987	1
KC460990	Serratia phage Eta	42724	42714	0	99.9766	1	1	42692	0	99.9251	1	1	42696	0	99.9345	1
KC462197	Burkholderia phage ST79	35430	35415	0	99.9577	1	1	35393	0	99.8956	1	1	35420	0	99.9718	1
KC465900	Pelagibacter phage HTVC011P	39921	39915	0	99.985	1	1	39869	0	99.8697	1	1	39878	0	99.8923	1
KC522412	Lactococcus phage CaseusJM1	30692	30685	0	99.9772	1	1	30682	0	99.9674	1	1	30656	0	99.8827	1
KC542353	Pseudoalteromonas phage TW1	39940	39937	0	99.9925	1	1	39888	0	99.8698	1	1	39886	0	99.8648	1
KC556893	Brucella phage Bk	38253	38242	0	99.9712	1	1	38239	0	99.9634	1	1	38230	0	99.9399	1
KC556894	Brucella phage Fz	41142	41122	0	99.9514	1	1	41109	0	99.9198	1	1	41127	0	99.9635	1
KC556895	Brucella phage R/C	38253	38213	0	99.8954	1	1	38241	0	99.9686	1	1	38236	0	99.9556	1
KC556896	Brucella phage S708	38253	38247	0	99.9843	1	1	38241	0	99.9686	1	1	38236	0	99.9556	1
KC556898	Brucella phage Wb	38253	38249	0	99.9895	1	1	38241	0	99.9686	1	1	38213	0	99.8954	1
KC576783	Mycobacterium phage Butters	41491	41470	0	99.9494	1	1	41480	0	99.9735	1	1	41474	0	99.959	1
KC576784	Mycobacterium phage ShiVal	68355	68340	0	99.9781	1	1	68337	0	99.9737	1	1	68332	0	99.9664	1
KC595278	Staphylococcus phage StauST398-4	42906	42888	0	99.958	1	1	42900	0	99.986	1	1	42867	0	99.9091	1
KC595279	Staphylococcus phage StauST398-5	43301	43294	0	99.9838	1	1	43254	0	99.8915	1	1	43289	0	99.9723	1
KC595512	Bacillus phage JL	137918	137911	0	99.9949	1	1	137870	0	99.9652	1	1	137873	0	99.9674	1
KC595513	Bacillus phage Shanette	138877	138844	0	99.9762	1	1	138834	0	99.969	1	1	138848	0	99.9791	1
KC595514	Paenibacillus phage Jimmer2	54312	54300	0	99.9779	1	1	54273	0	99.9282	1	1	54269	0	99.9208	1
KC595515	Paenibacillus phage Jimmer1	54312	54306	0	99.989	1	1	54274	0	99.93	1	1	54286	0	99.9521	1
KC595517	Paenibacillus phage Abouo	45552	45544	0	99.9824	1	1	45538	0	99.9693	1	1	45539	0	99.9715	1
KC618326	Enterobacteria phage P2	31200	31179	0	99.9327	1	1	31174	0	99.9167	1	1	31176	0	99.9231	1
KC661271	Mycobacterium phage Dhanush	51373	51346	0	99.9474	1	1	51338	0	99.9319	1	1	51353	0	99.9611	1
KC661272	Mycobacterium phage Methuselah	50891	50885	0	99.9882	1	1	50854	0	99.9273	1	1	50866	0	99.9509	1
KC661273	Mycobacterium phage PattyP	52057	52033	0	99.9539	1	1	52006	0	99.902	1	1	52040	0	99.9673	1
KC661274	Mycobacterium phage SDcharge11	67702	67689	0	99.9808	1	1	67685	0	99.9749	1	1	67690	0	99.9823	1
KC661276	Mycobacterium phage Winky	76653	76638	0	99.9804	1	1	76641	0	99.9843	1	1	76612	0	99.9465	1
KC661278	Mycobacterium phage SiSi	56279	56240	0	99.9307	1	1	56265	0	99.9751	1	1	56260	0	99.9662	1
KC661279	Mycobacterium phage Severus	49894	49879	0	99.9699	1	1	49883	0	99.978	1	1	49879	0	99.9699	1
KC661280	Mycobacterium phage Job42	59626	59613	0	99.9782	1	1	59599	0	99.9547	1	1	59572	0	99.9094	1
KC661281	Mycobacterium phage Jobu08	50679	50670	0	99.9822	1	1	50669	0	99.9803	1	1	50648	0	99.9388	1
KC677662	Salmonella phage iEPS5	59254	59249	0	99.9916	1	1	59238	0	99.973	1	1	59190	0	99.892	1
KC677663	Staphylococcus phage SA12	42902	42893	0	99.979	1	1	42885	0	99.9604	1	1	42870	0	99.9254	1
KC685370	Bacillus phage MG-B1	27190	27170	0	99.9264	1	1	27174	0	99.9412	1	1	27148	0	99.8455	1
KC701493	Mycobacterium phage CASbig	53369	53328	0	99.9232	1	1	53202	0	99.6871	1	1	53350	0	99.9644	1
KC710998	Shigella phage pSf-1	51821	51810	0	99.9788	1	1	51792	0	99.944	1	1	51795	0	99.9498	1
KC736071	Mycobacterium phage WIVsmall	53359	53351	0	99.985	1	1	53352	0	99.9869	1	1	53332	0	99.9494	1
KC736978	Shigella phage SfII	41475	41466	0	99.9783	1	1	41465	0	99.9759	1	1	41433	0	99.8987	1
KC787105	Mycobacterium phage Chy4	46639	46596	0	99.9078	1	1	46618	0	99.955	1	1	46606	0	99.9292	1
KC787106	Mycobacterium phage Chy5	51214	51194	0	99.9609	1	1	51190	0	99.9531	1	1	51180	0	99.9336	1
KC787107	Mycobacterium phage Bo4	39318	39302	0	99.9593	1	1	39270	0	99.8779	1	1	39292	0	99.9339	1
KC787108	Mycobacterium phage DNAIII	39520	39499	0	99.9469	1	1	39501	0	99.9519	1	1	39501	0	99.9519	1
KC787110	Mycobacterium phage Leo	39981	39947	0	99.915	1	1	39962	0	99.9525	1	1	39967	0	99.965	1
KC801932	Escherichia phage Lw1	176227	176222	0	99.9972	1	1	176202	0	99.9858	1	1	176188	0	99.9779	1
KC814930	Shigella phage SfIV	39758	39756	0	99.995	1	1	39741	0	99.9572	1	1	39741	0	99.9572	1
KC821604	Cellulophaga phage phiST	78269	78339	0	100.089	1	1	78256	0	99.9834	1	1	78907	0	100.815	1
KC821606	Cellulophaga phage phi12:2	6453	6437	0	99.7521	1	1	6446	0	99.8915	1	1	6428	0	99.6126	1
KC821609	Cellulophaga phage phi17:2	145343	145340	0	99.9979	1	1	145297	0	99.9684	1	1	145327	0	99.989	1
KC821611	Cellulophaga phage phi46:1	34844	34826	0	99.9483	1	1	34840	0	99.9885	1	1	34829	0	99.957	1
KC821612	Cellulophaga phage phi40:1	72529	72521	0	99.989	1	1	72512	0	99.9766	1	1	72479	0	99.9311	1
KC821614	Cellulophaga phage phi38:1	72534	72530	0	99.9945	1	1	72528	0	99.9917	1	1	72459	0	99.8966	1
KC821615	Cellulophaga phage phi12:3	39151	39136	0	99.9617	1	1	39140	0	99.9719	1	1	39129	0	99.9438	1
KC821617	Cellulophaga phage phi17:1	38776	38774	0	99.9948	1	1	38741	0	99.9097	1	1	38709	0	99.8272	1
KC821618	Cellulophaga phage phi10:1	53664	53643	0	99.9609	1	1	53567	0	99.8192	1	1	53622	0	99.9217	1
KC821621	Cellulophaga phage phi19:2	78275	78334	0	100.075	1	1	78227	0	99.9387	1	1	78691	0	100.531	1
KC821623	Cellulophaga phage phi12a:1	6478	6469	0	99.8611	1	1	6477	0	99.9846	1	1	6446	0	99.506	1
KC821624	Cellulophaga phage phi14:2	100418	100404	0	99.9861	1	1	100402	0	99.9841	1	1	100391	0	99.9731	1
KC821625	Cellulophaga phage phi13:1	76666	76725	0	100.077	1	1	76647	0	99.9752	1	1	77118	0	100.59	1
KC821626	Cellulophaga phage phi39:1	28760	28753	0	99.9757	1	1	28720	0	99.8609	1	1	28747	0	99.9548	1
KC821627	Cellulophaga phage phi18:2	38476	38470	0	99.9844	1	1	38442	0	99.9116	1	1	38456	0	99.948	1
KC821628	Cellulophaga phage phi18:4	6478	6478	0	100	1	1	6474	0	99.9383	1	1	6454	0	99.6295	1
KC821629	Cellulophaga phage phi38:2	54012	54004	0	99.9852	1	1	54004	0	99.9852	1	1	53976	0	99.9333	1
KC821630	Cellulophaga phage phi3:1	54427	54423	0	99.9927	1	1	54382	0	99.9173	1	1	54363	0	99.8824	1
KC821633	Cellulophaga phage phi13:2	72369	72328	0	99.9433	1	1	72350	0	99.9737	1	1	72312	0	99.9212	1
KC832325	Salmonella phage L13	21248	21225	0	99.8918	1	1	21035	0	98.9976	1	1	21212	0	99.8306	1
KC862296	Pseudomonas phage P3_CHA	88097	88092	0	99.9943	1	1	88093	0	99.9955	1	1	88075	0	99.975	1
KC862297	Pseudomonas phage PAK_P1	93198	93174	0	99.9742	1	1	93167	0	99.9667	1	1	93142	0	99.9399	1
KC862298	Pseudomonas phage PAK_P2	92495	92492	0	99.9968	1	1	92479	0	99.9827	1	1	92466	0	99.9686	1
KC862299	Pseudomonas phage PAK_P3	88097	88041	0	99.9364	1	1	88093	0	99.9955	1	1	88069	0	99.9682	1
KC862300	Pseudomonas phage PAK_P4	93147	93092	0	99.941	1	1	93129	0	99.9807	1	1	93114	0	99.9646	1
KC862301	Pseudomonas phage PAK_P5	88135	88126	0	99.9898	1	1	88110	0	99.9716	1	1	88078	0	99.9353	1
KC911856	Salmonella phage SPC32H	38689	38663	0	99.9328	1	1	38680	0	99.9767	1	1	38677	0	99.969	1
KC911857	Salmonella phage SPC32N	38689	38683	0	99.9845	1	1	38651	0	99.9018	1	1	38683	0	99.9845	1
KC969441	UNVERIFIED: Pseudomonas phage MBL	42519	42600	0	100.191	1	1	42516	0	99.9929	1	1	42447	0	99.8307	1
KF005318	Alteromonas phage vB_AmaP_AD45-P3	101724	101417	0	99.6982	1	1	101488	0	99.768	1	1	101786	0	100.061	1
KF005319	Alteromonas phage vB_AmaP_AD45-P4	100619	100312	0	99.6949	1	1	100383	0	99.7655	1	1	100688	0	100.069	1
KF005320	Alteromonas phage vB_AmaP_AD45-P2	104036	103729	0	99.7049	1	1	103800	0	99.7732	1	1	103661	0	99.6395	1
KF006817	Mycobacterium phage Breeniome	154434	154418	0	99.9896	1	1	154401	0	99.9786	1	1	154402	0	99.9793	1
KF006818	Mycobacterium phage Wanda	109960	109949	0	99.99	1	1	109927	0	99.97	1	1	109921	0	99.9645	1
KF010834	Paenibacillus phage phiIBB_Pl23	41294	41268	0	99.937	1	1	41281	0	99.9685	1	1	41257	0	99.9104	1
KF017001	Mycobacterium phage LittleCherry	50690	50683	0	99.9862	1	1	50669	0	99.9586	1	1	50652	0	99.925	1
KF017002	Mycobacterium phage Catdawg	72108	72100	0	99.9889	1	1	72036	0	99.9001	1	1	72097	0	99.9847	1
KF017003	Mycobacterium phage Jabbawokkie	55213	55201	0	99.9783	1	1	55142	0	99.8714	1	1	55196	0	99.9692	1
KF017004	Mycobacterium phage Velveteen	54314	54272	0	99.9227	1	1	54296	0	99.9669	1	1	54270	0	99.919	1
KF017005	Mycobacterium phage Daenerys	58043	58014	0	99.95	1	1	57986	0	99.9018	1	1	58014	0	99.95	1
KF017927	Mycobacterium phage Odin	52807	52782	0	99.9527	1	1	52749	0	99.8902	1	1	52774	0	99.9375	1
KF024721	Mycobacterium phage AnnaL29	53253	53239	0	99.9737	1	1	53244	0	99.9831	1	1	53237	0	99.97	1
KF024723	Mycobacterium phage Hamulus	57155	57153	0	99.9965	1	1	57148	0	99.9878	1	1	57132	0	99.9598	1
KF024724	Mycobacterium phage Trouble	52102	52094	0	99.9846	1	1	52086	0	99.9693	1	1	52058	0	99.9156	1
KF024725	Mycobacterium phage Whirlwind	76050	76036	0	99.9816	1	1	76044	0	99.9921	1	1	76026	0	99.9684	1
KF024726	Mycobacterium phage Sarfire	53701	53688	0	99.9758	1	1	53698	0	99.9944	1	1	53656	0	99.9162	1
KF024727	Mycobacterium phage Reprobate	70120	70094	0	99.9629	1	1	70088	0	99.9544	1	1	70094	0	99.9629	1
KF024728	Mycobacterium phage Muddy	48228	48207	0	99.9565	1	1	48216	0	99.9751	1	1	48167	0	99.8735	1
KF024729	Mycobacterium phage KayaCho	70838	70834	0	99.9944	1	1	70833	0	99.9929	1	1	70804	0	99.952	1
KF024730	Mycobacterium phage Dylan	69815	69808	0	99.99	1	1	69811	0	99.9943	1	1	68764	0	98.4946	1
KF024731	Mycobacterium phage Crossroads	76129	76102	0	99.9645	1	1	76118	0	99.9856	1	1	76096	0	99.9567	1
KF024733	Mycobacterium phage Medusa	51384	51357	0	99.9475	1	1	51331	0	99.8969	1	1	51343	0	99.9202	1
KF024734	Mycobacterium phage Shrimp	155714	155712	0	99.9987	1	1	155702	0	99.9923	1	1	155651	0	99.9595	1
KF030445	Escherichia phage 1720a-02	47343	47309	0	99.9282	1	1	47331	0	99.9747	1	1	47319	0	99.9493	1
KF044309	Enterobacteria phage FL68 Tallahassee/FL/2012	5486	5483	0	99.9453	1	1	5477	0	99.8359	1	1	5475	0	99.7995	1
KF114875	Mycobacterium phage Redno2	108297	108294	0	99.9972	1	1	108289	0	99.9926	1	1	108282	0	99.9861	1
KF114877	Leptospira phage vB_LnoZ_CZ214-LE1	87887	87628	0	99.7053	1	1	87875	0	99.9863	1	1	87867	0	99.9772	1
KF114878	Leptospira phage vb_LkmZ_Bejolso9-LE1	47417	47415	0	99.9958	1	1	47412	0	99.9895	1	1	47405	0	99.9747	1
KF114879	Leptospira phage vB_LbrZ_5399-LE1	87308	87282	0	99.9702	1	1	87291	0	99.9805	1	1	87291	0	99.9805	1
KF114880	Leptospira phage vB_LinZ_10-LE1	89607	89600	0	99.9922	1	1	89592	0	99.9833	1	1	89586	0	99.9766	1
KF147891	Pseudomonas phage PaBG	258139	258117	0	99.9915	1	1	258121	0	99.993	1	1	258118	0	99.9919	1
KF147927	Oenococcus phage phi9805	46145	46134	0	99.9762	1	1	46095	0	99.8916	1	1	46138	0	99.9848	1
KF148055	Salmonella phage Jersey	43447	43438	0	99.9793	1	1	43422	0	99.9425	1	1	43430	0	99.9609	1
KF156338	Synechococcus phage ACG-2014h	189311	189299	0	99.9937	1	1	189299	0	99.9937	1	1	189261	0	99.9736	1
KF156340	Synechococcus phage S-MbCM100	170438	170434	0	99.9977	1	1	170397	0	99.9759	1	1	170388	0	99.9707	1
KF183314	Oenococcus phage phiS11	46243	46224	0	99.9589	1	1	46200	0	99.907	1	1	46207	0	99.9222	1
KF183315	Oenococcus phage phiS13	43454	43366	0	99.7975	1	1	43438	0	99.9632	1	1	43443	0	99.9747	1
KF188409	Lactobacillus phage phiJB	36969	36941	0	99.9243	1	1	36954	0	99.9594	1	1	36934	0	99.9053	1
KF188410	Lactobacillus phage phiLdb	33996	33990	0	99.9824	1	1	33991	0	99.9853	1	1	33957	0	99.8853	1
KF188414	Mycobacterium phage ABCat	76131	76092	0	99.9488	1	1	76067	0	99.9159	1	1	76110	0	99.9724	1
KF192053	Enterococcus phage IMEEF1	57081	57081	0	100	1	1	57059	0	99.9615	1	1	57035	0	99.9194	1
KF208639	Bacillus phage Troll	163019	163011	0	99.9951	1	1	162992	0	99.9834	1	1	162975	0	99.973	1
KF279411	Mycobacterium phage Adawi	70236	70224	0	99.9829	1	1	70188	0	99.9317	1	1	70204	0	99.9544	1
KF279412	Mycobacterium phage Bane1	69309	69291	0	99.974	1	1	69288	0	99.9697	1	1	69288	0	99.9697	1
KF279413	Mycobacterium phage Bane2	69306	69302	0	99.9942	1	1	69298	0	99.9885	1	1	69287	0	99.9726	1
KF279414	Mycobacterium phage Fredward	52282	52279	0	99.9943	1	1	52219	0	99.8795	1	1	52239	0	99.9178	1
KF279415	Mycobacterium phage PhrostyMug	53636	53616	0	99.9627	1	1	53614	0	99.959	1	1	53587	0	99.9086	1
KF279416	Mycobacterium phage SargentShorty9	53693	53674	0	99.9646	1	1	53664	0	99.946	1	1	53676	0	99.9683	1
KF279417	Mycobacterium phage Quink	76586	76563	0	99.97	1	1	76575	0	99.9856	1	1	76561	0	99.9674	1
KF306380	Mycobacterium phage DrDrey	77367	77357	0	99.9871	1	1	77343	0	99.969	1	1	77349	0	99.9767	1
KF322032	Enterobacteria phage fiAA91-ss	33628	33606	0	99.9346	1	1	33627	0	99.997	1	1	33607	0	99.9376	1
KF361475	Vibrio phage VPUSM 8	34145	33983	0	99.5256	1	1	34051	0	99.7247	1	1	34370	0	100.659	1
KF416340	Mycobacterium phage Wheeler	53588	53587	0	99.9981	1	1	53573	0	99.972	1	1	53563	0	99.9533	1
KF416341	Mycobacterium phage Phelemich	70115	70110	0	99.9929	1	1	70091	0	99.9658	1	1	70083	0	99.9544	1
KF416342	Mycobacterium phage Papyrus	70657	70650	0	99.9901	1	1	70613	0	99.9377	1	1	70615	0	99.9406	1
KF416343	Mycobacterium phage Goku	76483	76464	0	99.9752	1	1	76458	0	99.9673	1	1	76456	0	99.9647	1
KF416344	Mycobacterium phage Adzzy	52519	52512	0	99.9867	1	1	52487	0	99.9391	1	1	52466	0	99.8991	1
KF437907	Phormidium phage MIS-PhV1A	45532	45517	0	99.9671	1	1	45527	0	99.989	1	1	45492	0	99.9121	1
KF493879	Mycobacterium phage Bernardo	68196	68190	0	99.9912	1	1	68187	0	99.9868	1	1	68158	0	99.9443	1
KF493880	Mycobacterium phage HanShotFirst	52390	52364	0	99.9504	1	1	52381	0	99.9828	1	1	52336	0	99.8969	1
KF493882	Mycobacterium phage Jovo	51319	51268	0	99.9006	1	1	51260	0	99.885	1	1	51299	0	99.961	1
KF493883	Mycobacterium phage Mosby	74533	74522	0	99.9852	1	1	74508	0	99.9665	1	1	74512	0	99.9718	1
KF560330	Mycobacterium phage Conspiracy	50755	50742	0	99.9744	1	1	50730	0	99.9507	1	1	50723	0	99.937	1
KF560331	Mycobacterium phage Graduation	52823	52820	0	99.9943	1	1	52818	0	99.9905	1	1	52796	0	99.9489	1
KF560332	Mycobacterium phage CloudWang3	52873	52846	0	99.9489	1	1	52859	0	99.9735	1	1	52839	0	99.9357	1
KF562100	Mycobacterium phage HufflyPuff	76323	76314	0	99.9882	1	1	76284	0	99.9489	1	1	76289	0	99.9555	1
KF562102	Mycobacterium phage PhatBacter	76217	76198	0	99.9751	1	1	76193	0	99.9685	1	1	76178	0	99.9488	1
KF562865	Salmonella phage SETP7	42749	42745	0	99.9906	1	1	42693	0	99.869	1	1	42712	0	99.9134	1
KF582788	Escherichia phage vB_EcoM_JS09	169148	169095	0	99.9687	1	1	169137	0	99.9935	1	1	169488	0	100.201	1
KF598856	Staphylococcus phage YMC/09/04/R1988	44459	44451	0	99.982	1	1	44453	0	99.9865	1	1	44447	0	99.973	1
KF614509	Rhizobium phage vB_RleS_L338C	109558	109538	0	99.9817	1	1	108727	0	99.2415	1	1	109542	0	99.9854	1
KF623293	Vibrio phage SHOU24	77837	77795	0	99.946	1	1	77818	0	99.9756	1	1	77813	0	99.9692	1
KF626665	Xylella phage Sano	56147	56119	0	99.9501	1	1	56145	0	99.9964	1	1	56105	0	99.9252	1
KF626668	Xylella phage Salvo	55601	55581	0	99.964	1	1	55588	0	99.9766	1	1	55546	0	99.9011	1
KF669650	Clavibacter phage CN1A	56789	55964	0	98.5473	1	1	56035	0	98.6723	1	1	56367	0	99.2569	1
KF669654	Salmonella phage Maynard	154701	154676	0	99.9838	1	1	154648	0	99.9657	1	1	154665	0	99.9767	1
KF669655	Bacillus phage Page	39874	39845	0	99.9273	1	1	39811	0	99.842	1	1	39845	0	99.9273	1
KF669657	Bacillus phage poppyseed	39874	39849	0	99.9373	1	1	39811	0	99.842	1	1	39819	0	99.8621	1
KF669659	Bacillus phage Riggi	49836	49134	0	98.5914	1	1	49205	0	98.7338	1	1	49596	0	99.5184	1
KF669660	Bacillus phage Pony	39844	39841	0	99.9925	1	1	39832	0	99.9699	1	1	39806	0	99.9046	1
KF692088	Arthrobacter phage vB_ArS-ArV2	37372	37359	0	99.9652	1	1	37309	0	99.8314	1	1	37329	0	99.8849	1
KF700371	Erwinia phage FE44	39860	39794	0	99.8344	1	1	39847	0	99.9674	1	1	40407	0	101.372	1
KF713485	Mycobacterium phage Suffolk	68262	68234	0	99.959	1	1	68226	0	99.9473	1	1	68247	0	99.978	1
KF713486	Mycobacterium phage Validus	62466	62438	0	99.9552	1	1	62440	0	99.9584	1	1	62434	0	99.9488	1
KF733017	Enterococcus phage IME-EF4	40692	40663	0	99.9287	1	1	40673	0	99.9533	1	1	40670	0	99.9459	1
KF751793	Campylobacter phage CJIE4-1	37940	37912	0	99.9262	1	1	37915	0	99.9341	1	1	37920	0	99.9473	1
KF751794	Campylobacter phage CJIE4-2	36734	36721	0	99.9646	1	1	36686	0	99.8693	1	1	36678	0	99.8476	1
KF751795	Campylobacter phage CJIE4-3	35417	35402	0	99.9576	1	1	35368	0	99.8616	1	1	35383	0	99.904	1
KF766125	Shigella STX1-converting phage HUN/2013	60875	60867	0	99.9869	1	1	60842	0	99.9458	1	1	60841	0	99.9441	1
KF772233	Edwardsiella phage eiAU	43015	43008	0	99.9837	1	1	43001	0	99.9675	1	1	42990	0	99.9419	1
KF772234	Edwardsiella phage eiAU-183	43017	43006	0	99.9744	1	1	42989	0	99.9349	1	1	42996	0	99.9512	1
KF806588	Erwinia phage Ea9-2	75568	75538	0	99.9603	1	1	75546	0	99.9709	1	1	75546	0	99.9709	1
KF811200	Acinetobacter phage IME_AB3	43050	43020	0	99.9303	1	1	43044	0	99.9861	1	1	43017	0	99.9233	1
KF841477	Mycobacterium phage Donovan	47162	47112	0	99.894	1	1	47142	0	99.9576	1	1	47123	0	99.9173	1
KF856712	Pseudomonas phage phiIBB-PAA2	45344	45288	0	99.8765	1	1	45337	0	99.9846	1	1	45878	0	101.178	1
KF861510	Mycobacterium phage EagleEye	52974	52951	0	99.9566	1	1	52970	0	99.9924	1	1	52920	0	99.8981	1
KF926093	Lactococcus phage phiL47	128546	128543	0	99.9977	1	1	128541	0	99.9961	1	1	128527	0	99.9852	1
KF929199	Staphylococcus phage vB_SepS_SEP9	92417	92407	0	99.9892	1	1	92394	0	99.9751	1	1	92393	0	99.974	1
KF954506	Mycobacterium phage Nyxis	51250	51179	0	99.8615	1	1	51237	0	99.9746	1	1	51239	0	99.9785	1
KF959563	Mycobacterium phage Obama12	51797	51772	0	99.9517	1	1	51789	0	99.9846	1	1	51766	0	99.9402	1
KF981601	Mycobacterium phage Echild	53159	53149	0	99.9812	1	1	53144	0	99.9718	1	1	53110	0	99.9078	1
KF981730	Escherichia phage KBNP1711	76184	76176	0	99.9895	1	1	76141	0	99.9436	1	1	76147	0	99.9514	1
KF986246	Mycobacterium phage MichelleMyBell	42240	42225	0	99.9645	1	1	42218	0	99.9479	1	1	42222	0	99.9574	1
KJ002054	Shewanella phage Spp001	54789	54785	0	99.9927	1	1	54764	0	99.9544	1	1	54769	0	99.9635	1
KJ003981	Uncultured phage WW-nAnB strain 2	5077	5061	0	99.6849	1	1	5044	0	99.35	1	1	5049	0	99.4485	1
KJ021043	UNVERIFIED: Klebsiella phage Kpn112	35560	35530	0	99.9156	1	1	35541	0	99.9466	1	1	35519	0	99.8847	1
KJ025956	Mycobacterium phage Saal	57775	57740	0	99.9394	1	1	57737	0	99.9342	1	1	57738	0	99.936	1
KJ101592	Enterobacter phage PG7	173276	173252	0	99.9861	1	1	173257	0	99.989	1	1	173238	0	99.9781	1
KJ135004	Enterobacteria phage Bp4	72605	72332	0	99.624	1	1	72403	0	99.7218	1	1	72813	0	100.286	1
KJ173786	Microbacterium phage vB_MoxS-ISF9	59254	59224	0	99.9494	1	1	59238	0	99.973	1	1	59230	0	99.9595	1
KJ174156	Mycobacterium phage Alsfro	52136	52112	0	99.954	1	1	52108	0	99.9463	1	1	52120	0	99.9693	1
KJ174157	Mycobacterium phage Soto	67744	67732	0	99.9823	1	1	67683	0	99.91	1	1	67726	0	99.9734	1
KJ192399	Vibrio phage CHOED	66912	66443	0	99.2991	1	1	66514	0	99.4052	1	1	66993	0	100.121	1
KJ194579	Mycobacterium phage Swish	68735	68729	0	99.9913	1	1	68724	0	99.984	1	1	68719	0	99.9767	1
KJ194580	Mycobacterium phage Badfish	69030	69015	0	99.9783	1	1	68961	0	99.9	1	1	68963	0	99.9029	1
KJ194581	Mycobacterium phage Audrey	68662	68648	0	99.9796	1	1	68646	0	99.9767	1	1	68635	0	99.9607	1
KJ194582	Mycobacterium phage Hawkeye	67383	67370	0	99.9807	1	1	67362	0	99.9688	1	1	67334	0	99.9273	1
KJ194583	Mycobacterium phage Numberten	68607	68577	0	99.9563	1	1	68585	0	99.9679	1	1	68585	0	99.9679	1
KJ194584	Mycobacterium phage Heathcliff	68628	68620	0	99.9883	1	1	68622	0	99.9913	1	1	68603	0	99.9636	1
KJ194585	Mycobacterium phage Seabiscuit	51781	51770	0	99.9788	1	1	51740	0	99.9208	1	1	51764	0	99.9672	1
KJ210330	Staphylococcus phage GRCS	17869	17857	0	99.9328	1	1	17773	0	99.4628	1	1	17865	0	99.9776	1
KJ409696	Mycobacterium phage Lamina13	53255	53243	0	99.9775	1	1	53241	0	99.9737	1	1	53217	0	99.9286	1
KJ433974	Mycobacterium phage Hosp	70667	70626	0	99.942	1	1	70661	0	99.9915	1	1	70649	0	99.9745	1
KJ477077	Pseudomonas phage JD024	37380	37375	0	99.9866	1	1	37365	0	99.9599	1	1	37351	0	99.9224	1
KJ489010	Lactococcus phage P078	54452	54422	0	99.9449	1	1	54431	0	99.9614	1	1	54433	0	99.9651	1
KJ489012	Lactococcus phage P118	54173	54153	0	99.9631	1	1	54162	0	99.9797	1	1	54102	0	99.8689	1
KJ489013	Lactococcus phage P162	55584	55542	0	99.9244	1	1	55567	0	99.9694	1	1	55570	0	99.9748	1
KJ502657	Vibrio phage Vc1	44541	44526	0	99.9663	1	1	44511	0	99.9326	1	1	44523	0	99.9596	1
L06183	Leuconostoc phage L5	2435	2430	0	99.7947	1	1	2382	0	97.8234	1	1	2417	0	99.2608	1
L13696	Acholeplasma phage L2	11965	11958	0	99.9415	1	1	11958	0	99.9415	1	1	11937	0	99.766	1
L33769	Lactococcus phage bIL67	22195	22188	0	99.9685	1	1	22113	0	99.6305	1	1	22176	0	99.9144	1
L48605	Lactococcus phage c2	22172	22168	0	99.982	1	1	22162	0	99.9549	1	1	22133	0	99.8241	1
M11813	Bacillus phage PZA	19366	19345	0	99.8916	1	1	19357	0	99.9535	1	1	19341	0	99.8709	1
M12921	Pseudomonas phage phi6 segment S	2948	2935	0	99.559	1	1	2922	0	99.118	1	1	2936	0	99.5929	1
M14428	Enterobacteria phage S13	5386	5359	0	99.4987	1	1	5351	0	99.3502	1	1	5374	0	99.7772	1
M17461	Pseudomonas phage phi6 segment L	6374	6370	0	99.9372	1	1	6354	0	99.6862	1	1	6321	0	99.1685	1
M17462	Pseudomonas phage phi6 segment M	4063	4058	0	99.8769	1	1	4058	0	99.8769	1	1	3976	0	97.8587	1
M17988	Spiroplasma phage 4	4421	4405	0	99.6381	1	1	4396	0	99.4345	1	1	4393	0	99.3667	1
M19377	Pseudomonas phage Pf3 (Pseudomonas aeruginosa	5833	5828	0	99.9143	1	1	5831	0	99.9657	1	1	5792	0	99.2971	1
M57538	Xanthomonas phage Cf1c	7308	7248	0	99.179	1	1	7285	0	99.6853	1	1	7299	0	99.8768	1
U02303	Enterobacteria phage If1	8454	8448	0	99.929	1	1	8450	0	99.9527	1	1	8427	0	99.6806	1
U24159	Haemophilus phage HP1	32355	32335	0	99.9382	1	1	32241	0	99.6477	1	1	32323	0	99.9011	1
U32222	Enterobacteria phage 186	30624	30616	0	99.9739	1	1	30601	0	99.9249	1	1	30601	0	99.9249	1
U38906	Lactococcus phage r1t	33350	33346	0	99.988	1	1	33128	0	99.3343	1	1	33322	0	99.916	1
U41758	Guinea pig Chlamydia phage	4529	4522	0	99.8454	1	1	4516	0	99.713	1	1	4507	0	99.5142	1
V00604	Enterobacteria phage M13	6407	6395	0	99.8127	1	1	6362	0	99.2976	1	1	6361	0	99.282	1
V00642	Enterobacterio phage MS2	3569	3552	0	99.5237	1	1	3550	0	99.4676	1	1	3545	0	99.3275	1
V00657	Enterobacteria phage G4	5577	5572	0	99.9103	1	1	5560	0	99.6952	1	1	5550	0	99.5159	1
V01146	Enterobacteria phage T7	39937	39904	0	99.9174	1	1	39901	0	99.9099	1	1	40345	0	101.022	1
X02139	Enterobacteria phage Ike	6883	6871	0	99.8257	1	1	6874	0	99.8692	1	1	6874	0	99.8692	1
X03869	Enterobacteria phage GA	3466	3447	0	99.4518	1	1	3447	0	99.4518	1	1	3446	0	99.423	1
X07489	Enterobacteria phage SP	4276	4258	0	99.579	1	1	4249	0	99.3686	1	1	4250	0	99.392	1
X14336	Enterobacteria phage I2-2	6744	6738	0	99.911	1	1	6699	0	99.3327	1	1	6735	0	99.8665	1
X15031	Enterobacteria phage fr	3575	3541	0	99.049	1	1	3554	0	99.4126	1	1	3548	0	99.2448	1
X51344	Spiroplasma phage 1-R8A2B	8273	8268	0	99.9396	1	1	8252	0	99.7462	1	1	8241	0	99.6132	1
X51522	Enterobacteria phage P4	11624	11608	0	99.8624	1	1	11603	0	99.8193	1	1	11582	0	99.6387	1
X52107	Pseudomonas phage Pf1	7349	7330	0	99.7415	1	1	7330	0	99.7415	1	1	7323	0	99.6462	1
X58839	Acholeplasma phage MV-L1	4491	4480	0	99.7551	1	1	4485	0	99.8664	1	1	4470	0	99.5324	1
X60322	Enterobacteria phage alpha3	6087	6076	0	99.8193	1	1	6050	0	99.3921	1	1	6074	0	99.7864	1
X60323	Enterobacteria phage phiK	6089	6072	0	99.7208	1	1	6083	0	99.9015	1	1	6078	0	99.8193	1
X97918	Bacillus phage SPP1	44010	43994	0	99.9636	1	1	43966	0	99.9	1	1	43992	0	99.9591	1
X98106	Lactobacillus phage phig1e	42259	42249	0	99.9763	1	1	42238	0	99.9503	1	1	42238	0	99.9503	1
X99260	Bacillus phage B103	18630	18595	0	99.8121	1	1	18612	0	99.9034	1	1	18588	0	99.7746	1
Y13918	Pseudomonas phage phiCTX	35559	35532	0	99.9241	1	1	35535	0	99.9325	1	1	35516	0	99.8791	1
Z18946	Mycobacterium phage L5	52297	52283	0	99.9732	1	1	52270	0	99.9484	1	1	52257	0	99.9235	1
Z47794	Streptococcus phage Cp-1	19343	19309	0	99.8242	1	1	19267	0	99.6071	1	1	19275	0	99.6485	1

## Sheet: TableS2
Coverage	500		1000		20		30		40		50		100		100
Insert Size	300		300		500		500		500		500		500		650
Phage Accession	Misassemblies	% genome on single contig	Misassemblies	% genome on single contig	Misassemblies	% genome on single contig	Misassemblies	% genome on single contig	Misassemblies	% genome on single contig	Misassemblies	% genome on single contig	Misassemblies	% genome on single contig	Misassemblies	% genome on single contig	Genome Size (bp)	mol %GC
AF323672	0	92.9566	0	92.9566	0	92.9359	0	92.9152	0	92.4742	0	92.9635	0	92.9152	0	92.9014	14510	34.2385
AJ302074	0	96.4868	0	96.4868	0	96.4023	0	96.1638	0	96.4793	0	96.4396	0	96.4669	0	96.4793	40248	38.4118
AP008983	0	63.6407	0	63.6407	0	63.6407	0	63.6407	0	63.6407	0	63.6407	0	63.6407	0	63.6407	185683	26.284
AY543070	0	91.7109	0	91.7109	0	91.7109	0	91.7109	0	91.7109	0	91.7109	0	91.7109	0	91.7109	121750	39.2698
AY587007	0	91.7767	0	91.7767	0	91.7767	0	91.7767	0	91.7767	0	91.7767	0	91.7767	0	91.7767	121752	39.3258
EU418428	0	94.2779	0	94.2779	0	94.2779	0	94.2779	0	94.2779	0	94.2779	0	94.2779	0	94.2779	145542	30.416
FN667788	0	55.4142	0	55.0841	0	95.9749	0	54.9286	0	55.088	0	55.1162	0	55.0835	0	55.1032	177534	27.3593
HE861935	0	95.9896	0	95.9983	0	95.8361	0	95.858	0	95.9852	0	95.9062	0	95.9786	0	95.9764	45606	38.8195
HQ406778	0	92.0187	0	92.0187	0	92.0187	0	92.0187	0	92.0187	0	92.0187	0	92.0187	0	92.0187	118351	39.3854
HQ704801	0	61.8296	0	61.8183	0	61.6706	0	61.8561	0	61.8145	0	62.2157	0	61.8069	0	61.822	26421	36.5051
HQ728264	0	95.6182	0	95.6182	0	95.6182	0	95.6182	0	95.6182	0	95.6182	0	95.6182	0	95.6182	56621	44.2292
JX100809	0	95.5095	0	95.5095	0	95.5095	0	95.5095	0	95.5095	0	95.5095	0	95.5095	0	95.5095	219216	66.0732
JX100811	0	95.4348	0	95.4348	0	95.4348	0	95.4348	0	95.4348	0	95.4348	0	95.4348	0	95.4348	221828	66.2067
JX100812	0	95.515	0	95.515	0	95.515	0	95.515	0	95.515	0	95.515	0	95.515	0	95.515	218929	66.1498
JX100813	0	95.29	0	95.29	0	95.29	0	95.29	0	95.29	0	95.29	0	95.29	0	95.29	215710	66.1527
JX100814	0	95.4434	0	95.4434	0	95.4434	0	95.4434	0	95.4434	0	95.4434	0	95.4434	0	95.4434	223720	66.105
JX195166	0	88.9153	0	88.9153	0	88.9153	0	88.9153	0	88.9153	0	88.9153	0	88.9153	0	88.9153	122024	40.6141
KC413988	0	85.5213	0	85.5213	0	85.5033	0	85.0103	0	85.4751	0	85.4674	0	85.1104	0	85.1104	38940	39.9435
KF114876	0	93.5195	0	93.5195	0	93.5195	0	93.5218	0	93.5207	0	93.5195	0	93.5218	0	93.5218	86537	39.0815
KF534715	0	95.3937	0	95.3937	0	95.3937	0	95.3937	0	95.3937	0	95.3937	0	95.3937	0	95.3937	55098	44.9254
KF669649	0	90.6664	0	90.6664	0	90.6664	0	90.6664	0	90.6664	0	90.6664	0	90.6664	0	90.6664	146193	40.1955
KF766114	0	94.3641	0	94.3641	0	94.3641	0	94.3641	0	94.3641	0	94.3641	0	94.3641	0	94.3641	148317	30.3856
AP013029	0	96.8027	0	96.8027	0	96.8027	0	96.8027	0	96.8027	0	96.8027	0	96.8027	0	96.8027	155631	42.1182
KC821607	0	68.1289	0	68.1341	0	68.1115	0	68.0471	0	68.1237	0	68.1184	0	68.1254	0	68.1254	57447	31.2392
HQ377373	0	93.5482	0	93.1559	0	94.2406	0	94.4791	0	94.3919	0	93.5841	0	94.1098	0	93.538	38997	39.3774
HM066936	0	100	0	99.9734	0	98.1925	0	99.5747	0	99.8405	0	99.5481	0	99.8139	0	99.9468	3762	50.5316

## Sheet: TableS3
		20x				30x				40x				50x				100x
	Reference Length	# contigs >1 kb	Largest Contig	%	Misassemblies	# contigs >1 kb	Largest Contig	%	Misassemblies	# contigs >1 kb	Largest Contig	%	Misassemblies	# contigs >1 kb	Largest Contig	%	Misassemblies	# contigs >1 kb	Largest Contig	%	Misassemblies
AF323672	14510	1	13488	0.929566	0	1	13488	0.929566	0	1	13482	0.929152	0	1	13475	0.92867	0	1	13475	0.92867	0
AJ302074	40248	1	38794	0.963874	0	1	38800	0.964023	0	1	38773	0.963352	0	1	38828	0.964719	0	1	38828	0.964719	0
AP008983	185683	7	118170	0.636407	0	7	118170	0.636407	0	7	118170	0.636407	0	7	118170	0.636407	0	7	118170	0.636407	0
AY543070	121750	1	111658	0.917109	0	1	111658	0.917109	0	1	111658	0.917109	0	1	111658	0.917109	0	1	111658	0.917109	0
AY587007	121752	1	111740	0.917767	0	1	111740	0.917767	0	1	111740	0.917767	0	1	111740	0.917767	0	1	111740	0.917767	0
EU418428	145542	1	137214	0.942779	0	1	137214	0.942779	0	1	137214	0.942779	0	1	137214	0.942779	0	1	137214	0.942779	0
FN667788	177534	3	97558	0.549517	0	3	97876	0.551308	0	3	97555	0.5495	0	3	97409	0.548678	0	3	97409	0.548678	0
HE861935	45606	1	43679	0.957747	0	1	43763	0.959589	0	1	43757	0.959457	0	1	43757	0.959457	0	1	43757	0.959457	0
HQ406778	118351	1	108905	0.920187	0	1	108905	0.920187	0	1	108905	0.920187	0	1	108905	0.920187	0	1	108905	0.920187	0
HQ704801	26421	2	16345	0.618637	0	2	16411	0.621135	0	2	16324	0.617842	0	2	16331	0.618107	0	2	16331	0.618107	0
HQ728264	56621	1	54140	0.956182	0	1	54140	0.956182	0	1	54140	0.956182	0	1	54140	0.956182	0	1	54140	0.956182	0
JX100809	219216	1	209372	0.955095	0	1	209372	0.955095	0	1	209372	0.955095	0	1	209372	0.955095	0	1	209372	0.955095	0
JX100811	221828	1	211701	0.954348	0	1	211701	0.954348	0	1	211701	0.954348	0	1	211701	0.954348	0	1	211701	0.954348	0
JX100812	218929	1	209110	0.95515	0	1	209110	0.95515	0	1	209110	0.95515	0	1	209110	0.95515	0	1	209110	0.95515	0
JX100813	215710	1	205550	0.9529	0	1	205550	0.9529	0	1	205550	0.9529	0	1	205550	0.9529	0	1	205550	0.9529	0
JX100814	223720	1	213526	0.954434	0	1	213526	0.954434	0	1	213526	0.954434	0	1	213526	0.954434	0	1	213526	0.954434	0
JX195166	122024	1	108498	0.889153	0	1	108498	0.889153	0	1	108498	0.889153	0	1	108498	0.889153	0	1	108498	0.889153	0
KC413988	38940	2	33098	0.849974	0	2	33263	0.854212	0	2	33251	0.853903	0	2	33374	0.857062	0	2	33374	0.857062	0
KF114876	86537	1	80930	0.935207	0	1	80931	0.935218	0	1	80927	0.935172	0	1	80930	0.935207	0	1	80930	0.935207	0
KF534715	55098	1	52560	0.953937	0	1	52560	0.953937	0	1	52560	0.953937	0	1	52560	0.953937	0	1	52560	0.953937	0
KF669649	146193	1	132548	0.906664	0	1	132548	0.906664	0	1	132548	0.906664	0	1	132548	0.906664	0	1	132548	0.906664	0
KF766114	148317	1	139958	0.943641	0	1	139958	0.943641	0	1	139958	0.943641	0	1	139958	0.943641	0	1	139958	0.943641	0
AP013029	155631	1	150655	0.968027	0	1	150655	0.968027	0	1	150655	0.968027	0	1	150655	0.968027	0	1	150655	0.968027	0
FN667789	175720	2	170396	0.969702	0	1	175830	1.00063	0	2	142090	0.808616	0	3	142069	0.808496	0	3	142069	0.808496	0
KC821607	57447	2	39140	0.681324	0	2	39139	0.681306	0	2	39131	0.681167	0	2	39137	0.681271	0	2	39137	0.681271	0
HQ377373	38997	2	36648	0.939765	0	2	36864	0.945303	0	2	36810	0.943919	0	2	36481	0.935482	0	2	36481	0.935482	0
GU296433	135041	2	116265	0.860961	0	1	135002	0.999711	0	1	135000	0.999696	0	1	135015	0.999807	0	1	135015	0.999807	0
AP001553	43081	2	31757	0.737146	0	1	43044	0.999141	0	1	43045	0.999164	0	1	43062	0.999559	0	1	43062	0.999559	0
DQ079880	5386	1	5139	0.95414	0	1	5372	0.997401	0	1	5308	0.985518	0	1	5344	0.992202	0	1	5344	0.992202	0
EF204939	3569	1	3449	0.966377	0	1	3552	0.995237	0	1	3568	0.99972	0	1	3563	0.998319	0	1	3563	0.998319	0
HM753707	5388	1	5173	0.960097	0	1	5368	0.996288	0	1	5360	0.994803	0	1	5369	0.996474	0	1	5369	0.996474	0
HM753708	5388	1	5173	0.960097	0	1	5349	0.992762	0	1	5374	0.997402	0	1	5358	0.994432	0	1	5358	0.994432	0
HM753718	5388	1	5216	0.968077	0	1	5373	0.997216	0	1	5351	0.993133	0	1	5386	0.999629	0	1	5386	0.999629	0
L06183	2435	1	2357	0.967967	0	1	2416	0.992197	0	1	2413	0.990965	0	1	2402	0.986448	0	1	2402	0.986448	0
X03869	3466	1	3338	0.96307	0	1	3422	0.987305	0	1	3440	0.992499	0	1	3460	0.998269	0	1	3460	0.998269	0
JX913857	5386	1	5332	0.989974	0	1	5345	0.992388	0	1	5383	0.999443	0	1	5348	0.992945	0	1	5348	0.992945	0
DQ003638	137619	1	134621	0.978215	0	1	134621	0.978215	0	1	134621	0.978215	0	1	134621	0.978215	0	1	134621	0.978215	0
EF583821	218948	1	212596	0.970989	0	1	212596	0.970989	0	1	212596	0.970989	0	1	212596	0.970989	0	1	212596	0.970989	0
HQ110084	29564	1	29940	1.01272	0	1	29956	1.01326	0	1	29976	1.01394	0	1	29984	1.01421	0	1	29984	1.01421	0
HQ259105	72917	1	71884	0.985833	0	1	71884	0.985833	0	1	71884	0.985833	0	1	71884	0.985833	0	1	71884	0.985833	0
KF669652	156648	1	152567	0.973948	0	1	152567	0.973948	0	1	152567	0.973948	0	1	152567	0.973948	0	1	152567	0.973948	0
KF669662	164297	1	161624	0.983731	0	1	161624	0.983731	0	1	161624	0.983731	0	1	161624	0.983731	0	1	161624	0.983731	0
AB231700	162109	1	162040	0.999574	0	1	162096	0.99992	0	1	162076	0.999796	0	1	162096	0.99992	0	1	162096	0.99992	0
AB276040	38760	1	38694	0.998297	0	1	38745	0.999613	0	1	38756	0.999897	0	1	38736	0.999381	0	1	38736	0.999381	0
AB451219	43079	1	42881	0.995404	0	1	42881	0.995404	0	1	42881	0.995404	0	1	42881	0.995404	0	1	42881	0.995404	0
AB712291	53996	1	53782	0.996037	0	1	53782	0.996037	0	1	53782	0.996037	0	1	53782	0.996037	0	1	53782	0.996037	0
AF176025	40003	1	38988	0.974627	0	1	39002	0.974977	0	1	39031	0.975702	0	1	39058	0.976377	0	1	39058	0.976377	0
AJ251805	39600	1	39495	0.997348	0	1	39495	0.997348	0	1	39495	0.997348	0	1	39495	0.997348	0	1	39495	0.997348	0
AJ318471	38208	1	38104	0.997278	0	1	38104	0.997278	0	1	38104	0.997278	0	1	38104	0.997278	0	1	38104	0.997278	0
AM084415	45251	1	45090	0.996442	0	1	45090	0.996442	0	1	45090	0.996442	0	1	45090	0.996442	0	1	45090	0.996442	0
AM265638	43200	1	42899	0.993032	0	1	42899	0.993032	0	1	42899	0.993032	0	1	42899	0.993032	0	1	42899	0.993032	0
AM265639	41593	1	41422	0.995889	0	1	41422	0.995889	0	1	41422	0.995889	0	1	41422	0.995889	0	1	41422	0.995889	0
AM910651	43548	1	43203	0.992078	0	1	43203	0.992078	0	1	43203	0.992078	0	1	43203	0.992078	0	1	43203	0.992078	0
AP013522	41754	1	41674	0.998084	0	1	41735	0.999545	0	1	41833	1.00189	0	1	41833	1.00189	0	1	41833	1.00189	0
AY374448	51601	1	51577	0.999535	0	1	51578	0.999554	0	1	51590	0.999787	0	1	51598	0.999942	0	1	51598	0.999942	0
AY526908	42663	1	42638	0.999414	0	1	42609	0.998734	0	1	42637	0.999391	0	1	42650	0.999695	0	1	42650	0.999695	0
AY575774	43783	1	43747	0.999178	0	1	43766	0.999612	0	1	43770	0.999703	0	1	43761	0.999498	0	1	43761	0.999498	0
DQ111067	39704	1	39653	0.998715	0	1	39653	0.998715	0	1	39653	0.998715	0	1	39653	0.998715	0	1	39653	0.998715	0
DQ499600	70579	1	70184	0.994403	0	1	70321	0.996345	0	1	70343	0.996656	0	1	70321	0.996345	0	1	70321	0.996345	0
EF372997	46214	1	46104	0.99762	0	1	46104	0.99762	0	1	46104	0.99762	0	1	46104	0.99762	0	1	46104	0.99762	0
EF537008	43249	1	43142	0.997526	0	1	43142	0.997526	0	1	43142	0.997526	0	1	43142	0.997526	0	1	43142	0.997526	0
FN263372	43152	1	42827	0.992468	0	1	42827	0.992468	0	1	42827	0.992468	0	1	42827	0.992468	0	1	42827	0.992468	0
FN422399	72544	1	72016	0.992722	0	1	72016	0.992722	0	1	72016	0.992722	0	1	72016	0.992722	0	1	72016	0.992722	0
FR687252	44546	1	44396	0.996633	0	1	44396	0.996633	0	1	44396	0.996633	0	1	44396	0.996633	0	1	44396	0.996633	0
FR775895	148612	1	148396	0.998547	0	1	148396	0.998547	0	1	148396	0.998547	0	1	148396	0.998547	0	1	148396	0.998547	0
GQ241246	58652	1	57988	0.988679	0	1	57988	0.988679	0	1	57988	0.988679	0	1	57988	0.988679	0	1	57988	0.988679	0
GQ334450	107530	1	106843	0.993611	0	1	106803	0.993239	0	1	106825	0.993444	0	1	106851	0.993685	0	1	106851	0.993685	0
GU936715	33004	1	32027	0.970398	0	1	32021	0.970216	0	1	32023	0.970276	0	1	32021	0.970216	0	1	32021	0.970216	0
HM568888	41090	1	41004	0.997907	0	1	41052	0.999075	0	1	41041	0.998807	0	1	41070	0.999513	0	1	41070	0.999513	0
HQ186308	41526	1	41240	0.993113	0	1	41240	0.993113	0	1	41240	0.993113	0	1	41240	0.993113	0	1	41240	0.993113	0
HQ377372	40048	1	40032	0.9996	0	1	40043	0.999875	0	1	40035	0.999675	0	1	40032	0.9996	0	1	40032	0.9996	0
HQ728266	74669	1	74399	0.996384	0	1	74399	0.996384	0	1	74399	0.996384	0	1	74399	0.996384	0	1	74399	0.996384	0
JF767210	39594	1	39522	0.998182	0	1	39579	0.999621	0	1	39560	0.999141	0	1	39589	0.999874	0	1	39589	0.999874	0
JN699012	59016	1	58936	0.998644	0	1	58994	0.999627	0	1	58967	0.99917	0	1	59011	0.999915	0	1	59011	0.999915	0
JN991020	40058	1	39768	0.99276	0	1	39768	0.99276	0	1	39768	0.99276	0	1	39768	0.99276	0	1	39768	0.99276	0
JQ307386	42966	1	42670	0.993111	0	1	42670	0.993111	0	1	42670	0.993111	0	1	42670	0.993111	0	1	42670	0.993111	0
JX421753	38202	1	38099	0.997304	0	1	38099	0.997304	0	1	38099	0.997304	0	1	38099	0.997304	0	1	38099	0.997304	0
JX483873	43444	1	43059	0.991138	0	1	43059	0.991138	0	1	43059	0.991138	0	1	43059	0.991138	0	1	43059	0.991138	0
JX658790	42185	1	41953	0.9945	0	1	41953	0.9945	0	1	41953	0.9945	0	1	41953	0.9945	0	1	41953	0.9945	0
JX875065	137031	1	136936	0.999307	0	1	136993	0.999723	0	1	137025	0.999956	0	1	137018	0.999905	0	1	137018	0.999905	0
KC330680	49458	1	48791	0.986514	0	1	48791	0.986514	0	1	48791	0.986514	0	1	48791	0.986514	0	1	48791	0.986514	0
KC330682	49492	1	48788	0.985775	0	1	48788	0.985775	0	1	48788	0.985775	0	1	48788	0.985775	0	1	48788	0.985775	0
KC330684	49259	1	48534	0.985282	0	1	48534	0.985282	0	1	48534	0.985282	0	1	48534	0.985282	0	1	48534	0.985282	0
KC481682	168876	1	168719	0.99907	0	1	168719	0.99907	0	1	168719	0.99907	0	1	168719	0.99907	0	1	168719	0.99907	0
KC862295	88255	1	88221	0.999615	0	1	88239	0.999819	0	1	88228	0.999694	0	1	88245	0.999887	0	1	88245	0.999887	0
KF598865	42480	1	42373	0.997481	0	1	42373	0.997481	0	1	42373	0.997481	0	1	42373	0.997481	0	1	42373	0.997481	0
KF626666	43869	1	43321	0.987508	0	1	43321	0.987508	0	1	43321	0.987508	0	1	43321	0.987508	0	1	43321	0.987508	0
KF626667	43940	1	43451	0.988871	0	1	43451	0.988871	0	1	43451	0.988871	0	1	43451	0.988871	0	1	43451	0.988871	0
KF669651	49246	1	48522	0.985298	0	1	48522	0.985298	0	1	48522	0.985298	0	1	48522	0.985298	0	1	48522	0.985298	0
KF669656	40739	1	40558	0.995557	0	1	40558	0.995557	0	1	40558	0.995557	0	1	40558	0.995557	0	1	40558	0.995557	0
KF669658	77792	1	77308	0.993778	0	1	77308	0.993778	0	1	77308	0.993778	0	1	77308	0.993778	0	1	77308	0.993778	0
KF669661	80382	1	79942	0.994526	0	1	79942	0.994526	0	1	79942	0.994526	0	1	79942	0.994526	0	1	79942	0.994526	0
KF669663	81656	1	81216	0.994612	0	1	81216	0.994612	0	1	81216	0.994612	0	1	81216	0.994612	0	1	81216	0.994612	0
KF728385	41687	1	41246	0.989421	0	1	41246	0.989421	0	1	41246	0.989421	0	1	41246	0.989421	0	1	41246	0.989421	0
KF787094	73659	1	73352	0.995832	0	1	73352	0.995832	0	1	73352	0.995832	0	1	73352	0.995832	0	1	73352	0.995832	0
KF787095	72329	1	72091	0.996709	0	1	72091	0.996709	0	1	72091	0.996709	0	1	72091	0.996709	0	1	72091	0.996709	0
JX238501	149844	1	147302	0.983036	0	1	147302	0.983036	0	1	147302	0.983036	0	1	147302	0.983036	0	1	147302	0.983036	0
KF669647	165238	1	162788	0.985173	0	1	162788	0.985173	0	1	162788	0.985173	0	1	162788	0.985173	0	1	162788	0.985173	0
AB647160	26215	1	26189	0.999008	0	1	26202	0.999504	0	1	26207	0.999695	0	1	26201	0.999466	0	1	26201	0.999466	0
AB731695	26449	1	26357	0.996522	0	1	26405	0.998336	0	1	26422	0.998979	0	1	26422	0.998979	0	1	26422	0.998979	0
AB863625	40471	1	40413	0.998567	0	1	40413	0.998567	0	1	40413	0.998567	0	1	40413	0.998567	0	1	40413	0.998567	0
AF115102	37370	1	37315	0.998528	0	1	37356	0.999625	0	1	37361	0.999759	0	1	37341	0.999224	0	1	37341	0.999224	0
AF125520	61670	1	61602	0.998897	0	1	61633	0.9994	0	1	61659	0.999822	0	1	61660	0.999838	0	1	61660	0.999838	0
AF145054	35466	1	35355	0.99687	0	1	35380	0.997575	0	1	35435	0.999126	0	1	35448	0.999492	0	1	35448	0.999492	0
AF165214	56426	1	56389	0.999344	0	1	56414	0.999787	0	1	56417	0.99984	0	1	56411	0.999734	0	1	56411	0.999734	0
AF323669	41834	1	41882	1.00115	0	1	41882	1.00115	0	1	41882	1.00115	0	1	41762	0.998279	0	1	41762	0.998279	0
AF396866	49534	1	49475	0.998809	0	1	49516	0.999637	0	1	49501	0.999334	0	1	49509	0.999495	0	1	49509	0.999495	0
AF503408	101660	1	101643	0.999833	0	1	101649	0.999892	0	1	101634	0.999744	0	1	101625	0.999656	0	1	101625	0.999656	0
AJ630128	196280	1	196168	0.999429	0	1	196231	0.99975	0	1	196235	0.999771	0	1	196252	0.999857	0	1	196252	0.999857	0
AP004402	61765	1	61729	0.999417	0	1	61723	0.99932	0	1	61753	0.999806	0	1	61734	0.999498	0	1	61734	0.999498	0
AP013362	39365	1	39308	0.998552	0	1	39340	0.999365	0	1	39328	0.99906	0	1	39334	0.999212	0	1	39334	0.999212	0
AP013368	35263	1	35098	0.995321	0	1	35190	0.99793	0	1	35225	0.998922	0	1	35226	0.998951	0	1	35226	0.998951	0
AP013369	41524	1	41397	0.996942	0	1	41476	0.998844	0	1	41490	0.999181	0	1	41486	0.999085	0	1	41486	0.999085	0
AP013373	32222	1	32299	1.00239	0	1	32189	0.998976	0	1	32299	1.00239	0	1	32142	0.997517	0	1	32142	0.997517	0
AP013398	35951	1	35917	0.999054	0	1	35900	0.998581	0	1	35925	0.999277	0	1	35914	0.998971	0	1	35914	0.998971	0
AP013436	38286	1	38232	0.99859	0	1	38363	1.00201	0	1	38363	1.00201	0	1	38250	0.99906	0	1	38250	0.99906	0
AP013441	36710	1	36796	1.00234	0	1	36796	1.00234	0	1	36796	1.00234	0	1	36693	0.999537	0	1	36693	0.999537	0
AP013447	32109	1	32014	0.997041	0	1	32186	1.0024	0	1	32035	0.997695	0	1	32186	1.0024	0	1	32186	1.0024	0
AP013448	32115	1	32001	0.99645	0	1	32075	0.998754	0	1	32080	0.99891	0	1	32045	0.99782	0	1	32045	0.99782	0
AP013461	37755	1	37832	1.00204	0	1	37718	0.99902	0	1	37832	1.00204	0	1	37832	1.00204	0	1	37832	1.00204	0
AP013465	34958	1	34839	0.996596	0	1	35035	1.0022	0	1	34867	0.997397	0	1	35035	1.0022	0	1	35035	1.0022	0
AP013469	34856	1	34722	0.996156	0	1	34790	0.998106	0	1	34813	0.998766	0	1	34830	0.999254	0	1	34830	0.999254	0
AP013476	32720	1	32604	0.996455	0	1	32685	0.99893	0	1	32631	0.99728	0	1	32684	0.9989	0	1	32684	0.9989	0
AP013498	31700	1	31621	0.997508	0	1	31777	1.00243	0	1	31777	1.00243	0	1	31777	1.00243	0	1	31777	1.00243	0
AP013508	34694	1	34655	0.998876	0	1	34771	1.00222	0	1	34661	0.999049	0	1	34661	0.999049	0	1	34661	0.999049	0
AP013512	32707	1	32784	1.00235	0	1	32784	1.00235	0	1	32784	1.00235	0	1	32677	0.999083	0	1	32677	0.999083	0
AP013513	32413	1	32288	0.996144	0	1	32490	1.00238	0	1	32490	1.00238	0	1	32348	0.997995	0	1	32348	0.997995	0
AP013521	35858	1	35824	0.999052	0	1	35824	0.999052	0	1	35830	0.999219	0	1	35821	0.998968	0	1	35821	0.998968	0
AY616033	47399	1	47367	0.999325	0	1	47374	0.999473	0	1	47318	0.998291	0	1	47362	0.999219	0	1	47362	0.999219	0
AY954954	41318	1	41309	0.999782	0	1	41276	0.998983	0	1	41273	0.998911	0	1	41284	0.999177	0	1	41284	0.999177	0
AY954960	43576	1	43539	0.999151	0	1	43567	0.999793	0	1	43570	0.999862	0	1	43562	0.999679	0	1	43562	0.999679	0
AY954962	43114	1	43060	0.998748	0	1	43055	0.998632	0	1	43088	0.999397	0	1	43083	0.999281	0	1	43083	0.999281	0
AY954970	130706	1	130603	0.999212	0	1	130672	0.99974	0	1	130667	0.999702	0	1	130686	0.999847	0	1	130686	0.999847	0
AY967407	180500	1	180475	0.999861	0	1	180444	0.99969	0	1	180456	0.999756	0	1	180496	0.999978	0	1	180496	0.999978	0
CP000917	111382	1	111267	0.998968	0	1	111353	0.99974	0	1	111323	0.99947	0	1	111366	0.999856	0	1	111366	0.999856	0
DQ113772	38893	1	38878	0.999614	0	1	38852	0.998946	0	1	38875	0.999537	0	1	38880	0.999666	0	1	38880	0.999666	0
DQ149023	177300	1	177216	0.999526	0	1	177282	0.999898	0	1	177264	0.999797	0	1	177268	0.99982	0	1	177268	0.99982	0
DQ163916	59446	1	59360	0.998553	0	1	59429	0.999714	0	1	59431	0.999748	0	1	59418	0.999529	0	1	59418	0.999529	0
DQ398046	68427	1	68378	0.999284	0	1	68402	0.999635	0	1	68408	0.999722	0	1	68394	0.999518	0	1	68394	0.999518	0
DQ398052	78296	1	78207	0.998863	0	1	78280	0.999796	0	1	78273	0.999706	0	1	78281	0.999808	0	1	78281	0.999808	0
DQ431235	29739	1	29679	0.997982	0	1	29683	0.998117	0	1	29685	0.998184	0	1	29714	0.999159	0	1	29714	0.999159	0
DQ490056	26537	1	26527	0.999623	0	1	26527	0.999623	0	1	26525	0.999548	0	1	26534	0.999887	0	1	26534	0.999887	0
DQ529280	161475	1	161472	0.999981	0	1	161428	0.999709	0	1	161468	0.999957	0	1	161456	0.999882	0	1	161456	0.999882	0
DQ674738	33985	1	33958	0.999206	0	1	33961	0.999294	0	1	33946	0.998852	0	1	33967	0.99947	0	1	33967	0.99947	0
DQ831957	43420	1	43395	0.999424	0	1	43400	0.999539	0	1	43389	0.999286	0	1	43390	0.999309	0	1	43390	0.999309	0
EF153632	72415	1	72401	0.999807	0	1	72352	0.99913	0	1	72412	0.999959	0	1	72411	0.999945	0	1	72411	0.999945	0
EF460875	52975	1	52943	0.999396	0	1	52937	0.999283	0	1	52929	0.999132	0	1	52931	0.999169	0	1	52931	0.999169	0
EU100884	83319	1	83258	0.999268	0	1	83300	0.999772	0	1	83304	0.99982	0	1	83318	0.999988	0	1	83318	0.999988	0
EU136189	17938	1	17906	0.998216	0	1	17884	0.99699	0	1	17923	0.999164	0	1	17906	0.998216	0	1	17906	0.998216	0
EU438902	18762	1	18710	0.997228	0	1	18760	0.999893	0	1	18754	0.999574	0	1	18762	1	0	1	18762	1	0
EU710883	84576	1	84551	0.999704	0	1	84567	0.999894	0	1	84516	0.999291	0	1	84549	0.999681	0	1	84549	0.999681	0
EU770222	70110	1	70039	0.998987	0	1	70085	0.999643	0	1	70097	0.999815	0	1	70082	0.999601	0	1	70082	0.999601	0
EU826467	153894	1	153844	0.999675	0	1	153885	0.999942	0	1	153872	0.999857	0	1	153874	0.99987	0	1	153874	0.99987	0
EU861004	42526	1	42510	0.999624	0	1	42514	0.999718	0	1	42437	0.997907	0	1	42520	0.999859	0	1	42520	0.999859	0
FJ174693	58578	1	58520	0.99901	0	1	58568	0.999829	0	1	58553	0.999573	0	1	58559	0.999676	0	1	58559	0.999676	0
FJ750948	44899	1	44790	0.997572	0	1	44892	0.999844	0	1	44882	0.999621	0	1	44894	0.999889	0	1	44894	0.999889	0
FM207411	194454	1	194379	0.999614	0	1	194434	0.999897	0	1	194415	0.999799	0	1	194452	0.99999	0	1	194452	0.99999	0
FR751545	43032	1	42935	0.997746	0	1	43018	0.999675	0	1	43020	0.999721	0	1	42985	0.998908	0	1	42985	0.998908	0
FR823450	132454	1	132400	0.999592	0	1	132407	0.999645	0	1	132386	0.999487	0	1	132449	0.999962	0	1	132449	0.999962	0
GQ149088	6094	1	6058	0.994093	0	1	6053	0.993272	0	1	6086	0.998687	0	1	6065	0.995241	0	1	6065	0.995241	0
GQ303260	155445	1	155435	0.999936	0	1	155390	0.999646	0	1	155394	0.999672	0	1	155422	0.999852	0	1	155422	0.999852	0
GQ478083	38721	1	38664	0.998528	0	1	38675	0.998812	0	1	38715	0.999845	0	1	38696	0.999354	0	1	38696	0.999354	0
GU071092	252407	1	252384	0.999909	0	1	252355	0.999794	0	1	252372	0.999861	0	1	252395	0.999952	0	1	252395	0.999952	0
GU071098	232878	1	232852	0.999888	0	1	232840	0.999837	0	1	232832	0.999802	0	1	232873	0.999979	0	1	232873	0.999979	0
GU071099	176428	1	176412	0.999909	0	1	176402	0.999853	0	1	176373	0.999688	0	1	176427	0.999994	0	1	176427	0.999994	0
GU196280	42765	1	42740	0.999415	0	1	42746	0.999556	0	1	42701	0.998503	0	1	42762	0.99993	0	1	42762	0.99993	0
GU247132	53137	1	53027	0.99793	0	1	53103	0.99936	0	1	53127	0.999812	0	1	53115	0.999586	0	1	53115	0.999586	0
GU295964	174436	1	174369	0.999616	0	1	174393	0.999753	0	1	174421	0.999914	0	1	174421	0.999914	0	1	174421	0.999914	0
GU323318	165540	1	165494	0.999722	0	1	165522	0.999891	0	1	165525	0.999909	0	1	165484	0.999662	0	1	165484	0.999662	0
GU580940	75772	1	75723	0.999353	0	1	75718	0.999287	0	1	75711	0.999195	0	1	75717	0.999274	0	1	75717	0.999274	0
GU911519	164093	1	164020	0.999555	0	1	164044	0.999701	0	1	164037	0.999659	0	1	164089	0.999976	0	1	164089	0.999976	0
HG315669	7648	1	7585	0.991763	0	1	7632	0.997908	0	1	7589	0.992286	0	1	7610	0.995031	0	1	7610	0.995031	0
HM134276	176788	1	176772	0.999909	0	1	176785	0.999983	0	1	176772	0.999909	0	1	176776	0.999932	0	1	176776	0.999932	0
HM137666	168920	1	168887	0.999805	0	1	168875	0.999734	0	1	168867	0.999686	0	1	168916	0.999976	0	1	168916	0.999976	0
HM144387	156897	1	156823	0.999528	0	1	156890	0.999955	0	1	156887	0.999936	0	1	156874	0.999853	0	1	156874	0.999853	0
HM151342	62668	1	62502	0.997351	0	1	62649	0.999697	0	1	62632	0.999426	0	1	62661	0.999888	0	1	62661	0.999888	0
HM461982	32317	1	32234	0.997432	0	1	32308	0.999722	0	1	32257	0.998143	0	1	32312	0.999845	0	1	32312	0.999845	0
HM753688	5386	1	5344	0.992202	0	1	5355	0.994244	0	1	5356	0.99443	0	1	5369	0.996844	0	1	5369	0.996844	0
HM753689	5386	1	5344	0.992202	0	1	5375	0.997958	0	1	5356	0.99443	0	1	5367	0.996472	0	1	5367	0.996472	0
HM753699	5386	1	5369	0.996844	0	1	5358	0.994801	0	1	5351	0.993502	0	1	5359	0.994987	0	1	5359	0.994987	0
HM753700	5386	1	5354	0.994059	0	1	5267	0.977906	0	1	5368	0.996658	0	1	5379	0.9987	0	1	5379	0.9987	0
HM753701	5386	1	5377	0.998329	0	1	5373	0.997586	0	1	5368	0.996658	0	1	5377	0.998329	0	1	5377	0.998329	0
HM997019	89916	1	89883	0.999633	0	1	89872	0.999511	0	1	89887	0.999677	0	1	89909	0.999922	0	1	89909	0.999922	0
HQ317292	175430	1	175290	0.999202	0	1	175349	0.999538	0	1	175386	0.999749	0	1	175406	0.999863	0	1	175406	0.999863	0
HQ641350	123097	1	123044	0.999569	0	1	123038	0.999521	0	1	123050	0.999618	0	1	123094	0.999976	0	1	123094	0.999976	0
HQ711984	49135	1	49101	0.999308	0	1	49079	0.99886	0	1	49125	0.999796	0	1	49091	0.999105	0	1	49091	0.999105	0
J02459	48502	1	48467	0.999278	0	1	48444	0.998804	0	1	48461	0.999155	0	1	48500	0.999959	0	1	48500	0.999959	0
JF270478	35725	1	35701	0.999328	0	1	35698	0.999244	0	1	35723	0.999944	0	1	35719	0.999832	0	1	35719	0.999832	0
JF744988	75960	1	75887	0.999039	0	1	75909	0.999329	0	1	75910	0.999342	0	1	75862	0.99871	0	1	75862	0.99871	0
JF937094	51889	1	51840	0.999056	0	1	51871	0.999653	0	1	51868	0.999595	0	1	51865	0.999537	0	1	51865	0.999537	0
JF937096	76049	1	75983	0.999132	0	1	76008	0.999461	0	1	76030	0.99975	0	1	76039	0.999869	0	1	76039	0.999869	0
JF939047	42832	1	42803	0.999323	0	1	42800	0.999253	0	1	42809	0.999463	0	1	42787	0.998949	0	1	42787	0.998949	0
JN006063	68804	1	68679	0.998183	0	1	68765	0.999433	0	1	68798	0.999913	0	1	68768	0.999477	0	1	68768	0.999477	0
JN020140	50988	1	50890	0.998078	0	1	50966	0.999569	0	1	50974	0.999725	0	1	50955	0.999353	0	1	50955	0.999353	0
JN116827	46586	1	46563	0.999506	0	1	46552	0.99927	0	1	46571	0.999678	0	1	46581	0.999893	0	1	46581	0.999893	0
JN126049	157785	1	157695	0.99943	0	1	157762	0.999854	0	1	157735	0.999683	0	1	157767	0.999886	0	1	157767	0.999886	0
JN204348	155286	1	155247	0.999749	0	1	155243	0.999723	0	1	155248	0.999755	0	1	155256	0.999807	0	1	155256	0.999807	0
JN243855	62991	1	62952	0.999381	0	1	62968	0.999635	0	1	62973	0.999714	0	1	62967	0.999619	0	1	62967	0.999619	0
JN254800	66116	1	66057	0.999108	0	1	66080	0.999456	0	1	66104	0.999819	0	1	66103	0.999803	0	1	66103	0.999803	0
JN391441	74675	1	74653	0.999705	0	1	74654	0.999719	0	1	74627	0.999357	0	1	74671	0.999946	0	1	74671	0.999946	0
JN412588	157568	1	157525	0.999727	0	1	157545	0.999854	0	1	157536	0.999797	0	1	157556	0.999924	0	1	157556	0.999924	0
JN412589	70506	1	70377	0.99817	0	1	70474	0.999546	0	1	70471	0.999504	0	1	70450	0.999206	0	1	70450	0.999206	0
JN412591	48984	1	48882	0.997918	0	1	48964	0.999592	0	1	48958	0.999469	0	1	48977	0.999857	0	1	48977	0.999857	0
JN412593	41650	1	41581	0.998343	0	1	41611	0.999064	0	1	41631	0.999544	0	1	41632	0.999568	0	1	41632	0.999568	0
JN542517	54411	1	54375	0.999338	0	1	54364	0.999136	0	1	54402	0.999835	0	1	54400	0.999798	0	1	54400	0.999798	0
JN593240	157304	1	157268	0.999771	0	1	157282	0.99986	0	1	157290	0.999911	0	1	157293	0.99993	0	1	157293	0.99993	0
JN618996	67169	1	67158	0.999836	0	1	67153	0.999762	0	1	67152	0.999747	0	1	67161	0.999881	0	1	67161	0.999881	0
JN627160	284757	1	284698	0.999793	0	1	284680	0.99973	0	1	284728	0.999898	0	1	284736	0.999926	0	1	284736	0.999926	0
JN638751	497513	1	497504	0.999982	0	1	497500	0.999974	0	1	497496	0.999966	0	1	497480	0.999934	0	1	497480	0.999934	0
JN698990	68839	1	68838	0.999985	0	1	68832	0.999898	0	1	68788	0.999259	0	1	68826	0.999811	0	1	68826	0.999811	0
JN698994	60588	1	60533	0.999092	0	1	60575	0.999785	0	1	60567	0.999653	0	1	60580	0.999868	0	1	60580	0.999868	0
JN698995	64613	1	64588	0.999613	0	1	64565	0.999257	0	1	64561	0.999195	0	1	64594	0.999706	0	1	64594	0.999706	0
JN699007	69864	1	69821	0.999385	0	1	69847	0.999757	0	1	69833	0.999556	0	1	69845	0.999728	0	1	69845	0.999728	0
JN699626	154573	1	154531	0.999728	0	1	154555	0.999884	0	1	154531	0.999728	0	1	154560	0.999916	0	1	154560	0.999916	0
JN790865	162596	1	162431	0.998985	0	1	162533	0.999613	0	1	162567	0.999822	0	1	162585	0.999932	0	1	162585	0.999932	0
JN800508	18919	1	18878	0.997833	0	1	18880	0.997939	0	1	18902	0.999101	0	1	18902	0.999101	0	1	18902	0.999101	0
JN882287	178193	1	178156	0.999792	0	1	178151	0.999764	0	1	178168	0.99986	0	1	178153	0.999776	0	1	178153	0.999776	0
JQ086369	41468	1	41362	0.997444	0	1	41410	0.998601	0	1	41431	0.999108	0	1	41423	0.998915	0	1	41423	0.998915	0
JQ086375	43741	1	43696	0.998971	0	1	43708	0.999246	0	1	43734	0.99984	0	1	43735	0.999863	0	1	43735	0.999863	0
JQ182734	42780	1	42706	0.99827	0	1	42752	0.999345	0	1	42771	0.99979	0	1	42764	0.999626	0	1	42764	0.999626	0
JQ246028	47595	1	47533	0.998697	0	1	47551	0.999076	0	1	47549	0.999034	0	1	47588	0.999853	0	1	47588	0.999853	0
JQ513383	345809	1	345755	0.999844	0	1	345796	0.999962	0	1	345785	0.999931	0	1	345792	0.999951	0	1	345792	0.999951	0
JQ691612	149273	1	149246	0.999819	0	1	149243	0.999799	0	1	149256	0.999886	0	1	149268	0.999967	0	1	149268	0.999967	0
JQ692107	76350	1	76323	0.999646	0	1	76333	0.999777	0	1	76338	0.999843	0	1	76326	0.999686	0	1	76326	0.999686	0
JQ698665	53972	1	53944	0.999481	0	1	53961	0.999796	0	1	53958	0.999741	0	1	53954	0.999666	0	1	53954	0.999666	0
JQ740789	32023	1	31932	0.997158	0	1	31996	0.999157	0	1	32014	0.999719	0	1	32005	0.999438	0	1	32005	0.999438	0
JQ740801	32180	1	32137	0.998664	0	1	32123	0.998229	0	1	32147	0.998975	0	1	32120	0.998135	0	1	32120	0.998135	0
JQ740808	31774	1	31696	0.997545	0	1	31758	0.999496	0	1	31698	0.997608	0	1	31748	0.999182	0	1	31748	0.999182	0
JQ797329	133057	1	132993	0.999519	0	1	132985	0.999459	0	1	132993	0.999519	0	1	133051	0.999955	0	1	133051	0.999955	0
JQ806763	39783	1	39779	0.999899	0	1	39777	0.999849	0	1	39723	0.998492	0	1	39768	0.999623	0	1	39768	0.999623	0
JQ867099	44988	1	44945	0.999044	0	1	44981	0.999844	0	1	44954	0.999244	0	1	44956	0.999289	0	1	44956	0.999289	0
JX163858	205504	1	205489	0.999927	0	1	205439	0.999684	0	1	205483	0.999898	0	1	205493	0.999946	0	1	205493	0.999946	0
JX262222	29612	1	29509	0.996522	0	1	29582	0.998987	0	1	29603	0.999696	0	1	29581	0.998953	0	1	29581	0.998953	0
JX297445	41546	1	41425	0.997088	0	1	41501	0.998917	0	1	41542	0.999904	0	1	41527	0.999543	0	1	41527	0.999543	0
JX306041	162327	1	162295	0.999803	0	1	162322	0.999969	0	1	162280	0.99971	0	1	162316	0.999932	0	1	162316	0.999932	0
JX307705	49186	1	49147	0.999207	0	1	49172	0.999715	0	1	49169	0.999654	0	1	49160	0.999471	0	1	49160	0.999471	0
JX409894	41660	1	41624	0.999136	0	1	41647	0.999688	0	1	41633	0.999352	0	1	41619	0.999016	0	1	41619	0.999016	0
JX415536	77315	1	77290	0.999677	0	1	77274	0.99947	0	1	77272	0.999444	0	1	77298	0.99978	0	1	77298	0.99978	0
JX442241	67170	1	67102	0.998988	0	1	67138	0.999524	0	1	67161	0.999866	0	1	67150	0.999702	0	1	67150	0.999702	0
JX536493	169158	1	169141	0.9999	0	1	169150	0.999953	0	1	169142	0.999905	0	1	169120	0.999775	0	1	169120	0.999775	0
JX649096	68884	1	68831	0.999231	0	1	68834	0.999274	0	1	68837	0.999318	0	1	68876	0.999884	0	1	68876	0.999884	0
JX887877	36932	1	36876	0.998484	0	1	36903	0.999215	0	1	36881	0.998619	0	1	36878	0.998538	0	1	36878	0.998538	0
KC139512	59454	1	59437	0.999714	0	1	59421	0.999445	0	1	59430	0.999596	0	1	59448	0.999899	0	1	59448	0.999899	0
KC139517	72394	1	72333	0.999157	0	1	72359	0.999517	0	1	72385	0.999876	0	1	72366	0.999613	0	1	72366	0.999613	0
KC139518	42215	1	42072	0.996613	0	1	42188	0.99936	0	1	42200	0.999645	0	1	42200	0.999645	0	1	42200	0.999645	0
KC182542	32337	1	32267	0.997835	0	1	32302	0.998918	0	1	32328	0.999722	0	1	32310	0.999165	0	1	32310	0.999165	0
KC182543	29247	1	29083	0.994393	0	1	29240	0.999761	0	1	29218	0.999008	0	1	29232	0.999487	0	1	29232	0.999487	0
KC342645	43458	1	43446	0.999724	0	1	43448	0.99977	0	1	43455	0.999931	0	1	43446	0.999724	0	1	43446	0.999724	0
KC348599	42703	1	42646	0.998665	0	1	42669	0.999204	0	1	42687	0.999625	0	1	42686	0.999602	0	1	42686	0.999602	0
KC357596	8555	1	8526	0.99661	0	1	8470	0.990064	0	1	8507	0.994389	0	1	8550	0.999416	0	1	8550	0.999416	0
KC438283	68964	1	68956	0.999884	0	1	68935	0.999579	0	1	68953	0.99984	0	1	68954	0.999855	0	1	68954	0.999855	0
KC465899	147284	1	147249	0.999762	0	1	147268	0.999891	0	1	147277	0.999952	0	1	147269	0.999898	0	1	147269	0.999898	0
KC595516	58573	1	58548	0.999573	0	1	58541	0.999454	0	1	58535	0.999351	0	1	58498	0.99872	0	1	58498	0.99872	0
KC661275	52617	1	52603	0.999734	0	1	52531	0.998366	0	1	52615	0.999962	0	1	52603	0.999734	0	1	52603	0.999734	0
KC661277	74711	1	74619	0.998769	0	1	74696	0.999799	0	1	74680	0.999585	0	1	74662	0.999344	0	1	74662	0.999344	0
KC690136	136910	1	136848	0.999547	0	1	136885	0.999817	0	1	136887	0.999832	0	1	136895	0.99989	0	1	136895	0.99989	0
KC821613	39148	1	39099	0.998748	0	1	39092	0.99857	0	1	39136	0.999693	0	1	39139	0.99977	0	1	39139	0.99977	0
KC821619	39189	1	39116	0.998137	0	1	39161	0.999286	0	1	39164	0.999362	0	1	39157	0.999183	0	1	39157	0.999183	0
KC821620	71443	1	71426	0.999762	0	1	71424	0.999734	0	1	71424	0.999734	0	1	71430	0.999818	0	1	71430	0.999818	0
KC821622	72961	1	72853	0.99852	0	1	72956	0.999931	0	1	72911	0.999315	0	1	72934	0.99963	0	1	72934	0.99963	0
KC821631	6478	1	6473	0.999228	0	1	6464	0.997839	0	1	6456	0.996604	0	1	6456	0.996604	0	1	6456	0.996604	0
KC821634	54016	1	53841	0.99676	0	1	53990	0.999519	0	1	54015	0.999981	0	1	53998	0.999667	0	1	53998	0.999667	0
KC960489	95705	1	95625	0.999164	0	1	95629	0.999206	0	1	95685	0.999791	0	1	95666	0.999592	0	1	95666	0.999592	0
KF021268	139928	1	139835	0.999335	0	1	139899	0.999793	0	1	139918	0.999929	0	1	139909	0.999864	0	1	139909	0.999864	0
KF024722	67324	1	67217	0.998411	0	1	67282	0.999376	0	1	67313	0.999837	0	1	67305	0.999718	0	1	67305	0.999718	0
KF024732	74533	1	74490	0.999423	0	1	74509	0.999678	0	1	74515	0.999758	0	1	74528	0.999933	0	1	74528	0.999933	0
KF055347	87712	1	87700	0.999863	0	1	87689	0.999738	0	1	87660	0.999407	0	1	87664	0.999453	0	1	87664	0.999453	0
KF148616	132667	1	132606	0.99954	0	1	132663	0.99997	0	1	132615	0.999608	0	1	132628	0.999706	0	1	132628	0.999706	0
KF156339	176044	1	175995	0.999722	0	1	176029	0.999915	0	1	175957	0.999506	0	1	176017	0.999847	0	1	176017	0.999847	0
KF208315	167785	1	167772	0.999923	0	1	167760	0.999851	0	1	167751	0.999797	0	1	167725	0.999642	0	1	167725	0.999642	0
KF381361	194701	1	194665	0.999815	0	1	194679	0.999887	0	1	194677	0.999877	0	1	194681	0.999897	0	1	194681	0.999897	0
KF493881	70841	1	70736	0.998518	0	1	70828	0.999816	0	1	70756	0.9988	0	1	70794	0.999337	0	1	70794	0.999337	0
KF550303	148567	1	148539	0.999812	0	1	148548	0.999872	0	1	148564	0.99998	0	1	148564	0.99998	0	1	148564	0.99998	0
KF560333	52344	1	52312	0.999389	0	1	52275	0.998682	0	1	52311	0.99937	0	1	52314	0.999427	0	1	52314	0.999427	0
KF560334	52122	1	52076	0.999117	0	1	52066	0.998926	0	1	52116	0.999885	0	1	52117	0.999904	0	1	52117	0.999904	0
KF562099	74210	1	74181	0.999609	0	1	74152	0.999218	0	1	74132	0.998949	0	1	74197	0.999825	0	1	74197	0.999825	0
KF562101	75894	1	75771	0.998379	0	1	75877	0.999776	0	1	75851	0.999433	0	1	75872	0.99971	0	1	75872	0.99971	0
KF562864	42665	1	42653	0.999719	0	1	42650	0.999648	0	1	42654	0.999742	0	1	42651	0.999672	0	1	42651	0.999672	0
KF589919	43394	1	43284	0.997465	0	1	43389	0.999885	0	1	43361	0.99924	0	1	43384	0.99977	0	1	43384	0.99977	0
KF620435	71629	1	71560	0.999037	0	1	71588	0.999428	0	1	71582	0.999344	0	1	71615	0.999805	0	1	71615	0.999805	0
KF669653	156338	1	156320	0.999885	0	1	156321	0.999891	0	1	156328	0.999936	0	1	156300	0.999757	0	1	156300	0.999757	0
KF767351	38269	1	38243	0.999321	0	1	38243	0.999321	0	1	38215	0.998589	0	1	38265	0.999895	0	1	38265	0.999895	0
KF806589	271084	1	270973	0.999591	0	1	271035	0.999819	0	1	271023	0.999775	0	1	271071	0.999952	0	1	271071	0.999952	0
KF841475	51236	1	51173	0.99877	0	1	51226	0.999805	0	1	51208	0.999454	0	1	51202	0.999336	0	1	51202	0.999336	0
KF841476	51369	1	51322	0.999085	0	1	51297	0.998598	0	1	51331	0.99926	0	1	51340	0.999435	0	1	51340	0.999435	0
KF977490	56024	1	56014	0.999822	0	1	56011	0.999768	0	1	55966	0.998965	0	1	55989	0.999375	0	1	55989	0.999375	0
KJ417497	41323	1	41317	0.999855	0	1	41258	0.998427	0	1	41274	0.998814	0	1	41305	0.999564	0	1	41305	0.999564	0
KJ419279	56702	1	56676	0.999541	0	1	56685	0.9997	0	1	56674	0.999506	0	1	56663	0.999312	0	1	56663	0.999312	0
KJ451625	152778	1	152725	0.999653	0	1	152718	0.999607	0	1	152740	0.999751	0	1	152706	0.999529	0	1	152706	0.999529	0
U88974	43075	1	43053	0.999489	0	1	43033	0.999025	0	1	43057	0.999582	0	1	43063	0.999721	0	1	43063	0.999721	0
AB008550	35580	1	35513	0.998117	0	1	35543	0.99896	0	1	35558	0.999382	0	1	35562	0.999494	0	1	35562	0.999494	0
AB009866	41401	1	41339	0.998502	0	1	41377	0.99942	0	1	41383	0.999565	0	1	41368	0.999203	0	1	41368	0.999203	0
AB012573	7965	1	7882	0.989579	0	1	7942	0.997112	0	1	7932	0.995857	0	1	7914	0.993597	0	1	7914	0.993597	0
AB012574	7965	1	7882	0.989579	0	1	7942	0.997112	0	1	7922	0.994601	0	1	7927	0.995229	0	1	7927	0.995229	0
AB016282	39325	1	39302	0.999415	0	1	39317	0.999797	0	1	39316	0.999771	0	1	39297	0.999288	0	1	39297	0.999288	0
AB043678	8784	1	8763	0.997609	0	1	8739	0.994877	0	1	8743	0.995332	0	1	8744	0.995446	0	1	8744	0.995446	0
AB043679	6891	1	6751	0.979684	0	1	6877	0.997968	0	1	6887	0.99942	0	1	6882	0.998694	0	1	6882	0.998694	0
AB044554	45636	1	45469	0.996341	0	1	45624	0.999737	0	1	45595	0.999102	0	1	45621	0.999671	0	1	45621	0.999671	0
AB045978	42942	1	42927	0.999651	0	1	42891	0.998812	0	1	42926	0.999627	0	1	42900	0.999022	0	1	42900	0.999022	0
AB063393	19604	1	19577	0.998623	0	1	19567	0.998113	0	1	19596	0.999592	0	1	19594	0.99949	0	1	19594	0.99949	0
AB102868	41391	1	41334	0.998623	0	1	41316	0.998188	0	1	41365	0.999372	0	1	41386	0.999879	0	1	41386	0.999879	0
AB243556	44857	1	44771	0.998083	0	1	44801	0.998752	0	1	44812	0.998997	0	1	44850	0.999844	0	1	44850	0.999844	0
AB255436	60238	1	60193	0.999253	0	1	60207	0.999485	0	1	60210	0.999535	0	1	60171	0.998888	0	1	60171	0.998888	0
AB259123	8999	1	8962	0.995888	0	1	8986	0.998555	0	1	8949	0.994444	0	1	8962	0.995888	0	1	8962	0.995888	0
AB259124	6662	1	6565	0.98544	0	1	6607	0.991744	0	1	6585	0.988442	0	1	6653	0.998649	0	1	6653	0.998649	0
AB285204	47021	1	46948	0.998448	0	1	46934	0.99815	0	1	47014	0.999851	0	1	46982	0.999171	0	1	46982	0.999171	0
AB362338	41660	1	41580	0.99808	0	1	41604	0.998656	0	1	41648	0.999712	0	1	41646	0.999664	0	1	41646	0.999664	0
AB366653	231255	1	231225	0.99987	0	1	231237	0.999922	0	1	231223	0.999862	0	1	231250	0.999978	0	1	231250	0.999978	0
AB370205	44342	1	44326	0.999639	0	1	44325	0.999617	0	1	44265	0.998263	0	1	44310	0.999278	0	1	44310	0.999278	0
AB597179	40411	1	40324	0.997847	0	1	40324	0.997847	0	1	40324	0.997847	0	1	40324	0.997847	0	1	40324	0.997847	0
AB609718	142072	1	142056	0.999887	0	1	142047	0.999824	0	1	142013	0.999585	0	1	142064	0.999944	0	1	142064	0.999944	0
AB767244	42746	1	42634	0.99738	0	1	42727	0.999556	0	1	42697	0.998854	0	1	42722	0.999439	0	1	42722	0.999439	0
AB854109	44578	1	44381	0.995581	0	1	44381	0.995581	0	1	44381	0.995581	0	1	44381	0.995581	0	1	44381	0.995581	0
AF424783	42722	1	42697	0.999415	0	1	42676	0.998923	0	1	42714	0.999813	0	1	42715	0.999836	0	1	42715	0.999836	0
AF493143	37359	1	37270	0.997618	0	1	37270	0.997618	0	1	37270	0.997618	0	1	37270	0.997618	0	1	37270	0.997618	0
AJ505558	42519	1	42232	0.99325	0	1	42232	0.99325	0	1	42232	0.99325	0	1	42232	0.99325	0	1	42232	0.99325	0
AM084414	39699	1	39648	0.998715	0	1	39648	0.998715	0	1	39648	0.998715	0	1	39648	0.998715	0	1	39648	0.998715	0
AP013381	33690	1	33634	0.998338	0	1	33767	1.00229	0	1	33651	0.998842	0	1	33767	1.00229	0	1	33767	1.00229	0
AP013383	39751	1	39828	1.00194	0	1	39741	0.999748	0	1	39828	1.00194	0	1	39828	1.00194	0	1	39828	1.00194	0
AP013394	41207	1	41117	0.997816	0	1	41178	0.999296	0	1	41127	0.998059	0	1	41284	1.00187	0	1	41284	1.00187	0
AP013409	33014	1	32948	0.998001	0	1	32979	0.99894	0	1	32974	0.998788	0	1	33094	1.00242	0	1	33094	1.00242	0
AP013410	33517	1	33458	0.99824	0	1	33407	0.996718	0	1	33594	1.0023	0	1	33594	1.0023	0	1	33594	1.0023	0
AP013414	38744	1	38637	0.997238	0	1	38821	1.00199	0	1	38821	1.00199	0	1	38698	0.998813	0	1	38698	0.998813	0
AP013419	39021	1	38937	0.997847	0	1	39098	1.00197	0	1	38987	0.999129	0	1	39098	1.00197	0	1	39098	1.00197	0
AP013420	39355	1	39432	1.00196	0	1	39432	1.00196	0	1	39320	0.999111	0	1	39432	1.00196	0	1	39432	1.00196	0
AP013428	37260	1	37337	1.00207	0	1	37225	0.999061	0	1	37337	1.00207	0	1	37337	1.00207	0	1	37337	1.00207	0
AP013439	35581	1	35540	0.998848	0	1	35658	1.00216	0	1	35548	0.999073	0	1	35540	0.998848	0	1	35540	0.998848	0
AP013440	34607	1	34556	0.998526	0	1	34684	1.00222	0	1	34684	1.00222	0	1	34684	1.00222	0	1	34684	1.00222	0
AP013451	32174	1	32137	0.99885	0	1	32094	0.997514	0	1	32251	1.00239	0	1	32251	1.00239	0	1	32251	1.00239	0
AP013467	35242	1	35166	0.997843	0	1	35319	1.00218	0	1	35194	0.998638	0	1	35202	0.998865	0	1	35202	0.998865	0
AP013478	33517	1	33594	1.0023	0	1	33594	1.0023	0	1	33467	0.998508	0	1	33594	1.0023	0	1	33594	1.0023	0
AP013484	30688	1	30575	0.996318	0	1	30622	0.997849	0	1	30765	1.00251	0	1	30765	1.00251	0	1	30765	1.00251	0
AP013487	30420	1	30379	0.998652	0	1	30497	1.00253	0	1	30497	1.00253	0	1	30497	1.00253	0	1	30497	1.00253	0
AP013491	31229	1	31135	0.99699	0	1	31306	1.00247	0	1	31306	1.00247	0	1	31194	0.998879	0	1	31194	0.998879	0
AP013499	31698	1	31605	0.997066	0	1	31775	1.00243	0	1	31775	1.00243	0	1	31775	1.00243	0	1	31775	1.00243	0
AP013502	38514	1	38482	0.999169	0	1	38591	1.002	0	1	38483	0.999195	0	1	38460	0.998598	0	1	38460	0.998598	0
AP013509	38614	1	38691	1.00199	0	1	38691	1.00199	0	1	38571	0.998886	0	1	38691	1.00199	0	1	38691	1.00199	0
AP013514	33701	1	33637	0.998101	0	1	33642	0.998249	0	1	33778	1.00228	0	1	33778	1.00228	0	1	33778	1.00228	0
AP013541	42399	1	42316	0.998042	0	1	42361	0.999104	0	1	42301	0.997689	0	1	42378	0.999505	0	1	42378	0.999505	0
AP013548	43698	1	43647	0.998833	0	1	43657	0.999062	0	1	43660	0.99913	0	1	43775	1.00176	0	1	43775	1.00176	0
AY095314	46012	1	46001	0.999761	0	1	46001	0.999761	0	1	46001	0.999761	0	1	46001	0.999761	0	1	46001	0.999761	0
AY320035	49220	1	49098	0.997521	0	1	49215	0.999898	0	1	49190	0.99939	0	1	49186	0.999309	0	1	49186	0.999309	0
AY370673	43769	1	43722	0.998926	0	1	43722	0.998926	0	1	43722	0.998926	0	1	43722	0.998926	0	1	43722	0.998926	0
AY526909	42638	1	42612	0.99939	0	1	42592	0.998921	0	1	42608	0.999296	0	1	42583	0.99871	0	1	42583	0.99871	0
AY939843	45176	1	45097	0.998251	0	1	45097	0.998251	0	1	45097	0.998251	0	1	45097	0.998251	0	1	45097	0.998251	0
DQ003639	42653	1	42559	0.997796	0	1	42648	0.999883	0	1	42638	0.999648	0	1	42613	0.999062	0	1	42613	0.999062	0
DQ340064	34683	1	34706	1.00066	0	1	34598	0.997549	0	1	34706	1.00066	0	1	34706	1.00066	0	1	34706	1.00066	0
DQ875742	40938	1	40958	1.00049	0	1	40958	1.00049	0	1	40958	1.00049	0	1	40958	1.00049	0	1	40958	1.00049	0
EF536069	58692	1	58673	0.999676	0	1	58686	0.999898	0	1	58681	0.999813	0	1	58635	0.999029	0	1	58635	0.999029	0
EU236438	42961	1	42600	0.991597	0	1	42600	0.991597	0	1	42600	0.991597	0	1	42600	0.991597	0	1	42600	0.991597	0
EU330206	77554	1	77488	0.999149	0	1	77488	0.999149	0	1	77488	0.999149	0	1	77488	0.999149	0	1	77488	0.999149	0
EU652770	38457	1	38361	0.997504	0	1	38361	0.997504	0	1	38361	0.997504	0	1	38361	0.997504	0	1	38361	0.997504	0
EU734173	41181	1	41127	0.998689	0	1	41127	0.998689	0	1	41127	0.998689	0	1	41127	0.998689	0	1	41127	0.998689	0
FJ168661	64807	1	64785	0.999661	0	1	64760	0.999275	0	1	64764	0.999336	0	1	64789	0.999722	0	1	64789	0.999722	0
FJ896200	43931	1	43721	0.99522	0	1	43721	0.99522	0	1	43721	0.99522	0	1	43721	0.99522	0	1	43721	0.99522	0
FN422398	74901	1	74368	0.992884	0	1	74368	0.992884	0	1	74368	0.992884	0	1	74368	0.992884	0	1	74368	0.992884	0
FQ482086	45554	1	45453	0.997783	0	1	45530	0.999473	0	1	45534	0.999561	0	1	45526	0.999385	0	1	45526	0.999385	0
FR823298	39562	1	39423	0.996487	0	1	39423	0.996487	0	1	39423	0.996487	0	1	39423	0.996487	0	1	39423	0.996487	0
FR852584	138339	1	138213	0.999089	0	1	138312	0.999805	0	1	138296	0.999689	0	1	138319	0.999855	0	1	138319	0.999855	0
GQ413938	43809	1	43720	0.997968	0	1	43720	0.997968	0	1	43720	0.997968	0	1	43720	0.997968	0	1	43720	0.997968	0
GQ421471	36674	1	36655	0.999482	0	1	36668	0.999836	0	1	36657	0.999536	0	1	36620	0.998528	0	1	36620	0.998528	0
HE611333	46271	1	46041	0.995029	0	1	46208	0.998638	0	1	46208	0.998638	0	1	46208	0.998638	0	1	46208	0.998638	0
HG818823	39207	1	39151	0.998572	0	1	39151	0.998572	0	1	39151	0.998572	0	1	39151	0.998572	0	1	39151	0.998572	0
HM452126	225268	1	225149	0.999472	0	1	225249	0.999916	0	1	225254	0.999938	0	1	225242	0.999885	0	1	225242	0.999885	0
HM480846	40940	1	40674	0.993503	0	1	40674	0.993503	0	1	40674	0.993503	0	1	40674	0.993503	0	1	40674	0.993503	0
JF461087	83331	1	83095	0.997168	0	1	83296	0.99958	0	1	83318	0.999844	0	1	83284	0.999436	0	1	83284	0.999436	0
JF773396	38552	1	38560	1.00021	0	1	38556	1.0001	0	1	38514	0.999014	0	1	38562	1.00026	0	1	38562	1.00026	0
JN377895	161978	1	161919	0.999636	0	1	161948	0.999815	0	1	161965	0.99992	0	1	161945	0.999796	0	1	161945	0.999796	0
JN651747	41572	1	41441	0.996849	0	1	41552	0.999519	0	1	41552	0.999519	0	1	41552	0.999519	0	1	41552	0.999519	0
JQ067083	66450	1	66383	0.998992	0	1	66495	1.00068	0	1	66495	1.00068	0	1	66495	1.00068	0	1	66495	1.00068	0
JQ177061	44492	1	44298	0.99564	0	1	44476	0.99964	0	1	44451	0.999078	0	1	44478	0.999685	0	1	44478	0.999685	0
JQ312117	69391	1	69353	0.999452	0	1	69378	0.999813	0	1	69386	0.999928	0	1	69386	0.999928	0	1	69386	0.999928	0
JQ768459	280538	1	280445	0.999668	0	1	280503	0.999875	0	1	280524	0.99995	0	1	280530	0.999971	0	1	280530	0.999971	0
JX013863	45242	1	45163	0.998254	0	1	45280	1.00084	0	1	45280	1.00084	0	1	45280	1.00084	0	1	45280	1.00084	0
JX181829	159624	1	159515	0.999317	0	1	159614	0.999937	0	1	159616	0.99995	0	1	159589	0.999781	0	1	159589	0.999781	0
JX483874	46486	1	46382	0.997763	0	1	46523	1.0008	0	1	46523	1.0008	0	1	46523	1.0008	0	1	46523	1.0008	0
JX567312	30910	1	30881	0.999062	0	1	30902	0.999741	0	1	30880	0.999029	0	1	30891	0.999385	0	1	30891	0.999385	0
JX676771	42689	1	42643	0.998922	0	1	42674	0.999649	0	1	42638	0.998805	0	1	42678	0.999742	0	1	42678	0.999742	0
KC206276	70912	1	70951	1.00055	0	1	70951	1.00055	0	1	70951	1.00055	0	1	70951	1.00055	0	1	70951	1.00055	0
KC330683	50161	1	49445	0.985726	0	1	49445	0.985726	0	1	49445	0.985726	0	1	49445	0.985726	0	1	49445	0.985726	0
KC465901	42084	1	42049	0.999168	0	1	42049	0.999168	0	1	42049	0.999168	0	1	42049	0.999168	0	1	42049	0.999168	0
KC595511	81790	1	81645	0.998227	0	1	81778	0.999853	0	1	81780	0.999878	0	1	81780	0.999878	0	1	81780	0.999878	0
KC751414	43882	1	43888	1.00014	0	1	43888	1.00014	0	1	43888	1.00014	0	1	43888	1.00014	0	1	43888	1.00014	0
KC821608	75994	1	75943	0.999329	0	1	75956	0.9995	0	1	75945	0.999355	0	1	75899	0.99875	0	1	75899	0.99875	0
KC821616	54566	1	54552	0.999743	0	1	54551	0.999725	0	1	54563	0.999945	0	1	54557	0.999835	0	1	54557	0.999835	0
KC821632	145865	1	145829	0.999753	0	1	145812	0.999637	0	1	145830	0.99976	0	1	145846	0.99987	0	1	145846	0.99987	0
KC853746	41604	1	41515	0.997861	0	1	41515	0.997861	0	1	41515	0.997861	0	1	41515	0.997861	0	1	41515	0.997861	0
KF114874	59179	1	59125	0.999088	0	1	59159	0.999662	0	1	59171	0.999865	0	1	59163	0.99973	0	1	59163	0.99973	0
KF669648	50354	1	49651	0.986039	0	1	49651	0.986039	0	1	49651	0.986039	0	1	49651	0.986039	0	1	49651	0.986039	0
KF765493	43692	1	43579	0.997414	0	1	43755	1.00144	0	1	43755	1.00144	0	1	43755	1.00144	0	1	43755	1.00144	0
KF981875	65729	1	65678	0.999224	0	1	65710	0.999711	0	1	65717	0.999817	0	1	65720	0.999863	0	1	65720	0.999863	0
KF986247	69099	1	69054	0.999349	0	1	69040	0.999146	0	1	69076	0.999667	0	1	69070	0.99958	0	1	69070	0.99958	0
KJ489011	53513	1	53423	0.998318	0	1	53512	0.999981	0	1	53493	0.999626	0	1	53508	0.999907	0	1	53508	0.999907	0
FJ822135	142111	1	141649	0.996749	0	1	141649	0.996749	0	1	145894	1.02662	0	1	145894	1.02662	0	1	145894	1.02662	0
AB002632	8651	1	8613	0.995607	0	1	8616	0.995954	0	1	8639	0.998613	0	1	8608	0.995029	0	1	8608	0.995029	0
AB370268	43011	1	42905	0.997536	0	1	42987	0.999442	0	1	42978	0.999233	0	1	42986	0.999419	0	1	42986	0.999419	0
AB374228	33507	1	33475	0.999045	0	1	33470	0.998896	0	1	33507	1	0	1	33480	0.999194	0	1	33480	0.999194	0
AB426868	41660	1	41611	0.998824	0	1	41644	0.999616	0	1	41643	0.999592	0	1	41619	0.999016	0	1	41619	0.999016	0
AB434711	8929	1	8890	0.995632	0	1	8917	0.998656	0	1	8913	0.998208	0	1	8897	0.996416	0	1	8897	0.996416	0
AB472900	88322	1	88191	0.998517	0	1	88306	0.999819	0	1	88295	0.999694	0	1	88316	0.999932	0	1	88316	0.999932	0
AB560486	64144	1	63999	0.997739	0	1	64139	0.999922	0	1	64106	0.999408	0	1	64100	0.999314	0	1	64100	0.999314	0
AB572858	6856	1	6822	0.995041	0	1	6813	0.993728	0	1	6785	0.989644	0	1	6843	0.998104	0	1	6843	0.998104	0
AB626962	18168	1	18078	0.995046	0	1	18148	0.998899	0	1	18155	0.999284	0	1	18164	0.99978	0	1	18164	0.99978	0
AB626963	18186	1	17764	0.976795	0	1	18184	0.99989	0	1	18186	1	0	1	18154	0.99824	0	1	18154	0.99824	0
AB711120	50861	1	50764	0.998093	0	1	50848	0.999744	0	1	50848	0.999744	0	1	50848	0.999744	0	1	50848	0.999744	0
AB720063	43870	1	43820	0.99886	0	1	43812	0.998678	0	1	43855	0.999658	0	1	43836	0.999225	0	1	43836	0.999225	0
AB720064	42963	1	42921	0.999022	0	1	42948	0.999651	0	1	42938	0.999418	0	1	42936	0.999372	0	1	42936	0.999372	0
AB746912	37159	1	37050	0.997067	0	1	37142	0.999543	0	1	37133	0.9993	0	1	37122	0.999004	0	1	37122	0.999004	0
AB757800	41549	1	41525	0.999422	0	1	41544	0.99988	0	1	41536	0.999687	0	1	41542	0.999832	0	1	41542	0.999832	0
AB757801	41684	1	41580	0.997505	0	1	41625	0.998585	0	1	41657	0.999352	0	1	41680	0.999904	0	1	41680	0.999904	0
AB797215	159991	1	159941	0.999687	0	1	159979	0.999925	0	1	159956	0.999781	0	1	159956	0.999781	0	1	159956	0.999781	0
AB823818	38099	1	38057	0.998898	0	1	38026	0.998084	0	1	38078	0.999449	0	1	38083	0.99958	0	1	38083	0.99958	0
AB828698	8576	1	8539	0.995686	0	1	8553	0.997318	0	1	8564	0.998601	0	1	8547	0.996618	0	1	8547	0.996618	0
AB903967	142094	1	142032	0.999564	0	1	142048	0.999676	0	1	142079	0.999894	0	1	142075	0.999866	0	1	142075	0.999866	0
AE002163	4532	1	4486	0.98985	0	1	4520	0.997352	0	1	4511	0.995366	0	1	4485	0.989629	0	1	4485	0.989629	0
AF009630	31754	1	31704	0.998425	0	1	31745	0.999717	0	1	31719	0.998898	0	1	31742	0.999622	0	1	31742	0.999622	0
AF011378	28451	1	28339	0.996063	0	1	28431	0.999297	0	1	28443	0.999719	0	1	28416	0.99877	0	1	28416	0.99877	0
AF020713	134416	1	134350	0.999509	0	1	134403	0.999903	0	1	134400	0.999881	0	1	134397	0.999859	0	1	134397	0.999859	0
AF022214	49136	1	49050	0.99825	0	1	49119	0.999654	0	1	49117	0.999613	0	1	49123	0.999735	0	1	49123	0.999735	0
AF059242	4215	1	4199	0.996204	0	1	4172	0.989798	0	1	4196	0.995492	0	1	4184	0.992645	0	1	4184	0.992645	0
AF059243	4248	1	4228	0.995292	0	1	4201	0.988936	0	1	4204	0.989642	0	1	4228	0.995292	0	1	4228	0.995292	0
AF063097	33593	1	33564	0.999137	0	1	33575	0.999464	0	1	33575	0.999464	0	1	33557	0.998928	0	1	33557	0.998928	0
AF064539	46375	1	46275	0.997844	0	1	46329	0.999008	0	1	46336	0.999159	0	1	46360	0.999677	0	1	46360	0.999677	0
AF065411	26111	1	26048	0.997587	0	1	26068	0.998353	0	1	26072	0.998506	0	1	26069	0.998391	0	1	26069	0.998391	0
AF068845	52797	1	52791	0.999886	0	1	52791	0.999886	0	1	52769	0.99947	0	1	52770	0.999489	0	1	52770	0.999489	0
AF069308	40751	1	40462	0.992908	0	1	40743	0.999804	0	1	40748	0.999926	0	1	40733	0.999558	0	1	40733	0.999558	0
AF069529	39732	1	39707	0.999371	0	1	39728	0.999899	0	1	39722	0.999748	0	1	39723	0.999773	0	1	39723	0.999773	0
AF074945	15644	1	15612	0.997954	0	1	15623	0.998658	0	1	15630	0.999105	0	1	15600	0.997187	0	1	15600	0.997187	0
AF083977	36717	1	36673	0.998802	0	1	36675	0.998856	0	1	36702	0.999591	0	1	36702	0.999591	0	1	36702	0.999591	0
AF085222	34815	1	34706	0.996869	0	1	34788	0.999224	0	1	34802	0.999627	0	1	34801	0.999598	0	1	34801	0.999598	0
AF109874	38347	1	38332	0.999609	0	1	38402	1.00143	0	1	38307	0.998957	0	1	38332	0.999609	0	1	38332	0.999609	0
AF115103	40739	1	40652	0.997864	0	1	40719	0.999509	0	1	40714	0.999386	0	1	40717	0.99946	0	1	40717	0.99946	0
AF133242	6825	1	6670	0.977289	0	1	6770	0.991941	0	1	6817	0.998828	0	1	6822	0.99956	0	1	6822	0.99956	0
AF155037	10079	1	10031	0.995238	0	1	10048	0.996924	0	1	10054	0.99752	0	1	10017	0.993849	0	1	10017	0.993849	0
AF157835	36524	1	36390	0.996331	0	1	36501	0.99937	0	1	36505	0.99948	0	1	36515	0.999754	0	1	36515	0.999754	0
AF158600	39807	1	39774	0.999171	0	1	39801	0.999849	0	1	39758	0.998769	0	1	39769	0.999045	0	1	39769	0.999045	0
AF226851	7051	1	7008	0.993902	0	1	7031	0.997164	0	1	7045	0.999149	0	1	7047	0.999433	0	1	7047	0.999433	0
AF226852	4741	1	4709	0.99325	0	1	4706	0.992618	0	1	4728	0.997258	0	1	4739	0.999578	0	1	4739	0.999578	0
AF226853	3192	1	3167	0.992168	0	1	3165	0.991541	0	1	3134	0.98183	0	1	3168	0.992481	0	1	3168	0.992481	0
AF227250	3486	1	3475	0.996845	0	1	3452	0.990247	0	1	3459	0.992255	0	1	3461	0.992828	0	1	3461	0.992828	0
AF232233	38439	1	38415	0.999376	0	1	38397	0.998907	0	1	38353	0.997763	0	1	38421	0.999532	0	1	38421	0.999532	0
AF242738	32172	1	32154	0.999441	0	1	32162	0.999689	0	1	32146	0.999192	0	1	32162	0.999689	0	1	32162	0.999689	0
AF246223	11660	1	11636	0.997942	0	1	11652	0.999314	0	1	11636	0.997942	0	1	11652	0.999314	0	1	11652	0.999314	0
AF261666	2981	1	2901	0.973163	0	1	2932	0.983563	0	1	2971	0.996645	0	1	2954	0.990943	0	1	2954	0.990943	0
AF261667	4213	1	4198	0.99644	0	1	4198	0.99644	0	1	4195	0.995728	0	1	4204	0.997864	0	1	4204	0.997864	0
AF261668	6458	1	6362	0.985135	0	1	6436	0.996593	0	1	6436	0.996593	0	1	6404	0.991638	0	1	6404	0.991638	0
AF271693	50550	1	50470	0.998417	0	1	50535	0.999703	0	1	50497	0.998952	0	1	50543	0.999862	0	1	50543	0.999862	0
AF323668	35538	1	35461	0.997833	0	1	35505	0.999071	0	1	35514	0.999325	0	1	35527	0.99969	0	1	35527	0.99969	0
AF323670	36949	1	36852	0.997375	0	1	36898	0.99862	0	1	37047	1.00265	0	1	36870	0.997862	0	1	36870	0.997862	0
AF323671	14957	1	14911	0.996925	0	1	14907	0.996657	0	1	14947	0.999331	0	1	14861	0.993582	0	1	14861	0.993582	0
AF323673	15179	1	15173	0.999605	0	1	15162	0.99888	0	1	15140	0.997431	0	1	15172	0.999539	0	1	15172	0.999539	0
AF335538	38297	1	38251	0.998799	0	1	38258	0.998982	0	1	38267	0.999217	0	1	38255	0.998903	0	1	38255	0.998903	0
AF399011	280334	1	280305	0.999897	0	1	280304	0.999893	0	1	280263	0.999747	0	1	280319	0.999946	0	1	280319	0.999946	0
AF408636	6751	1	6740	0.998371	0	1	6735	0.99763	0	1	6724	0.996001	0	1	6738	0.998074	0	1	6738	0.998074	0
AF424781	43604	1	43547	0.998693	0	1	43577	0.999381	0	1	43593	0.999748	0	1	43570	0.99922	0	1	43570	0.99922	0
AF428260	5804	1	5793	0.998105	0	1	5789	0.997416	0	1	5772	0.994487	0	1	5787	0.997071	0	1	5787	0.997071	0
AF447491	53373	1	53314	0.998895	0	1	53364	0.999831	0	1	53341	0.9994	0	1	53360	0.999756	0	1	53360	0.999756	0
AF448724	57416	1	57304	0.998049	0	1	57399	0.999704	0	1	57368	0.999164	0	1	57413	0.999948	0	1	57413	0.999948	0
AF452449	6834	1	6758	0.988879	0	1	6816	0.997366	0	1	6811	0.996634	0	1	6818	0.997659	0	1	6818	0.997659	0
AF453500	6882	1	6772	0.984016	0	1	6854	0.995931	0	1	6860	0.996803	0	1	6859	0.996658	0	1	6859	0.996658	0
AF527608	41724	1	41693	0.999257	0	1	41678	0.998898	0	1	41699	0.999401	0	1	41707	0.999593	0	1	41707	0.999593	0
AF547987	39043	1	38924	0.996952	0	1	39003	0.998975	0	1	38983	0.998463	0	1	39037	0.999846	0	1	39037	0.999846	0
AJ131519	43785	1	43775	0.999772	0	1	43725	0.99863	0	1	43783	0.999954	0	1	43774	0.999749	0	1	43774	0.999749	0
AJ242593	40834	1	40776	0.99858	0	1	40824	0.999755	0	1	40774	0.998531	0	1	40801	0.999192	0	1	40801	0.999192	0
AJ270057	4563	1	4480	0.98181	0	1	4503	0.986851	0	1	4513	0.989042	0	1	4526	0.991891	0	1	4526	0.991891	0
AJ278322	42972	1	42949	0.999465	0	1	42922	0.998836	0	1	42956	0.999628	0	1	42965	0.999837	0	1	42965	0.999837	0
AJ298298	42575	1	42539	0.999154	0	1	42530	0.998943	0	1	42517	0.998638	0	1	42572	0.99993	0	1	42572	0.99993	0
AJ312240	37618	1	37573	0.998804	0	1	37608	0.999734	0	1	37596	0.999415	0	1	37602	0.999575	0	1	37602	0.999575	0
AJ550635	4554	1	4542	0.997365	0	1	4520	0.992534	0	1	4543	0.997585	0	1	4505	0.98924	0	1	4505	0.98924	0
AJ556162	57930	1	57838	0.998412	0	1	57880	0.999137	0	1	57907	0.999603	0	1	57918	0.999793	0	1	57918	0.999793	0
AJ697969	211215	1	211178	0.999825	0	1	211200	0.999929	0	1	211200	0.999929	0	1	211174	0.999806	0	1	211174	0.999806	0
AJ842011	36012	1	35979	0.999084	0	1	36000	0.999667	0	1	35948	0.998223	0	1	36000	0.999667	0	1	36000	0.999667	0
AJ969242	7878	1	7870	0.998985	0	1	7820	0.992638	0	1	7864	0.998223	0	1	7850	0.996446	0	1	7850	0.996446	0
AM040673	6907	1	6850	0.991748	0	1	6870	0.994643	0	1	6891	0.997684	0	1	6849	0.991603	0	1	6849	0.991603	0
AM156909	46219	1	46200	0.999589	0	1	46208	0.999762	0	1	46201	0.999611	0	1	46205	0.999697	0	1	46205	0.999697	0
AM491472	45051	1	45029	0.999512	0	1	45009	0.999068	0	1	45013	0.999157	0	1	45031	0.999556	0	1	45031	0.999556	0
AM749441	58663	1	58577	0.998534	0	1	58655	0.999864	0	1	58644	0.999676	0	1	58649	0.999761	0	1	58649	0.999761	0
AM910650	45625	1	45568	0.998751	0	1	45568	0.998751	0	1	45568	0.998751	0	1	45568	0.998751	0	1	45568	0.998751	0
AP000363	60942	1	60880	0.998983	0	1	60933	0.999852	0	1	60920	0.999639	0	1	60928	0.99977	0	1	60928	0.99977	0
AP005153	59866	1	59727	0.997678	0	1	59855	0.999816	0	1	59846	0.999666	0	1	59851	0.999749	0	1	59851	0.999749	0
AP005154	62706	1	62673	0.999474	0	1	62686	0.999681	0	1	62703	0.999952	0	1	62697	0.999856	0	1	62697	0.999856	0
AP008953	43265	1	43226	0.999099	0	1	43246	0.999561	0	1	43199	0.998475	0	1	43224	0.999052	0	1	43224	0.999052	0
AP008954	43282	1	43276	0.999861	0	1	43212	0.998383	0	1	43269	0.9997	0	1	43245	0.999145	0	1	43245	0.999145	0
AP009146	52162	1	52061	0.998064	0	1	52131	0.999406	0	1	52133	0.999444	0	1	52121	0.999214	0	1	52121	0.999214	0
AP009390	142072	1	141948	0.999127	0	1	141988	0.999409	0	1	142031	0.999711	0	1	142042	0.999789	0	1	142042	0.999789	0
AP009624	46872	1	46794	0.998336	0	1	46835	0.999211	0	1	46812	0.99872	0	1	46864	0.999829	0	1	46864	0.999829	0
AP011113	167435	1	167400	0.999791	0	1	167369	0.999606	0	1	167429	0.999964	0	1	167384	0.999695	0	1	167384	0.999695	0
AP011616	152372	1	152283	0.999416	0	1	152310	0.999593	0	1	152366	0.999961	0	1	152344	0.999816	0	1	152344	0.999816	0
AP011617	151483	1	151443	0.999736	0	1	151461	0.999855	0	1	151441	0.999723	0	1	151471	0.999921	0	1	151471	0.999921	0
AP011955	42461	1	42371	0.99788	0	1	42440	0.999505	0	1	42451	0.999764	0	1	42445	0.999623	0	1	42445	0.999623	0
AP011956	42481	1	42406	0.998235	0	1	42456	0.999412	0	1	42443	0.999105	0	1	42454	0.999364	0	1	42454	0.999364	0
AP012341	47252	1	47194	0.998773	0	1	47237	0.999683	0	1	47243	0.99981	0	1	47229	0.999513	0	1	47229	0.999513	0
AP013057	43378	1	43345	0.999239	0	1	43307	0.998363	0	1	43359	0.999562	0	1	43358	0.999539	0	1	43358	0.999539	0
AP013358	33328	1	33165	0.995109	0	1	33333	1.00015	0	1	33333	1.00015	0	1	33333	1.00015	0	1	33333	1.00015	0
AP013359	37910	1	37827	0.997811	0	1	37863	0.99876	0	1	37860	0.998681	0	1	37987	1.00203	0	1	37987	1.00203	0
AP013360	39847	1	39749	0.997541	0	1	39804	0.998921	0	1	39807	0.998996	0	1	39924	1.00193	0	1	39924	1.00193	0
AP013361	43957	1	43905	0.998817	0	1	43888	0.99843	0	1	44034	1.00175	0	1	44034	1.00175	0	1	44034	1.00175	0
AP013363	39568	1	39522	0.998837	0	1	39512	0.998585	0	1	39645	1.00195	0	1	39645	1.00195	0	1	39645	1.00195	0
AP013364	39662	1	39611	0.998714	0	1	39739	1.00194	0	1	39739	1.00194	0	1	39739	1.00194	0	1	39739	1.00194	0
AP013365	39568	1	39645	1.00195	0	1	39645	1.00195	0	1	39554	0.999646	0	1	39536	0.999191	0	1	39536	0.999191	0
AP013366	39473	1	39370	0.997391	0	1	39444	0.999265	0	1	39432	0.998961	0	1	39550	1.00195	0	1	39550	1.00195	0
AP013367	39425	1	39381	0.998884	0	1	39502	1.00195	0	1	39502	1.00195	0	1	39502	1.00195	0	1	39502	1.00195	0
AP013370	30903	1	30980	1.00249	0	1	30980	1.00249	0	1	30827	0.997541	0	1	30871	0.998965	0	1	30871	0.998965	0
AP013371	32391	1	32341	0.998456	0	1	32468	1.00238	0	1	32359	0.999012	0	1	32468	1.00238	0	1	32468	1.00238	0
AP013372	32431	1	32426	0.999846	0	1	32467	1.00111	0	1	32467	1.00111	0	1	32379	0.998397	0	1	32379	0.998397	0
AP013374	41867	1	41773	0.997755	0	1	41767	0.997611	0	1	41944	1.00184	0	1	41808	0.998591	0	1	41808	0.998591	0
AP013375	42168	1	42135	0.999217	0	1	42084	0.998008	0	1	42245	1.00183	0	1	42245	1.00183	0	1	42245	1.00183	0
AP013376	34433	1	34313	0.996515	0	1	34402	0.9991	0	1	34387	0.998664	0	1	34386	0.998635	0	1	34386	0.998635	0
AP013377	40138	1	40090	0.998804	0	1	40104	0.999153	0	1	40108	0.999253	0	1	40215	1.00192	0	1	40215	1.00192	0
AP013378	34514	1	34480	0.999015	0	1	34591	1.00223	0	1	34591	1.00223	0	1	34591	1.00223	0	1	34591	1.00223	0
AP013379	33989	1	33927	0.998176	0	1	34066	1.00227	0	1	34066	1.00227	0	1	34066	1.00227	0	1	34066	1.00227	0
AP013380	34478	1	34397	0.997651	0	1	34555	1.00223	0	1	34444	0.999014	0	1	34555	1.00223	0	1	34555	1.00223	0
AP013382	41230	1	41144	0.997914	0	1	41300	1.0017	0	1	41171	0.998569	0	1	41300	1.0017	0	1	41300	1.0017	0
AP013384	35473	1	35355	0.996674	0	1	35550	1.00217	0	1	35550	1.00217	0	1	35550	1.00217	0	1	35550	1.00217	0
AP013385	36025	1	35975	0.998612	0	1	35953	0.998001	0	1	36102	1.00214	0	1	36102	1.00214	0	1	36102	1.00214	0
AP013386	34952	1	34920	0.999084	0	1	34940	0.999657	0	1	34939	0.999628	0	1	34914	0.998913	0	1	34914	0.998913	0
AP013387	34473	1	34435	0.998898	0	1	34437	0.998956	0	1	34440	0.999043	0	1	34561	1.00255	0	1	34561	1.00255	0
AP013388	36799	1	36765	0.999076	0	1	36761	0.998967	0	1	36876	1.00209	0	1	36876	1.00209	0	1	36876	1.00209	0
AP013389	36730	1	36679	0.998611	0	1	36683	0.99872	0	1	36618	0.996951	0	1	36807	1.0021	0	1	36807	1.0021	0
AP013390	33823	1	33681	0.995802	0	1	33772	0.998492	0	1	33909	1.00254	0	1	33801	0.99935	0	1	33801	0.99935	0
AP013391	34434	1	34324	0.996805	0	1	34511	1.00224	0	1	34511	1.00224	0	1	34511	1.00224	0	1	34511	1.00224	0
AP013392	34445	1	34076	0.989287	0	1	34522	1.00224	0	1	34522	1.00224	0	1	34414	0.9991	0	1	34414	0.9991	0
AP013393	39693	1	39662	0.999219	0	1	39770	1.00194	0	1	39673	0.999496	0	1	39770	1.00194	0	1	39770	1.00194	0
AP013395	41059	1	40983	0.998149	0	1	41027	0.999221	0	1	41136	1.00188	0	1	41019	0.999026	0	1	41019	0.999026	0
AP013396	36966	1	37043	1.00208	0	1	37043	1.00208	0	1	37043	1.00208	0	1	36918	0.998702	0	1	36918	0.998702	0
AP013397	34966	1	34874	0.997369	0	1	34875	0.997397	0	1	35043	1.0022	0	1	35043	1.0022	0	1	35043	1.0022	0
AP013399	35327	1	35163	0.995358	0	1	35295	0.999094	0	1	35404	1.00218	0	1	35404	1.00218	0	1	35404	1.00218	0
AP013400	36021	1	35982	0.998917	0	1	36106	1.00236	0	1	35998	0.999361	0	1	35993	0.999223	0	1	35993	0.999223	0
AP013401	35059	1	35006	0.998488	0	1	35136	1.0022	0	1	35014	0.998716	0	1	35136	1.0022	0	1	35136	1.0022	0
AP013402	38437	1	38386	0.998673	0	1	38514	1.002	0	1	38379	0.998491	0	1	38405	0.999167	0	1	38405	0.999167	0
AP013403	42204	1	42128	0.998199	0	1	42281	1.00182	0	1	42281	1.00182	0	1	42281	1.00182	0	1	42281	1.00182	0
AP013404	32527	1	32604	1.00237	0	1	32604	1.00237	0	1	32604	1.00237	0	1	32604	1.00237	0	1	32604	1.00237	0
AP013405	35701	1	35643	0.998375	0	1	35778	1.00216	0	1	35778	1.00216	0	1	35778	1.00216	0	1	35778	1.00216	0
AP013406	37654	1	37596	0.99846	0	1	37731	1.00204	0	1	37604	0.998672	0	1	37638	0.999575	0	1	37638	0.999575	0
AP013407	33778	1	33632	0.995678	0	1	33748	0.999112	0	1	33855	1.00228	0	1	33733	0.998668	0	1	33733	0.998668	0
AP013408	32954	1	32913	0.998756	0	1	32942	0.999636	0	1	33031	1.00234	0	1	33031	1.00234	0	1	33031	1.00234	0
AP013411	35248	1	35205	0.99878	0	1	35325	1.00218	0	1	35192	0.998411	0	1	35325	1.00218	0	1	35325	1.00218	0
AP013412	34630	1	34707	1.00222	0	1	34707	1.00222	0	1	34588	0.998787	0	1	34707	1.00222	0	1	34707	1.00222	0
AP013413	38738	1	38694	0.998864	0	1	38815	1.00199	0	1	38706	0.999174	0	1	38712	0.999329	0	1	38712	0.999329	0
AP013415	38732	1	38809	1.00199	0	1	38809	1.00199	0	1	38723	0.999768	0	1	38698	0.999122	0	1	38698	0.999122	0
AP013416	39033	1	38991	0.998924	0	1	38993	0.998975	0	1	39011	0.999436	0	1	39110	1.00197	0	1	39110	1.00197	0
AP013417	39029	1	39007	0.999436	0	1	39106	1.00197	0	1	38988	0.998949	0	1	39016	0.999667	0	1	39016	0.999667	0
AP013418	39355	1	39303	0.998679	0	1	39432	1.00196	0	1	39287	0.998272	0	1	39322	0.999161	0	1	39322	0.999161	0
AP013421	33800	1	33758	0.998757	0	1	33877	1.00228	0	1	33767	0.999024	0	1	33877	1.00228	0	1	33877	1.00228	0
AP013422	33654	1	33543	0.996702	0	1	33731	1.00229	0	1	33614	0.998811	0	1	33731	1.00229	0	1	33731	1.00229	0
AP013423	33719	1	33631	0.99739	0	1	33796	1.00228	0	1	33680	0.998843	0	1	33688	0.999081	0	1	33688	0.999081	0
AP013424	33380	1	33290	0.997304	0	1	33336	0.998682	0	1	33457	1.00231	0	1	33345	0.998951	0	1	33345	0.998951	0
AP013425	32324	1	32288	0.998886	0	1	32401	1.00238	0	1	32401	1.00238	0	1	32293	0.999041	0	1	32293	0.999041	0
AP013426	37925	1	37894	0.999183	0	1	37882	0.998866	0	1	37900	0.999341	0	1	37893	0.999156	0	1	37893	0.999156	0
AP013427	37523	1	37468	0.998534	0	1	37600	1.00205	0	1	37600	1.00205	0	1	37600	1.00205	0	1	37600	1.00205	0
AP013429	36215	1	36109	0.997073	0	1	36180	0.999034	0	1	36179	0.999006	0	1	36292	1.00213	0	1	36292	1.00213	0
AP013430	33980	1	33864	0.996586	0	1	33960	0.999411	0	1	33914	0.998058	0	1	34057	1.00227	0	1	34057	1.00227	0
AP013431	33433	1	33306	0.996201	0	1	33510	1.0023	0	1	33348	0.997458	0	1	33510	1.0023	0	1	33510	1.0023	0
AP013432	32358	1	32225	0.99589	0	1	32299	0.998177	0	1	32435	1.00238	0	1	32435	1.00238	0	1	32435	1.00238	0
AP013433	33438	1	33352	0.997428	0	1	33515	1.0023	0	1	33377	0.998176	0	1	33515	1.0023	0	1	33515	1.0023	0
AP013434	33848	1	33781	0.998021	0	1	33925	1.00227	0	1	33803	0.998671	0	1	33925	1.00227	0	1	33925	1.00227	0
AP013435	32562	1	32490	0.997789	0	1	32639	1.00236	0	1	32509	0.998372	0	1	32639	1.00236	0	1	32639	1.00236	0
AP013437	38257	1	38190	0.998249	0	1	38218	0.998981	0	1	38212	0.998824	0	1	38219	0.999007	0	1	38219	0.999007	0
AP013438	39689	1	39589	0.99748	0	1	39661	0.999295	0	1	39766	1.00194	0	1	39766	1.00194	0	1	39766	1.00194	0
AP013442	39860	1	39778	0.997943	0	1	39951	1.00228	0	1	39951	1.00228	0	1	39828	0.999197	0	1	39828	0.999197	0
AP013443	39541	1	39621	1.00202	0	1	39480	0.998457	0	1	39504	0.999064	0	1	39511	0.999241	0	1	39511	0.999241	0
AP013444	37952	1	37866	0.997734	0	1	38029	1.00203	0	1	37893	0.998445	0	1	37929	0.999394	0	1	37929	0.999394	0
AP013445	38622	1	38569	0.998628	0	1	38706	1.00217	0	1	38581	0.998938	0	1	38706	1.00217	0	1	38706	1.00217	0
AP013446	32224	1	32169	0.998293	0	1	32301	1.00239	0	1	32197	0.999162	0	1	32301	1.00239	0	1	32301	1.00239	0
AP013449	31277	1	31170	0.996579	0	1	31354	1.00246	0	1	31354	1.00246	0	1	31354	1.00246	0	1	31354	1.00246	0
AP013450	31599	1	31496	0.99674	0	1	31516	0.997373	0	1	31676	1.00244	0	1	31676	1.00244	0	1	31676	1.00244	0
AP013452	32153	1	32082	0.997792	0	1	32125	0.999129	0	1	32089	0.99801	0	1	32230	1.00239	0	1	32230	1.00239	0
AP013453	36835	1	36781	0.998534	0	1	36912	1.00209	0	1	36798	0.998996	0	1	36796	0.998941	0	1	36796	0.998941	0
AP013454	36627	1	36612	0.99959	0	1	36581	0.998744	0	1	36607	0.999454	0	1	36612	0.99959	0	1	36612	0.99959	0
AP013455	36284	1	36174	0.996968	0	1	36361	1.00212	0	1	36361	1.00212	0	1	36361	1.00212	0	1	36361	1.00212	0
AP013456	35468	1	35545	1.00217	0	1	35401	0.998111	0	1	35430	0.998929	0	1	35545	1.00217	0	1	35545	1.00217	0
AP013457	38351	1	38295	0.99854	0	1	38320	0.999192	0	1	38431	1.00209	0	1	38431	1.00209	0	1	38431	1.00209	0
AP013458	36898	1	36813	0.997696	0	1	36851	0.998726	0	1	36975	1.00209	0	1	36975	1.00209	0	1	36975	1.00209	0
AP013459	38825	1	38770	0.998583	0	1	38788	0.999047	0	1	38755	0.998197	0	1	38786	0.998995	0	1	38786	0.998995	0
AP013460	39004	1	38947	0.998539	0	1	38970	0.999128	0	1	39081	1.00197	0	1	38941	0.998385	0	1	38941	0.998385	0
AP013462	37729	1	37806	1.00204	0	1	37806	1.00204	0	1	37719	0.999735	0	1	37699	0.999205	0	1	37699	0.999205	0
AP013463	37449	1	37526	1.00206	0	1	37526	1.00206	0	1	37382	0.998211	0	1	37526	1.00206	0	1	37526	1.00206	0
AP013464	35852	1	35772	0.997769	0	1	35929	1.00215	0	1	35929	1.00215	0	1	35817	0.999024	0	1	35817	0.999024	0
AP013466	34951	1	35028	1.0022	0	1	35028	1.0022	0	1	34897	0.998455	0	1	34919	0.999084	0	1	34919	0.999084	0
AP013468	35241	1	35318	1.00218	0	1	35318	1.00218	0	1	35185	0.998411	0	1	35318	1.00218	0	1	35318	1.00218	0
AP013470	34812	1	34733	0.997731	0	1	34788	0.999311	0	1	34763	0.998592	0	1	34889	1.00221	0	1	34889	1.00221	0
AP013471	35133	1	35055	0.99778	0	1	35210	1.00219	0	1	35088	0.998719	0	1	35210	1.00219	0	1	35210	1.00219	0
AP013472	34001	1	33909	0.997294	0	1	33960	0.998794	0	1	33970	0.999088	0	1	34078	1.00226	0	1	34078	1.00226	0
AP013473	34195	1	34094	0.997046	0	1	34149	0.998655	0	1	34130	0.998099	0	1	34272	1.00225	0	1	34272	1.00225	0
AP013474	35480	1	35372	0.996956	0	1	35434	0.998703	0	1	35376	0.997069	0	1	35446	0.999042	0	1	35446	0.999042	0
AP013475	34695	1	34661	0.99902	0	1	34772	1.00222	0	1	34772	1.00222	0	1	34772	1.00222	0	1	34772	1.00222	0
AP013477	39948	1	40025	1.00193	0	1	40025	1.00193	0	1	40025	1.00193	0	1	40025	1.00193	0	1	40025	1.00193	0
AP013479	42029	1	41873	0.996288	0	1	41997	0.999239	0	1	42106	1.00183	0	1	41995	0.999191	0	1	41995	0.999191	0
AP013480	34967	1	34810	0.99551	0	1	34946	0.999399	0	1	35044	1.0022	0	1	35044	1.0022	0	1	35044	1.0022	0
AP013481	36315	1	36298	0.999532	0	1	36290	0.999312	0	1	36256	0.998375	0	1	36266	0.998651	0	1	36266	0.998651	0
AP013482	36059	1	36019	0.998891	0	1	36136	1.00214	0	1	35996	0.998253	0	1	36136	1.00214	0	1	36136	1.00214	0
AP013483	30688	1	30765	1.00251	0	1	30765	1.00251	0	1	30639	0.998403	0	1	30765	1.00251	0	1	30765	1.00251	0
AP013485	32761	1	32735	0.999206	0	1	32715	0.998596	0	1	32848	1.00266	0	1	32848	1.00266	0	1	32848	1.00266	0
AP013486	30646	1	30575	0.997683	0	1	30723	1.00251	0	1	30600	0.998499	0	1	30723	1.00251	0	1	30723	1.00251	0
AP013488	30646	1	30612	0.998891	0	1	30723	1.00251	0	1	30615	0.998988	0	1	30597	0.998401	0	1	30597	0.998401	0
AP013489	30420	1	30336	0.997239	0	1	30497	1.00253	0	1	30365	0.998192	0	1	30497	1.00253	0	1	30497	1.00253	0
AP013490	32503	1	32474	0.999108	0	1	32459	0.998646	0	1	32467	0.998892	0	1	32449	0.998339	0	1	32449	0.998339	0
AP013492	31008	1	30978	0.999033	0	1	31085	1.00248	0	1	30974	0.998904	0	1	31085	1.00248	0	1	31085	1.00248	0
AP013493	31051	1	31139	1.00283	0	1	31021	0.999034	0	1	31139	1.00283	0	1	31027	0.999227	0	1	31027	0.999227	0
AP013494	31247	1	31180	0.997856	0	1	31237	0.99968	0	1	31165	0.997376	0	1	31235	0.999616	0	1	31235	0.999616	0
AP013495	32122	1	32096	0.999191	0	1	32100	0.999315	0	1	32080	0.998692	0	1	32075	0.998537	0	1	32075	0.998537	0
AP013496	31698	1	31633	0.997949	0	1	31633	0.997949	0	1	31775	1.00243	0	1	31660	0.998801	0	1	31660	0.998801	0
AP013497	31699	1	31494	0.993533	0	1	31659	0.998738	0	1	31776	1.00243	0	1	31776	1.00243	0	1	31776	1.00243	0
AP013500	32406	1	32340	0.997963	0	1	32374	0.999013	0	1	32323	0.997439	0	1	32365	0.998735	0	1	32365	0.998735	0
AP013501	32364	1	32303	0.998115	0	1	32441	1.00238	0	1	32306	0.998208	0	1	32314	0.998455	0	1	32314	0.998455	0
AP013503	38569	1	38532	0.999041	0	1	38646	1.002	0	1	38513	0.998548	0	1	38646	1.002	0	1	38646	1.002	0
AP013504	38514	1	38457	0.99852	0	1	38480	0.999117	0	1	38591	1.002	0	1	38591	1.002	0	1	38591	1.002	0
AP013505	38511	1	38432	0.997949	0	1	38470	0.998935	0	1	38588	1.002	0	1	38588	1.002	0	1	38588	1.002	0
AP013506	38411	1	38375	0.999063	0	1	38488	1.002	0	1	38488	1.002	0	1	38372	0.998985	0	1	38372	0.998985	0
AP013507	37334	1	37411	1.00206	0	1	37411	1.00206	0	1	37411	1.00206	0	1	37297	0.999009	0	1	37297	0.999009	0
AP013510	42335	1	42298	0.999126	0	1	42305	0.999291	0	1	42412	1.00182	0	1	42412	1.00182	0	1	42412	1.00182	0
AP013511	35735	1	35681	0.998489	0	1	35700	0.999021	0	1	35812	1.00215	0	1	35709	0.999272	0	1	35709	0.999272	0
AP013515	37598	1	37493	0.997207	0	1	37675	1.00205	0	1	37675	1.00205	0	1	37570	0.999255	0	1	37570	0.999255	0
AP013516	35191	1	35055	0.996135	0	1	35268	1.00219	0	1	35268	1.00219	0	1	35145	0.998693	0	1	35145	0.998693	0
AP013517	34524	1	34601	1.00223	0	1	34601	1.00223	0	1	34493	0.999102	0	1	34601	1.00223	0	1	34601	1.00223	0
AP013518	38921	1	38859	0.998407	0	1	38898	0.999409	0	1	39000	1.00203	0	1	39000	1.00203	0	1	39000	1.00203	0
AP013519	30352	1	30307	0.998517	0	1	30321	0.998979	0	1	30225	0.995816	0	1	30305	0.998452	0	1	30305	0.998452	0
AP013520	37934	1	37886	0.998735	0	1	38011	1.00203	0	1	37897	0.999025	0	1	37852	0.997838	0	1	37852	0.997838	0
AP013523	41982	1	41939	0.998976	0	1	42059	1.00183	0	1	41957	0.999405	0	1	41941	0.999023	0	1	41941	0.999023	0
AP013524	39717	1	39799	1.00206	0	1	39799	1.00206	0	1	39799	1.00206	0	1	39696	0.999471	0	1	39696	0.999471	0
AP013525	42608	1	42558	0.998827	0	1	42576	0.999249	0	1	42685	1.00181	0	1	42685	1.00181	0	1	42685	1.00181	0
AP013526	42608	1	42518	0.997888	0	1	42584	0.999437	0	1	42685	1.00181	0	1	42685	1.00181	0	1	42685	1.00181	0
AP013527	42638	1	42563	0.998241	0	1	42715	1.00181	0	1	42585	0.998757	0	1	42715	1.00181	0	1	42715	1.00181	0
AP013528	39371	1	39288	0.997892	0	1	39450	1.00201	0	1	39450	1.00201	0	1	39450	1.00201	0	1	39450	1.00201	0
AP013529	40572	1	40499	0.998201	0	1	40523	0.998792	0	1	40563	0.999778	0	1	40649	1.0019	0	1	40649	1.0019	0
AP013530	42200	1	42081	0.99718	0	1	42185	0.999645	0	1	42171	0.999313	0	1	42290	1.00213	0	1	42290	1.00213	0
AP013531	42230	1	42124	0.99749	0	1	42321	1.00215	0	1	42160	0.998342	0	1	42210	0.999526	0	1	42210	0.999526	0
AP013532	38241	1	38122	0.996888	0	1	38318	1.00201	0	1	38185	0.998536	0	1	38224	0.999555	0	1	38224	0.999555	0
AP013533	37887	1	37706	0.995223	0	1	37964	1.00203	0	1	37964	1.00203	0	1	37837	0.99868	0	1	37837	0.99868	0
AP013534	41065	1	41035	0.999269	0	1	41036	0.999294	0	1	41142	1.00188	0	1	41032	0.999196	0	1	41032	0.999196	0
AP013535	40289	1	40247	0.998958	0	1	40369	1.00199	0	1	40369	1.00199	0	1	40369	1.00199	0	1	40369	1.00199	0
AP013536	34130	1	34207	1.00226	0	1	34038	0.997304	0	1	34104	0.999238	0	1	34094	0.998945	0	1	34094	0.998945	0
AP013537	34933	1	34863	0.997996	0	1	35010	1.0022	0	1	34891	0.998798	0	1	35010	1.0022	0	1	35010	1.0022	0
AP013538	44705	1	44634	0.998412	0	1	44782	1.00172	0	1	44782	1.00172	0	1	44782	1.00172	0	1	44782	1.00172	0
AP013539	43444	1	43412	0.999263	0	1	43415	0.999332	0	1	43521	1.00177	0	1	43521	1.00177	0	1	43521	1.00177	0
AP013540	40866	1	40832	0.999168	0	1	40943	1.00188	0	1	40943	1.00188	0	1	40943	1.00188	0	1	40943	1.00188	0
AP013542	42564	1	42510	0.998731	0	1	42641	1.00181	0	1	42473	0.997862	0	1	42641	1.00181	0	1	42641	1.00181	0
AP013543	37553	1	37479	0.998029	0	1	37477	0.997976	0	1	37519	0.999095	0	1	37500	0.998589	0	1	37500	0.998589	0
AP013544	40564	1	40477	0.997855	0	1	40538	0.999359	0	1	40641	1.0019	0	1	40641	1.0019	0	1	40641	1.0019	0
AP013545	41803	1	41785	0.999569	0	1	41894	1.00218	0	1	41783	0.999522	0	1	41765	0.999091	0	1	41765	0.999091	0
AP013547	43552	1	43629	1.00177	0	1	43629	1.00177	0	1	43629	1.00177	0	1	43530	0.999495	0	1	43530	0.999495	0
AP013549	41987	1	41948	0.999071	0	1	42064	1.00183	0	1	42064	1.00183	0	1	42064	1.00183	0	1	42064	1.00183	0
AX059140	129908	1	129900	0.999938	0	1	129894	0.999892	0	1	129830	0.9994	0	1	129882	0.9998	0	1	129882	0.9998	0
AY027935	31508	1	31394	0.996382	0	1	31452	0.998223	0	1	31449	0.998127	0	1	31460	0.998477	0	1	31460	0.998477	0
AY034425	2322	1	2282	0.982773	0	1	2300	0.990525	0	1	2295	0.988372	0	1	2303	0.991817	0	1	2303	0.991817	0
AY039807	4100	1	4075	0.993902	0	1	4073	0.993415	0	1	4072	0.993171	0	1	4059	0.99	0	1	4059	0.99	0
AY050245	43106	1	42892	0.995035	0	1	43070	0.999165	0	1	43087	0.999559	0	1	43077	0.999327	0	1	43077	0.999327	0
AY055382	40149	1	40137	0.999701	0	1	40135	0.999651	0	1	40099	0.998755	0	1	40142	0.999826	0	1	40142	0.999826	0
AY078382	45503	1	45437	0.99855	0	1	45488	0.99967	0	1	45483	0.99956	0	1	45494	0.999802	0	1	45494	0.999802	0
AY082070	33507	1	33480	0.999194	0	1	33443	0.99809	0	1	33479	0.999164	0	1	33483	0.999284	0	1	33483	0.999284	0
AY129331	75931	1	75886	0.999407	0	1	75887	0.999421	0	1	75911	0.999737	0	1	75914	0.999776	0	1	75914	0.999776	0
AY129333	57050	1	57019	0.999457	0	1	57049	0.999982	0	1	57044	0.999895	0	1	57001	0.999141	0	1	57001	0.999141	0
AY129334	67480	1	67430	0.999259	0	1	67427	0.999215	0	1	67381	0.998533	0	1	67472	0.999881	0	1	67472	0.999881	0
AY129335	69777	1	69676	0.998553	0	1	69766	0.999842	0	1	69772	0.999928	0	1	69730	0.999326	0	1	69730	0.999326	0
AY129336	56276	1	56275	0.999982	0	1	56261	0.999733	0	1	56256	0.999645	0	1	56247	0.999485	0	1	56247	0.999485	0
AY129337	156102	1	156074	0.999821	0	1	156082	0.999872	0	1	156077	0.99984	0	1	156080	0.999859	0	1	156080	0.999859	0
AY129338	110865	1	110843	0.999802	0	1	110822	0.999612	0	1	110852	0.999883	0	1	110829	0.999675	0	1	110829	0.999675	0
AY129339	70797	1	70734	0.99911	0	1	70770	0.999619	0	1	70770	0.999619	0	1	70784	0.999816	0	1	70784	0.999816	0
AY131267	36466	1	36435	0.99915	0	1	36457	0.999753	0	1	36419	0.998711	0	1	36446	0.999452	0	1	36446	0.999452	0
AY135486	30636	1	30609	0.999119	0	1	30617	0.99938	0	1	30616	0.999347	0	1	30618	0.999412	0	1	30618	0.999412	0
AY176327	127395	1	127343	0.999592	0	1	127363	0.999749	0	1	127354	0.999678	0	1	127373	0.999827	0	1	127373	0.999827	0
AY216660	48836	1	48801	0.999283	0	1	48757	0.998382	0	1	48767	0.998587	0	1	48825	0.999775	0	1	48825	0.999775	0
AY236756	36674	1	36608	0.9982	0	1	36662	0.999673	0	1	36655	0.999482	0	1	36657	0.999536	0	1	36657	0.999536	0
AY308796	49902	1	49880	0.999559	0	1	49871	0.999379	0	1	49890	0.99976	0	1	49889	0.999739	0	1	49889	0.999739	0
AY368235	48024	1	47964	0.998751	0	1	47998	0.999459	0	1	47965	0.998771	0	1	48000	0.9995	0	1	48000	0.9995	0
AY370674	44385	1	44278	0.997589	0	1	44278	0.997589	0	1	44278	0.997589	0	1	44278	0.997589	0	1	44278	0.997589	0
AY441783	14946	1	14831	0.992306	0	1	14937	0.999398	0	1	14903	0.997123	0	1	14891	0.99632	0	1	14891	0.99632	0
AY500152	51277	1	51212	0.998732	0	1	51236	0.9992	0	1	51274	0.999941	0	1	51264	0.999746	0	1	51264	0.999746	0
AY500153	52250	1	52228	0.999579	0	1	52240	0.999809	0	1	52229	0.999598	0	1	52240	0.999809	0	1	52240	0.999809	0
AY508486	41708	1	41706	0.999952	0	1	41693	0.99964	0	1	41678	0.999281	0	1	41651	0.998633	0	1	41651	0.998633	0
AY510084	39786	1	39638	0.99628	0	1	39753	0.999171	0	1	39766	0.999497	0	1	39752	0.999145	0	1	39752	0.999145	0
AY539836	36748	1	36701	0.998721	0	1	36746	0.999946	0	1	36734	0.999619	0	1	36651	0.99736	0	1	36651	0.99736	0
AY576273	63649	1	63568	0.998727	0	1	63592	0.999104	0	1	63629	0.999686	0	1	63639	0.999843	0	1	63639	0.999843	0
AY576796	58638	1	58613	0.999574	0	1	58617	0.999642	0	1	58630	0.999864	0	1	58629	0.999847	0	1	58629	0.999847	0
AY583236	18855	1	18826	0.998462	0	1	18840	0.999204	0	1	18842	0.999311	0	1	18825	0.998409	0	1	18825	0.998409	0
AY605066	39166	1	39147	0.999515	0	1	39144	0.999438	0	1	39156	0.999745	0	1	39156	0.999745	0	1	39156	0.999745	0
AY605181	42415	1	42369	0.998915	0	1	42389	0.999387	0	1	42406	0.999788	0	1	42368	0.998892	0	1	42368	0.998892	0
AY616446	41092	1	40987	0.997445	0	1	41037	0.998662	0	1	41057	0.999148	0	1	41083	0.999781	0	1	41083	0.999781	0
AY625898	65195	1	65179	0.999755	0	1	65178	0.999739	0	1	65157	0.999417	0	1	65191	0.999939	0	1	65191	0.999939	0
AY699705	34704	1	34650	0.998444	0	1	34676	0.999193	0	1	34686	0.999481	0	1	34667	0.998934	0	1	34667	0.998934	0
AY714348	7107	1	7083	0.996623	0	1	7011	0.986492	0	1	7092	0.997889	0	1	7040	0.990573	0	1	7040	0.990573	0
AY730274	40793	1	40758	0.999142	0	1	40754	0.999044	0	1	40781	0.999706	0	1	40758	0.999142	0	1	40758	0.999142	0
AY736146	46900	1	46835	0.998614	0	1	46873	0.999424	0	1	46785	0.997548	0	1	46884	0.999659	0	1	46884	0.999659	0
AY739900	31080	1	31023	0.998166	0	1	31061	0.999389	0	1	31042	0.998777	0	1	31062	0.999421	0	1	31062	0.999421	0
AY751298	5577	1	5538	0.993007	0	1	5528	0.991214	0	1	5556	0.996235	0	1	5554	0.995876	0	1	5554	0.995876	0
AY769964	4530	1	4471	0.986976	0	1	4513	0.996247	0	1	4501	0.993598	0	1	4498	0.992936	0	1	4498	0.992936	0
AY848684	14935	1	14862	0.995112	0	1	14916	0.998728	0	1	14897	0.997456	0	1	14916	0.998728	0	1	14916	0.998728	0
AY848685	14937	1	14887	0.996653	0	1	14887	0.996653	0	1	14924	0.99913	0	1	14915	0.998527	0	1	14915	0.998527	0
AY848686	14954	1	14874	0.99465	0	1	14922	0.99786	0	1	14900	0.996389	0	1	14939	0.998997	0	1	14939	0.998997	0
AY848687	14939	1	14916	0.99846	0	1	14920	0.998728	0	1	14917	0.998527	0	1	14930	0.999398	0	1	14930	0.999398	0
AY848688	14942	1	14857	0.994311	0	1	14911	0.997925	0	1	14901	0.997256	0	1	14908	0.997725	0	1	14908	0.997725	0
AY848689	14927	1	14893	0.997722	0	1	14914	0.999129	0	1	14912	0.998995	0	1	14908	0.998727	0	1	14908	0.998727	0
AY855346	53325	1	53305	0.999625	0	1	53309	0.9997	0	1	53264	0.998856	0	1	53275	0.999062	0	1	53275	0.999062	0
AY939844	252401	1	252333	0.999731	0	1	252356	0.999822	0	1	252315	0.999659	0	1	252375	0.999897	0	1	252375	0.999897	0
AY940168	178249	1	178143	0.999405	0	1	178201	0.999731	0	1	178172	0.999568	0	1	178235	0.999921	0	1	178235	0.999921	0
AY954948	15603	1	15529	0.995257	0	1	15561	0.997308	0	1	15573	0.998077	0	1	15587	0.998975	0	1	15587	0.998975	0
AY954949	18199	1	18189	0.999451	0	1	18187	0.999341	0	1	17795	0.977801	0	1	18197	0.99989	0	1	18197	0.99989	0
AY954950	39620	1	39575	0.998864	0	1	39581	0.999016	0	1	39611	0.999773	0	1	39592	0.999293	0	1	39592	0.999293	0
AY954951	42732	1	42710	0.999485	0	1	42704	0.999345	0	1	42719	0.999696	0	1	42725	0.999836	0	1	42725	0.999836	0
AY954952	43883	1	43808	0.998291	0	1	43843	0.999088	0	1	43852	0.999294	0	1	43849	0.999225	0	1	43849	0.999225	0
AY954953	44283	1	44249	0.999232	0	1	44203	0.998193	0	1	44226	0.998713	0	1	44279	0.99991	0	1	44279	0.99991	0
AY954955	45861	1	45694	0.996359	0	1	45839	0.99952	0	1	45836	0.999455	0	1	45847	0.999695	0	1	45847	0.999695	0
AY954956	43095	1	43026	0.998399	0	1	43085	0.999768	0	1	43059	0.999165	0	1	43066	0.999327	0	1	43066	0.999327	0
AY954957	44777	1	44733	0.999017	0	1	44758	0.999576	0	1	44755	0.999509	0	1	44768	0.999799	0	1	44768	0.999799	0
AY954958	43681	1	43612	0.99842	0	1	43621	0.998626	0	1	43583	0.997756	0	1	43663	0.999588	0	1	43663	0.999588	0
AY954959	45286	1	45275	0.999757	0	1	45251	0.999227	0	1	45278	0.999823	0	1	45259	0.999404	0	1	45259	0.999404	0
AY954961	43155	1	43130	0.999421	0	1	43079	0.998239	0	1	43119	0.999166	0	1	43143	0.999722	0	1	43143	0.999722	0
AY954963	41902	1	41874	0.999332	0	1	41819	0.998019	0	1	41874	0.999332	0	1	41876	0.99938	0	1	41876	0.99938	0
AY954964	42802	1	42770	0.999252	0	1	42753	0.998855	0	1	42767	0.999182	0	1	42752	0.998832	0	1	42752	0.998832	0
AY954965	41690	1	41660	0.99928	0	1	41659	0.999256	0	1	41654	0.999136	0	1	41685	0.99988	0	1	41685	0.99988	0
AY954966	43231	1	43079	0.996484	0	1	43202	0.999329	0	1	43217	0.999676	0	1	43220	0.999746	0	1	43220	0.999746	0
AY954967	42431	1	42326	0.997525	0	1	42417	0.99967	0	1	42425	0.999859	0	1	42414	0.999599	0	1	42414	0.999599	0
AY954968	43440	1	43432	0.999816	0	1	43418	0.999494	0	1	43379	0.998596	0	1	43426	0.999678	0	1	43426	0.999678	0
AY954969	138715	1	138697	0.99987	0	1	138698	0.999877	0	1	138664	0.999632	0	1	138702	0.999906	0	1	138702	0.999906	0
AY962392	172963	1	172906	0.99967	0	1	172907	0.999676	0	1	172950	0.999925	0	1	172961	0.999988	0	1	172961	0.999988	0
BK000583	41724	1	41686	0.999089	0	1	41711	0.999688	0	1	41716	0.999808	0	1	41705	0.999545	0	1	41705	0.999545	0
CP000315	38092	1	37973	0.996876	0	1	38084	0.99979	0	1	38057	0.999081	0	1	38064	0.999265	0	1	38064	0.999265	0
CP000622	37446	1	37442	0.999893	0	1	37437	0.99976	0	1	37432	0.999626	0	1	37416	0.999199	0	1	37416	0.999199	0
CP000623	35741	1	35613	0.996419	0	1	35721	0.99944	0	1	35691	0.998601	0	1	35705	0.998993	0	1	35705	0.998993	0
CP000624	36690	1	36654	0.999019	0	1	36677	0.999646	0	1	36682	0.999782	0	1	36654	0.999019	0	1	36654	0.999019	0
CP000625	48674	1	48606	0.998603	0	1	48662	0.999753	0	1	48630	0.999096	0	1	48641	0.999322	0	1	48641	0.999322	0
CP000711	40207	1	40143	0.998408	0	1	40133	0.99816	0	1	40196	0.999726	0	1	40187	0.999503	0	1	40187	0.999503	0
CP002495	30505	1	30493	0.999607	0	1	30474	0.998984	0	1	30017	0.984003	0	1	30501	0.999869	0	1	30501	0.999869	0
CP002889	40758	1	40704	0.998675	0	1	40735	0.999436	0	1	40743	0.999632	0	1	40754	0.999902	0	1	40754	0.999902	0
CP003186	41938	1	41781	0.996256	0	1	41897	0.999022	0	1	41884	0.998712	0	1	41923	0.999642	0	1	41923	0.999642	0
CU468217	62337	1	62307	0.999519	0	1	62322	0.999759	0	1	62320	0.999727	0	1	62280	0.999086	0	1	62280	0.999086	0
D00624	4877	1	4815	0.987287	0	1	4853	0.995079	0	1	4833	0.990978	0	1	4855	0.995489	0	1	4855	0.995489	0
DQ003637	38867	1	38797	0.998199	0	1	38828	0.998997	0	1	38836	0.999202	0	1	38849	0.999537	0	1	38849	0.999537	0
DQ003640	48172	1	48159	0.99973	0	1	48153	0.999606	0	1	48111	0.998734	0	1	48157	0.999689	0	1	48157	0.999689	0
DQ003641	35822	1	35742	0.997767	0	1	35744	0.997823	0	1	35793	0.99919	0	1	35817	0.99986	0	1	35817	0.99986	0
DQ003642	38124	1	38090	0.999108	0	1	38090	0.999108	0	1	38089	0.999082	0	1	38061	0.998347	0	1	38061	0.998347	0
DQ029335	39503	1	39462	0.998962	0	1	39485	0.999544	0	1	39470	0.999165	0	1	39471	0.99919	0	1	39471	0.99919	0
DQ054536	28538	1	28353	0.993517	0	1	28522	0.999439	0	1	28501	0.998703	0	1	28536	0.99993	0	1	28536	0.99993	0
DQ079869	5486	1	5409	0.985964	0	1	5464	0.99599	0	1	5469	0.996901	0	1	5448	0.993073	0	1	5448	0.993073	0
DQ079870	6068	1	6034	0.994397	0	1	6036	0.994726	0	1	6039	0.995221	0	1	6017	0.991595	0	1	6017	0.991595	0
DQ079871	6071	1	6038	0.994564	0	1	6037	0.9944	0	1	6014	0.990611	0	1	6040	0.994894	0	1	6040	0.994894	0
DQ079872	6039	1	5934	0.982613	0	1	5996	0.99288	0	1	6021	0.997019	0	1	6033	0.999006	0	1	6033	0.999006	0
DQ079873	6068	1	6040	0.995386	0	1	5999	0.988629	0	1	6033	0.994232	0	1	6037	0.994891	0	1	6037	0.994891	0
DQ079874	6068	1	6008	0.990112	0	1	5999	0.988629	0	1	6047	0.996539	0	1	6045	0.99621	0	1	6045	0.99621	0
DQ079875	6065	1	6018	0.992251	0	1	6062	0.999505	0	1	6031	0.994394	0	1	6054	0.998186	0	1	6054	0.998186	0
DQ079876	6051	1	6019	0.994712	0	1	5991	0.990084	0	1	6034	0.997191	0	1	6038	0.997852	0	1	6038	0.997852	0
DQ079877	5538	1	5437	0.981762	0	1	5509	0.994763	0	1	5497	0.992597	0	1	5531	0.998736	0	1	5531	0.998736	0
DQ079878	6097	1	6062	0.994259	0	1	6071	0.995736	0	1	6065	0.994752	0	1	6059	0.993767	0	1	6059	0.993767	0
DQ079879	6259	1	6221	0.993929	0	1	6239	0.996805	0	1	6236	0.996325	0	1	6256	0.999521	0	1	6256	0.999521	0
DQ079881	5386	1	5316	0.987003	0	1	5374	0.997772	0	1	5348	0.992945	0	1	5359	0.994987	0	1	5359	0.994987	0
DQ079882	5386	1	5352	0.993687	0	1	5352	0.993687	0	1	5344	0.992202	0	1	5375	0.997958	0	1	5375	0.997958	0
DQ079883	5386	1	5300	0.984033	0	1	5378	0.998515	0	1	5318	0.987375	0	1	5376	0.998143	0	1	5376	0.998143	0
DQ079884	5386	1	5380	0.998886	0	1	5345	0.992388	0	1	5377	0.998329	0	1	5374	0.997772	0	1	5374	0.997772	0
DQ079885	5386	1	5324	0.988489	0	1	5359	0.994987	0	1	5378	0.998515	0	1	5370	0.997029	0	1	5370	0.997029	0
DQ079886	5386	1	5361	0.995358	0	1	5373	0.997586	0	1	5350	0.993316	0	1	5370	0.997029	0	1	5370	0.997029	0
DQ079887	5386	1	5338	0.991088	0	1	5343	0.992016	0	1	5360	0.995173	0	1	5379	0.9987	0	1	5379	0.9987	0
DQ079888	5386	1	5329	0.989417	0	1	5377	0.998329	0	1	5369	0.996844	0	1	5360	0.995173	0	1	5360	0.995173	0
DQ079889	5386	1	5357	0.994616	0	1	5373	0.997586	0	1	5345	0.992388	0	1	5360	0.995173	0	1	5360	0.995173	0
DQ079890	5386	1	5363	0.99573	0	1	5379	0.9987	0	1	5372	0.997401	0	1	5347	0.992759	0	1	5347	0.992759	0
DQ079891	5386	1	5377	0.998329	0	1	5351	0.993502	0	1	5382	0.999257	0	1	5373	0.997586	0	1	5373	0.997586	0
DQ079892	5386	1	5346	0.992573	0	1	5355	0.994244	0	1	5379	0.9987	0	1	5354	0.994059	0	1	5354	0.994059	0
DQ079893	5386	1	5356	0.99443	0	1	5353	0.993873	0	1	5343	0.992016	0	1	5347	0.992759	0	1	5347	0.992759	0
DQ079894	5386	1	5378	0.998515	0	1	5363	0.99573	0	1	5381	0.999072	0	1	5378	0.998515	0	1	5378	0.998515	0
DQ079895	5387	1	5343	0.991832	0	1	5363	0.995545	0	1	5350	0.993132	0	1	5371	0.99703	0	1	5371	0.99703	0
DQ079896	5540	1	5530	0.998195	0	1	5472	0.987726	0	1	5524	0.997112	0	1	5525	0.997292	0	1	5525	0.997292	0
DQ079897	5540	1	5504	0.993502	0	1	5472	0.987726	0	1	5524	0.997112	0	1	5525	0.997292	0	1	5525	0.997292	0
DQ079898	5540	1	5478	0.988809	0	1	5493	0.991516	0	1	5535	0.999097	0	1	5514	0.995307	0	1	5514	0.995307	0
DQ079899	5577	1	5527	0.991035	0	1	5554	0.995876	0	1	5535	0.992469	0	1	5544	0.994083	0	1	5544	0.994083	0
DQ079901	5577	1	5562	0.99731	0	1	5572	0.999103	0	1	5564	0.997669	0	1	5545	0.994262	0	1	5545	0.994262	0
DQ079902	5577	1	5557	0.996414	0	1	5509	0.987807	0	1	5550	0.995159	0	1	5541	0.993545	0	1	5541	0.993545	0
DQ079903	5577	1	5503	0.986731	0	1	5569	0.998566	0	1	5541	0.993545	0	1	5553	0.995697	0	1	5553	0.995697	0
DQ079904	5529	1	5476	0.990414	0	1	5475	0.990233	0	1	5485	0.992042	0	1	5474	0.990052	0	1	5474	0.990052	0
DQ079905	5529	1	5469	0.989148	0	1	5502	0.995117	0	1	5440	0.983903	0	1	5519	0.998191	0	1	5519	0.998191	0
DQ079906	5529	1	5525	0.999277	0	1	5510	0.996564	0	1	5512	0.996925	0	1	5515	0.997468	0	1	5515	0.997468	0
DQ079907	5529	1	5524	0.999096	0	1	5522	0.998734	0	1	5510	0.996564	0	1	5519	0.998191	0	1	5519	0.998191	0
DQ079908	5486	1	5435	0.990704	0	1	5462	0.995625	0	1	5459	0.995078	0	1	5448	0.993073	0	1	5448	0.993073	0
DQ079909	5486	1	5405	0.985235	0	1	5450	0.993438	0	1	5484	0.999635	0	1	5477	0.998359	0	1	5477	0.998359	0
DQ085810	6089	1	6075	0.997701	0	1	6035	0.991132	0	1	6084	0.999179	0	1	6052	0.993923	0	1	6052	0.993923	0
DQ114220	30505	1	30492	0.999574	0	1	30472	0.998918	0	1	30472	0.998918	0	1	30498	0.999771	0	1	30498	0.999771	0
DQ121662	46072	1	46003	0.998502	0	1	46059	0.999718	0	1	46057	0.999674	0	1	46038	0.999262	0	1	46038	0.999262	0
DQ126339	39104	1	38999	0.997315	0	1	39082	0.999437	0	1	39099	0.999872	0	1	39091	0.999668	0	1	39091	0.999668	0
DQ150593	37974	1	37909	0.998288	0	1	37955	0.9995	0	1	37934	0.998947	0	1	37923	0.998657	0	1	37923	0.998657	0
DQ163912	39199	1	39192	0.999821	0	1	39191	0.999796	0	1	39158	0.998954	0	1	39197	0.999949	0	1	39197	0.999949	0
DQ163913	42999	1	42977	0.999488	0	1	42972	0.999372	0	1	42976	0.999465	0	1	42959	0.99907	0	1	42959	0.99907	0
DQ163914	43365	1	43252	0.997394	0	1	43354	0.999746	0	1	43327	0.999124	0	1	43340	0.999423	0	1	43340	0.999423	0
DQ163915	49639	1	49599	0.999194	0	1	49630	0.999819	0	1	49617	0.999557	0	1	49571	0.99863	0	1	49571	0.99863	0
DQ163917	66015	1	65933	0.998758	0	1	65995	0.999697	0	1	66005	0.999849	0	1	66013	0.99997	0	1	66013	0.99997	0
DQ203855	44856	1	44840	0.999643	0	1	44798	0.998707	0	1	44821	0.99922	0	1	44825	0.999309	0	1	44825	0.999309	0
DQ222853	37253	1	37193	0.998389	0	1	37206	0.998738	0	1	37242	0.999705	0	1	37246	0.999812	0	1	37246	0.999812	0
DQ227763	30510	1	30493	0.999443	0	1	30493	0.999443	0	1	30477	0.998918	0	1	30497	0.999574	0	1	30497	0.999574	0
DQ227764	27453	1	27416	0.998652	0	1	27417	0.998689	0	1	27441	0.999563	0	1	27412	0.998507	0	1	27412	0.998507	0
DQ289555	40867	1	40776	0.997773	0	1	40840	0.999339	0	1	40852	0.999633	0	1	40837	0.999266	0	1	40837	0.999266	0
DQ289556	37373	1	37326	0.998742	0	1	37371	0.999946	0	1	37354	0.999492	0	1	37367	0.999839	0	1	37367	0.999839	0
DQ320509	38239	1	38223	0.999582	0	1	38230	0.999765	0	1	38206	0.999137	0	1	38207	0.999163	0	1	38207	0.999163	0
DQ386162	30664	1	30633	0.998989	0	1	30647	0.999446	0	1	30638	0.999152	0	1	30643	0.999315	0	1	30643	0.999315	0
DQ394806	37131	1	37085	0.998761	0	1	37107	0.999354	0	1	37130	0.999973	0	1	37116	0.999596	0	1	37116	0.999596	0
DQ394807	35594	1	35551	0.998792	0	1	35589	0.99986	0	1	35589	0.99986	0	1	35570	0.999326	0	1	35570	0.999326	0
DQ394808	35992	1	35976	0.999555	0	1	35977	0.999583	0	1	35960	0.999111	0	1	35965	0.99925	0	1	35965	0.99925	0
DQ394809	34897	1	34862	0.998997	0	1	34876	0.999398	0	1	34865	0.999083	0	1	34888	0.999742	0	1	34888	0.999742	0
DQ394810	33641	1	33538	0.996938	0	1	33587	0.998395	0	1	33516	0.996284	0	1	33626	0.999554	0	1	33626	0.999554	0
DQ398041	74483	1	74401	0.998899	0	1	74464	0.999745	0	1	74446	0.999503	0	1	74465	0.999758	0	1	74465	0.999758	0
DQ398042	42289	1	42214	0.998226	0	1	42273	0.999622	0	1	42274	0.999645	0	1	42273	0.999622	0	1	42273	0.999622	0
DQ398043	52047	1	51907	0.99731	0	1	52032	0.999712	0	1	52034	0.99975	0	1	52038	0.999827	0	1	52038	0.999827	0
DQ398044	70654	1	70595	0.999165	0	1	70633	0.999703	0	1	70624	0.999575	0	1	70646	0.999887	0	1	70646	0.999887	0
DQ398045	56852	1	56821	0.999455	0	1	56817	0.999384	0	1	56837	0.999736	0	1	56808	0.999226	0	1	56808	0.999226	0
DQ398047	64494	1	64457	0.999426	0	1	64476	0.999721	0	1	64486	0.999876	0	1	64487	0.999891	0	1	64487	0.999891	0
DQ398048	67188	1	67163	0.999628	0	1	66989	0.997038	0	1	67148	0.999405	0	1	67154	0.999494	0	1	67154	0.999494	0
DQ398049	69059	1	69018	0.999406	0	1	69030	0.99958	0	1	69034	0.999638	0	1	69019	0.999421	0	1	69019	0.999421	0
DQ398050	56692	1	56682	0.999824	0	1	56670	0.999612	0	1	56681	0.999806	0	1	56683	0.999841	0	1	56683	0.999841	0
DQ398051	64787	1	64767	0.999691	0	1	64741	0.99929	0	1	64763	0.99963	0	1	64760	0.999583	0	1	64760	0.999583	0
DQ398053	153766	1	153689	0.999499	0	1	153746	0.99987	0	1	153731	0.999772	0	1	153723	0.99972	0	1	153723	0.99972	0
DQ426904	34525	1	34434	0.997364	0	1	34478	0.998639	0	1	34486	0.99887	0	1	34499	0.999247	0	1	34499	0.999247	0
DQ426905	34600	1	34537	0.998179	0	1	34535	0.998121	0	1	34546	0.998439	0	1	34574	0.999249	0	1	34574	0.999249	0
DQ466086	56538	1	55895	0.988627	0	1	55895	0.988627	0	1	55895	0.988627	0	1	55895	0.988627	0	1	55895	0.988627	0
DQ500118	60195	1	60163	0.999468	0	1	60169	0.999568	0	1	60130	0.99892	0	1	60160	0.999419	0	1	60160	0.999419	0
DQ530359	43128	1	42990	0.9968	0	1	43113	0.999652	0	1	43058	0.998377	0	1	43097	0.999281	0	1	43097	0.999281	0
DQ530360	43145	1	43032	0.997381	0	1	43138	0.999838	0	1	43131	0.999676	0	1	43144	0.999977	0	1	43144	0.999977	0
DQ530361	44061	1	44054	0.999841	0	1	44046	0.99966	0	1	44038	0.999478	0	1	43943	0.997322	0	1	43943	0.997322	0
DQ530362	43189	1	43176	0.999699	0	1	43119	0.998379	0	1	43183	0.999861	0	1	43161	0.999352	0	1	43161	0.999352	0
DQ535032	79232	1	79173	0.999255	0	1	79190	0.99947	0	1	79189	0.999457	0	1	79215	0.999785	0	1	79215	0.999785	0
DQ777876	44520	1	44479	0.999079	0	1	44483	0.999169	0	1	44490	0.999326	0	1	44504	0.999641	0	1	44504	0.999641	0
DQ834250	44041	1	44010	0.999296	0	1	44037	0.999909	0	1	44025	0.999637	0	1	43999	0.999046	0	1	43999	0.999046	0
DQ836063	3573	1	3536	0.989645	0	1	3548	0.993003	0	1	3568	0.998601	0	1	3549	0.993283	0	1	3549	0.993283	0
DQ838728	33613	1	33587	0.999226	0	1	33606	0.999792	0	1	33608	0.999851	0	1	33601	0.999643	0	1	33601	0.999643	0
DQ864624	40539	1	40507	0.999211	0	1	40517	0.999457	0	1	40509	0.99926	0	1	40508	0.999235	0	1	40508	0.999235	0
DQ904452	165890	1	165801	0.999463	0	1	165879	0.999934	0	1	165817	0.99956	0	1	165866	0.999855	0	1	165866	0.999855	0
DQ908929	42140	1	42101	0.999075	0	1	42093	0.998885	0	1	42111	0.999312	0	1	42121	0.999549	0	1	42121	0.999549	0
DQ997624	152372	1	152337	0.99977	0	1	152337	0.99977	0	1	152354	0.999882	0	1	152367	0.999967	0	1	152367	0.999967	0
EF056009	70153	1	70101	0.999259	0	1	70104	0.999302	0	1	70127	0.999629	0	1	70080	0.998959	0	1	70080	0.998959	0
EF057797	38197	1	38159	0.999005	0	1	38170	0.999293	0	1	38175	0.999424	0	1	38196	0.999974	0	1	38196	0.999974	0
EF068134	4184	1	4162	0.994742	0	1	4168	0.996176	0	1	4165	0.995459	0	1	4170	0.996654	0	1	4170	0.996654	0
EF108464	3569	1	3530	0.989073	0	1	3557	0.996638	0	1	3529	0.988792	0	1	3555	0.996077	0	1	3555	0.996077	0
EF108465	3569	1	3501	0.980947	0	1	3528	0.988512	0	1	3546	0.993556	0	1	3536	0.990754	0	1	3536	0.990754	0
EF116926	36019	1	36010	0.99975	0	1	35993	0.999278	0	1	36007	0.999667	0	1	35995	0.999334	0	1	35995	0.999334	0
EF160123	45445	1	45246	0.995621	0	1	45246	0.995621	0	1	45246	0.995621	0	1	45246	0.995621	0	1	45246	0.995621	0
EF177456	42572	1	42502	0.998356	0	1	42306	0.993752	0	1	42497	0.998238	0	1	42550	0.999483	0	1	42550	0.999483	0
EF204940	3569	1	3503	0.981507	0	1	3551	0.994957	0	1	3548	0.994116	0	1	3561	0.997758	0	1	3561	0.997758	0
EF207558	38528	1	38485	0.998884	0	1	38519	0.999766	0	1	38495	0.999143	0	1	38472	0.998547	0	1	38472	0.998547	0
EF437941	164270	1	164226	0.999732	0	1	164189	0.999507	0	1	164222	0.999708	0	1	164244	0.999842	0	1	164244	0.999842	0
EF455602	34659	1	34614	0.998702	0	1	34618	0.998817	0	1	34623	0.998961	0	1	34626	0.999048	0	1	34626	0.999048	0
EF469154	170523	1	170477	0.99973	0	1	170520	0.999982	0	1	170453	0.999589	0	1	170498	0.999853	0	1	170498	0.999853	0
EF523948	52414	1	52371	0.99918	0	1	52395	0.999638	0	1	52410	0.999924	0	1	52396	0.999657	0	1	52396	0.999657	0
EF529515	35543	1	35526	0.999522	0	1	35515	0.999212	0	1	35533	0.999719	0	1	35502	0.998846	0	1	35502	0.998846	0
EF579802	46365	1	46310	0.998814	0	1	46335	0.999353	0	1	46296	0.998512	0	1	46349	0.999655	0	1	46349	0.999655	0
EF602154	47382	1	47355	0.99943	0	1	47351	0.999346	0	1	47366	0.999662	0	1	47349	0.999304	0	1	47349	0.999304	0
EU078592	42925	1	42876	0.998858	0	1	42883	0.999022	0	1	42909	0.999627	0	1	42913	0.99972	0	1	42913	0.99972	0
EU100883	84201	1	84003	0.997648	0	1	84183	0.999786	0	1	84200	0.999988	0	1	84166	0.999584	0	1	84166	0.999584	0
EU124666	37313	1	37279	0.999089	0	1	37299	0.999625	0	1	37267	0.998767	0	1	37268	0.998794	0	1	37268	0.998794	0
EU197055	316674	1	316619	0.999826	0	1	316646	0.999912	0	1	316645	0.999908	0	1	316647	0.999915	0	1	316647	0.999915	0
EU203571	53746	1	53640	0.998028	0	1	53728	0.999665	0	1	53671	0.998605	0	1	53733	0.999758	0	1	53733	0.999758	0
EU221285	29305	1	29088	0.992595	0	1	29295	0.999659	0	1	29255	0.998294	0	1	29276	0.99901	0	1	29276	0.99901	0
EU272036	36632	1	36602	0.999181	0	1	36628	0.999891	0	1	36576	0.998471	0	1	36593	0.998935	0	1	36593	0.998935	0
EU272037	36885	1	36875	0.999729	0	1	36834	0.998617	0	1	36870	0.999593	0	1	36853	0.999132	0	1	36853	0.999132	0
EU311208	63395	1	63340	0.999132	0	1	63379	0.999748	0	1	63364	0.999511	0	1	63380	0.999763	0	1	63380	0.999763	0
EU340421	31841	1	31783	0.998178	0	1	31794	0.998524	0	1	31798	0.99865	0	1	31831	0.999686	0	1	31831	0.999686	0
EU408779	14398	1	14353	0.996875	0	1	14379	0.99868	0	1	14346	0.996388	0	1	14366	0.997777	0	1	14366	0.997777	0
EU409559	49433	1	49327	0.997856	0	1	49432	0.99998	0	1	49427	0.999879	0	1	49407	0.999474	0	1	49407	0.999474	0
EU547803	38815	1	38712	0.997346	0	1	38712	0.997346	0	1	38712	0.997346	0	1	38712	0.997346	0	1	38712	0.997346	0
EU568876	41901	1	41836	0.998449	0	1	41869	0.999236	0	1	41876	0.999403	0	1	41859	0.998998	0	1	41859	0.998998	0
EU570103	43016	1	42984	0.999256	0	1	42996	0.999535	0	1	42994	0.999489	0	1	43013	0.99993	0	1	43013	0.99993	0
EU588980	38753	1	38528	0.994194	0	1	38735	0.999536	0	1	38726	0.999303	0	1	38715	0.999019	0	1	38715	0.999019	0
EU622808	18753	1	18662	0.995147	0	1	18715	0.997974	0	1	18746	0.999627	0	1	18730	0.998774	0	1	18730	0.998774	0
EU676000	64511	1	64495	0.999752	0	1	64493	0.999721	0	1	64434	0.998806	0	1	64493	0.999721	0	1	64493	0.999721	0
EU717894	44080	1	43998	0.99814	0	1	44066	0.999682	0	1	44064	0.999637	0	1	44035	0.998979	0	1	44035	0.998979	0
EU719189	50930	1	50857	0.998567	0	1	50882	0.999058	0	1	50910	0.999607	0	1	50916	0.999725	0	1	50916	0.999725	0
EU734170	38677	1	38535	0.996329	0	1	38535	0.996329	0	1	38535	0.996329	0	1	38535	0.996329	0	1	38535	0.996329	0
EU734171	39816	1	39749	0.998317	0	1	39749	0.998317	0	1	39749	0.998317	0	1	39749	0.998317	0	1	39749	0.998317	0
EU734172	39252	1	39201	0.998701	0	1	39201	0.998701	0	1	39201	0.998701	0	1	39201	0.998701	0	1	39201	0.998701	0
EU734174	38841	1	38798	0.998893	0	1	38798	0.998893	0	1	38798	0.998893	0	1	38798	0.998893	0	1	38798	0.998893	0
EU744248	53572	1	53539	0.999384	0	1	53566	0.999888	0	1	53527	0.99916	0	1	53571	0.999981	0	1	53571	0.999981	0
EU744249	51478	1	51456	0.999573	0	1	51448	0.999417	0	1	51464	0.999728	0	1	51477	0.999981	0	1	51477	0.999981	0
EU744250	52892	1	52843	0.999074	0	1	52878	0.999735	0	1	52848	0.999168	0	1	52855	0.9993	0	1	52855	0.9993	0
EU744251	50968	1	50875	0.998175	0	1	50941	0.99947	0	1	50953	0.999706	0	1	50924	0.999137	0	1	50924	0.999137	0
EU744252	51621	1	51585	0.999303	0	1	51602	0.999632	0	1	51586	0.999322	0	1	51615	0.999884	0	1	51615	0.999884	0
EU770221	69904	1	69746	0.99774	0	1	69876	0.999599	0	1	69883	0.9997	0	1	69891	0.999814	0	1	69891	0.999814	0
EU771092	19282	1	19196	0.99554	0	1	19261	0.998911	0	1	19244	0.998029	0	1	19236	0.997614	0	1	19236	0.997614	0
EU816589	68090	1	68045	0.999339	0	1	68067	0.999662	0	1	68069	0.999692	0	1	68075	0.99978	0	1	68075	0.99978	0
EU816590	58037	1	57939	0.998311	0	1	58010	0.999535	0	1	58016	0.999638	0	1	58021	0.999724	0	1	58021	0.999724	0
EU816591	75811	1	75725	0.998866	0	1	75787	0.999683	0	1	75777	0.999552	0	1	75795	0.999789	0	1	75795	0.999789	0
EU822883	37635	1	37562	0.99806	0	1	37618	0.999548	0	1	37612	0.999389	0	1	37602	0.999123	0	1	37602	0.999123	0
EU826466	164602	1	164566	0.999781	0	1	164597	0.99997	0	1	164582	0.999878	0	1	164573	0.999824	0	1	164573	0.999824	0
EU826468	154906	1	154828	0.999496	0	1	154873	0.999787	0	1	154898	0.999948	0	1	154897	0.999942	0	1	154897	0.999942	0
EU826469	154017	1	154013	0.999974	0	1	154003	0.999909	0	1	154003	0.999909	0	1	154001	0.999896	0	1	154001	0.999896	0
EU826470	49487	1	49482	0.999899	0	1	49479	0.999838	0	1	49459	0.999434	0	1	49428	0.998808	0	1	49428	0.998808	0
EU826471	155372	1	155286	0.999446	0	1	155369	0.999981	0	1	155334	0.999755	0	1	155352	0.999871	0	1	155352	0.999871	0
EU849489	40287	1	40148	0.99655	0	1	40282	0.999876	0	1	40268	0.999528	0	1	40275	0.999702	0	1	40275	0.999702	0
EU855793	35638	1	35629	0.999747	0	1	35619	0.999467	0	1	35546	0.997418	0	1	35615	0.999355	0	1	35615	0.999355	0
EU861005	45344	1	45290	0.998809	0	1	45331	0.999713	0	1	45313	0.999316	0	1	45326	0.999603	0	1	45326	0.999603	0
EU863408	166418	1	166383	0.99979	0	1	166404	0.999916	0	1	166364	0.999676	0	1	166398	0.99988	0	1	166398	0.99988	0
EU876853	47453	1	47408	0.999052	0	1	47402	0.998925	0	1	47450	0.999937	0	1	47435	0.999621	0	1	47435	0.999621	0
FJ000341	40975	1	40917	0.998585	0	1	40945	0.999268	0	1	40942	0.999195	0	1	40949	0.999365	0	1	40949	0.999365	0
FJ008913	44929	1	44834	0.997886	0	1	44900	0.999355	0	1	44882	0.998954	0	1	44898	0.99931	0	1	44898	0.99931	0
FJ168659	47057	1	47020	0.999214	0	1	47037	0.999575	0	1	47034	0.999511	0	1	47040	0.999639	0	1	47040	0.999639	0
FJ168660	64562	1	64538	0.999628	0	1	64519	0.999334	0	1	64513	0.999241	0	1	64541	0.999675	0	1	64541	0.999675	0
FJ168662	64618	1	64597	0.999675	0	1	64602	0.999752	0	1	64578	0.999381	0	1	64614	0.999938	0	1	64614	0.999938	0
FJ174690	58471	1	58362	0.998136	0	1	58442	0.999504	0	1	58377	0.998392	0	1	58464	0.99988	0	1	58464	0.99988	0
FJ174691	68952	1	68865	0.998738	0	1	68937	0.999782	0	1	68922	0.999565	0	1	68929	0.999666	0	1	68929	0.999666	0
FJ174692	58554	1	58528	0.999556	0	1	58549	0.999915	0	1	58540	0.999761	0	1	58544	0.999829	0	1	58544	0.999829	0
FJ174694	68450	1	68389	0.999109	0	1	68424	0.99962	0	1	68433	0.999752	0	1	68445	0.999927	0	1	68445	0.999927	0
FJ226752	35525	1	35455	0.99803	0	1	35495	0.999156	0	1	35508	0.999521	0	1	35518	0.999803	0	1	35518	0.999803	0
FJ230960	132562	1	132305	0.998061	0	1	132541	0.999842	0	1	132545	0.999872	0	1	132533	0.999781	0	1	132533	0.999781	0
FJ236310	34882	1	34804	0.997764	0	1	34867	0.99957	0	1	34821	0.998251	0	1	34869	0.999627	0	1	34869	0.999627	0
FJ373894	158006	1	157973	0.999791	0	1	157955	0.999677	0	1	157954	0.999671	0	1	157983	0.999854	0	1	157983	0.999854	0
FJ409640	38497	1	38368	0.996649	0	1	38432	0.998312	0	1	38481	0.999584	0	1	38490	0.999818	0	1	38490	0.999818	0
FJ429185	60074	1	59985	0.998518	0	1	60043	0.999484	0	1	60041	0.999451	0	1	60047	0.999551	0	1	60047	0.999551	0
FJ483837	3412	1	3390	0.993552	0	1	3403	0.997362	0	1	3315	0.971571	0	1	3408	0.998828	0	1	3408	0.998828	0
FJ483838	3393	1	3325	0.979959	0	1	3383	0.997053	0	1	3380	0.996169	0	1	3353	0.988211	0	1	3353	0.988211	0
FJ483839	3458	1	3400	0.983227	0	1	3420	0.989011	0	1	3419	0.988722	0	1	3435	0.993349	0	1	3435	0.993349	0
FJ483840	4218	1	4158	0.985775	0	1	4179	0.990754	0	1	4194	0.99431	0	1	4192	0.993836	0	1	4192	0.993836	0
FJ483841	4221	1	4176	0.989339	0	1	4212	0.997868	0	1	4215	0.998579	0	1	4201	0.995262	0	1	4201	0.995262	0
FJ483842	4218	1	4140	0.981508	0	1	4216	0.999526	0	1	4188	0.992888	0	1	4212	0.998578	0	1	4212	0.998578	0
FJ483843	4218	1	4208	0.997629	0	1	4216	0.999526	0	1	4201	0.99597	0	1	4201	0.99597	0	1	4201	0.99597	0
FJ483844	4219	1	4171	0.988623	0	1	4180	0.990756	0	1	4177	0.990045	0	1	4172	0.98886	0	1	4172	0.98886	0
FJ539132	4241	1	4124	0.972412	0	1	4234	0.998349	0	1	4228	0.996935	0	1	4216	0.994105	0	1	4216	0.994105	0
FJ539133	4243	1	4199	0.98963	0	1	4212	0.992694	0	1	4233	0.997643	0	1	4239	0.999057	0	1	4239	0.999057	0
FJ539134	4273	1	4249	0.994383	0	1	4261	0.997192	0	1	4271	0.999532	0	1	4248	0.994149	0	1	4248	0.994149	0
FJ539135	4273	1	4248	0.994149	0	1	4262	0.997426	0	1	4237	0.991575	0	1	4258	0.99649	0	1	4258	0.99649	0
FJ591094	73325	1	73266	0.999195	0	1	73309	0.999782	0	1	73311	0.999809	0	1	73292	0.99955	0	1	73292	0.99955	0
FJ641182	69378	1	69344	0.99951	0	1	69364	0.999798	0	1	69327	0.999265	0	1	69370	0.999885	0	1	69370	0.999885	0
FJ706171	29074	1	28971	0.996457	0	1	29067	0.999759	0	1	29026	0.998349	0	1	29058	0.99945	0	1	29058	0.99945	0
FJ706172	29017	1	28960	0.998036	0	1	28996	0.999276	0	1	28969	0.998346	0	1	29002	0.999483	0	1	29002	0.999483	0
FJ792813	21115	1	21014	0.995217	0	1	21084	0.998532	0	1	21068	0.997774	0	1	21069	0.997821	0	1	21069	0.997821	0
FJ839692	165429	1	165383	0.999722	0	1	165409	0.999879	0	1	165386	0.99974	0	1	165418	0.999934	0	1	165418	0.999934	0
FJ839693	168394	1	168361	0.999804	0	1	168383	0.999935	0	1	168332	0.999632	0	1	168382	0.999929	0	1	168382	0.999929	0
FJ848881	28144	1	28044	0.996447	0	1	28137	0.999751	0	1	28135	0.99968	0	1	28108	0.998721	0	1	28108	0.998721	0
FJ848882	32182	1	32113	0.997856	0	1	32152	0.999068	0	1	32151	0.999037	0	1	32174	0.999751	0	1	32174	0.999751	0
FJ848883	29459	1	29377	0.997216	0	1	29441	0.999389	0	1	29445	0.999525	0	1	29423	0.998778	0	1	29423	0.998778	0
FJ848884	28643	1	28636	0.999756	0	1	28607	0.998743	0	1	28599	0.998464	0	1	28611	0.998883	0	1	28611	0.998883	0
FJ848885	28625	1	28585	0.998603	0	1	28615	0.999651	0	1	28607	0.999371	0	1	28589	0.998742	0	1	28589	0.998742	0
FJ849058	5386	1	5355	0.994244	0	1	5374	0.997772	0	1	5330	0.989603	0	1	5360	0.995173	0	1	5360	0.995173	0
FJ904927	6842	1	6830	0.998246	0	1	6831	0.998392	0	1	6801	0.994008	0	1	6829	0.9981	0	1	6829	0.9981	0
FJ937737	62715	1	62684	0.999506	0	1	62696	0.999697	0	1	62695	0.999681	0	1	62711	0.999936	0	1	62711	0.999936	0
FJ965538	37184	1	37156	0.999247	0	1	37177	0.999812	0	1	37175	0.999758	0	1	37162	0.999408	0	1	37162	0.999408	0
FJ973624	41441	1	41348	0.997756	0	1	41435	0.999855	0	1	41316	0.996984	0	1	41432	0.999783	0	1	41432	0.999783	0
FJ982340	39896	1	39829	0.998321	0	1	39875	0.999474	0	1	39881	0.999624	0	1	39876	0.999499	0	1	39876	0.999499	0
FM163528	39136	1	39067	0.998237	0	1	39085	0.998697	0	1	39105	0.999208	0	1	39118	0.99954	0	1	39118	0.99954	0
FM180578	57248	1	57128	0.997904	0	1	57226	0.999616	0	1	57241	0.999878	0	1	57203	0.999214	0	1	57203	0.999214	0
FM201281	64427	1	64405	0.999659	0	1	64418	0.99986	0	1	64402	0.999612	0	1	64414	0.999798	0	1	64414	0.999798	0
FM201282	66530	1	66465	0.999023	0	1	66503	0.999594	0	1	66511	0.999714	0	1	66504	0.999609	0	1	66504	0.999609	0
FM887021	66390	1	66336	0.999187	0	1	66364	0.999608	0	1	66370	0.999699	0	1	66331	0.999111	0	1	66331	0.999111	0
FM897211	66235	1	66007	0.996558	0	1	66199	0.999456	0	1	66225	0.999849	0	1	66193	0.999366	0	1	66193	0.999366	0
FN297812	42612	1	42577	0.999179	0	1	42602	0.999765	0	1	42523	0.997911	0	1	42602	0.999765	0	1	42602	0.999765	0
FN391954	31276	1	31229	0.998497	0	1	31272	0.999872	0	1	31248	0.999105	0	1	31261	0.99952	0	1	31261	0.99952	0
FN594518	43144	1	42726	0.990312	0	1	42749	0.990845	0	1	42753	0.990937	0	1	42754	0.990961	0	1	42754	0.990961	0
FQ312032	157061	1	157036	0.999841	0	1	157027	0.999784	0	1	157005	0.999643	0	1	157049	0.999924	0	1	157049	0.999924	0
FQ482083	84565	1	84435	0.998463	0	1	84505	0.99929	0	1	84542	0.999728	0	1	84529	0.999574	0	1	84529	0.999574	0
FQ482084	45522	1	45497	0.999451	0	1	45482	0.999121	0	1	45509	0.999714	0	1	45516	0.999868	0	1	45516	0.999868	0
FQ482085	47279	1	47209	0.998519	0	1	47255	0.999492	0	1	47266	0.999725	0	1	47238	0.999133	0	1	47238	0.999133	0
FR667955	38368	1	38408	1.00104	0	1	38408	1.00104	0	1	38408	1.00104	0	1	38408	1.00104	0	1	38408	1.00104	0
FR725450	23750	1	23746	0.999832	0	1	23728	0.999074	0	1	23729	0.999116	0	1	23713	0.998442	0	1	23713	0.998442	0
GQ153915	5386	1	5369	0.996844	0	1	5374	0.997772	0	1	5356	0.99443	0	1	5346	0.992573	0	1	5346	0.992573	0
GQ153923	5577	1	5484	0.983324	0	1	5558	0.996593	0	1	5523	0.990317	0	1	5565	0.997848	0	1	5565	0.997848	0
GQ303259	67774	1	67733	0.999395	0	1	67735	0.999425	0	1	67754	0.999705	0	1	67757	0.999749	0	1	67757	0.999749	0
GQ303261	41901	1	41877	0.999427	0	1	41882	0.999547	0	1	41843	0.998616	0	1	41890	0.999737	0	1	41890	0.999737	0
GQ303262	154349	1	154296	0.999657	0	1	154334	0.999903	0	1	154335	0.999909	0	1	154304	0.999708	0	1	154304	0.999708	0
GQ303263	51376	1	51302	0.99856	0	1	51326	0.999027	0	1	51344	0.999377	0	1	51320	0.99891	0	1	51320	0.99891	0
GQ303264	68323	1	68287	0.999473	0	1	68284	0.999429	0	1	68305	0.999737	0	1	68312	0.999839	0	1	68312	0.999839	0
GQ303265	74491	1	74415	0.99898	0	1	74467	0.999678	0	1	74445	0.999382	0	1	74475	0.999785	0	1	74475	0.999785	0
GQ303266	68016	1	67982	0.9995	0	1	68006	0.999853	0	1	67963	0.999221	0	1	68011	0.999926	0	1	68011	0.999926	0
GQ357915	157486	1	157417	0.999562	0	1	157467	0.999879	0	1	157460	0.999835	0	1	157468	0.999886	0	1	157468	0.999886	0
GQ357916	37235	1	37206	0.999221	0	1	37209	0.999302	0	1	37222	0.999651	0	1	37225	0.999731	0	1	37225	0.999731	0
GQ379227	37068	1	36907	0.995657	0	1	37013	0.998516	0	1	37048	0.99946	0	1	37036	0.999137	0	1	37036	0.999137	0
GQ398772	40761	1	40729	0.999215	0	1	40501	0.993621	0	1	40723	0.999068	0	1	40718	0.998945	0	1	40718	0.998945	0
GQ403789	17036	1	16995	0.997593	0	1	17116	1.0047	0	1	17016	0.998826	0	1	17116	1.0047	0	1	17116	1.0047	0
GQ413937	41119	1	40880	0.994188	0	1	41113	0.999854	0	1	41036	0.997981	0	1	41104	0.999635	0	1	41104	0.999635	0
GQ443085	39188	1	39173	0.999617	0	1	39179	0.99977	0	1	39124	0.998367	0	1	39164	0.999388	0	1	39164	0.999388	0
GQ451696	29508	1	29431	0.997391	0	1	29394	0.996137	0	1	29466	0.998577	0	1	29494	0.999526	0	1	29494	0.999526	0
GQ452243	42822	1	42795	0.999369	0	1	42799	0.999463	0	1	42799	0.999463	0	1	42805	0.999603	0	1	42805	0.999603	0
GQ468526	39270	1	39248	0.99944	0	1	39239	0.999211	0	1	39267	0.999924	0	1	39265	0.999873	0	1	39265	0.999873	0
GQ478081	38764	1	38733	0.9992	0	1	38713	0.998684	0	1	38754	0.999742	0	1	38754	0.999742	0	1	38754	0.999742	0
GQ478082	38989	1	38956	0.999154	0	1	38935	0.998615	0	1	38936	0.998641	0	1	38952	0.999051	0	1	38952	0.999051	0
GQ478084	36270	1	36205	0.998208	0	1	36215	0.998484	0	1	36185	0.997656	0	1	36264	0.999835	0	1	36264	0.999835	0
GQ478085	36826	1	36812	0.99962	0	1	36807	0.999484	0	1	36805	0.99943	0	1	36798	0.99924	0	1	36798	0.99924	0
GQ478086	39576	1	39497	0.998004	0	1	39558	0.999545	0	1	39559	0.99957	0	1	39547	0.999267	0	1	39547	0.999267	0
GQ478087	40275	1	40268	0.999826	0	1	40245	0.999255	0	1	40261	0.999652	0	1	40247	0.999305	0	1	40247	0.999305	0
GQ478088	37856	1	37698	0.995826	0	1	37838	0.999525	0	1	37828	0.99926	0	1	37841	0.999604	0	1	37841	0.999604	0
GQ502199	45169	1	45166	0.999934	0	1	45103	0.998539	0	1	45120	0.998915	0	1	45160	0.999801	0	1	45160	0.999801	0
GQ981382	170605	1	170575	0.999824	0	1	170569	0.999789	0	1	170578	0.999842	0	1	170580	0.999853	0	1	170580	0.999853	0
GU060500	52141	1	52062	0.998485	0	1	52130	0.999789	0	1	52062	0.998485	0	1	52102	0.999252	0	1	52102	0.999252	0
GU070616	145964	1	145831	0.999089	0	1	145916	0.999671	0	1	145922	0.999712	0	1	145931	0.999774	0	1	145931	0.999774	0
GU071091	39778	1	39741	0.99907	0	1	39761	0.999573	0	1	39773	0.999874	0	1	39757	0.999472	0	1	39757	0.999472	0
GU071094	174079	1	173962	0.999328	0	1	174014	0.999627	0	1	174044	0.999799	0	1	174068	0.999937	0	1	174068	0.999937	0
GU071095	190789	1	190700	0.999534	0	1	190755	0.999822	0	1	190771	0.999906	0	1	190754	0.999817	0	1	190754	0.999817	0
GU071096	179563	1	179514	0.999727	0	1	179524	0.999783	0	1	179552	0.999939	0	1	179555	0.999955	0	1	179555	0.999955	0
GU071097	176184	1	176151	0.999813	0	1	176165	0.999892	0	1	176163	0.999881	0	1	176180	0.999977	0	1	176180	0.999977	0
GU071100	47055	1	47037	0.999617	0	1	47032	0.999511	0	1	47020	0.999256	0	1	47043	0.999745	0	1	47043	0.999745	0
GU071101	181044	1	181007	0.999796	0	1	181033	0.999939	0	1	181021	0.999873	0	1	181001	0.999762	0	1	181001	0.999762	0
GU071102	47741	1	47600	0.997047	0	1	47729	0.999749	0	1	47700	0.999141	0	1	47724	0.999644	0	1	47724	0.999644	0
GU071103	182180	1	182119	0.999665	0	1	182155	0.999863	0	1	182175	0.999973	0	1	182169	0.99994	0	1	182169	0.99994	0
GU071105	191195	1	191126	0.999639	0	1	191161	0.999822	0	1	191144	0.999733	0	1	191187	0.999958	0	1	191187	0.999958	0
GU071106	175230	1	175205	0.999857	0	1	175218	0.999932	0	1	175196	0.999806	0	1	175221	0.999949	0	1	175221	0.999949	0
GU071107	45890	1	45842	0.998954	0	1	45887	0.999935	0	1	45862	0.99939	0	1	45863	0.999412	0	1	45863	0.999412	0
GU075905	183806	1	183754	0.999717	0	1	183778	0.999848	0	1	183763	0.999766	0	1	183802	0.999978	0	1	183802	0.999978	0
GU169904	147303	1	147198	0.999287	0	1	147289	0.999905	0	1	147277	0.999823	0	1	147300	0.99998	0	1	147300	0.99998	0
GU196277	43587	1	43562	0.999426	0	1	43542	0.998968	0	1	43563	0.999449	0	1	43542	0.998968	0	1	43542	0.998968	0
GU196278	41632	1	41619	0.999688	0	1	41604	0.999327	0	1	41588	0.998943	0	1	41620	0.999712	0	1	41620	0.999712	0
GU196279	42292	1	42255	0.999125	0	1	42249	0.998983	0	1	42238	0.998723	0	1	42278	0.999669	0	1	42278	0.999669	0
GU196281	43461	1	43426	0.999195	0	1	43442	0.999563	0	1	43408	0.998781	0	1	43448	0.999701	0	1	43448	0.999701	0
GU229986	56505	1	56388	0.997929	0	1	56491	0.999752	0	1	56472	0.999416	0	1	56497	0.999858	0	1	56497	0.999858	0
GU247133	68569	1	68555	0.999796	0	1	68551	0.999737	0	1	68531	0.999446	0	1	68538	0.999548	0	1	68538	0.999548	0
GU247134	68432	1	68428	0.999942	0	1	68352	0.998831	0	1	68373	0.999138	0	1	68414	0.999737	0	1	68414	0.999737	0
GU323708	32847	1	32805	0.998721	0	1	32827	0.999391	0	1	32832	0.999543	0	1	32777	0.997869	0	1	32777	0.997869	0
GU339467	53332	1	53326	0.999887	0	1	53257	0.998594	0	1	53313	0.999644	0	1	53314	0.999662	0	1	53314	0.999662	0
GU396103	222006	1	221918	0.999604	0	1	221973	0.999851	0	1	221976	0.999865	0	1	221964	0.999811	0	1	221964	0.999811	0
GU477322	41207	1	41057	0.99636	0	1	41192	0.999636	0	1	41193	0.99966	0	1	41151	0.998641	0	1	41151	0.998641	0
GU557055	55282	1	55259	0.999584	0	1	55250	0.999421	0	1	55213	0.998752	0	1	55240	0.99924	0	1	55240	0.99924	0
GU573886	40986	1	40901	0.997926	0	1	40981	0.999878	0	1	40936	0.99878	0	1	40973	0.999683	0	1	40973	0.999683	0
GU580941	76797	1	76743	0.999297	0	1	76768	0.999622	0	1	76793	0.999948	0	1	76780	0.999779	0	1	76780	0.999779	0
GU580942	78064	1	78030	0.999564	0	1	78054	0.999872	0	1	78020	0.999436	0	1	78034	0.999616	0	1	78034	0.999616	0
GU580943	59231	1	59166	0.998903	0	1	59212	0.999679	0	1	59222	0.999848	0	1	59212	0.999679	0	1	59212	0.999679	0
GU583987	40973	1	40115	0.979059	0	1	40115	0.979059	0	1	40115	0.979059	0	1	40115	0.979059	0	1	40115	0.979059	0
GU595417	43931	1	43784	0.996654	0	1	43926	0.999886	0	1	43847	0.998088	0	1	43916	0.999659	0	1	43916	0.999659	0
GU815091	66275	1	66232	0.999351	0	1	66252	0.999653	0	1	66248	0.999593	0	1	66228	0.999291	0	1	66228	0.999291	0
GU815339	16945	1	16920	0.998525	0	1	16914	0.998171	0	1	16944	0.999941	0	1	16935	0.99941	0	1	16935	0.99941	0
GU903191	41666	1	41653	0.999688	0	1	41641	0.9994	0	1	41627	0.999064	0	1	41577	0.997864	0	1	41577	0.997864	0
GU911303	37236	1	37203	0.999114	0	1	37227	0.999758	0	1	37171	0.998254	0	1	37211	0.999329	0	1	37211	0.999329	0
GU911304	40555	1	40455	0.997534	0	1	40550	0.999877	0	1	40499	0.998619	0	1	40546	0.999778	0	1	40546	0.999778	0
GU936714	72332	1	72289	0.999406	0	1	72288	0.999392	0	1	72317	0.999793	0	1	72295	0.999488	0	1	72295	0.999488	0
GU949551	37664	1	37570	0.997504	0	1	37588	0.997982	0	1	37654	0.999734	0	1	37652	0.999681	0	1	37652	0.999681	0
GU988610	93017	1	92989	0.999699	0	1	92975	0.999548	0	1	92995	0.999763	0	1	92995	0.999763	0	1	92995	0.999763	0
HE584812	36814	1	36731	0.997745	0	1	36806	0.999783	0	1	36786	0.999239	0	1	36794	0.999457	0	1	36794	0.999457	0
HE600015	152427	1	152372	0.999639	0	1	152412	0.999902	0	1	152377	0.999672	0	1	152411	0.999895	0	1	152411	0.999895	0
HE608841	47159	1	47115	0.999067	0	1	47108	0.998919	0	1	47130	0.999385	0	1	47074	0.998198	0	1	47074	0.998198	0
HE614281	42784	1	42732	0.998785	0	1	42736	0.998878	0	1	42766	0.999579	0	1	42754	0.999299	0	1	42754	0.999299	0
HE614282	42932	1	42805	0.997042	0	1	42906	0.999394	0	1	42858	0.998276	0	1	42895	0.999138	0	1	42895	0.999138	0
HE775250	42391	1	42369	0.999481	0	1	42380	0.999741	0	1	42361	0.999292	0	1	42383	0.999811	0	1	42383	0.999811	0
HE806280	46387	1	46376	0.999763	0	1	46348	0.999159	0	1	46367	0.999569	0	1	46372	0.999677	0	1	46372	0.999677	0
HE858210	179836	1	179719	0.999349	0	1	179811	0.999861	0	1	179825	0.999939	0	1	179836	1	0	1	179836	1	0
HE956708	112795	1	112767	0.999752	0	1	112744	0.999548	0	1	112762	0.999707	0	1	112736	0.999477	0	1	112736	0.999477	0
HE956709	168809	1	168670	0.999177	0	1	168793	0.999905	0	1	168795	0.999917	0	1	168772	0.999781	0	1	168772	0.999781	0
HE962497	58305	1	58168	0.99765	0	1	58270	0.9994	0	1	58287	0.999691	0	1	58270	0.9994	0	1	58270	0.9994	0
HE981739	179839	1	179837	0.999989	0	1	179812	0.99985	0	1	179749	0.9995	0	1	179821	0.9999	0	1	179821	0.9999	0
HE983844	45469	1	45398	0.998438	0	1	45433	0.999208	0	1	45384	0.998131	0	1	45445	0.999472	0	1	45445	0.999472	0
HF543949	44030	1	43943	0.998024	0	1	43983	0.998933	0	1	44009	0.999523	0	1	44019	0.99975	0	1	44019	0.99975	0
HF563658	37375	1	37348	0.999278	0	1	37357	0.999518	0	1	37354	0.999438	0	1	37365	0.999732	0	1	37365	0.999732	0
HG007973	7069	1	7067	0.999717	0	1	7024	0.993634	0	1	6999	0.990098	0	1	7029	0.994341	0	1	7029	0.994341	0
HG380752	41757	1	41752	0.99988	0	1	41733	0.999425	0	1	41690	0.998395	0	1	41727	0.999282	0	1	41727	0.999282	0
HG428758	41143	1	41092	0.99876	0	1	41068	0.998177	0	1	41137	0.999854	0	1	41113	0.999271	0	1	41113	0.999271	0
HG518155	45696	1	45617	0.998271	0	1	45617	0.998271	0	1	45617	0.998271	0	1	45617	0.998271	0	1	45617	0.998271	0
HG531805	54279	1	54215	0.998821	0	1	54247	0.99941	0	1	54254	0.999539	0	1	54262	0.999687	0	1	54262	0.999687	0
HG531932	17276	1	17240	0.997916	0	1	17226	0.997106	0	1	17227	0.997164	0	1	17235	0.997627	0	1	17235	0.997627	0
HG813241	38966	1	38863	0.997357	0	1	38953	0.999666	0	1	38964	0.999949	0	1	38875	0.997665	0	1	38875	0.997665	0
HG818824	39651	1	39562	0.997755	0	1	39568	0.997907	0	1	39562	0.997755	0	1	39568	0.997907	0	1	39568	0.997907	0
HG934470	42764	1	42759	0.999883	0	1	42666	0.997708	0	1	42734	0.999298	0	1	42749	0.999649	0	1	42749	0.999649	0
HG962375	72028	1	71994	0.999528	0	1	72019	0.999875	0	1	72019	0.999875	0	1	71984	0.999389	0	1	71984	0.999389	0
HM004124	169947	1	169753	0.998858	0	1	169921	0.999847	0	1	169937	0.999941	0	1	169930	0.9999	0	1	169930	0.9999	0
HM029250	114768	1	114748	0.999826	0	1	114738	0.999739	0	1	114750	0.999843	0	1	114749	0.999834	0	1	114749	0.999834	0
HM035024	50661	1	50567	0.998145	0	1	50636	0.999507	0	1	50638	0.999546	0	1	50651	0.999803	0	1	50651	0.999803	0
HM035025	165919	1	165847	0.999566	0	1	165888	0.999813	0	1	165897	0.999867	0	1	165908	0.999934	0	1	165908	0.999934	0
HM064452	5475	1	5416	0.989224	0	1	5425	0.990868	0	1	5446	0.994703	0	1	5388	0.98411	0	1	5388	0.98411	0
HM066936	3762	1	3734	0.992557	0	1	3752	0.997342	0	1	3743	0.994949	0	1	3751	0.997076	0	1	3751	0.997076	0
HM072038	39318	1	39289	0.999262	0	1	39259	0.998499	0	1	39302	0.999593	0	1	39309	0.999771	0	1	39309	0.999771	0
HM114277	142563	1	142497	0.999537	0	1	142546	0.999881	0	1	142545	0.999874	0	1	142554	0.999937	0	1	142554	0.999937	0
HM114315	159801	1	159792	0.999944	0	1	159748	0.999668	0	1	159766	0.999781	0	1	159781	0.999875	0	1	159781	0.999875	0
HM144385	36953	1	36941	0.999675	0	1	36938	0.999594	0	1	36916	0.998999	0	1	36911	0.998863	0	1	36911	0.998863	0
HM144386	41518	1	41481	0.999109	0	1	41474	0.99894	0	1	41500	0.999566	0	1	41509	0.999783	0	1	41509	0.999783	0
HM152763	73453	1	73413	0.999455	0	1	73392	0.99917	0	1	73439	0.999809	0	1	73443	0.999864	0	1	73443	0.999864	0
HM152764	59598	1	59500	0.998356	0	1	59539	0.99901	0	1	59584	0.999765	0	1	59580	0.999698	0	1	59580	0.999698	0
HM152765	47287	1	47233	0.998858	0	1	47260	0.999429	0	1	47262	0.999471	0	1	47279	0.999831	0	1	47279	0.999831	0
HM152766	51436	1	51411	0.999514	0	1	51414	0.999572	0	1	51427	0.999825	0	1	51428	0.999844	0	1	51428	0.999844	0
HM152767	59798	1	59692	0.998227	0	1	59773	0.999582	0	1	59786	0.999799	0	1	59779	0.999682	0	1	59779	0.999682	0
HM173637	36661	1	36607	0.998527	0	1	36604	0.998445	0	1	36638	0.999373	0	1	36630	0.999154	0	1	36630	0.999154	0
HM208303	57677	1	57612	0.998873	0	1	57629	0.999168	0	1	57654	0.999601	0	1	57658	0.999671	0	1	57658	0.999671	0
HM208537	49576	1	49462	0.997701	0	1	49563	0.999738	0	1	49533	0.999133	0	1	49555	0.999576	0	1	49555	0.999576	0
HM246720	53237	1	53150	0.998366	0	1	53157	0.998497	0	1	53198	0.999267	0	1	53219	0.999662	0	1	53219	0.999662	0
HM368260	45159	1	45091	0.998494	0	1	45156	0.999934	0	1	45117	0.99907	0	1	45145	0.99969	0	1	45145	0.99969	0
HM452125	163875	1	163837	0.999768	0	1	163873	0.999988	0	1	163835	0.999756	0	1	163846	0.999823	0	1	163846	0.999823	0
HM480106	30332	1	30265	0.997791	0	1	30307	0.999176	0	1	30318	0.999538	0	1	30317	0.999505	0	1	30317	0.999505	0
HM563683	169285	1	169236	0.999711	0	1	169257	0.999835	0	1	169242	0.999746	0	1	169274	0.999935	0	1	169274	0.999935	0
HM588722	30651	1	30638	0.999576	0	1	30623	0.999086	0	1	30635	0.999478	0	1	30617	0.998891	0	1	30617	0.998891	0
HM624080	34553	1	34485	0.998032	0	1	34542	0.999682	0	1	34527	0.999248	0	1	34547	0.999826	0	1	34547	0.999826	0
HM753658	5386	1	5345	0.992388	0	1	5303	0.98459	0	1	5337	0.990902	0	1	5363	0.99573	0	1	5363	0.99573	0
HM753659	5386	1	5355	0.994244	0	1	5336	0.990717	0	1	5349	0.99313	0	1	5382	0.999257	0	1	5382	0.999257	0
HM753660	5386	1	5368	0.996658	0	1	5383	0.999443	0	1	5349	0.99313	0	1	5383	0.999443	0	1	5383	0.999443	0
HM753661	5386	1	5366	0.996287	0	1	5383	0.999443	0	1	5357	0.994616	0	1	5361	0.995358	0	1	5361	0.995358	0
HM753662	5386	1	5320	0.987746	0	1	5369	0.996844	0	1	5343	0.992016	0	1	5358	0.994801	0	1	5358	0.994801	0
HM753663	5386	1	5378	0.998515	0	1	5366	0.996287	0	1	5356	0.99443	0	1	5378	0.998515	0	1	5378	0.998515	0
HM753664	5386	1	5384	0.999629	0	1	5365	0.996101	0	1	5369	0.996844	0	1	5367	0.996472	0	1	5367	0.996472	0
HM753665	5386	1	5383	0.999443	0	1	5386	1	0	1	5329	0.989417	0	1	5367	0.996472	0	1	5367	0.996472	0
HM753666	5386	1	5383	0.999443	0	1	5386	1	0	1	5377	0.998329	0	1	5371	0.997215	0	1	5371	0.997215	0
HM753667	5386	1	5340	0.991459	0	1	5369	0.996844	0	1	5348	0.992945	0	1	5365	0.996101	0	1	5365	0.996101	0
HM753668	5386	1	5333	0.99016	0	1	5377	0.998329	0	1	5348	0.992945	0	1	5368	0.996658	0	1	5368	0.996658	0
HM753669	5386	1	5326	0.98886	0	1	5377	0.998329	0	1	5348	0.992945	0	1	5374	0.997772	0	1	5374	0.997772	0
HM753670	5386	1	5360	0.995173	0	1	5370	0.997029	0	1	5348	0.992945	0	1	5379	0.9987	0	1	5379	0.9987	0
HM753671	5386	1	5350	0.993316	0	1	5373	0.997586	0	1	5382	0.999257	0	1	5368	0.996658	0	1	5368	0.996658	0
HM753672	5386	1	5378	0.998515	0	1	5116	0.94987	0	1	5381	0.999072	0	1	5377	0.998329	0	1	5377	0.998329	0
HM753673	5386	1	5378	0.998515	0	1	5355	0.994244	0	1	5363	0.99573	0	1	5383	0.999443	0	1	5383	0.999443	0
HM753674	5386	1	5345	0.992388	0	1	5355	0.994244	0	1	5370	0.997029	0	1	5349	0.99313	0	1	5349	0.99313	0
HM753675	5386	1	5333	0.99016	0	1	5344	0.992202	0	1	5368	0.996658	0	1	5349	0.99313	0	1	5349	0.99313	0
HM753676	5386	1	5366	0.996287	0	1	5371	0.997215	0	1	5368	0.996658	0	1	5357	0.994616	0	1	5357	0.994616	0
HM753677	5386	1	5305	0.984961	0	1	5358	0.994801	0	1	5348	0.992945	0	1	5381	0.999072	0	1	5381	0.999072	0
HM753678	5386	1	5305	0.984961	0	1	5358	0.994801	0	1	5348	0.992945	0	1	5361	0.995358	0	1	5361	0.995358	0
HM753679	5386	1	5358	0.994801	0	1	5358	0.994801	0	1	5348	0.992945	0	1	5360	0.995173	0	1	5360	0.995173	0
HM753680	5387	1	5318	0.987191	0	1	5386	0.999814	0	1	5370	0.996844	0	1	5386	0.999814	0	1	5386	0.999814	0
HM753681	5387	1	5318	0.987191	0	1	5367	0.996287	0	1	5352	0.993503	0	1	5350	0.993132	0	1	5350	0.993132	0
HM753682	5387	1	5347	0.992575	0	1	5381	0.998886	0	1	5352	0.993503	0	1	5374	0.997587	0	1	5374	0.997587	0
HM753683	5387	1	5349	0.992946	0	1	5381	0.998886	0	1	5362	0.995359	0	1	5354	0.993874	0	1	5354	0.993874	0
HM753684	5387	1	5331	0.989605	0	1	5330	0.989419	0	1	5361	0.995174	0	1	5367	0.996287	0	1	5367	0.996287	0
HM753685	5387	1	5347	0.992575	0	1	5326	0.988676	0	1	5349	0.992946	0	1	5370	0.996844	0	1	5370	0.996844	0
HM753686	5386	1	5325	0.988674	0	1	5380	0.998886	0	1	5372	0.997401	0	1	5368	0.996658	0	1	5368	0.996658	0
HM753687	5387	1	5301	0.984036	0	1	5355	0.99406	0	1	5371	0.99703	0	1	5375	0.997772	0	1	5375	0.997772	0
HM753690	5387	1	5363	0.995545	0	1	5357	0.994431	0	1	5327	0.988862	0	1	5365	0.995916	0	1	5365	0.995916	0
HM753691	5387	1	5251	0.974754	0	1	5357	0.994431	0	1	5371	0.99703	0	1	5367	0.996287	0	1	5367	0.996287	0
HM753692	5387	1	5319	0.987377	0	1	5367	0.996287	0	1	5371	0.99703	0	1	5367	0.996287	0	1	5367	0.996287	0
HM753693	5387	1	5308	0.985335	0	1	5329	0.989233	0	1	5371	0.99703	0	1	5378	0.998329	0	1	5378	0.998329	0
HM753694	5387	1	5308	0.985335	0	1	5359	0.994802	0	1	5358	0.994617	0	1	5375	0.997772	0	1	5375	0.997772	0
HM753695	5387	1	5350	0.993132	0	1	5359	0.994802	0	1	5372	0.997216	0	1	5381	0.998886	0	1	5381	0.998886	0
HM753696	5387	1	5350	0.993132	0	1	5377	0.998144	0	1	5372	0.997216	0	1	5386	0.999814	0	1	5386	0.999814	0
HM753697	5386	1	5301	0.984218	0	1	5359	0.994987	0	1	5372	0.997401	0	1	5372	0.997401	0	1	5372	0.997401	0
HM753698	5387	1	5318	0.987191	0	1	5355	0.99406	0	1	5311	0.985892	0	1	5373	0.997401	0	1	5373	0.997401	0
HM753702	5387	1	5263	0.976982	0	1	5381	0.998886	0	1	5368	0.996473	0	1	5366	0.996102	0	1	5366	0.996102	0
HM753703	5386	1	5362	0.995544	0	1	5354	0.994059	0	1	5368	0.996658	0	1	5369	0.996844	0	1	5369	0.996844	0
HM753704	5386	1	5362	0.995544	0	1	5341	0.991645	0	1	5368	0.996658	0	1	5360	0.995173	0	1	5360	0.995173	0
HM753705	5386	1	5366	0.996287	0	1	5369	0.996844	0	1	5310	0.985889	0	1	5367	0.996472	0	1	5367	0.996472	0
HM753706	5386	1	5308	0.985518	0	1	5335	0.990531	0	1	5310	0.985889	0	1	5375	0.997958	0	1	5375	0.997958	0
HM753709	5388	1	5364	0.995546	0	1	5376	0.997773	0	1	5374	0.997402	0	1	5358	0.994432	0	1	5358	0.994432	0
HM753710	5388	1	5364	0.995546	0	1	5377	0.997958	0	1	5349	0.992762	0	1	5370	0.996659	0	1	5370	0.996659	0
HM753711	5388	1	5340	0.991091	0	1	5377	0.997958	0	1	5362	0.995174	0	1	5387	0.999814	0	1	5387	0.999814	0
HM753712	5386	1	5320	0.987746	0	1	5342	0.991831	0	1	5346	0.992573	0	1	5381	0.999072	0	1	5381	0.999072	0
HM753713	5388	1	5340	0.991091	0	1	5378	0.998144	0	1	5377	0.997958	0	1	5371	0.996845	0	1	5371	0.996845	0
HM753714	5388	1	5340	0.991091	0	1	5378	0.998144	0	1	5377	0.997958	0	1	5381	0.998701	0	1	5381	0.998701	0
HM753715	5388	1	5351	0.993133	0	1	5369	0.996474	0	1	5335	0.990163	0	1	5380	0.998515	0	1	5380	0.998515	0
HM753716	5388	1	5351	0.993133	0	1	5384	0.999258	0	1	5351	0.993133	0	1	5350	0.992947	0	1	5350	0.992947	0
HM753717	5386	1	5362	0.995544	0	1	5368	0.996658	0	1	5379	0.9987	0	1	5376	0.998143	0	1	5376	0.998143	0
HM770079	34117	1	34055	0.998183	0	1	34160	1.00126	0	1	34160	1.00126	0	1	34062	0.998388	0	1	34062	0.998388	0
HM775306	5386	1	5345	0.992388	0	1	5364	0.995915	0	1	5373	0.997586	0	1	5381	0.999072	0	1	5381	0.999072	0
HM775307	5386	1	5345	0.992388	0	1	5364	0.995915	0	1	5372	0.997401	0	1	5347	0.992759	0	1	5347	0.992759	0
HM775308	5386	1	5345	0.992388	0	1	5364	0.995915	0	1	5347	0.992759	0	1	5370	0.997029	0	1	5370	0.997029	0
HM775309	5359	1	5260	0.981526	0	1	5331	0.994775	0	1	5358	0.999813	0	1	5331	0.994775	0	1	5331	0.994775	0
HM775310	5359	1	5304	0.989737	0	1	5331	0.994775	0	1	5336	0.995708	0	1	5309	0.99067	0	1	5309	0.99067	0
HM775311	5359	1	5304	0.989737	0	1	5344	0.997201	0	1	5316	0.991976	0	1	5336	0.995708	0	1	5336	0.995708	0
HM997020	166452	1	166411	0.999754	0	1	166423	0.999826	0	1	166432	0.99988	0	1	166443	0.999946	0	1	166443	0.999946	0
HQ110083	28765	1	28653	0.996106	0	1	28737	0.999027	0	1	28754	0.999618	0	1	28740	0.999131	0	1	28740	0.999131	0
HQ141410	42606	1	42510	0.997747	0	1	42596	0.999765	0	1	42551	0.998709	0	1	42595	0.999742	0	1	42595	0.999742	0
HQ141411	41726	1	41661	0.998442	0	1	41696	0.999281	0	1	41713	0.999688	0	1	41716	0.99976	0	1	41716	0.99976	0
HQ225832	49219	1	49176	0.999126	0	1	49214	0.999898	0	1	49177	0.999147	0	1	49203	0.999675	0	1	49203	0.999675	0
HQ259103	157950	1	157891	0.999626	0	1	157928	0.999861	0	1	157921	0.999816	0	1	157926	0.999848	0	1	157926	0.999848	0
HQ268735	56506	1	56351	0.997257	0	1	56430	0.998655	0	1	56485	0.999628	0	1	56503	0.999947	0	1	56503	0.999947	0
HQ316582	107218	1	107066	0.998582	0	1	107066	0.998582	0	1	107066	0.998582	0	1	107066	0.998582	0	1	107066	0.998582	0
HQ316604	81184	1	80722	0.994309	0	1	80722	0.994309	0	1	80722	0.994309	0	1	80722	0.994309	0	1	80722	0.994309	0
HQ317290	175430	1	175354	0.999567	0	1	175404	0.999852	0	1	175419	0.999937	0	1	175399	0.999823	0	1	175399	0.999823	0
HQ317291	175419	1	175410	0.999949	0	1	175407	0.999932	0	1	175387	0.999818	0	1	175389	0.999829	0	1	175389	0.999829	0
HQ317385	168327	1	168292	0.999792	0	1	168305	0.999869	0	1	168296	0.999816	0	1	168321	0.999964	0	1	168321	0.999964	0
HQ317390	104936	1	104595	0.99675	0	1	104595	0.99675	0	1	104595	0.99675	0	1	104595	0.99675	0	1	104595	0.99675	0
HQ331142	160221	1	160188	0.999794	0	1	160120	0.99937	0	1	160207	0.999913	0	1	160161	0.999626	0	1	160161	0.999626	0
HQ333270	38616	1	38500	0.996996	0	1	38500	0.996996	0	1	38500	0.996996	0	1	38500	0.996996	0	1	38500	0.996996	0
HQ396194	49329	1	48827	0.989823	0	1	48827	0.989823	0	1	48827	0.989823	0	1	48827	0.989823	0	1	48827	0.989823	0
HQ630627	309208	1	309193	0.999951	0	1	309207	0.999997	0	1	309199	0.999971	0	1	309198	0.999968	0	1	309198	0.999968	0
HQ634152	47039	1	46988	0.998916	0	1	46961	0.998342	0	1	46977	0.998682	0	1	46993	0.999022	0	1	46993	0.999022	0
HQ634174	180977	1	180676	0.998337	0	1	180676	0.998337	0	1	180676	0.998337	0	1	180676	0.998337	0	1	180676	0.998337	0
HQ634178	171407	1	171334	0.999574	0	1	171384	0.999866	0	1	171392	0.999912	0	1	171390	0.999901	0	1	171390	0.999901	0
HQ641340	39162	1	39111	0.998698	0	1	39102	0.998468	0	1	39120	0.998928	0	1	39154	0.999796	0	1	39154	0.999796	0
HQ641341	39042	1	38985	0.99854	0	1	39010	0.99918	0	1	39026	0.99959	0	1	39006	0.999078	0	1	39006	0.999078	0
HQ641343	39349	1	39231	0.997001	0	1	39314	0.999111	0	1	39342	0.999822	0	1	39320	0.999263	0	1	39320	0.999263	0
HQ641344	39088	1	39066	0.999437	0	1	39083	0.999872	0	1	39069	0.999514	0	1	39052	0.999079	0	1	39052	0.999079	0
HQ641345	49675	1	49635	0.999195	0	1	49644	0.999376	0	1	49612	0.998732	0	1	49654	0.999577	0	1	49654	0.999577	0
HQ641346	48626	1	48525	0.997923	0	1	48617	0.999815	0	1	48591	0.99928	0	1	48609	0.99965	0	1	48609	0.99965	0
HQ641347	125956	1	125930	0.999794	0	1	125876	0.999365	0	1	125920	0.999714	0	1	125925	0.999754	0	1	125925	0.999754	0
HQ641348	124497	1	124433	0.999486	0	1	124480	0.999863	0	1	124464	0.999735	0	1	124478	0.999847	0	1	124478	0.999847	0
HQ641349	124497	1	124450	0.999622	0	1	124493	0.999968	0	1	124468	0.999767	0	1	124450	0.999622	0	1	124450	0.999622	0
HQ641351	123104	1	123017	0.999293	0	1	123093	0.999911	0	1	123064	0.999675	0	1	123058	0.999626	0	1	123058	0.999626	0
HQ641352	129373	1	129365	0.999938	0	1	129371	0.999985	0	1	129366	0.999946	0	1	129344	0.999776	0	1	129344	0.999776	0
HQ641353	124826	1	124793	0.999736	0	1	124818	0.999936	0	1	124800	0.999792	0	1	124814	0.999904	0	1	124814	0.999904	0
HQ641354	128083	1	128012	0.999446	0	1	128056	0.999789	0	1	128075	0.999938	0	1	128055	0.999781	0	1	128055	0.999781	0
HQ641380	59080	1	59058	0.999628	0	1	59056	0.999594	0	1	59010	0.998815	0	1	59049	0.999475	0	1	59049	0.999475	0
HQ665011	108853	1	108778	0.999311	0	1	108822	0.999715	0	1	108823	0.999724	0	1	108833	0.999816	0	1	108833	0.999816	0
HQ683709	95299	1	95238	0.99936	0	1	95287	0.999874	0	1	95262	0.999612	0	1	95290	0.999906	0	1	95290	0.999906	0
HQ698895	69420	1	69346	0.998934	0	1	69381	0.999438	0	1	69417	0.999957	0	1	69390	0.999568	0	1	69390	0.999568	0
HQ711985	54024	1	53975	0.999093	0	1	54002	0.999593	0	1	53979	0.999167	0	1	53983	0.999241	0	1	53983	0.999241	0
HQ728263	84694	1	84377	0.996257	0	1	84377	0.996257	0	1	84377	0.996257	0	1	84377	0.996257	0	1	84377	0.996257	0
HQ728265	39282	1	39237	0.998854	0	1	39237	0.998854	0	1	39237	0.998854	0	1	39237	0.998854	0	1	39237	0.998854	0
HQ728524	59230	1	59209	0.999645	0	1	59135	0.998396	0	1	59208	0.999629	0	1	59168	0.998953	0	1	59168	0.998953	0
HQ832595	91715	1	91663	0.999433	0	1	91684	0.999662	0	1	91678	0.999597	0	1	91676	0.999575	0	1	91676	0.999575	0
HQ918180	174413	1	174341	0.999587	0	1	174386	0.999845	0	1	174375	0.999782	0	1	174358	0.999685	0	1	174358	0.999685	0
J02448	6407	1	6383	0.996254	0	1	6399	0.998751	0	1	6344	0.990167	0	1	6398	0.998595	0	1	6398	0.998595	0
J02451	6408	1	6346	0.990325	0	1	6369	0.993914	0	1	6350	0.990949	0	1	6394	0.997815	0	1	6394	0.997815	0
JF314845	22162	1	22087	0.996616	0	1	22042	0.994585	0	1	22112	0.997744	0	1	22150	0.999459	0	1	22150	0.999459	0
JF501022	49797	1	49737	0.998795	0	1	49789	0.999839	0	1	49786	0.999779	0	1	49722	0.998494	0	1	49722	0.998494	0
JF712866	39422	1	39383	0.999011	0	1	39347	0.998098	0	1	39382	0.998985	0	1	39403	0.999518	0	1	39403	0.999518	0
JF713456	81509	1	81361	0.998184	0	1	81489	0.999755	0	1	81460	0.999399	0	1	81495	0.999828	0	1	81495	0.999828	0
JF719727	5386	1	5325	0.988674	0	1	5362	0.995544	0	1	5367	0.996472	0	1	5331	0.989788	0	1	5331	0.989788	0
JF719728	5386	1	5278	0.979948	0	1	5380	0.998886	0	1	5373	0.997586	0	1	5360	0.995173	0	1	5360	0.995173	0
JF731128	58619	1	58578	0.999301	0	1	58597	0.999625	0	1	58536	0.998584	0	1	58593	0.999556	0	1	58593	0.999556	0
JF734911	24645	1	24555	0.996348	0	1	24617	0.998864	0	1	24623	0.999107	0	1	24639	0.999757	0	1	24639	0.999757	0
JF767209	38309	1	38171	0.996398	0	1	38213	0.997494	0	1	38265	0.998851	0	1	38293	0.999582	0	1	38293	0.999582	0
JF770475	47180	1	47151	0.999385	0	1	47173	0.999852	0	1	47130	0.99894	0	1	47148	0.999322	0	1	47148	0.999322	0
JF900176	40128	1	40114	0.999651	0	1	40071	0.99858	0	1	40103	0.999377	0	1	40108	0.999502	0	1	40108	0.999502	0
JF912400	49116	1	49041	0.998473	0	1	49002	0.997679	0	1	49096	0.999593	0	1	49088	0.99943	0	1	49088	0.99943	0
JF923796	65839	1	65822	0.999742	0	1	65808	0.999529	0	1	65809	0.999544	0	1	65790	0.999256	0	1	65790	0.999256	0
JF923797	65766	1	65698	0.998966	0	1	65727	0.999407	0	1	65723	0.999346	0	1	65742	0.999635	0	1	65742	0.999635	0
JF937090	111688	1	111660	0.999749	0	1	111625	0.999436	0	1	111681	0.999937	0	1	111686	0.999982	0	1	111686	0.999982	0
JF937091	74997	1	74919	0.99896	0	1	74993	0.999947	0	1	74946	0.99932	0	1	74988	0.99988	0	1	74988	0.99988	0
JF937092	51547	1	51521	0.999496	0	1	51506	0.999205	0	1	51526	0.999593	0	1	51530	0.99967	0	1	51530	0.99967	0
JF937093	58899	1	58859	0.999321	0	1	58876	0.99961	0	1	58843	0.999049	0	1	58893	0.999898	0	1	58893	0.999898	0
JF937095	68193	1	68062	0.998079	0	1	68126	0.999017	0	1	68164	0.999575	0	1	68154	0.999428	0	1	68154	0.999428	0
JF937097	68675	1	68597	0.998864	0	1	68632	0.999374	0	1	68635	0.999418	0	1	68660	0.999782	0	1	68660	0.999782	0
JF937098	55600	1	55563	0.999335	0	1	55566	0.999388	0	1	55543	0.998975	0	1	55585	0.99973	0	1	55585	0.99973	0
JF937099	52169	1	52135	0.999348	0	1	52118	0.999022	0	1	52154	0.999712	0	1	52160	0.999827	0	1	52160	0.999827	0
JF937100	50486	1	50455	0.999386	0	1	50462	0.999525	0	1	50464	0.999564	0	1	50455	0.999386	0	1	50455	0.999386	0
JF937101	109086	1	108973	0.998964	0	1	109074	0.99989	0	1	109059	0.999752	0	1	109082	0.999963	0	1	109082	0.999963	0
JF937102	57278	1	57236	0.999267	0	1	57188	0.998429	0	1	57224	0.999057	0	1	57266	0.99979	0	1	57266	0.99979	0
JF937103	51426	1	51386	0.999222	0	1	51376	0.999028	0	1	51406	0.999611	0	1	51416	0.999806	0	1	51416	0.999806	0
JF937104	61147	1	61071	0.998757	0	1	61127	0.999673	0	1	61101	0.999248	0	1	61132	0.999755	0	1	61132	0.999755	0
JF937105	83724	1	83682	0.999498	0	1	83717	0.999916	0	1	83700	0.999713	0	1	83711	0.999845	0	1	83711	0.999845	0
JF937106	75973	1	75807	0.997815	0	1	75932	0.99946	0	1	75932	0.99946	0	1	75948	0.999671	0	1	75948	0.999671	0
JF937107	64791	1	64733	0.999105	0	1	64742	0.999244	0	1	64756	0.99946	0	1	64684	0.998349	0	1	64684	0.998349	0
JF937108	52298	1	52284	0.999732	0	1	52263	0.999331	0	1	52282	0.999694	0	1	52273	0.999522	0	1	52273	0.999522	0
JF937109	68719	1	68680	0.999432	0	1	68698	0.999694	0	1	68698	0.999694	0	1	68686	0.99952	0	1	68686	0.99952	0
JF937110	51381	1	51361	0.999611	0	1	51371	0.999805	0	1	51374	0.999864	0	1	51341	0.999222	0	1	51341	0.999222	0
JF946695	52474	1	52442	0.99939	0	1	52451	0.999562	0	1	52430	0.999161	0	1	52400	0.99859	0	1	52400	0.99859	0
JF957056	68839	1	68786	0.99923	0	1	68828	0.99984	0	1	68820	0.999724	0	1	68825	0.999797	0	1	68825	0.999797	0
JF957057	53171	1	53119	0.999022	0	1	53163	0.99985	0	1	53110	0.998853	0	1	53166	0.999906	0	1	53166	0.999906	0
JF957058	50364	1	50284	0.998412	0	1	50285	0.998431	0	1	50346	0.999643	0	1	50361	0.99994	0	1	50361	0.99994	0
JF957059	109270	1	109246	0.99978	0	1	109268	0.999982	0	1	109259	0.999899	0	1	109254	0.999854	0	1	109254	0.999854	0
JF957060	53278	1	53252	0.999512	0	1	53246	0.999399	0	1	53249	0.999456	0	1	53274	0.999925	0	1	53274	0.999925	0
JF966203	153962	1	153931	0.999799	0	1	153923	0.999747	0	1	153942	0.99987	0	1	153902	0.99961	0	1	153902	0.99961	0
JF974288	171211	1	171170	0.999761	0	1	171198	0.999924	0	1	171188	0.999866	0	1	171185	0.999848	0	1	171185	0.999848	0
JF974289	171211	1	171183	0.999836	0	1	171202	0.999947	0	1	171162	0.999714	0	1	171201	0.999942	0	1	171201	0.999942	0
JF974339	39646	1	39617	0.999269	0	1	39640	0.999849	0	1	39622	0.999395	0	1	39599	0.998815	0	1	39599	0.998815	0
JN006061	75933	1	75876	0.999249	0	1	75868	0.999144	0	1	75895	0.9995	0	1	75925	0.999895	0	1	75925	0.999895	0
JN006062	75706	1	75654	0.999313	0	1	75671	0.999538	0	1	75672	0.999551	0	1	75689	0.999775	0	1	75689	0.999775	0
JN006064	69118	1	69088	0.999566	0	1	69088	0.999566	0	1	69071	0.99932	0	1	69094	0.999653	0	1	69094	0.999653	0
JN020141	59314	1	59257	0.999039	0	1	59282	0.99946	0	1	59305	0.999848	0	1	59312	0.999966	0	1	59312	0.999966	0
JN020142	57701	1	57611	0.99844	0	1	57682	0.999671	0	1	57693	0.999861	0	1	57650	0.999116	0	1	57650	0.999116	0
JN020143	59794	1	59711	0.998612	0	1	59758	0.999398	0	1	59750	0.999264	0	1	59774	0.999666	0	1	59774	0.999666	0
JN022534	49981	1	49939	0.99916	0	1	49936	0.9991	0	1	49936	0.9991	0	1	49969	0.99976	0	1	49969	0.99976	0
JN035618	74431	1	74374	0.999234	0	1	74416	0.999798	0	1	74408	0.999691	0	1	74411	0.999731	0	1	74411	0.999731	0
JN049605	51702	1	51648	0.998956	0	1	51661	0.999207	0	1	51687	0.99971	0	1	51668	0.999342	0	1	51668	0.999342	0
JN051154	38013	1	37971	0.998895	0	1	37971	0.998895	0	1	37994	0.9995	0	1	38001	0.999684	0	1	38001	0.999684	0
JN083852	51083	1	51025	0.998865	0	1	51004	0.998453	0	1	51081	0.999961	0	1	50986	0.998101	0	1	50986	0.998101	0
JN083853	51241	1	51182	0.998849	0	1	51223	0.999649	0	1	51227	0.999727	0	1	51199	0.99918	0	1	51199	0.99918	0
JN116822	14270	1	14190	0.994394	0	1	14253	0.998809	0	1	14245	0.998248	0	1	14228	0.997057	0	1	14228	0.997057	0
JN116823	49330	1	49254	0.998459	0	1	49304	0.999473	0	1	49295	0.99929	0	1	49299	0.999372	0	1	49299	0.999372	0
JN116824	39474	1	39470	0.999899	0	1	39457	0.999569	0	1	39465	0.999772	0	1	39455	0.999519	0	1	39455	0.999519	0
JN116825	51342	1	51244	0.998091	0	1	51337	0.999903	0	1	51325	0.999669	0	1	51313	0.999435	0	1	51313	0.999435	0
JN116826	48072	1	47915	0.996734	0	1	48057	0.999688	0	1	48067	0.999896	0	1	48052	0.999584	0	1	48052	0.999584	0
JN116828	46140	1	45984	0.996619	0	1	46116	0.99948	0	1	46096	0.999046	0	1	46122	0.99961	0	1	46122	0.99961	0
JN132397	132662	1	132597	0.99951	0	1	132572	0.999322	0	1	132529	0.998997	0	1	132628	0.999744	0	1	132628	0.999744	0
JN153085	51421	1	51380	0.999203	0	1	51404	0.999669	0	1	51378	0.999164	0	1	51399	0.999572	0	1	51399	0.999572	0
JN153086	53597	1	53526	0.998675	0	1	53575	0.99959	0	1	53578	0.999646	0	1	53592	0.999907	0	1	53592	0.999907	0
JN175269	26499	1	26424	0.99717	0	1	26493	0.999774	0	1	26470	0.998906	0	1	26461	0.998566	0	1	26461	0.998566	0
JN185608	59749	1	59722	0.999548	0	1	59739	0.999833	0	1	59732	0.999715	0	1	59728	0.999649	0	1	59728	0.999649	0
JN190960	39283	1	39268	0.999618	0	1	39252	0.999211	0	1	39205	0.998014	0	1	39280	0.999924	0	1	39280	0.999924	0
JN191664	41992	1	41971	0.9995	0	1	41945	0.998881	0	1	41965	0.999357	0	1	41986	0.999857	0	1	41986	0.999857	0
JN192400	43581	1	43563	0.999587	0	1	43569	0.999725	0	1	43569	0.999725	0	1	43581	1	0	1	43581	1	0
JN192401	42123	1	42091	0.99924	0	1	42105	0.999573	0	1	42107	0.99962	0	1	42092	0.999264	0	1	42092	0.999264	0
JN192463	68720	1	68650	0.998981	0	1	68694	0.999622	0	1	68650	0.998981	0	1	68684	0.999476	0	1	68684	0.999476	0
JN201525	106327	1	106304	0.999784	0	1	106310	0.99984	0	1	106300	0.999746	0	1	106274	0.999502	0	1	106274	0.999502	0
JN202312	166499	1	166448	0.999694	0	1	166495	0.999976	0	1	166460	0.999766	0	1	166471	0.999832	0	1	166471	0.999832	0
JN225449	87603	1	87188	0.995263	0	1	87188	0.995263	0	1	87188	0.995263	0	1	87188	0.995263	0	1	87188	0.995263	0
JN243856	51368	1	51286	0.998404	0	1	51309	0.998851	0	1	51363	0.999903	0	1	51306	0.998793	0	1	51306	0.998793	0
JN243857	51308	1	51200	0.997895	0	1	51289	0.99963	0	1	51298	0.999805	0	1	51285	0.999552	0	1	51285	0.999552	0
JN254801	44789	1	44750	0.999129	0	1	44732	0.998727	0	1	44764	0.999442	0	1	44777	0.999732	0	1	44777	0.999732	0
JN255163	34719	1	34633	0.997523	0	1	34689	0.999136	0	1	34683	0.998963	0	1	34713	0.999827	0	1	34713	0.999827	0
JN256079	43036	1	42944	0.997862	0	1	42974	0.998559	0	1	43017	0.999559	0	1	43002	0.99921	0	1	43002	0.99921	0
JN371768	176043	1	176022	0.999881	0	1	176012	0.999824	0	1	175998	0.999744	0	1	176007	0.999796	0	1	176007	0.999796	0
JN371769	172879	1	172794	0.999508	0	1	172848	0.999821	0	1	172858	0.999879	0	1	172858	0.999879	0	1	172858	0.999879	0
JN377894	160646	1	160565	0.999496	0	1	160586	0.999627	0	1	160626	0.999876	0	1	160638	0.99995	0	1	160638	0.99995	0
JN382248	76260	1	76238	0.999712	0	1	76231	0.99962	0	1	76234	0.999659	0	1	76244	0.99979	0	1	76244	0.99979	0
JN391180	38684	1	38654	0.999224	0	1	38665	0.999509	0	1	38666	0.999535	0	1	38650	0.999121	0	1	38650	0.999121	0
JN398368	57387	1	57215	0.997003	0	1	57379	0.999861	0	1	57344	0.999251	0	1	57352	0.99939	0	1	57352	0.99939	0
JN398369	50844	1	50781	0.998761	0	1	50747	0.998092	0	1	50835	0.999823	0	1	50835	0.999823	0	1	50835	0.999823	0
JN408459	50965	1	50851	0.997763	0	1	50937	0.999451	0	1	50951	0.999725	0	1	50952	0.999745	0	1	50952	0.999745	0
JN408460	53169	1	53036	0.997499	0	1	53145	0.999549	0	1	53118	0.999041	0	1	53148	0.999605	0	1	53148	0.999605	0
JN408461	53526	1	53369	0.997067	0	1	53505	0.999608	0	1	53480	0.999141	0	1	53520	0.999888	0	1	53520	0.999888	0
JN412590	76174	1	76159	0.999803	0	1	76169	0.999934	0	1	76146	0.999632	0	1	76163	0.999856	0	1	76163	0.999856	0
JN412592	153882	1	153640	0.998427	0	1	153817	0.999578	0	1	153875	0.999955	0	1	153845	0.99976	0	1	153845	0.99976	0
JN561150	51367	1	51358	0.999825	0	1	51350	0.999669	0	1	51337	0.999416	0	1	51340	0.999474	0	1	51340	0.999474	0
JN564907	58065	1	57925	0.997589	0	1	58048	0.999707	0	1	58027	0.999346	0	1	58026	0.999328	0	1	58026	0.999328	0
JN572061	45580	1	45521	0.998706	0	1	45554	0.99943	0	1	45522	0.998728	0	1	45550	0.999342	0	1	45550	0.999342	0
JN572689	53142	1	53101	0.999228	0	1	53124	0.999661	0	1	53126	0.999699	0	1	53134	0.999849	0	1	53134	0.999849	0
JN585957	60714	1	60641	0.998798	0	1	60681	0.999456	0	1	60671	0.999292	0	1	60693	0.999654	0	1	60693	0.999654	0
JN600672	74155	1	74071	0.998867	0	1	74131	0.999676	0	1	74144	0.999852	0	1	74106	0.999339	0	1	74106	0.999339	0
JN600960	39646	1	39575	0.998209	0	1	39611	0.999117	0	1	39632	0.999647	0	1	39640	0.999849	0	1	39640	0.999849	0
JN603369	18338	1	18314	0.998691	0	1	18302	0.998037	0	1	18291	0.997437	0	1	18320	0.999018	0	1	18320	0.999018	0
JN603370	18338	1	18249	0.995147	0	1	18297	0.997764	0	1	18317	0.998855	0	1	18315	0.998746	0	1	18315	0.998746	0
JN624850	155586	1	155536	0.999679	0	1	155567	0.999878	0	1	155546	0.999743	0	1	155536	0.999679	0	1	155536	0.999679	0
JN624851	42594	1	42488	0.997511	0	1	42537	0.998662	0	1	42588	0.999859	0	1	42579	0.999648	0	1	42579	0.999648	0
JN638752	68600	1	68519	0.998819	0	1	68573	0.999606	0	1	68554	0.999329	0	1	68531	0.998994	0	1	68531	0.998994	0
JN638753	68307	1	68179	0.998126	0	1	68269	0.999444	0	1	68274	0.999517	0	1	68273	0.999502	0	1	68273	0.999502	0
JN641803	240413	1	240366	0.999805	0	1	240364	0.999796	0	1	240386	0.999888	0	1	240391	0.999908	0	1	240391	0.999908	0
JN643714	59672	1	59621	0.999145	0	1	59646	0.999564	0	1	59583	0.998509	0	1	59657	0.999749	0	1	59657	0.999749	0
JN654439	158305	1	158269	0.999773	0	1	158251	0.999659	0	1	158276	0.999817	0	1	158283	0.999861	0	1	158283	0.999861	0
JN660814	51083	1	50966	0.99771	0	1	51060	0.99955	0	1	51047	0.999295	0	1	51062	0.999589	0	1	51062	0.999589	0
JN662425	61847	1	61830	0.999725	0	1	61831	0.999741	0	1	61829	0.999709	0	1	61824	0.999628	0	1	61824	0.999628	0
JN673056	156628	1	156563	0.999585	0	1	156622	0.999962	0	1	156593	0.999777	0	1	156579	0.999687	0	1	156579	0.999687	0
JN680858	69279	1	69245	0.999509	0	1	69264	0.999783	0	1	69230	0.999293	0	1	69258	0.999697	0	1	69258	0.999697	0
JN687951	52481	1	52414	0.998723	0	1	52475	0.999886	0	1	52447	0.999352	0	1	52468	0.999752	0	1	52468	0.999752	0
JN698989	68311	1	68280	0.999546	0	1	68270	0.9994	0	1	68187	0.998185	0	1	68222	0.998697	0	1	68222	0.998697	0
JN698991	67451	1	67334	0.998265	0	1	67444	0.999896	0	1	67437	0.999792	0	1	67428	0.999659	0	1	67428	0.999659	0
JN698992	67949	1	67934	0.999779	0	1	67926	0.999662	0	1	67832	0.998278	0	1	67931	0.999735	0	1	67931	0.999735	0
JN698993	71341	1	71277	0.999103	0	1	71307	0.999523	0	1	71293	0.999327	0	1	71338	0.999958	0	1	71338	0.999958	0
JN698996	56461	1	56390	0.998742	0	1	56397	0.998866	0	1	56411	0.999114	0	1	56476	1.00027	0	1	56476	1.00027	0
JN698997	110569	1	110542	0.999756	0	1	110532	0.999665	0	1	110533	0.999674	0	1	110549	0.999819	0	1	110549	0.999819	0
JN698998	53003	1	52925	0.998528	0	1	52986	0.999679	0	1	52963	0.999245	0	1	52956	0.999113	0	1	52956	0.999113	0
JN698999	52288	1	52285	0.999943	0	1	52272	0.999694	0	1	52265	0.99956	0	1	52280	0.999847	0	1	52280	0.999847	0
JN699000	51821	1	51724	0.998128	0	1	51784	0.999286	0	1	51755	0.998726	0	1	51813	0.999846	0	1	51813	0.999846	0
JN699001	48420	1	48339	0.998327	0	1	48392	0.999422	0	1	48412	0.999835	0	1	48401	0.999608	0	1	48401	0.999608	0
JN699002	41901	1	41813	0.9979	0	1	41869	0.999236	0	1	41837	0.998473	0	1	41884	0.999594	0	1	41884	0.999594	0
JN699003	69409	1	69386	0.999669	0	1	69408	0.999986	0	1	69402	0.999899	0	1	69397	0.999827	0	1	69397	0.999827	0
JN699004	67436	1	67265	0.997464	0	1	67410	0.999614	0	1	67416	0.999703	0	1	67416	0.999703	0	1	67416	0.999703	0
JN699005	53177	1	53106	0.998665	0	1	53124	0.999003	0	1	53167	0.999812	0	1	53171	0.999887	0	1	53171	0.999887	0
JN699006	68711	1	68706	0.999927	0	1	68693	0.999738	0	1	68692	0.999723	0	1	68706	0.999927	0	1	68706	0.999927	0
JN699008	68494	1	68436	0.999153	0	1	68486	0.999883	0	1	68461	0.999518	0	1	68492	0.999971	0	1	68492	0.999971	0
JN699009	68992	1	68945	0.999319	0	1	68976	0.999768	0	1	68955	0.999464	0	1	68961	0.999551	0	1	68961	0.999551	0
JN699010	68133	1	68061	0.998943	0	1	68031	0.998503	0	1	68099	0.999501	0	1	68097	0.999472	0	1	68097	0.999472	0
JN699011	69641	1	69576	0.999067	0	1	69603	0.999454	0	1	69613	0.999598	0	1	69613	0.999598	0	1	69613	0.999598	0
JN699013	156758	1	156709	0.999687	0	1	156667	0.999419	0	1	156749	0.999943	0	1	156714	0.999719	0	1	156714	0.999719	0
JN699014	65108	1	65097	0.999831	0	1	65097	0.999831	0	1	65086	0.999662	0	1	65065	0.99934	0	1	65065	0.99934	0
JN699015	51813	1	51780	0.999363	0	1	51783	0.999421	0	1	51751	0.998803	0	1	51803	0.999807	0	1	51803	0.999807	0
JN699016	52379	1	52293	0.998358	0	1	52335	0.99916	0	1	52364	0.999714	0	1	52359	0.999618	0	1	52359	0.999618	0
JN699017	68839	1	68815	0.999651	0	1	68816	0.999666	0	1	68790	0.999288	0	1	68798	0.999404	0	1	68798	0.999404	0
JN699018	68633	1	68619	0.999796	0	1	68611	0.999679	0	1	68597	0.999475	0	1	68627	0.999913	0	1	68627	0.999913	0
JN699019	48963	1	48923	0.999183	0	1	48954	0.999816	0	1	48924	0.999203	0	1	48933	0.999387	0	1	48933	0.999387	0
JN699625	155299	1	155255	0.999717	0	1	155264	0.999775	0	1	155259	0.999742	0	1	155285	0.99991	0	1	155285	0.99991	0
JN699627	156646	1	156603	0.999725	0	1	156637	0.999943	0	1	156629	0.999891	0	1	156639	0.999955	0	1	156639	0.999955	0
JN699628	80228	1	80188	0.999501	0	1	80214	0.999825	0	1	80190	0.999526	0	1	80213	0.999813	0	1	80213	0.999813	0
JN700519	40071	1	39923	0.996307	0	1	40063	0.9998	0	1	40023	0.998802	0	1	40062	0.999775	0	1	40062	0.999775	0
JN700520	44714	1	44674	0.999105	0	1	44660	0.998792	0	1	44699	0.999665	0	1	44705	0.999799	0	1	44705	0.999799	0
JN700521	40917	1	40859	0.998582	0	1	40890	0.99934	0	1	40901	0.999609	0	1	40907	0.999756	0	1	40907	0.999756	0
JN712910	93839	1	93736	0.998902	0	1	93795	0.999531	0	1	93803	0.999616	0	1	93715	0.998679	0	1	93715	0.998679	0
JN797796	162598	1	162549	0.999699	0	1	162591	0.999957	0	1	162564	0.999791	0	1	162448	0.999077	0	1	162448	0.999077	0
JN797797	156176	1	156036	0.999104	0	1	156151	0.99984	0	1	156144	0.999795	0	1	156150	0.999834	0	1	156150	0.999834	0
JN797798	154371	1	154263	0.9993	0	1	154341	0.999806	0	1	154364	0.999955	0	1	154359	0.999922	0	1	154359	0.999922	0
JN808773	37374	1	37335	0.998956	0	1	37320	0.998555	0	1	37327	0.998742	0	1	37346	0.999251	0	1	37346	0.999251	0
JN811560	37840	1	37811	0.999234	0	1	37833	0.999815	0	1	37817	0.999392	0	1	37821	0.999498	0	1	37821	0.999498	0
JN831653	58076	1	58063	0.999776	0	1	58058	0.99969	0	1	58046	0.999483	0	1	58065	0.999811	0	1	58065	0.999811	0
JN831654	49228	1	49179	0.999005	0	1	49220	0.999837	0	1	49195	0.99933	0	1	49195	0.99933	0	1	49195	0.99933	0
JN848801	7103	1	7088	0.997888	0	1	7096	0.999015	0	1	7094	0.998733	0	1	7090	0.99817	0	1	7090	0.99817	0
JN849462	246421	1	246340	0.999671	0	1	246404	0.999931	0	1	246400	0.999915	0	1	246397	0.999903	0	1	246397	0.999903	0
JN859129	55363	1	55331	0.999422	0	1	55330	0.999404	0	1	55347	0.999711	0	1	55344	0.999657	0	1	55344	0.999657	0
JN871591	59203	1	59138	0.998902	0	1	59179	0.999595	0	1	59192	0.999814	0	1	59179	0.999595	0	1	59179	0.999595	0
JN880423	43788	1	43757	0.999292	0	1	43784	0.999909	0	1	43757	0.999292	0	1	43777	0.999749	0	1	43777	0.999749	0
JN882284	147940	1	147808	0.999108	0	1	147910	0.999797	0	1	147912	0.999811	0	1	147914	0.999824	0	1	147914	0.999824	0
JN882285	358663	1	358589	0.999794	0	1	358651	0.999967	0	1	358654	0.999975	0	1	358645	0.99995	0	1	358645	0.99995	0
JN882286	76631	1	76594	0.999517	0	1	76622	0.999883	0	1	76590	0.999465	0	1	76626	0.999935	0	1	76626	0.999935	0
JN882298	42608	1	42600	0.999812	0	1	42604	0.999906	0	1	42594	0.999671	0	1	42585	0.99946	0	1	42585	0.99946	0
JN900499	4089	1	3992	0.976278	0	1	4072	0.995843	0	1	4039	0.987772	0	1	4073	0.996087	0	1	4073	0.996087	0
JN939331	41148	1	41100	0.998833	0	1	41145	0.999927	0	1	41120	0.99932	0	1	41121	0.999344	0	1	41121	0.999344	0
JN939332	38253	1	38234	0.999503	0	1	38221	0.999163	0	1	38243	0.999739	0	1	38239	0.999634	0	1	38239	0.999634	0
JN984867	44077	1	44027	0.998866	0	1	44047	0.999319	0	1	44007	0.998412	0	1	44026	0.998843	0	1	44026	0.998843	0
JN986844	43731	1	43585	0.996661	0	1	43698	0.999245	0	1	43721	0.999771	0	1	43704	0.999383	0	1	43704	0.999383	0
JN986845	46054	1	46000	0.998827	0	1	46047	0.999848	0	1	46039	0.999674	0	1	46040	0.999696	0	1	46040	0.999696	0
JN986846	167396	1	167226	0.998984	0	1	167370	0.999845	0	1	167389	0.999958	0	1	167368	0.999833	0	1	167368	0.999833	0
JQ007353	43221	1	43211	0.999769	0	1	43195	0.999398	0	1	43206	0.999653	0	1	43212	0.999792	0	1	43212	0.999792	0
JQ011318	60523	1	60485	0.999372	0	1	60503	0.99967	0	1	60507	0.999736	0	1	60521	0.999967	0	1	60521	0.999967	0
JQ015307	142349	1	142313	0.999747	0	1	142327	0.999845	0	1	142319	0.999789	0	1	142331	0.999874	0	1	142331	0.999874	0
JQ031132	136947	1	136917	0.999781	0	1	136916	0.999774	0	1	136920	0.999803	0	1	136922	0.999817	0	1	136922	0.999817	0
JQ062992	44401	1	44314	0.998041	0	1	44380	0.999527	0	1	44373	0.999369	0	1	44393	0.99982	0	1	44393	0.99982	0
JQ067084	57620	1	57569	0.999115	0	1	57565	0.999045	0	1	57605	0.99974	0	1	57604	0.999722	0	1	57604	0.999722	0
JQ067085	36522	1	36475	0.998713	0	1	36481	0.998877	0	1	36455	0.998165	0	1	36505	0.999535	0	1	36505	0.999535	0
JQ086370	40710	1	40687	0.999435	0	1	40677	0.999189	0	1	40692	0.999558	0	1	40696	0.999656	0	1	40696	0.999656	0
JQ086371	45366	1	45350	0.999647	0	1	45338	0.999383	0	1	45307	0.998699	0	1	45332	0.999251	0	1	45332	0.999251	0
JQ086372	39026	1	39000	0.999334	0	1	39022	0.999898	0	1	38963	0.998386	0	1	38999	0.999308	0	1	38999	0.999308	0
JQ086373	38964	1	38857	0.997254	0	1	38932	0.999179	0	1	38950	0.999641	0	1	38923	0.998948	0	1	38923	0.998948	0
JQ086374	40155	1	40075	0.998008	0	1	40143	0.999701	0	1	40145	0.999751	0	1	40120	0.999128	0	1	40120	0.999128	0
JQ086376	47090	1	47054	0.999236	0	1	47086	0.999915	0	1	47046	0.999066	0	1	47062	0.999405	0	1	47062	0.999405	0
JQ086377	41528	1	41457	0.99829	0	1	41517	0.999735	0	1	41481	0.998868	0	1	41480	0.998844	0	1	41480	0.998844	0
JQ177062	45354	1	45305	0.99892	0	1	45313	0.999096	0	1	45310	0.99903	0	1	45329	0.999449	0	1	45329	0.999449	0
JQ177063	43551	1	43512	0.999104	0	1	43514	0.99915	0	1	43544	0.999839	0	1	43550	0.999977	0	1	43550	0.999977	0
JQ177064	44485	1	44450	0.999213	0	1	44441	0.999011	0	1	44411	0.998337	0	1	44462	0.999483	0	1	44462	0.999483	0
JQ177065	48454	1	48389	0.998659	0	1	48384	0.998555	0	1	48447	0.999856	0	1	48422	0.99934	0	1	48422	0.99934	0
JQ182726	38759	1	38725	0.999123	0	1	38748	0.999716	0	1	38752	0.999819	0	1	38743	0.999587	0	1	38743	0.999587	0
JQ182727	41567	1	41503	0.99846	0	1	41548	0.999543	0	1	41538	0.999302	0	1	41562	0.99988	0	1	41562	0.99988	0
JQ182729	40029	1	39904	0.996877	0	1	40013	0.9996	0	1	39991	0.999051	0	1	40014	0.999625	0	1	40014	0.999625	0
JQ182730	44375	1	44351	0.999459	0	1	44342	0.999256	0	1	44355	0.999549	0	1	44349	0.999414	0	1	44349	0.999414	0
JQ182731	37595	1	37533	0.998351	0	1	37578	0.999548	0	1	37581	0.999628	0	1	37581	0.999628	0	1	37581	0.999628	0
JQ182732	39578	1	39504	0.99813	0	1	39528	0.998737	0	1	39557	0.999469	0	1	39544	0.999141	0	1	39544	0.999141	0
JQ182733	44120	1	44110	0.999773	0	1	44072	0.998912	0	1	44091	0.999343	0	1	44103	0.999615	0	1	44103	0.999615	0
JQ245707	161440	1	161266	0.998922	0	1	161415	0.999845	0	1	161416	0.999851	0	1	161429	0.999932	0	1	161429	0.999932	0
JQ267364	49818	1	49761	0.998856	0	1	49798	0.999599	0	1	49792	0.999478	0	1	49794	0.999518	0	1	49794	0.999518	0
JQ288021	47355	1	47325	0.999366	0	1	47334	0.999557	0	1	47300	0.998839	0	1	47344	0.999768	0	1	47344	0.999768	0
JQ300538	61164	1	61036	0.997907	0	1	61110	0.999117	0	1	61031	0.997826	0	1	61147	0.999722	0	1	61147	0.999722	0
JQ307387	42844	1	42817	0.99937	0	1	42838	0.99986	0	1	42813	0.999276	0	1	42835	0.99979	0	1	42835	0.99979	0
JQ340088	167292	1	167256	0.999785	0	1	167290	0.999988	0	1	167276	0.999904	0	1	167290	0.999988	0	1	167290	0.999988	0
JQ340389	111506	1	111449	0.999489	0	1	111452	0.999516	0	1	111481	0.999776	0	1	111482	0.999785	0	1	111482	0.999785	0
JQ340774	60364	1	60291	0.998791	0	1	60360	0.999934	0	1	60320	0.999271	0	1	60359	0.999917	0	1	60359	0.999917	0
JQ341413	33594	1	33359	0.993005	0	1	33359	0.993005	0	1	33348	0.992677	0	1	33360	0.993034	0	1	33360	0.993034	0
JQ362498	219372	1	219356	0.999927	0	1	219348	0.999891	0	1	219369	0.999986	0	1	219345	0.999877	0	1	219345	0.999877	0
JQ446452	49390	1	49333	0.998846	0	1	49338	0.998947	0	1	49373	0.999656	0	1	49360	0.999393	0	1	49360	0.999393	0
JQ512844	51094	1	51046	0.999061	0	1	51061	0.999354	0	1	51075	0.999628	0	1	51089	0.999902	0	1	51089	0.999902	0
JQ617284	26836	1	26520	0.988225	0	1	26520	0.988225	0	1	26520	0.988225	0	1	26520	0.988225	0	1	26520	0.988225	0
JQ619704	41164	1	41137	0.999344	0	1	41109	0.998664	0	1	41111	0.998712	0	1	41115	0.99881	0	1	41115	0.99881	0
JQ659259	26201	1	26163	0.99855	0	1	26191	0.999618	0	1	26176	0.999046	0	1	26145	0.997863	0	1	26145	0.997863	0
JQ660954	33609	1	33573	0.998929	0	1	33590	0.999435	0	1	33545	0.998096	0	1	33585	0.999286	0	1	33585	0.999286	0
JQ684677	50332	1	50283	0.999026	0	1	50293	0.999225	0	1	50319	0.999742	0	1	50309	0.999543	0	1	50309	0.999543	0
JQ686190	139806	1	139769	0.999735	0	1	139798	0.999943	0	1	139797	0.999936	0	1	139789	0.999878	0	1	139789	0.999878	0
JQ691610	38689	1	38630	0.998475	0	1	38615	0.998087	0	1	38626	0.998372	0	1	38634	0.998578	0	1	38634	0.998578	0
JQ691611	151924	1	151863	0.999598	0	1	151876	0.999684	0	1	151849	0.999506	0	1	151915	0.999941	0	1	151915	0.999941	0
JQ729990	18397	1	18344	0.997119	0	1	18347	0.997282	0	1	18377	0.998913	0	1	18379	0.999022	0	1	18379	0.999022	0
JQ729991	17972	1	17924	0.997329	0	1	17926	0.99744	0	1	17939	0.998164	0	1	17945	0.998498	0	1	17945	0.998498	0
JQ729992	18078	1	18024	0.997013	0	1	18058	0.998894	0	1	18052	0.998562	0	1	18051	0.998506	0	1	18051	0.998506	0
JQ740787	32414	1	32396	0.999445	0	1	32397	0.999476	0	1	32375	0.998797	0	1	32388	0.999198	0	1	32388	0.999198	0
JQ740788	32582	1	32500	0.997483	0	1	32558	0.999263	0	1	32553	0.99911	0	1	32563	0.999417	0	1	32563	0.999417	0
JQ740790	33178	1	33160	0.999457	0	1	33129	0.998523	0	1	33134	0.998674	0	1	33157	0.999367	0	1	33157	0.999367	0
JQ740791	32581	1	32533	0.998527	0	1	32574	0.999785	0	1	32537	0.99865	0	1	32515	0.997974	0	1	32515	0.997974	0
JQ740792	32546	1	32490	0.998279	0	1	32504	0.99871	0	1	32493	0.998372	0	1	32536	0.999693	0	1	32536	0.999693	0
JQ740793	32277	1	32126	0.995322	0	1	32266	0.999659	0	1	32208	0.997862	0	1	32264	0.999597	0	1	32264	0.999597	0
JQ740794	32275	1	32154	0.996251	0	1	32260	0.999535	0	1	32222	0.998358	0	1	32267	0.999752	0	1	32267	0.999752	0
JQ740795	32545	1	32532	0.999601	0	1	32536	0.999723	0	1	32529	0.999508	0	1	32524	0.999355	0	1	32524	0.999355	0
JQ740796	32052	1	31880	0.994634	0	1	32011	0.998721	0	1	32000	0.998378	0	1	31998	0.998315	0	1	31998	0.998315	0
JQ740797	32048	1	31945	0.996786	0	1	32036	0.999626	0	1	32023	0.99922	0	1	32031	0.99947	0	1	32031	0.99947	0
JQ740798	32276	1	32246	0.999071	0	1	32253	0.999287	0	1	32270	0.999814	0	1	32250	0.999194	0	1	32250	0.999194	0
JQ740799	32239	1	32151	0.99727	0	1	32213	0.999194	0	1	32225	0.999566	0	1	32228	0.999659	0	1	32228	0.999659	0
JQ740800	32241	1	32200	0.998728	0	1	32238	0.999907	0	1	32222	0.999411	0	1	32174	0.997922	0	1	32174	0.997922	0
JQ740802	32583	1	32472	0.996593	0	1	32560	0.999294	0	1	32501	0.997483	0	1	32565	0.999448	0	1	32565	0.999448	0
JQ740803	32242	1	32192	0.998449	0	1	32218	0.999256	0	1	32218	0.999256	0	1	32237	0.999845	0	1	32237	0.999845	0
JQ740804	31772	1	31705	0.997891	0	1	31762	0.999685	0	1	31770	0.999937	0	1	31761	0.999654	0	1	31761	0.999654	0
JQ740805	31772	1	31707	0.997954	0	1	31755	0.999465	0	1	31708	0.997986	0	1	31743	0.999087	0	1	31743	0.999087	0
JQ740806	32242	1	32224	0.999442	0	1	32229	0.999597	0	1	32217	0.999225	0	1	32218	0.999256	0	1	32218	0.999256	0
JQ740807	30876	1	30793	0.997312	0	1	30833	0.998607	0	1	30873	0.999903	0	1	30874	0.999935	0	1	30874	0.999935	0
JQ740809	32275	1	32235	0.998761	0	1	32243	0.999009	0	1	32254	0.999349	0	1	32248	0.999163	0	1	32248	0.999163	0
JQ740810	32249	1	32227	0.999318	0	1	32210	0.998791	0	1	32246	0.999907	0	1	32240	0.999721	0	1	32240	0.999721	0
JQ740811	32345	1	32295	0.998454	0	1	32331	0.999567	0	1	32336	0.999722	0	1	32330	0.999536	0	1	32330	0.999536	0
JQ740812	31773	1	31714	0.998143	0	1	31760	0.999591	0	1	31759	0.999559	0	1	31743	0.999056	0	1	31743	0.999056	0
JQ740813	32384	1	32310	0.997715	0	1	32369	0.999537	0	1	32366	0.999444	0	1	32382	0.999938	0	1	32382	0.999938	0
JQ740814	32275	1	32252	0.999287	0	1	32266	0.999721	0	1	32270	0.999845	0	1	32266	0.999721	0	1	32266	0.999721	0
JQ762257	36847	1	36765	0.997775	0	1	36797	0.998643	0	1	36790	0.998453	0	1	36780	0.998182	0	1	36780	0.998182	0
JQ764986	5386	1	5345	0.992388	0	1	5374	0.997772	0	1	5340	0.991459	0	1	5382	0.999257	0	1	5382	0.999257	0
JQ764987	5386	1	5377	0.998329	0	1	5344	0.992202	0	1	5378	0.998515	0	1	5376	0.998143	0	1	5376	0.998143	0
JQ764988	5386	1	5336	0.990717	0	1	5340	0.991459	0	1	5369	0.996844	0	1	5364	0.995915	0	1	5364	0.995915	0
JQ764989	5386	1	5340	0.991459	0	1	5360	0.995173	0	1	5360	0.995173	0	1	5370	0.997029	0	1	5370	0.997029	0
JQ764990	5386	1	5370	0.997029	0	1	5360	0.995173	0	1	5360	0.995173	0	1	5368	0.996658	0	1	5368	0.996658	0
JQ779023	45552	1	45478	0.998375	0	1	45523	0.999363	0	1	45503	0.998924	0	1	45549	0.999934	0	1	45549	0.999934	0
JQ779024	43786	1	43753	0.999246	0	1	43752	0.999223	0	1	43765	0.99952	0	1	43751	0.999201	0	1	43751	0.999201	0
JQ780163	39481	1	39430	0.998708	0	1	39419	0.99843	0	1	39461	0.999493	0	1	39432	0.998759	0	1	39432	0.998759	0
JQ801337	38682	1	38656	0.999328	0	1	38656	0.999328	0	1	38667	0.999612	0	1	38675	0.999819	0	1	38675	0.999819	0
JQ806764	49116	1	49101	0.999695	0	1	49103	0.999735	0	1	49066	0.998982	0	1	49102	0.999715	0	1	49102	0.999715	0
JQ809650	38889	1	38864	0.999357	0	1	38862	0.999306	0	1	38867	0.999434	0	1	38868	0.99946	0	1	38868	0.99946	0
JQ809663	33525	1	33423	0.996957	0	1	33511	0.999582	0	1	33457	0.997972	0	1	33508	0.999493	0	1	33508	0.999493	0
JQ809701	51370	1	51320	0.999027	0	1	51354	0.999689	0	1	51344	0.999494	0	1	51361	0.999825	0	1	51361	0.999825	0
JQ809702	54470	1	54411	0.998917	0	1	54425	0.999174	0	1	54416	0.999009	0	1	54444	0.999523	0	1	54444	0.999523	0
JQ809703	53684	1	53536	0.997243	0	1	53669	0.999721	0	1	53626	0.99892	0	1	53675	0.999832	0	1	53675	0.999832	0
JQ823122	35700	1	35651	0.998627	0	1	35643	0.998403	0	1	35677	0.999356	0	1	35673	0.999244	0	1	35673	0.999244	0
JQ823123	35652	1	35642	0.99972	0	1	35646	0.999832	0	1	35614	0.998934	0	1	35644	0.999776	0	1	35644	0.999776	0
JQ837901	44400	1	44347	0.998806	0	1	44388	0.99973	0	1	44396	0.99991	0	1	44354	0.998964	0	1	44354	0.998964	0
JQ867100	31766	1	31703	0.998017	0	1	31731	0.998898	0	1	31749	0.999465	0	1	31751	0.999528	0	1	31751	0.999528	0
JQ896627	51440	1	51385	0.998931	0	1	51419	0.999592	0	1	51436	0.999922	0	1	51414	0.999495	0	1	51414	0.999495	0
JQ911768	154466	1	154428	0.999754	0	1	154432	0.99978	0	1	154464	0.999987	0	1	154434	0.999793	0	1	154434	0.999793	0
JQ957925	37432	1	37405	0.999279	0	1	37414	0.999519	0	1	37390	0.998878	0	1	37392	0.998931	0	1	37392	0.998931	0
JQ957932	45572	1	45555	0.999627	0	1	45548	0.999473	0	1	45510	0.99864	0	1	45531	0.9991	0	1	45531	0.9991	0
JQ965645	103299	1	103278	0.999797	0	1	103231	0.999342	0	1	103249	0.999516	0	1	103282	0.999835	0	1	103282	0.999835	0
JQ966307	3525	1	3491	0.990355	0	1	3496	0.991773	0	1	3500	0.992908	0	1	3520	0.998582	0	1	3520	0.998582	0
JQ973847	41392	1	41286	0.997439	0	1	41358	0.999179	0	1	41390	0.999952	0	1	41384	0.999807	0	1	41384	0.999807	0
JX006077	94870	1	94945	1.00079	0	1	94819	0.999462	0	1	94774	0.998988	0	1	94835	0.999631	0	1	94835	0.999631	0
JX015524	52494	1	52310	0.996495	0	1	52469	0.999524	0	1	52473	0.9996	0	1	52459	0.999333	0	1	52459	0.999333	0
JX042578	51505	1	51409	0.998136	0	1	51500	0.999903	0	1	51464	0.999204	0	1	51478	0.999476	0	1	51478	0.999476	0
JX042579	61567	1	61549	0.999708	0	1	61532	0.999432	0	1	61533	0.999448	0	1	61537	0.999513	0	1	61537	0.999513	0
JX094499	59407	1	59159	0.995825	0	1	59379	0.999529	0	1	59390	0.999714	0	1	59382	0.999579	0	1	59382	0.999579	0
JX100810	279967	1	279913	0.999807	0	1	279940	0.999904	0	1	279917	0.999821	0	1	279927	0.999857	0	1	279927	0.999857	0
JX104231	62952	1	62921	0.999508	0	1	62939	0.999793	0	1	62872	0.998729	0	1	62946	0.999905	0	1	62946	0.999905	0
JX121091	58550	1	58488	0.998941	0	1	58546	0.999932	0	1	58516	0.999419	0	1	58543	0.99988	0	1	58543	0.99988	0
JX123262	231743	1	231652	0.999607	0	1	231691	0.999776	0	1	231733	0.999957	0	1	231729	0.99994	0	1	231729	0.99994	0
JX126918	135281	1	135236	0.999667	0	1	135311	1.00022	0	1	135291	1.00007	0	1	135273	0.999941	0	1	135273	0.999941	0
JX126919	65132	1	65125	0.999893	0	1	65099	0.999493	0	1	65093	0.999401	0	1	65045	0.998664	0	1	65045	0.998664	0
JX126920	64756	1	64807	1.00079	0	1	64807	1.00079	0	1	64664	0.998579	0	1	64807	1.00079	0	1	64807	1.00079	0
JX128257	157308	1	157363	1.00035	0	1	157363	1.00035	0	1	157363	1.00035	0	1	157363	1.00035	0	1	157363	1.00035	0
JX128258	66854	1	66863	1.00013	0	1	66863	1.00013	0	1	66863	1.00013	0	1	66863	1.00013	0	1	66863	1.00013	0
JX131330	61167	1	61088	0.998708	0	1	61126	0.99933	0	1	61160	0.999886	0	1	61138	0.999526	0	1	61138	0.999526	0
JX145341	48396	1	48342	0.998884	0	1	48384	0.999752	0	1	48385	0.999773	0	1	48363	0.999318	0	1	48363	0.999318	0
JX145342	31674	1	31627	0.998516	0	1	31631	0.998642	0	1	31651	0.999274	0	1	31628	0.998548	0	1	31628	0.998548	0
JX173487	40192	1	40172	0.999502	0	1	40163	0.999278	0	1	40175	0.999577	0	1	40131	0.998482	0	1	40131	0.998482	0
JX174275	46048	1	45986	0.998654	0	1	46009	0.999153	0	1	46026	0.999522	0	1	46045	0.999935	0	1	46045	0.999935	0
JX181824	147745	1	147715	0.999797	0	1	147702	0.999709	0	1	147715	0.999797	0	1	147718	0.999817	0	1	147718	0.999817	0
JX181825	158099	1	157905	0.998773	0	1	158080	0.99988	0	1	158062	0.999766	0	1	158071	0.999823	0	1	158071	0.999823	0
JX182369	50255	1	50111	0.997135	0	1	50243	0.999761	0	1	50234	0.999582	0	1	50241	0.999721	0	1	50241	0.999721	0
JX182370	51071	1	51010	0.998806	0	1	51031	0.999217	0	1	51047	0.99953	0	1	51048	0.99955	0	1	51048	0.99955	0
JX182371	37612	1	37573	0.998963	0	1	37554	0.998458	0	1	37607	0.999867	0	1	37599	0.999654	0	1	37599	0.999654	0
JX182372	40474	1	40437	0.999086	0	1	40446	0.999308	0	1	40457	0.99958	0	1	40439	0.999135	0	1	40439	0.999135	0
JX185431	4472	1	4424	0.989267	0	1	4462	0.997764	0	1	4443	0.993515	0	1	4466	0.998658	0	1	4466	0.998658	0
JX193904	40923	1	40888	0.999145	0	1	40874	0.998803	0	1	40903	0.999511	0	1	40873	0.998778	0	1	40873	0.998778	0
JX194238	72321	1	72281	0.999447	0	1	72310	0.999848	0	1	72306	0.999793	0	1	72300	0.99971	0	1	72300	0.99971	0
JX194239	136326	1	136283	0.999685	0	1	136295	0.999773	0	1	136293	0.999758	0	1	136244	0.999399	0	1	136244	0.999399	0
JX202565	42633	1	42599	0.999202	0	1	42623	0.999765	0	1	42576	0.998663	0	1	42558	0.998241	0	1	42558	0.998241	0
JX262215	29214	1	29206	0.999726	0	1	29161	0.998186	0	1	29197	0.999418	0	1	29209	0.999829	0	1	29209	0.999829	0
JX262216	29729	1	29686	0.998554	0	1	29651	0.997376	0	1	29687	0.998587	0	1	29720	0.999697	0	1	29720	0.999697	0
JX262217	29574	1	29474	0.996619	0	1	29538	0.998783	0	1	29564	0.999662	0	1	29506	0.997701	0	1	29506	0.997701	0
JX262218	29371	1	29357	0.999523	0	1	29345	0.999115	0	1	29341	0.998979	0	1	29302	0.997651	0	1	29302	0.997651	0
JX262219	29202	1	29138	0.997808	0	1	29182	0.999315	0	1	29185	0.999418	0	1	29128	0.997466	0	1	29128	0.997466	0
JX262220	29506	1	29433	0.997526	0	1	29473	0.998882	0	1	29494	0.999593	0	1	29489	0.999424	0	1	29489	0.999424	0
JX262221	29505	1	29486	0.999356	0	1	29458	0.998407	0	1	29499	0.999797	0	1	29502	0.999898	0	1	29502	0.999898	0
JX262223	29348	1	29307	0.998603	0	1	29250	0.996661	0	1	29316	0.99891	0	1	29319	0.999012	0	1	29319	0.999012	0
JX262224	29516	1	29438	0.997357	0	1	29503	0.99956	0	1	29494	0.999255	0	1	29487	0.999017	0	1	29487	0.999017	0
JX262225	29516	1	29377	0.995291	0	1	29476	0.998645	0	1	29483	0.998882	0	1	29504	0.999593	0	1	29504	0.999593	0
JX262376	51160	1	51148	0.999765	0	1	51121	0.999238	0	1	51088	0.998593	0	1	51144	0.999687	0	1	51144	0.999687	0
JX274646	43305	1	43261	0.998984	0	1	43288	0.999607	0	1	43090	0.995035	0	1	43290	0.999654	0	1	43290	0.999654	0
JX274647	42902	1	42900	0.999953	0	1	42855	0.998904	0	1	42868	0.999207	0	1	42871	0.999277	0	1	42871	0.999277	0
JX296113	58104	1	58070	0.999415	0	1	58093	0.999811	0	1	58089	0.999742	0	1	58077	0.999535	0	1	58077	0.999535	0
JX307702	51500	1	51423	0.998505	0	1	51480	0.999612	0	1	51497	0.999942	0	1	51489	0.999786	0	1	51489	0.999786	0
JX307703	51377	1	51323	0.998949	0	1	51319	0.998871	0	1	51360	0.999669	0	1	51375	0.999961	0	1	51375	0.999961	0
JX307704	50645	1	50634	0.999783	0	1	50605	0.99921	0	1	50593	0.998973	0	1	50620	0.999506	0	1	50620	0.999506	0
JX316028	243050	1	242993	0.999765	0	1	243045	0.999979	0	1	243007	0.999823	0	1	243047	0.999988	0	1	243047	0.999988	0
JX403939	49381	1	49360	0.999575	0	1	49373	0.999838	0	1	49363	0.999635	0	1	49371	0.999797	0	1	49371	0.999797	0
JX403940	45364	1	45320	0.99903	0	1	45316	0.998942	0	1	45323	0.999096	0	1	45336	0.999383	0	1	45336	0.999383	0
JX409895	43028	1	43007	0.999512	0	1	42990	0.999117	0	1	43008	0.999535	0	1	42999	0.999326	0	1	42999	0.999326	0
JX411619	51235	1	51224	0.999785	0	1	51205	0.999414	0	1	51217	0.999649	0	1	51229	0.999883	0	1	51229	0.999883	0
JX411620	58866	1	58798	0.998845	0	1	58859	0.999881	0	1	58748	0.997995	0	1	58829	0.999371	0	1	58829	0.999371	0
JX412914	6407	1	6396	0.998283	0	1	6383	0.996254	0	1	6350	0.991103	0	1	6386	0.996722	0	1	6386	0.996722	0
JX415535	69855	1	69706	0.997867	0	1	69823	0.999542	0	1	69784	0.998984	0	1	69823	0.999542	0	1	69823	0.999542	0
JX434030	37740	1	37696	0.998834	0	1	37709	0.999179	0	1	37656	0.997774	0	1	37714	0.999311	0	1	37714	0.999311	0
JX434031	37095	1	37077	0.999515	0	1	37059	0.99903	0	1	37063	0.999137	0	1	37053	0.998868	0	1	37053	0.998868	0
JX483875	45912	1	45856	0.99878	0	1	45904	0.999826	0	1	45830	0.998214	0	1	45884	0.99939	0	1	45884	0.99939	0
JX483876	53018	1	52852	0.996869	0	1	53001	0.999679	0	1	52977	0.999227	0	1	53005	0.999755	0	1	53005	0.999755	0
JX483877	50426	1	50397	0.999425	0	1	50385	0.999187	0	1	50417	0.999822	0	1	50409	0.999663	0	1	50409	0.999663	0
JX483878	53721	1	53687	0.999367	0	1	53309	0.992331	0	1	53676	0.999162	0	1	53697	0.999553	0	1	53697	0.999553	0
JX483879	43619	1	43519	0.997707	0	1	43567	0.998808	0	1	43584	0.999198	0	1	43602	0.99961	0	1	43602	0.99961	0
JX483880	45962	1	45893	0.998499	0	1	45953	0.999804	0	1	45929	0.999282	0	1	45904	0.998738	0	1	45904	0.998738	0
JX483881	115042	1	114955	0.999244	0	1	115021	0.999817	0	1	115015	0.999765	0	1	115031	0.999904	0	1	115031	0.999904	0
JX486087	38002	1	37914	0.997684	0	1	37970	0.999158	0	1	37950	0.998632	0	1	37941	0.998395	0	1	37941	0.998395	0
JX486088	80617	1	80580	0.999541	0	1	80582	0.999566	0	1	80594	0.999715	0	1	80610	0.999913	0	1	80610	0.999913	0
JX495041	39014	1	39000	0.999641	0	1	38999	0.999616	0	1	38972	0.998923	0	1	38998	0.99959	0	1	38998	0.99959	0
JX495042	39552	1	39515	0.999065	0	1	39497	0.998609	0	1	39506	0.998837	0	1	39533	0.99952	0	1	39533	0.99952	0
JX501340	42874	1	42750	0.997108	0	1	42858	0.999627	0	1	42863	0.999743	0	1	42867	0.999837	0	1	42867	0.999837	0
JX507079	59363	1	59294	0.998838	0	1	59283	0.998652	0	1	59324	0.999343	0	1	59330	0.999444	0	1	59330	0.999444	0
JX509734	38389	1	38339	0.998698	0	1	38338	0.998671	0	1	38344	0.998828	0	1	38381	0.999792	0	1	38381	0.999792	0
JX556417	41351	1	41273	0.998114	0	1	41287	0.998452	0	1	41331	0.999516	0	1	41318	0.999202	0	1	41318	0.999202	0
JX556418	78751	1	78634	0.998514	0	1	78715	0.999543	0	1	78707	0.999441	0	1	78689	0.999213	0	1	78689	0.999213	0
JX560521	43216	1	43116	0.997686	0	1	43176	0.999074	0	1	43142	0.998288	0	1	43198	0.999583	0	1	43198	0.999583	0
JX561091	147737	1	147708	0.999804	0	1	147732	0.999966	0	1	147714	0.999844	0	1	147686	0.999655	0	1	147686	0.999655	0
JX564242	31106	1	31068	0.998778	0	1	31068	0.998778	0	1	31068	0.998778	0	1	31091	0.999518	0	1	31091	0.999518	0
JX569801	133572	1	133495	0.999424	0	1	133543	0.999783	0	1	133563	0.999933	0	1	133559	0.999903	0	1	133559	0.999903	0
JX570702	29140	1	29100	0.998627	0	1	29130	0.999657	0	1	29123	0.999417	0	1	29130	0.999657	0	1	29130	0.999657	0
JX570703	29503	1	29358	0.995085	0	1	29492	0.999627	0	1	29497	0.999797	0	1	29485	0.99939	0	1	29485	0.99939	0
JX570704	29511	1	29461	0.998306	0	1	29474	0.998746	0	1	29488	0.999221	0	1	29495	0.999458	0	1	29495	0.999458	0
JX570705	29514	1	29469	0.998475	0	1	29438	0.997425	0	1	29495	0.999356	0	1	29511	0.999898	0	1	29511	0.999898	0
JX570706	29443	1	29415	0.999049	0	1	29434	0.999694	0	1	29407	0.998777	0	1	29406	0.998743	0	1	29406	0.998743	0
JX570707	29451	1	29354	0.996706	0	1	29388	0.997861	0	1	29448	0.999898	0	1	29403	0.99837	0	1	29403	0.99837	0
JX570708	29453	1	29426	0.999083	0	1	29450	0.999898	0	1	29399	0.998167	0	1	29443	0.99966	0	1	29443	0.99966	0
JX570709	29377	1	29296	0.997243	0	1	29360	0.999421	0	1	29334	0.998536	0	1	29354	0.999217	0	1	29354	0.999217	0
JX570710	29467	1	29434	0.99888	0	1	29452	0.999491	0	1	29424	0.998541	0	1	29451	0.999457	0	1	29451	0.999457	0
JX570711	29512	1	29461	0.998272	0	1	29463	0.99834	0	1	29505	0.999763	0	1	29436	0.997425	0	1	29436	0.997425	0
JX570712	29464	1	29373	0.996911	0	1	29463	0.999966	0	1	29442	0.999253	0	1	29453	0.999627	0	1	29453	0.999627	0
JX570713	29200	1	29101	0.99661	0	1	29188	0.999589	0	1	29191	0.999692	0	1	29136	0.997808	0	1	29136	0.997808	0
JX570714	29266	1	29214	0.998223	0	1	29237	0.999009	0	1	29241	0.999146	0	1	29234	0.998907	0	1	29234	0.998907	0
JX625144	3405	1	3381	0.992952	0	1	3379	0.992364	0	1	3327	0.977093	0	1	3378	0.99207	0	1	3378	0.99207	0
JX649097	68992	1	68790	0.997072	0	1	68952	0.99942	0	1	68950	0.999391	0	1	68982	0.999855	0	1	68982	0.999855	0
JX649098	69321	1	69251	0.99899	0	1	69291	0.999567	0	1	69317	0.999942	0	1	69321	1	0	1	69321	1	0
JX649099	68004	1	67887	0.99828	0	1	67996	0.999882	0	1	67984	0.999706	0	1	67971	0.999515	0	1	67971	0.999515	0
JX649100	68910	1	68874	0.999478	0	1	68886	0.999652	0	1	68876	0.999507	0	1	68878	0.999536	0	1	68878	0.999536	0
JX681814	37637	1	37578	0.998432	0	1	37633	0.999894	0	1	37604	0.999123	0	1	37631	0.999841	0	1	37631	0.999841	0
JX846612	134643	1	134597	0.999658	0	1	134603	0.999703	0	1	134591	0.999614	0	1	134614	0.999785	0	1	134614	0.999785	0
JX846613	131332	1	131295	0.999718	0	1	131302	0.999772	0	1	131291	0.999688	0	1	131266	0.999497	0	1	131266	0.999497	0
JX863101	45517	1	45328	0.995848	0	1	45502	0.99967	0	1	45510	0.999846	0	1	45466	0.99888	0	1	45466	0.99888	0
JX865427	43457	1	43386	0.998366	0	1	43439	0.999586	0	1	43432	0.999425	0	1	43414	0.999011	0	1	43414	0.999011	0
JX866719	48814	1	48808	0.999877	0	1	48776	0.999222	0	1	48797	0.999652	0	1	48801	0.999734	0	1	48801	0.999734	0
JX871397	46150	1	46126	0.99948	0	1	46088	0.998657	0	1	46111	0.999155	0	1	46148	0.999957	0	1	46148	0.999957	0
JX872508	38513	1	38424	0.997689	0	1	38508	0.99987	0	1	38473	0.998961	0	1	38494	0.999507	0	1	38494	0.999507	0
JX878496	157834	1	157796	0.999759	0	1	157820	0.999911	0	1	157824	0.999937	0	1	157798	0.999772	0	1	157798	0.999772	0
JX878671	141836	1	141906	1.00049	0	1	141791	0.999683	0	1	141805	0.999781	0	1	141906	1.00049	0	1	141906	1.00049	0
JX879087	37282	1	37234	0.998713	0	1	37257	0.999329	0	1	37245	0.999008	0	1	37259	0.999383	0	1	37259	0.999383	0
JX880034	72570	1	72527	0.999407	0	1	72497	0.998994	0	1	72564	0.999917	0	1	72559	0.999848	0	1	72559	0.999848	0
JX880072	42313	1	42288	0.999409	0	1	42238	0.998227	0	1	42299	0.999669	0	1	42292	0.999504	0	1	42292	0.999504	0
JX889246	50348	1	50309	0.999225	0	1	50338	0.999801	0	1	50309	0.999225	0	1	50338	0.999801	0	1	50338	0.999801	0
JX899358	53028	1	52960	0.998718	0	1	53026	0.999962	0	1	52999	0.999453	0	1	53020	0.999849	0	1	53020	0.999849	0
JX901189	47724	1	47703	0.99956	0	1	47714	0.99979	0	1	47703	0.99956	0	1	47703	0.99956	0	1	47703	0.99956	0
JX912252	50552	1	50490	0.998774	0	1	50541	0.999782	0	1	50513	0.999229	0	1	50529	0.999545	0	1	50529	0.999545	0
JX976549	43665	1	43616	0.998878	0	1	43585	0.998168	0	1	43627	0.99913	0	1	43657	0.999817	0	1	43657	0.999817	0
JX997978	42957	1	42941	0.999628	0	1	42860	0.997742	0	1	42916	0.999046	0	1	42944	0.999697	0	1	42944	0.999697	0
KC013021	26769	1	26718	0.998095	0	1	26728	0.998468	0	1	26729	0.998506	0	1	26743	0.999029	0	1	26743	0.999029	0
KC013023	25865	1	25762	0.996018	0	1	25853	0.999536	0	1	25836	0.998879	0	1	25842	0.999111	0	1	25842	0.999111	0
KC107834	41796	1	41753	0.998971	0	1	41794	0.999952	0	1	41754	0.998995	0	1	41774	0.999474	0	1	41774	0.999474	0
KC131129	246964	1	246870	0.999619	0	1	246947	0.999931	0	1	246939	0.999899	0	1	246906	0.999765	0	1	246906	0.999765	0
KC139514	59815	1	59775	0.999331	0	1	59786	0.999515	0	1	59807	0.999866	0	1	59795	0.999666	0	1	59795	0.999666	0
KC139515	59245	1	59149	0.99838	0	1	59205	0.999325	0	1	59238	0.999882	0	1	59208	0.999375	0	1	59208	0.999375	0
KC139519	59746	1	59718	0.999531	0	1	59719	0.999548	0	1	59742	0.999933	0	1	59709	0.999381	0	1	59709	0.999381	0
KC139520	72098	1	72053	0.999376	0	1	72064	0.999528	0	1	72067	0.99957	0	1	72071	0.999626	0	1	72071	0.999626	0
KC139521	29742	1	29692	0.998319	0	1	29722	0.999328	0	1	29715	0.999092	0	1	29728	0.999529	0	1	29728	0.999529	0
KC171646	40931	1	40732	0.995138	0	1	40920	0.999731	0	1	40912	0.999536	0	1	40844	0.997874	0	1	40844	0.997874	0
KC171647	38880	1	38837	0.998894	0	1	38832	0.998765	0	1	38841	0.998997	0	1	38844	0.999074	0	1	38844	0.999074	0
KC172839	45942	1	45844	0.997867	0	1	45912	0.999347	0	1	45914	0.999391	0	1	45941	0.999978	0	1	45941	0.999978	0
KC182544	27302	1	27234	0.997509	0	1	27283	0.999304	0	1	27296	0.99978	0	1	27292	0.999634	0	1	27292	0.999634	0
KC182545	30674	1	30580	0.996936	0	1	30644	0.999022	0	1	30658	0.999478	0	1	30615	0.998077	0	1	30615	0.998077	0
KC182546	31090	1	31071	0.999389	0	1	31067	0.99926	0	1	31075	0.999518	0	1	31049	0.998681	0	1	31049	0.998681	0
KC182547	28674	1	28592	0.99714	0	1	28640	0.998814	0	1	28656	0.999372	0	1	28654	0.999303	0	1	28654	0.999303	0
KC182549	30778	1	30746	0.99896	0	1	30709	0.997758	0	1	30741	0.998798	0	1	30753	0.999188	0	1	30753	0.999188	0
KC182550	30961	1	30939	0.999289	0	1	30947	0.999548	0	1	30881	0.997416	0	1	30951	0.999677	0	1	30951	0.999677	0
KC182551	29631	1	29604	0.999089	0	1	29601	0.998988	0	1	29622	0.999696	0	1	29608	0.999224	0	1	29608	0.999224	0
KC182552	32382	1	32364	0.999444	0	1	32376	0.999815	0	1	32375	0.999784	0	1	32371	0.99966	0	1	32371	0.99966	0
KC237308	5475	1	5437	0.993059	0	1	5422	0.99032	0	1	5400	0.986301	0	1	5460	0.99726	0	1	5460	0.99726	0
KC237729	39108	1	39074	0.999131	0	1	39038	0.99821	0	1	39047	0.99844	0	1	39085	0.999412	0	1	39085	0.999412	0
KC262634	65270	1	65190	0.998774	0	1	65243	0.999586	0	1	65254	0.999755	0	1	65244	0.999602	0	1	65244	0.999602	0
KC295538	348113	1	347577	0.99846	0	1	347577	0.99846	0	1	347577	0.99846	0	1	347577	0.99846	0	1	347577	0.99846	0
KC311669	31185	1	31097	0.997178	0	1	31164	0.999327	0	1	31177	0.999743	0	1	31160	0.999198	0	1	31160	0.999198	0
KC330679	49425	1	48700	0.985331	0	1	48700	0.985331	0	1	48700	0.985331	0	1	48700	0.985331	0	1	48700	0.985331	0
KC330681	49362	1	48637	0.985313	0	1	48637	0.985313	0	1	48637	0.985313	0	1	48637	0.985313	0	1	48637	0.985313	0
KC348598	33516	1	33494	0.999344	0	1	33469	0.998598	0	1	33495	0.999373	0	1	33495	0.999373	0	1	33495	0.999373	0
KC348600	38539	1	38505	0.999118	0	1	38515	0.999377	0	1	38483	0.998547	0	1	38532	0.999818	0	1	38532	0.999818	0
KC348601	36128	1	36053	0.997924	0	1	36088	0.998893	0	1	36102	0.99928	0	1	36106	0.999391	0	1	36106	0.999391	0
KC348602	34367	1	34320	0.998632	0	1	34338	0.999156	0	1	34320	0.998632	0	1	34365	0.999942	0	1	34365	0.999942	0
KC348603	49973	1	49944	0.99942	0	1	49963	0.9998	0	1	49955	0.99964	0	1	49955	0.99964	0	1	49955	0.99964	0
KC348604	35373	1	35316	0.998389	0	1	35297	0.997851	0	1	35342	0.999124	0	1	35359	0.999604	0	1	35359	0.999604	0
KC413987	35598	1	35533	0.998174	0	1	35572	0.99927	0	1	35559	0.998904	0	1	35571	0.999242	0	1	35571	0.999242	0
KC430106	159590	1	159562	0.999825	0	1	159580	0.999937	0	1	159575	0.999906	0	1	159557	0.999793	0	1	159557	0.999793	0
KC438282	69278	1	69213	0.999062	0	1	69226	0.999249	0	1	69189	0.998715	0	1	69259	0.999726	0	1	69259	0.999726	0
KC460990	42724	1	42573	0.996466	0	1	42707	0.999602	0	1	42710	0.999672	0	1	42718	0.99986	0	1	42718	0.99986	0
KC462197	35430	1	35391	0.998899	0	1	35419	0.99969	0	1	35422	0.999774	0	1	35426	0.999887	0	1	35426	0.999887	0
KC465900	39921	1	39890	0.999223	0	1	39897	0.999399	0	1	39906	0.999624	0	1	39892	0.999274	0	1	39892	0.999274	0
KC522412	30692	1	30595	0.99684	0	1	30676	0.999479	0	1	30644	0.998436	0	1	30685	0.999772	0	1	30685	0.999772	0
KC542353	39940	1	39861	0.998022	0	1	39884	0.998598	0	1	39872	0.998297	0	1	39920	0.999499	0	1	39920	0.999499	0
KC556893	38253	1	38210	0.998876	0	1	38221	0.999163	0	1	38205	0.998745	0	1	38231	0.999425	0	1	38231	0.999425	0
KC556894	41142	1	41083	0.998566	0	1	41127	0.999635	0	1	41031	0.997302	0	1	41119	0.999441	0	1	41119	0.999441	0
KC556895	38253	1	38183	0.99817	0	1	38246	0.999817	0	1	38188	0.998301	0	1	38214	0.99898	0	1	38214	0.99898	0
KC556896	38253	1	38223	0.999216	0	1	38219	0.999111	0	1	38216	0.999033	0	1	38236	0.999556	0	1	38236	0.999556	0
KC556898	38253	1	38231	0.999425	0	1	38227	0.99932	0	1	38199	0.998588	0	1	38220	0.999137	0	1	38220	0.999137	0
KC576783	41491	1	41457	0.999181	0	1	41488	0.999928	0	1	41434	0.998626	0	1	41487	0.999904	0	1	41487	0.999904	0
KC576784	68355	1	68336	0.999722	0	1	68317	0.999444	0	1	68331	0.999649	0	1	68302	0.999225	0	1	68302	0.999225	0
KC595278	42906	1	42875	0.999277	0	1	42898	0.999814	0	1	42868	0.999114	0	1	42889	0.999604	0	1	42889	0.999604	0
KC595279	43301	1	43247	0.998753	0	1	43222	0.998176	0	1	43254	0.998915	0	1	43258	0.999007	0	1	43258	0.999007	0
KC595512	137918	1	137870	0.999652	0	1	137866	0.999623	0	1	137877	0.999703	0	1	137917	0.999993	0	1	137917	0.999993	0
KC595513	138877	1	138840	0.999734	0	1	138867	0.999928	0	1	138851	0.999813	0	1	138846	0.999777	0	1	138846	0.999777	0
KC595514	54312	1	54192	0.997791	0	1	54241	0.998693	0	1	54308	0.999926	0	1	54303	0.999834	0	1	54303	0.999834	0
KC595515	54312	1	54250	0.998858	0	1	54309	0.999945	0	1	54305	0.999871	0	1	54264	0.999116	0	1	54264	0.999116	0
KC595517	45552	1	45476	0.998332	0	1	45522	0.999341	0	1	45506	0.99899	0	1	45547	0.99989	0	1	45547	0.99989	0
KC618326	31200	1	31179	0.999327	0	1	31179	0.999327	0	1	31179	0.999327	0	1	31159	0.998686	0	1	31159	0.998686	0
KC661271	51373	1	51213	0.996886	0	1	51369	0.999922	0	1	51345	0.999455	0	1	51349	0.999533	0	1	51349	0.999533	0
KC661272	50891	1	50866	0.999509	0	1	50848	0.999155	0	1	50864	0.999469	0	1	50870	0.999587	0	1	50870	0.999587	0
KC661273	52057	1	52014	0.999174	0	1	52028	0.999443	0	1	51992	0.998751	0	1	52026	0.999404	0	1	52026	0.999404	0
KC661274	67702	1	67698	0.999941	0	1	67687	0.999778	0	1	67605	0.998567	0	1	67673	0.999572	0	1	67673	0.999572	0
KC661276	76653	1	76634	0.999752	0	1	76602	0.999335	0	1	76632	0.999726	0	1	76635	0.999765	0	1	76635	0.999765	0
KC661278	56279	1	56221	0.998969	0	1	56261	0.99968	0	1	56268	0.999805	0	1	56249	0.999467	0	1	56249	0.999467	0
KC661279	49894	1	49848	0.999078	0	1	49853	0.999178	0	1	49868	0.999479	0	1	49858	0.999278	0	1	49858	0.999278	0
KC661280	59626	1	59584	0.999296	0	1	59585	0.999312	0	1	59541	0.998574	0	1	59583	0.999279	0	1	59583	0.999279	0
KC661281	50679	1	50531	0.99708	0	1	50631	0.999053	0	1	50649	0.999408	0	1	50671	0.999842	0	1	50671	0.999842	0
KC677662	59254	1	59139	0.998059	0	1	59211	0.999274	0	1	59230	0.999595	0	1	59223	0.999477	0	1	59223	0.999477	0
KC677663	42902	1	42852	0.998835	0	1	42874	0.999347	0	1	42878	0.999441	0	1	42882	0.999534	0	1	42882	0.999534	0
KC685370	27190	1	27158	0.998823	0	1	27138	0.998088	0	1	27147	0.998419	0	1	27166	0.999117	0	1	27166	0.999117	0
KC701493	53369	1	53239	0.997564	0	1	53360	0.999831	0	1	53355	0.999738	0	1	53331	0.999288	0	1	53331	0.999288	0
KC710998	51821	1	51812	0.999826	0	1	51803	0.999653	0	1	51801	0.999614	0	1	51791	0.999421	0	1	51791	0.999421	0
KC736071	53359	1	53292	0.998744	0	1	53350	0.999831	0	1	53343	0.9997	0	1	53339	0.999625	0	1	53339	0.999625	0
KC736978	41475	1	41442	0.999204	0	1	41459	0.999614	0	1	41430	0.998915	0	1	41413	0.998505	0	1	41413	0.998505	0
KC787105	46639	1	46622	0.999635	0	1	46626	0.999721	0	1	46621	0.999614	0	1	46618	0.99955	0	1	46618	0.99955	0
KC787106	51214	1	51173	0.999199	0	1	51193	0.99959	0	1	51200	0.999727	0	1	51161	0.998965	0	1	51161	0.998965	0
KC787107	39318	1	39250	0.998271	0	1	39291	0.999313	0	1	39302	0.999593	0	1	39295	0.999415	0	1	39295	0.999415	0
KC787108	39520	1	39472	0.998785	0	1	39502	0.999545	0	1	39501	0.999519	0	1	39498	0.999443	0	1	39498	0.999443	0
KC787110	39981	1	39939	0.99895	0	1	39973	0.9998	0	1	39920	0.998474	0	1	39941	0.999	0	1	39941	0.999	0
KC801932	176227	1	176189	0.999784	0	1	176203	0.999864	0	1	176210	0.999904	0	1	176194	0.999813	0	1	176194	0.999813	0
KC814930	39758	1	39679	0.998013	0	1	39714	0.998893	0	1	39729	0.999271	0	1	39743	0.999623	0	1	39743	0.999623	0
KC821604	78269	1	78339	1.00089	0	1	78339	1.00089	0	1	78339	1.00089	0	1	78339	1.00089	0	1	78339	1.00089	0
KC821606	6453	1	6441	0.99814	0	1	6425	0.995661	0	1	6421	0.995041	0	1	6438	0.997675	0	1	6438	0.997675	0
KC821609	145343	1	145273	0.999518	0	1	145313	0.999794	0	1	145165	0.998775	0	1	145320	0.999842	0	1	145320	0.999842	0
KC821611	34844	1	34832	0.999656	0	1	34808	0.998967	0	1	34836	0.99977	0	1	34831	0.999627	0	1	34831	0.999627	0
KC821612	72529	1	72307	0.996939	0	1	72518	0.999848	0	1	72515	0.999807	0	1	72491	0.999476	0	1	72491	0.999476	0
KC821614	72534	1	72486	0.999338	0	1	72528	0.999917	0	1	72530	0.999945	0	1	72489	0.99938	0	1	72489	0.99938	0
KC821615	39151	1	39012	0.99645	0	1	39109	0.998927	0	1	39124	0.99931	0	1	39139	0.999693	0	1	39139	0.999693	0
KC821617	38776	1	38746	0.999226	0	1	38735	0.998943	0	1	38773	0.999923	0	1	38718	0.998504	0	1	38718	0.998504	0
KC821618	53664	1	53573	0.998304	0	1	53648	0.999702	0	1	53622	0.999217	0	1	53653	0.999795	0	1	53653	0.999795	0
KC821621	78275	1	78089	0.997624	0	1	78334	1.00075	0	1	78334	1.00075	0	1	78334	1.00075	0	1	78334	1.00075	0
KC821623	6478	1	6444	0.994751	0	1	6459	0.997067	0	1	6447	0.995215	0	1	6468	0.998456	0	1	6468	0.998456	0
KC821624	100418	1	100192	0.997749	0	1	100413	0.99995	0	1	100396	0.999781	0	1	100405	0.999871	0	1	100405	0.999871	0
KC821625	76666	1	76725	1.00077	0	1	76610	0.99927	0	1	76725	1.00077	0	1	76725	1.00077	0	1	76725	1.00077	0
KC821626	28760	1	28735	0.999131	0	1	28749	0.999618	0	1	28750	0.999652	0	1	28756	0.999861	0	1	28756	0.999861	0
KC821627	38476	1	38427	0.998726	0	1	38461	0.99961	0	1	38447	0.999246	0	1	38457	0.999506	0	1	38457	0.999506	0
KC821628	6478	1	6460	0.997221	0	1	6454	0.996295	0	1	6466	0.998148	0	1	6471	0.998919	0	1	6471	0.998919	0
KC821629	54012	1	53950	0.998852	0	1	53977	0.999352	0	1	54001	0.999796	0	1	53979	0.999389	0	1	53979	0.999389	0
KC821630	54427	1	54393	0.999375	0	1	54416	0.999798	0	1	54380	0.999136	0	1	54398	0.999467	0	1	54398	0.999467	0
KC821633	72369	1	72299	0.999033	0	1	72354	0.999793	0	1	72360	0.999876	0	1	72322	0.999351	0	1	72322	0.999351	0
KC832325	21248	1	21216	0.998494	0	1	21231	0.9992	0	1	21239	0.999576	0	1	21238	0.999529	0	1	21238	0.999529	0
KC862296	88097	1	88061	0.999591	0	1	88036	0.999308	0	1	88092	0.999943	0	1	88080	0.999807	0	1	88080	0.999807	0
KC862297	93198	1	93146	0.999442	0	1	93179	0.999796	0	1	93168	0.999678	0	1	93168	0.999678	0	1	93168	0.999678	0
KC862298	92495	1	92486	0.999903	0	1	92480	0.999838	0	1	92446	0.99947	0	1	92484	0.999881	0	1	92484	0.999881	0
KC862299	88097	1	88077	0.999773	0	1	88086	0.999875	0	1	88079	0.999796	0	1	88073	0.999728	0	1	88073	0.999728	0
KC862300	93147	1	93105	0.999549	0	1	93077	0.999248	0	1	93137	0.999893	0	1	93139	0.999914	0	1	93139	0.999914	0
KC862301	88135	1	88128	0.999921	0	1	88069	0.999251	0	1	88124	0.999875	0	1	88115	0.999773	0	1	88115	0.999773	0
KC911856	38689	1	38640	0.998733	0	1	38679	0.999742	0	1	38671	0.999535	0	1	38679	0.999742	0	1	38679	0.999742	0
KC911857	38689	1	38610	0.997958	0	1	38612	0.99801	0	1	38669	0.999483	0	1	38645	0.998863	0	1	38645	0.998863	0
KC969441	42519	1	42481	0.999106	0	1	42462	0.998659	0	1	42600	1.00191	0	1	42492	0.999365	0	1	42492	0.999365	0
KF005318	101724	1	101417	0.996982	0	1	101417	0.996982	0	1	101417	0.996982	0	1	101417	0.996982	0	1	101417	0.996982	0
KF005319	100619	1	100312	0.996949	0	1	100312	0.996949	0	1	100312	0.996949	0	1	100312	0.996949	0	1	100312	0.996949	0
KF005320	104036	1	103729	0.997049	0	1	103729	0.997049	0	1	103729	0.997049	0	1	103729	0.997049	0	1	103729	0.997049	0
KF006817	154434	1	154336	0.999365	0	1	154404	0.999806	0	1	154393	0.999735	0	1	154429	0.999968	0	1	154429	0.999968	0
KF006818	109960	1	109931	0.999736	0	1	109958	0.999982	0	1	109899	0.999445	0	1	109898	0.999436	0	1	109898	0.999436	0
KF010834	41294	1	41244	0.998789	0	1	41272	0.999467	0	1	41288	0.999855	0	1	41252	0.998983	0	1	41252	0.998983	0
KF017001	50690	1	50591	0.998047	0	1	50676	0.999724	0	1	50683	0.999862	0	1	50675	0.999704	0	1	50675	0.999704	0
KF017002	72108	1	72080	0.999612	0	1	72079	0.999598	0	1	72093	0.999792	0	1	72073	0.999515	0	1	72073	0.999515	0
KF017003	55213	1	55175	0.999312	0	1	55183	0.999457	0	1	55160	0.99904	0	1	55196	0.999692	0	1	55196	0.999692	0
KF017004	54314	1	54287	0.999503	0	1	54294	0.999632	0	1	54309	0.999908	0	1	54281	0.999392	0	1	54281	0.999392	0
KF017005	58043	1	58031	0.999793	0	1	58003	0.999311	0	1	58026	0.999707	0	1	58028	0.999742	0	1	58028	0.999742	0
KF017927	52807	1	52691	0.997803	0	1	52785	0.999583	0	1	52768	0.999261	0	1	52799	0.999849	0	1	52799	0.999849	0
KF024721	53253	1	53235	0.999662	0	1	53236	0.999681	0	1	53241	0.999775	0	1	53234	0.999643	0	1	53234	0.999643	0
KF024723	57155	1	57141	0.999755	0	1	57141	0.999755	0	1	57139	0.99972	0	1	57126	0.999493	0	1	57126	0.999493	0
KF024724	52102	1	52080	0.999578	0	1	52085	0.999674	0	1	52093	0.999827	0	1	52079	0.999559	0	1	52079	0.999559	0
KF024725	76050	1	75963	0.998856	0	1	76023	0.999645	0	1	76032	0.999763	0	1	75982	0.999106	0	1	75982	0.999106	0
KF024726	53701	1	53667	0.999367	0	1	53693	0.999851	0	1	53671	0.999441	0	1	53685	0.999702	0	1	53685	0.999702	0
KF024727	70120	1	70098	0.999686	0	1	70109	0.999843	0	1	70090	0.999572	0	1	70103	0.999758	0	1	70103	0.999758	0
KF024728	48228	1	48186	0.999129	0	1	48206	0.999544	0	1	48196	0.999336	0	1	48218	0.999793	0	1	48218	0.999793	0
KF024729	70838	1	70772	0.999068	0	1	70800	0.999464	0	1	70833	0.999929	0	1	70821	0.99976	0	1	70821	0.99976	0
KF024730	69815	1	69756	0.999155	0	1	69773	0.999398	0	1	69790	0.999642	0	1	69737	0.998883	0	1	69737	0.998883	0
KF024731	76129	1	76096	0.999567	0	1	76106	0.999698	0	1	76107	0.999711	0	1	76120	0.999882	0	1	76120	0.999882	0
KF024733	51384	1	51372	0.999766	0	1	51341	0.999163	0	1	51339	0.999124	0	1	51374	0.999805	0	1	51374	0.999805	0
KF024734	155714	1	155673	0.999737	0	1	155698	0.999897	0	1	155690	0.999846	0	1	155674	0.999743	0	1	155674	0.999743	0
KF030445	47343	1	47325	0.99962	0	1	47337	0.999873	0	1	47324	0.999599	0	1	47306	0.999218	0	1	47306	0.999218	0
KF044309	5486	1	5439	0.991433	0	1	5476	0.998177	0	1	5460	0.995261	0	1	5441	0.991797	0	1	5441	0.991797	0
KF114875	108297	1	108237	0.999446	0	1	108273	0.999778	0	1	108259	0.999649	0	1	108258	0.99964	0	1	108258	0.99964	0
KF114877	87887	1	87610	0.996848	0	1	87622	0.996985	0	1	87623	0.996996	0	1	87624	0.997008	0	1	87624	0.997008	0
KF114878	47417	1	47330	0.998165	0	1	47406	0.999768	0	1	47389	0.999409	0	1	47390	0.999431	0	1	47390	0.999431	0
KF114879	87308	1	87302	0.999931	0	1	87296	0.999863	0	1	87292	0.999817	0	1	87304	0.999954	0	1	87304	0.999954	0
KF114880	89607	1	89558	0.999453	0	1	89569	0.999576	0	1	89520	0.999029	0	1	89595	0.999866	0	1	89595	0.999866	0
KF147891	258139	1	258129	0.999961	0	1	258138	0.999996	0	1	258110	0.999888	0	1	258122	0.999934	0	1	258122	0.999934	0
KF147927	46145	1	46196	1.00111	0	1	46113	0.999307	0	1	46101	0.999046	0	1	46102	0.999068	0	1	46102	0.999068	0
KF148055	43447	1	43444	0.999931	0	1	43409	0.999125	0	1	43432	0.999655	0	1	43436	0.999747	0	1	43436	0.999747	0
KF156338	189311	1	189288	0.999879	0	1	189285	0.999863	0	1	189297	0.999926	0	1	189295	0.999915	0	1	189295	0.999915	0
KF156340	170438	1	170383	0.999677	0	1	170419	0.999889	0	1	170383	0.999677	0	1	170432	0.999965	0	1	170432	0.999965	0
KF183314	46243	1	46207	0.999222	0	1	46159	0.998184	0	1	46219	0.999481	0	1	46217	0.999438	0	1	46217	0.999438	0
KF183315	43454	1	43366	0.997975	0	1	43366	0.997975	0	1	43366	0.997975	0	1	43366	0.997975	0	1	43366	0.997975	0
KF188409	36969	1	36791	0.995185	0	1	36953	0.999567	0	1	36924	0.998783	0	1	36910	0.998404	0	1	36910	0.998404	0
KF188410	33996	1	33905	0.997323	0	1	33970	0.999235	0	1	33970	0.999235	0	1	33959	0.998912	0	1	33959	0.998912	0
KF188414	76131	1	76104	0.999645	0	1	76114	0.999777	0	1	76048	0.99891	0	1	76111	0.999737	0	1	76111	0.999737	0
KF192053	57081	1	57072	0.999842	0	1	57051	0.999474	0	1	57071	0.999825	0	1	57060	0.999632	0	1	57060	0.999632	0
KF208639	163019	1	162872	0.999098	0	1	162981	0.999767	0	1	162964	0.999663	0	1	162969	0.999693	0	1	162969	0.999693	0
KF279411	70236	1	70120	0.998348	0	1	70183	0.999245	0	1	70209	0.999616	0	1	70208	0.999601	0	1	70208	0.999601	0
KF279412	69309	1	69243	0.999048	0	1	69257	0.99925	0	1	69295	0.999798	0	1	69285	0.999654	0	1	69285	0.999654	0
KF279413	69306	1	69246	0.999134	0	1	69298	0.999885	0	1	69243	0.999091	0	1	69285	0.999697	0	1	69285	0.999697	0
KF279414	52282	1	52206	0.998546	0	1	52267	0.999713	0	1	52252	0.999426	0	1	52266	0.999694	0	1	52266	0.999694	0
KF279415	53636	1	53598	0.999292	0	1	53611	0.999534	0	1	53627	0.999832	0	1	53629	0.999869	0	1	53629	0.999869	0
KF279416	53693	1	53677	0.999702	0	1	53652	0.999236	0	1	53637	0.998957	0	1	53681	0.999777	0	1	53681	0.999777	0
KF279417	76586	1	76552	0.999556	0	1	76516	0.999086	0	1	76573	0.99983	0	1	76558	0.999634	0	1	76558	0.999634	0
KF306380	77367	1	77340	0.999651	0	1	77338	0.999625	0	1	77301	0.999147	0	1	77342	0.999677	0	1	77342	0.999677	0
KF322032	33628	1	33519	0.996759	0	1	33594	0.998989	0	1	33618	0.999703	0	1	33623	0.999851	0	1	33623	0.999851	0
KF361475	34145	1	33948	0.99423	0	1	33944	0.994113	0	1	33910	0.993118	0	1	33978	0.995109	0	1	33978	0.995109	0
KF416340	53588	1	53496	0.998283	0	1	53539	0.999086	0	1	53556	0.999403	0	1	53578	0.999813	0	1	53578	0.999813	0
KF416341	70115	1	70055	0.999144	0	1	70108	0.9999	0	1	70028	0.998759	0	1	70112	0.999957	0	1	70112	0.999957	0
KF416342	70657	1	70540	0.998344	0	1	70632	0.999646	0	1	70650	0.999901	0	1	70650	0.999901	0	1	70650	0.999901	0
KF416343	76483	1	76461	0.999712	0	1	76419	0.999163	0	1	76454	0.999621	0	1	76445	0.999503	0	1	76445	0.999503	0
KF416344	52519	1	52450	0.998686	0	1	52487	0.999391	0	1	52505	0.999733	0	1	52437	0.998439	0	1	52437	0.998439	0
KF437907	45532	1	45460	0.998419	0	1	45486	0.99899	0	1	45520	0.999736	0	1	45494	0.999165	0	1	45494	0.999165	0
KF493879	68196	1	68063	0.99805	0	1	68160	0.999472	0	1	68166	0.99956	0	1	68192	0.999941	0	1	68192	0.999941	0
KF493880	52390	1	52377	0.999752	0	1	52321	0.998683	0	1	52373	0.999676	0	1	52371	0.999637	0	1	52371	0.999637	0
KF493882	51319	1	51265	0.998948	0	1	51301	0.999649	0	1	51309	0.999805	0	1	51277	0.999182	0	1	51277	0.999182	0
KF493883	74533	1	74517	0.999785	0	1	74505	0.999624	0	1	74472	0.999182	0	1	74510	0.999691	0	1	74510	0.999691	0
KF560330	50755	1	50728	0.999468	0	1	50736	0.999626	0	1	50741	0.999724	0	1	50736	0.999626	0	1	50736	0.999626	0
KF560331	52823	1	52792	0.999413	0	1	52665	0.997009	0	1	52807	0.999697	0	1	52804	0.99964	0	1	52804	0.99964	0
KF560332	52873	1	52853	0.999622	0	1	52850	0.999565	0	1	52857	0.999697	0	1	52847	0.999508	0	1	52847	0.999508	0
KF562100	76323	1	76210	0.998519	0	1	76297	0.999659	0	1	76317	0.999921	0	1	76315	0.999895	0	1	76315	0.999895	0
KF562102	76217	1	76134	0.998911	0	1	76199	0.999764	0	1	76210	0.999908	0	1	76145	0.999055	0	1	76145	0.999055	0
KF562865	42749	1	42704	0.998947	0	1	42693	0.99869	0	1	42740	0.999789	0	1	42697	0.998784	0	1	42697	0.998784	0
KF582788	169148	1	169095	0.999687	0	1	169098	0.999704	0	1	169098	0.999704	0	1	169098	0.999704	0	1	169098	0.999704	0
KF598856	44459	1	44384	0.998313	0	1	44362	0.997818	0	1	44439	0.99955	0	1	44436	0.999483	0	1	44436	0.999483	0
KF614509	109558	1	109531	0.999754	0	1	109548	0.999909	0	1	109536	0.999799	0	1	109527	0.999717	0	1	109527	0.999717	0
KF623293	77837	1	77676	0.997932	0	1	77831	0.999923	0	1	77826	0.999859	0	1	77789	0.999383	0	1	77789	0.999383	0
KF626665	56147	1	56141	0.999893	0	1	56141	0.999893	0	1	56092	0.99902	0	1	56126	0.999626	0	1	56126	0.999626	0
KF626668	55601	1	55595	0.999892	0	1	55561	0.999281	0	1	55561	0.999281	0	1	55562	0.999299	0	1	55562	0.999299	0
KF669650	56789	1	55964	0.985473	0	1	55964	0.985473	0	1	55964	0.985473	0	1	55964	0.985473	0	1	55964	0.985473	0
KF669654	154701	1	154653	0.99969	0	1	154624	0.999502	0	1	154694	0.999955	0	1	154696	0.999968	0	1	154696	0.999968	0
KF669655	39874	1	39819	0.998621	0	1	39853	0.999473	0	1	39862	0.999699	0	1	39857	0.999574	0	1	39857	0.999574	0
KF669657	39874	1	39808	0.998345	0	1	39857	0.999574	0	1	39843	0.999223	0	1	39826	0.998796	0	1	39826	0.998796	0
KF669659	49836	1	49134	0.985914	0	1	49134	0.985914	0	1	49134	0.985914	0	1	49134	0.985914	0	1	49134	0.985914	0
KF669660	39844	1	39752	0.997691	0	1	39826	0.999548	0	1	39837	0.999824	0	1	39829	0.999624	0	1	39829	0.999624	0
KF692088	37372	1	37355	0.999545	0	1	37350	0.999411	0	1	37356	0.999572	0	1	37330	0.998876	0	1	37330	0.998876	0
KF700371	39860	1	39794	0.998344	0	1	39794	0.998344	0	1	39794	0.998344	0	1	39794	0.998344	0	1	39794	0.998344	0
KF713485	68262	1	68170	0.998652	0	1	68246	0.999766	0	1	68248	0.999795	0	1	68250	0.999824	0	1	68250	0.999824	0
KF713486	62466	1	62438	0.999552	0	1	62435	0.999504	0	1	62435	0.999504	0	1	62424	0.999328	0	1	62424	0.999328	0
KF733017	40692	1	40646	0.99887	0	1	40670	0.999459	0	1	40636	0.998624	0	1	40650	0.998968	0	1	40650	0.998968	0
KF751793	37940	1	37849	0.997601	0	1	37926	0.999631	0	1	37929	0.99971	0	1	37907	0.99913	0	1	37907	0.99913	0
KF751794	36734	1	36673	0.998339	0	1	36704	0.999183	0	1	36723	0.999701	0	1	36695	0.998938	0	1	36695	0.998938	0
KF751795	35417	1	35369	0.998645	0	1	35383	0.99904	0	1	35388	0.999181	0	1	35410	0.999802	0	1	35410	0.999802	0
KF766125	60875	1	60852	0.999622	0	1	60859	0.999737	0	1	60827	0.999211	0	1	60851	0.999606	0	1	60851	0.999606	0
KF772233	43015	1	42933	0.998094	0	1	43004	0.999744	0	1	42998	0.999605	0	1	42998	0.999605	0	1	42998	0.999605	0
KF772234	43017	1	42867	0.996513	0	1	43005	0.999721	0	1	42998	0.999558	0	1	42987	0.999303	0	1	42987	0.999303	0
KF806588	75568	1	75489	0.998955	0	1	75563	0.999934	0	1	75557	0.999854	0	1	75564	0.999947	0	1	75564	0.999947	0
KF811200	43050	1	42948	0.997631	0	1	43007	0.999001	0	1	43029	0.999512	0	1	43041	0.999791	0	1	43041	0.999791	0
KF841477	47162	1	47121	0.999131	0	1	47144	0.999618	0	1	47119	0.999088	0	1	47137	0.99947	0	1	47137	0.99947	0
KF856712	45344	1	45288	0.998765	0	1	45288	0.998765	0	1	45288	0.998765	0	1	45288	0.998765	0	1	45288	0.998765	0
KF861510	52974	1	52939	0.999339	0	1	52949	0.999528	0	1	52936	0.999283	0	1	52933	0.999226	0	1	52933	0.999226	0
KF926093	128546	1	128529	0.999868	0	1	128534	0.999907	0	1	128535	0.999914	0	1	128531	0.999883	0	1	128531	0.999883	0
KF929199	92417	1	92298	0.998712	0	1	92411	0.999935	0	1	92412	0.999946	0	1	92391	0.999719	0	1	92391	0.999719	0
KF954506	51250	1	51228	0.999571	0	1	51228	0.999571	0	1	51238	0.999766	0	1	51220	0.999415	0	1	51220	0.999415	0
KF959563	51797	1	51777	0.999614	0	1	51768	0.99944	0	1	51763	0.999344	0	1	51742	0.998938	0	1	51742	0.998938	0
KF981601	53159	1	53141	0.999661	0	1	53140	0.999643	0	1	53089	0.998683	0	1	53147	0.999774	0	1	53147	0.999774	0
KF981730	76184	1	76173	0.999856	0	1	76114	0.999081	0	1	76116	0.999107	0	1	76183	0.999987	0	1	76183	0.999987	0
KF986246	42240	1	42232	0.999811	0	1	42202	0.9991	0	1	42202	0.9991	0	1	42192	0.998864	0	1	42192	0.998864	0
KJ002054	54789	1	54619	0.996897	0	1	54766	0.99958	0	1	54764	0.999544	0	1	54768	0.999617	0	1	54768	0.999617	0
KJ003981	5077	1	5055	0.995667	0	1	5041	0.992909	0	1	5055	0.995667	0	1	5033	0.991333	0	1	5033	0.991333	0
KJ021043	35560	1	35494	0.998144	0	1	35545	0.999578	0	1	35548	0.999663	0	1	35547	0.999634	0	1	35547	0.999634	0
KJ025956	57775	1	57751	0.999585	0	1	57706	0.998806	0	1	57755	0.999654	0	1	57723	0.9991	0	1	57723	0.9991	0
KJ101592	173276	1	173245	0.999821	0	1	173260	0.999908	0	1	173231	0.99974	0	1	173264	0.999931	0	1	173264	0.999931	0
KJ135004	72605	1	72332	0.99624	0	1	72332	0.99624	0	1	72332	0.99624	0	1	72332	0.99624	0	1	72332	0.99624	0
KJ173786	59254	1	59213	0.999308	0	1	59180	0.998751	0	1	59224	0.999494	0	1	59252	0.999966	0	1	59252	0.999966	0
KJ174156	52136	1	52074	0.998811	0	1	52120	0.999693	0	1	52100	0.999309	0	1	52116	0.999616	0	1	52116	0.999616	0
KJ174157	67744	1	67682	0.999085	0	1	67685	0.999129	0	1	67722	0.999675	0	1	67716	0.999587	0	1	67716	0.999587	0
KJ192399	66912	1	66443	0.992991	0	1	66443	0.992991	0	1	66443	0.992991	0	1	66443	0.992991	0	1	66443	0.992991	0
KJ194579	68735	1	68723	0.999825	0	1	68730	0.999927	0	1	68734	0.999985	0	1	68678	0.999171	0	1	68678	0.999171	0
KJ194580	69030	1	69013	0.999754	0	1	69027	0.999957	0	1	69014	0.999768	0	1	69024	0.999913	0	1	69024	0.999913	0
KJ194581	68662	1	68597	0.999053	0	1	68652	0.999854	0	1	68649	0.999811	0	1	68651	0.99984	0	1	68651	0.99984	0
KJ194582	67383	1	67198	0.997255	0	1	67354	0.99957	0	1	67364	0.999718	0	1	67362	0.999688	0	1	67362	0.999688	0
KJ194583	68607	1	68533	0.998921	0	1	68601	0.999913	0	1	68577	0.999563	0	1	68564	0.999373	0	1	68564	0.999373	0
KJ194584	68628	1	68600	0.999592	0	1	68622	0.999913	0	1	68598	0.999563	0	1	68624	0.999942	0	1	68624	0.999942	0
KJ194585	51781	1	51755	0.999498	0	1	51772	0.999826	0	1	51730	0.999015	0	1	51764	0.999672	0	1	51764	0.999672	0
KJ210330	17869	1	17377	0.972466	0	1	17817	0.99709	0	1	17851	0.998993	0	1	17867	0.999888	0	1	17867	0.999888	0
KJ409696	53255	1	53240	0.999718	0	1	53231	0.999549	0	1	53229	0.999512	0	1	53245	0.999812	0	1	53245	0.999812	0
KJ433974	70667	1	70653	0.999802	0	1	70637	0.999575	0	1	70647	0.999717	0	1	70624	0.999392	0	1	70624	0.999392	0
KJ477077	37380	1	37312	0.998181	0	1	37361	0.999492	0	1	37372	0.999786	0	1	37360	0.999465	0	1	37360	0.999465	0
KJ489010	54452	1	54337	0.997888	0	1	54442	0.999816	0	1	54430	0.999596	0	1	54427	0.999541	0	1	54427	0.999541	0
KJ489012	54173	1	54096	0.998579	0	1	54163	0.999815	0	1	54163	0.999815	0	1	54137	0.999335	0	1	54137	0.999335	0
KJ489013	55584	1	55556	0.999496	0	1	55577	0.999874	0	1	55567	0.999694	0	1	55579	0.99991	0	1	55579	0.99991	0
KJ502657	44541	1	44483	0.998698	0	1	44529	0.999731	0	1	44520	0.999529	0	1	44488	0.99881	0	1	44488	0.99881	0
L13696	11965	1	11952	0.998913	0	1	11954	0.999081	0	1	11919	0.996155	0	1	11947	0.998496	0	1	11947	0.998496	0
L33769	22195	1	22169	0.998829	0	1	22139	0.997477	0	1	22098	0.99563	0	1	22164	0.998603	0	1	22164	0.998603	0
L48605	22172	1	22138	0.998467	0	1	22136	0.998376	0	1	22164	0.999639	0	1	22120	0.997655	0	1	22120	0.997655	0
M11813	19366	1	19238	0.99339	0	1	19349	0.999122	0	1	19350	0.999174	0	1	19348	0.999071	0	1	19348	0.999071	0
M12921	2948	1	2946	0.999322	0	1	2889	0.979986	0	1	2940	0.997286	0	1	2939	0.996947	0	1	2939	0.996947	0
M14428	5386	1	5345	0.992388	0	1	5379	0.9987	0	1	5332	0.989974	0	1	5373	0.997586	0	1	5373	0.997586	0
M17461	6374	1	6343	0.995136	0	1	6331	0.993254	0	1	6356	0.997176	0	1	6364	0.998431	0	1	6364	0.998431	0
M17462	4063	1	3964	0.975634	0	1	4025	0.990647	0	1	4040	0.994339	0	1	4057	0.998523	0	1	4057	0.998523	0
M17988	4421	1	4370	0.988464	0	1	4379	0.9905	0	1	4408	0.997059	0	1	4377	0.990048	0	1	4377	0.990048	0
M19377	5833	1	5812	0.9964	0	1	5827	0.998971	0	1	5785	0.991771	0	1	5812	0.9964	0	1	5812	0.9964	0
M57538	7308	1	7272	0.995074	0	1	7293	0.997947	0	1	7236	0.990148	0	1	7281	0.996305	0	1	7281	0.996305	0
U02303	8454	1	8323	0.984504	0	1	8445	0.998935	0	1	8412	0.995032	0	1	8410	0.994795	0	1	8410	0.994795	0
U24159	32355	1	32280	0.997682	0	1	32291	0.998022	0	1	32352	0.999907	0	1	32332	0.999289	0	1	32332	0.999289	0
U32222	30624	1	30591	0.998922	0	1	30609	0.99951	0	1	30608	0.999478	0	1	30595	0.999053	0	1	30595	0.999053	0
U38906	33350	1	33251	0.997031	0	1	33339	0.99967	0	1	33332	0.99946	0	1	33314	0.998921	0	1	33314	0.998921	0
U41758	4529	1	4394	0.970192	0	1	4489	0.991168	0	1	4489	0.991168	0	1	4519	0.997792	0	1	4519	0.997792	0
V00604	6407	1	6321	0.986577	0	1	6395	0.998127	0	1	6350	0.991103	0	1	6399	0.998751	0	1	6399	0.998751	0
V00642	3569	1	3529	0.988792	0	1	3551	0.994957	0	1	3523	0.987111	0	1	3546	0.993556	0	1	3546	0.993556	0
V00657	5577	1	5468	0.980455	0	1	5567	0.998207	0	1	5564	0.997669	0	1	5553	0.995697	0	1	5553	0.995697	0
V01146	39937	1	39904	0.999174	0	1	39904	0.999174	0	1	39904	0.999174	0	1	39904	0.999174	0	1	39904	0.999174	0
X02139	6883	1	6845	0.994479	0	1	6861	0.996804	0	1	6845	0.994479	0	1	6851	0.995351	0	1	6851	0.995351	0
X07489	4276	1	4240	0.991581	0	1	4271	0.998831	0	1	4271	0.998831	0	1	4274	0.999532	0	1	4274	0.999532	0
X14336	6744	1	6726	0.997331	0	1	6733	0.998369	0	1	6735	0.998665	0	1	6731	0.998072	0	1	6731	0.998072	0
X15031	3575	1	3547	0.992168	0	1	3533	0.988252	0	1	3538	0.98965	0	1	3555	0.994406	0	1	3555	0.994406	0
X51344	8273	1	8241	0.996132	0	1	8263	0.998791	0	1	8254	0.997703	0	1	8224	0.994077	0	1	8224	0.994077	0
X51522	11624	1	11592	0.997247	0	1	11611	0.998882	0	1	11620	0.999656	0	1	11614	0.99914	0	1	11614	0.99914	0
X52107	7349	1	7305	0.994013	0	1	7323	0.996462	0	1	7336	0.998231	0	1	7296	0.992788	0	1	7296	0.992788	0
X58839	4491	1	4417	0.983523	0	1	4455	0.991984	0	1	4448	0.990425	0	1	4478	0.997105	0	1	4478	0.997105	0
X60322	6087	1	6015	0.988172	0	1	6077	0.998357	0	1	6050	0.993921	0	1	6050	0.993921	0	1	6050	0.993921	0
X60323	6089	1	6034	0.990967	0	1	6073	0.997372	0	1	6057	0.994745	0	1	6056	0.99458	0	1	6056	0.99458	0
X97918	44010	1	43963	0.998932	0	1	44002	0.999818	0	1	44000	0.999773	0	1	43986	0.999455	0	1	43986	0.999455	0
X98106	42259	1	42248	0.99974	0	1	42241	0.999574	0	1	42220	0.999077	0	1	42232	0.999361	0	1	42232	0.999361	0
X99260	18630	1	18581	0.99737	0	1	18540	0.995169	0	1	18611	0.99898	0	1	18604	0.998604	0	1	18604	0.998604	0
Y13918	35559	1	35541	0.999494	0	1	35546	0.999634	0	1	35514	0.998734	0	1	35539	0.999438	0	1	35539	0.999438	0
Z18946	52297	1	52285	0.999771	0	1	52278	0.999637	0	1	52290	0.999866	0	1	52267	0.999426	0	1	52267	0.999426	0
Z47794	19343	1	19323	0.998966	0	1	19331	0.99938	0	1	19327	0.999173	0	1	19327	0.999173	0	1	19327	0.999173	0

## Sheet: TableS4
Combinations	Phage 1	Genome Size Phage 1	Phage 2	Genome Size Phage 2	Missassmblies Phage 1	missassmblies phage 2	%Phage1	%phage2
KJ174156_JN020140	Mycobacterium phage MrGordo, complete genome.	50988	Mycobacterium phage Alsfro, complete genome.	52136	2	5	28.3243	28.4717
AY954960_JX013863	Bacteriophage 96, complete genome.	43576	Staphylococcus phage StauST398-1, complete genome.	45242	7	6	43.0306	45.166
KF005318_KF005319	Alteromonas phage vB_AmaP_AD45-P3, complete genome.	101724	Alteromonas phage vB_AmaP_AD45-P4, complete genome.	100619	0	0	27.1549	54.6597
AF323669_DQ394808	Bacteriophage bIL286, complete genome.	41834	Lactococcus phage ul36.t1, complete genome.	35992	6	7	76.6865	83.3533
KF669658_JQ764990	Acinetobacter phage Presley, complete genome.	77792	Mutant Enterobacteria phage phiX174 isolate PhiX_10_5, complete genome.	5386	0	0	96.8622	99.3778
FR687252_EF108465	Pantoea phage LIMElight complete genome	44546	Enterobacteria phage MS2 isolate R17, complete genome.	3569	0	0	96.3575	99.6633
JX913857_FJ848881	Lactococcus phage SL4, complete genome.	28144	Synthetic Enterobacteria phage phiX174.1f, complete genome.	5386	0	0	94.003	99.7655
AP013539_FJ483837	Enterobacteria phage BZ13 strain DL10, complete genome.	3412	Uncultured Mediterranean phage uvMED DNA, complete genome, group G7, isolate: uvMED-CGR-U-MedDCM-OCT-S28-C3.	43444	0	0	95.9555	99.7905
AP013488_FJ483841	Uncultured Mediterranean phage uvMED DNA, complete genome, group G19, isolate: uvMED-CGR-C30A-MedDCM-OCT-S38-C82.	30646	Enterobacteria phage Qbeta strain HL4-9, complete genome.	4221	0	0	96.9439	99.8042
GU936715_GU911304	Synechococcus phage S-CBS3, complete genome.	33004	Burkholderia phage KL3, complete genome.	40555	0	0	96.9398	99.8126
EF068134_HQ641351	Vibrio phage ICP1_2006_A, complete genome.	123104	Enterobacteria phage FI 4184 b, complete genome.	4184	0	0	95.0526	99.8497
HM066936_AY370673	Enterobacteria phage SP6, complete genome.	43769	Caulobacter phage phiCb5, complete genome.	3762	0	0	96.1457	99.8926
KF562100_JF937101	Mycobacterium phage HufflyPuff, complete genome.	76323	Mycobacterium phage LittleE, complete genome.	109086	2	2	99.9384	99.9679
GU196281_AM040673	Phage phiSMA9 viral zot gene, rstA gene (partial), and ORF1-5	6907	Escherichia phage K1ind3, complete genome.	43461	0	0	96.8872	99.9701
HM066936_AP013423	Uncultured Mediterranean phage uvMED DNA, complete genome, group G16, isolate: uvMED-CGR-C53A-MedDCM-OCT-S34-C54.	33719	Caulobacter phage phiCb5, complete genome.	3762	0	0	95.4545	100.228
HM753704_JX913857	Synthetic Enterobacteria phage phiX174.1f, complete genome.	5386	Enterobacteria phage phiX174 isolate XC+Mbd10ic2, complete genome.	5386	0	0	28.6483	104.976
AP013443_GU247132	Uncultured Mediterranean phage uvMED DNA, complete genome, group G17, isolate: uvMED-CGR-C22C-MedDCM-OCT-S23-C7.	39541	Mycobacterium phage SkiPole, complete genome.	53137	0	0	97.4457	74.2703
FJ822135_AF527608	Lactobacillus phage Lb338-1, complete genome.	142111	Bacteriophage P22-pbi, complete sequence.	41724	0	0	99.6477	96.7751
EF583821_J02448	Bacteriophage f1, complete genome.	6407	Bacillus phage 0305phi8-36, complete genome.	218948	0	0	99.5005	97.0989
AJ556162_KF669652	Phage BP-4795 complete genome	57930	Bacillus phage Grass, complete genome.	156648	0	0	99.9568	97.3948
EU744248_DQ003638	Mycobacterium phage KBG, complete genome.	53572	Listeria phage A511, complete genome.	137619	0	0	99.9795	97.8215
HM753705_DQ079876	Enterobacteria phage phiX174 isolate XC+Mbd10im1, complete genome.	5386	Coliphage ID62, complete genome.	6051	0	0	99.1831	98.0499
AF157835_JX238501	Acyrthosiphon pisum bacteriophage APSE-1, complete genome.	36524	Bacillus phage phiAGATE, complete genome.	149844	0	0	99.8576	98.3036
KC661271_JX238501	Bacillus phage phiAGATE, complete genome.	149844	Mycobacterium phage Dhanush, complete genome.	51373	0	0	99.8365	98.3036
KF669647_EU221285	Bacillus phage BigBertha, complete genome.	165238	Lactococcus phage bIBB29, complete genome.	29305	0	0	99.5598	98.5173
AP013508_KC330684	Bacillus phage Andromeda, complete genome.	49259	Uncultured Mediterranean phage uvMED DNA, complete genome, group G2, isolate: uvMED-CGR-C15J-MedDCM-OCT-S37-C55.	34694	0	0	99.7982	98.5282
HM775311_KC330684	Enterobacteria phage phiX174 strain beta4, complete genome.	5359	Bacillus phage Andromeda, complete genome.	49259	0	0	98.9177	98.5282
KC330681_JX570710	Propionibacterium phage PHL071N05, complete genome.	29467	Bacillus phage Gemini, complete genome.	49362	0	0	99.7285	98.5313
KF669659_JX564242	Lactococcus phage Q33, complete genome.	31106	Bacillus phage Riggi, complete genome.	49836	0	0	99.611	98.5914
JX185431_DQ079882	Coliphage ID34, complete genome.	5386	Dragonfly-associated microphage 1 isolate FL1-NZ54-2010, complete genome.	4472	0	0	98.2782	98.6446
KC330680_Z47794	Streptococcus phage Cp-1 DNA, complete genome	19343	Bacillus phage Eoghan, complete genome.	49458	0	0	97.5598	98.6514
JF937110_DQ466086	Clostridium phage phiC2, complete genome.	56538	Mycobacterium phage KSSJEB, complete genome.	51381	0	0	99.9124	98.8627
GQ241246_JQ764988	Mutant Enterobacteria phage phiX174 isolate PhiX_10_3, complete genome.	5386	Clavibacter phage CMP1, complete genome.	58652	0	0	99.4801	98.8679
DQ079869_HM753682	Enterobacteria phage phiX174 isolate XC+Mad20ic3, complete genome.	5387	Enterobacteria phage ID2 Moscow/ID/2001, complete genome.	5486	0	0	98.385	98.8881
AP013378_KF728385	Enterococcus phage IME_EF3, complete genome.	41687	Uncultured Mediterranean phage uvMED DNA, complete genome, group G14, isolate: uvMED-CGR-U-MedDCM-OCT-S23-C32.	34514	0	0	99.9102	98.9421
AF323669_JX483873	Bacteriophage bIL286, complete genome.	41834	Rhizobium phage RHEph01, complete genome.	43444	0	0	99.5697	99.1138
AY751298_JX483873	Coliphage ID11, complete genome.	5577	Rhizobium phage RHEph01, complete genome.	43444	0	0	99.6414	99.1138
AP013519_FJ483843	Uncultured Mediterranean phage uvMED DNA, complete genome, group G21, isolate: uvMED-CGR-U-MedDCM-OCT-S31-C58.	30352	Enterobacteria phage Qbeta strain VK, complete genome.	4218	0	0	98.2219	99.117
EU236438_HM753668	Enterobacteria phage phiX174 isolate XC+Mad10ic8, complete genome.	5386	Pseudomonas phage PT2, complete genome.	42961	0	0	97.8463	99.1597
FN263372_DQ079888	Coliphage NC16, complete genome.	5386	Pseudomonas phage phikF77, complete genome	43152	0	0	98.8489	99.2468
KC348600_JN991020	Pseudomonas phage Bf7, complete genome.	40058	Streptococcus phage phi5218, complete genome.	38539	0	0	99.9403	99.276
HQ186308_DQ111067	Acinetobacter phage phiAB1, complete genome.	41526	Coliphage K1F, complete genome.	39704	0	0	99.8715	99.3113
HQ186308_JX570707	Propionibacterium phage PHL085M01, complete genome.	29451	Acinetobacter phage phiAB1, complete genome.	41526	0	0	99.8879	99.3113
AJ505558_JX570712	Propionibacterium phage PHL114L00, complete genome.	29464	Bacteriophage phiKMV complete genome	42519	0	0	99.8133	99.325
HM480846_AY848687	Enterobacteria phage PR5, complete genome.	14939	Enterobacteria phage K30, complete genome.	40940	0	0	99.8594	99.3503
GQ334450_KJ173786	Microbacterium phage vB_MoxS-ISF9, complete genome.	59254	Cyanophage PSS2, complete genome.	107530	0	0	99.9916	99.3518
DQ499600_JN020143	Mycobacterium phage ShiLan, complete genome.	59794	Corynebacterium phage P1201, complete genome.	70579	0	0	99.9047	99.3525
AY848684_KC357596	Enterobacteria phage L17, complete genome.	14935	Vibrio phage VFJ, complete genome.	8555	0	0	98.6791	99.3773
KF669658_AP013435	Uncultured Mediterranean phage uvMED DNA, complete genome, group G16, isolate: uvMED-CGR-U-MedDCM-OCT-S37-C71.	32562	Acinetobacter phage Presley, complete genome.	77792	0	0	99.8557	99.3778
AF261666_HM753698	Enterobacteria phage phiX174 isolate XC+Mad22im3, complete genome.	5387	DsRNA bacteriophage phi-13 segment S P8 (8), P12 (12), P9 (9), and P5 (5) genes, complete cds.	2981	0	0	98.3563	99.406
DQ079889_DQ079874	Coliphage WA45, complete genome.	6068	Coliphage NC37, complete genome.	5386	0	0	98.4218	99.4232
JQ177061_HQ316604	Vibrio phage SIO-2, complete genome.	81184	Vibrio phage CP-T1, complete genome.	44492	0	0	99.8831	99.4309
HM753663_AB043679	Enterobacteria phage phiX174 isolate XC+Mad06im7, complete genome.	5386	Vibrio phage VfO4K68 DNA, complete genome.	6891	0	0	99.573	99.4486
JX658790_V00657	Acinetobacter phage Abp1, complete genome.	42185	Genome of phage G4 (coliphage).	5577	0	0	99.3186	99.45
KC182552_HM753688	Lactococcus phage phi7, complete genome.	32382	Enterobacteria phage phiX174 isolate XC+Mad20im6, complete genome.	5386	0	0	99.0717	99.4534
AP013531_KF669663	Uncultured Mediterranean phage uvMED DNA, complete genome, group G4, isolate: uvMED-CGR-C17C-MedDCM-OCT-S44-C5.	42230	Bacillus phage Staley, complete genome.	81656	0	0	99.7964	99.4612
JF270478_KF669663	Bacillus phage Staley, complete genome.	81656	Psychrobacter phage Psymv2, complete genome.	35725	0	0	99.8936	99.4612
KF669663_AY050245	Bacillus phage Staley, complete genome.	81656	Streptococcus pyogenes strain NIH1 putative methionine sulfoxide reductase gene, complete cds; and integrated temperate phage PhiNIH1.1, complete genome.	43106	0	0	99.8144	99.4612
[truncated: 902 more rows]

## Sheet: TableS5
	1:1 ratio				1:9 ratio				9:1ratio		9:1ratio		Random ratio minimum 30X coverage
[truncated: 98 more rows]

## Sheet: TableS6
	1:1 ratio				1:9 ratio				9:1ratio				Random ratio minimum 30X coverage
[truncated: 98 more rows]

[truncated: 8 more sheets: TableS7, TableS8, TableS9, TableS10, TableS11, TableS12, TableS13, TableS14]
