# Supplementary material for: Assessing Illumina technology for the high-throughput sequencing of bacteriophage genomes
Source: PeerJ. 2016 Jun 1;4:e2055. doi: 10.7717/peerj.2055 (PMC4893331; doi:10.7717/peerj.2055)
Supplement: Supplemental Information 6 — Error profile for read 2, used in the generation of reads with art illumina. [file peerj-04-2055-s006.txt]

.	0	3	13	15	16	17	18	19	20	21	22	24	25	28	30	31	32	33	34	35	36	37	38	39	
.	0	9753	11221	11222	11236	41802	41805	55036	55040	55042	55502	56579	56664	56897	101857	107667	109783	274698	367912	432578	439925	441113	441324	444261	
.	1	3	13	15	16	17	18	19	20	21	22	24	25	28	30	31	32	33	34	35	36	37	38	39	
.	1	9592	11027	11028	11062	36395	36400	44438	44440	44443	44758	45174	45310	45538	76458	83290	86480	250890	358526	429201	439366	441135	441328	444261	
.	2	3	12	15	16	17	18	19	20	21	22	24	28	30	31	32	33	34	35	36	37	38	39	
.	2	9640	11106	11110	11150	30969	30976	34560	34564	34566	34893	35424	35639	57253	62401	65342	217288	349314	426669	439001	441141	441330	444261	
.	3	3	12	13	15	16	17	18	19	20	21	22	24	25	28	30	31	32	33	34	35	36	37	38	39	
.	3	9656	9908	10956	10959	11007	31957	31964	36004	36014	36017	36342	36773	36883	37063	52128	58539	62518	202069	345516	425803	438816	441198	441411	444261	
.	4	3	12	13	15	16	17	18	19	20	22	24	25	28	30	31	32	33	34	35	36	37	38	39	
.	4	9651	10962	11016	11023	11066	33277	33282	37635	37639	37962	38465	38468	38692	53167	60379	64663	197077	344296	426183	438956	441152	441351	444261	
.	5	3	11	12	13	15	16	17	18	19	20	21	22	23	24	25	26	27	28	29	30	31	32	33	34	35	36	37	38	39	
.	5	9684	9845	9923	11085	11099	11155	26879	26897	30175	31054	31629	31981	32024	32088	32212	32237	32440	32666	32715	39839	43110	48517	71000	123189	159720	186603	187680	438002	444261	
.	6	3	11	13	15	16	17	18	19	20	21	22	23	24	25	26	27	28	29	30	31	32	33	34	35	36	37	38	39	
.	6	9697	9928	11310	11327	11491	39673	39965	43191	46342	48602	48882	48922	48970	49107	49137	49309	49565	49621	56000	59524	66247	88051	144255	180355	210324	211424	438181	444261	
.	7	3	11	12	13	15	16	17	18	19	20	21	22	23	24	25	26	27	28	29	30	31	32	33	34	35	36	37	38	39	
.	7	9706	9907	11166	11168	11190	11536	39774	40485	46074	51306	52662	53003	53056	53163	53243	53273	53455	53714	53784	61003	65115	73942	96849	155185	193094	227711	228827	438212	444261	
.	8	3	11	12	13	15	16	17	18	19	20	21	22	23	24	25	26	27	28	29	30	31	32	33	34	35	36	37	38	39	40	
.	8	9711	9968	10127	11122	11182	11927	30468	31607	34035	35224	35844	36204	36262	36336	36462	36492	36703	36936	36988	46754	50529	57000	94899	169432	211531	244213	245292	438111	442495	444261	
.	9	3	11	12	13	14	15	16	17	18	19	20	21	22	23	24	25	26	27	28	29	30	31	32	33	34	35	36	37	38	39	40	
.	9	9712	9957	10964	11139	11140	11295	12812	32635	34440	36936	38356	38822	39156	39215	39360	39428	39465	39655	39829	39889	47621	55433	63968	114166	210342	249847	287074	288267	438005	442519	444261	
.	10	3	11	12	13	14	15	16	17	18	19	20	21	22	23	24	25	26	27	28	29	30	31	32	33	34	35	36	37	38	39	40	
.	10	9686	9999	11071	11073	11074	11315	13745	33431	35985	37707	38891	39387	39726	39810	39920	39983	40026	40211	40402	40452	49439	57886	68820	110481	211888	253304	308024	309261	437982	442540	444261	
.	11	3	11	12	13	14	15	16	17	18	19	20	21	22	23	24	25	26	27	28	29	30	31	32	33	34	35	36	37	38	39	40	
.	11	9678	9952	11016	11020	11022	11349	14911	31426	33199	34940	36212	36603	36928	37000	37107	37158	37204	37424	37636	37703	50510	54028	59517	115634	194203	236516	273434	274653	437973	442551	444261	
.	12	3	10	11	12	13	14	15	16	17	18	19	20	21	22	23	24	25	26	27	28	29	30	31	32	33	34	35	36	37	38	39	40	
.	12	9671	9672	9952	11108	11112	11113	11596	16466	35365	37791	39507	40873	41168	41563	41648	41785	41849	41907	42084	42259	42311	42331	47238	47562	64340	70932	85712	87076	127589	162674	442476	444261	
.	13	3	10	11	12	13	14	15	16	17	18	19	20	21	22	23	24	25	26	27	28	29	30	31	32	33	34	35	36	37	38	39	40	
.	13	9649	9650	9899	11098	11107	11108	11723	17197	31527	32832	34658	36031	36383	36795	36839	36958	37019	37062	37285	37491	37544	37579	40229	40527	52947	60405	70522	72023	95770	129023	442538	444261	
.	14	3	11	12	13	14	15	16	17	18	19	20	21	22	23	24	25	26	27	28	29	30	31	32	33	34	35	36	37	38	39	40	
.	14	9651	9898	11108	11131	11132	11940	18161	28411	29773	32155	32781	33169	33587	33635	33731	33813	33849	34027	34254	34302	34341	36953	37192	49971	57137	66311	68153	91124	120604	442525	444261	
.	15	3	10	11	12	13	14	15	16	17	18	19	20	21	22	23	24	25	26	27	28	29	30	31	32	33	34	35	36	37	38	39	40	
.	15	9649	9650	9924	11133	11163	11165	12162	19094	27460	28979	34874	35561	35920	36882	36931	37035	37114	37157	37323	37552	37597	37640	40299	40561	52468	58494	68232	70299	93147	121606	442511	444261	
.	16	3	10	11	12	13	14	15	16	17	18	19	20	21	22	23	24	25	26	27	28	29	30	31	32	33	34	35	36	37	38	39	40	
.	16	9656	9657	9938	11126	11183	11190	12446	20318	27417	29098	38654	39339	39820	41504	41568	41658	41755	41795	41981	42221	42265	42312	45111	45373	58328	68388	80410	84161	107513	150878	442556	444261	
.	17	3	10	11	12	13	14	15	16	17	18	19	20	21	22	23	24	25	26	27	28	29	30	31	32	33	34	35	36	37	38	39	40	
.	17	9683	9684	9957	11213	11246	11255	12738	20402	36787	38145	42291	42858	45936	46451	46508	46607	46709	46740	46931	47163	47207	47262	49767	50044	63335	75481	87688	93069	117899	165574	442551	444261	
.	18	3	10	11	12	13	14	15	16	17	18	19	20	21	22	23	24	25	26	27	28	29	30	31	32	33	34	35	36	37	38	39	40	
.	18	9669	9670	9934	11201	11238	11241	13028	20808	26881	28450	34102	34620	34940	35913	35976	36100	36176	36208	36398	36608	36653	36729	39173	39456	51584	60675	69706	71895	95101	127307	442502	444261	
.	19	3	10	11	12	13	14	15	16	17	18	19	20	21	22	23	24	25	26	27	28	29	30	31	32	33	34	35	36	37	38	39	40	
.	19	9665	9666	9940	11211	11252	11258	13480	21799	31080	32751	36070	36968	37337	37717	37764	37873	37957	37998	38203	38464	38518	38599	41292	41606	53868	62496	72584	75798	98575	140088	442519	444261	
.	20	3	10	11	12	13	14	15	16	17	18	19	20	21	22	23	24	25	26	27	28	29	30	31	32	33	34	35	36	37	38	39	40	
.	20	9674	9675	9940	11266	11308	11313	14162	22641	28023	29921	35312	35825	36301	36671	36719	36817	36910	36962	37145	37394	37435	37567	40362	40699	53495	61879	71346	74250	97179	129820	442568	444261	
.	21	3	10	11	12	13	14	15	16	17	18	19	20	21	22	23	24	25	26	27	28	29	30	31	32	33	34	35	36	37	38	39	40	
.	21	9665	9666	9946	11227	11272	11280	14524	23008	31347	33121	41094	41850	42734	43112	43159	43275	43347	43390	43592	43824	43856	44008	46625	46943	59547	68394	79674	82653	106122	140656	442544	444257	
.	22	3	10	11	12	13	14	15	16	17	18	19	20	21	22	23	24	25	26	27	28	29	30	31	32	33	34	35	36	37	38	39	40	
.	22	9696	9698	9970	11234	11281	11289	14945	23504	36095	37821	40833	42478	42999	43403	43466	43578	43672	43710	43905	44130	44167	44348	46963	47299	60938	69463	78313	83238	107910	141437	255944	444252	
.	23	3	10	11	12	13	14	15	16	17	18	19	20	21	22	23	24	25	26	27	28	29	30	31	32	33	34	35	36	37	38	39	40	
.	23	9648	9650	9964	11156	11215	11228	15291	23236	33558	35370	37823	38158	39243	39654	39714	39844	39921	39957	40157	40401	40451	40672	43291	43625	57509	68747	76579	81739	106802	141760	262213	444251	
.	24	3	10	11	12	13	14	15	16	17	18	19	20	21	22	23	24	25	26	27	28	29	30	31	32	33	34	35	36	37	38	39	40	
.	24	9670	9672	9999	11153	11207	11220	16102	24905	37708	39878	42050	42495	44210	44608	44664	44782	44861	44902	45120	45338	45380	45638	48487	48841	61442	70424	80405	85741	109666	145836	262839	444250	
.	25	3	10	11	12	13	14	15	16	17	18	19	20	21	22	23	24	25	26	27	28	29	30	31	32	33	34	35	36	37	38	39	40	
.	25	9662	9665	10007	11198	11248	11261	16459	24909	31106	33733	41700	42193	44390	44889	44935	45072	45148	45191	45354	45623	45659	45949	48708	49098	62201	70157	79160	86500	110913	145389	258983	444250	
.	26	3	11	12	13	14	15	16	17	18	19	20	21	22	23	24	25	26	27	28	29	30	31	32	33	34	35	36	37	38	39	40	
.	26	9661	10018	11234	11298	11314	16596	29055	34348	36933	39401	40782	41390	41889	41944	42091	42165	42208	42406	42626	42646	43002	45864	46286	61006	70144	80283	84205	110936	146101	268945	444249	
.	27	3	10	11	12	13	14	15	16	17	18	19	20	21	22	23	24	25	26	27	28	29	30	31	32	33	34	35	36	37	38	39	40	
.	27	9672	9675	9985	11212	11276	11298	17185	24073	33287	35878	38301	38694	42030	42438	42512	42635	42725	42764	42953	43196	43228	43630	46450	46869	59395	67806	77331	86157	115712	155995	286412	444247	
.	28	3	10	11	12	13	14	15	16	17	18	19	20	21	22	23	24	25	26	27	28	29	30	31	32	33	34	35	36	37	38	39	40	
.	28	9666	9670	10023	11191	11260	11284	17456	23440	28856	31485	35179	35422	36798	37174	37235	37346	37432	37476	37675	37970	37992	38504	41285	41744	53449	59883	68316	75625	102989	137653	263373	444246	
.	29	3	10	11	12	13	14	15	16	17	18	19	20	21	22	23	24	25	26	27	28	29	30	31	32	33	34	35	36	37	38	39	40	
.	29	9682	9687	10018	11252	11325	11341	18166	24162	33576	36260	38443	38799	40338	40733	40793	40946	41041	41101	41293	41574	41592	42152	44958	45456	57856	65780	76011	82983	107708	149336	273070	444243	
.	30	3	10	11	12	13	14	15	16	17	18	19	20	21	22	23	24	25	26	27	28	29	30	31	32	33	34	35	36	37	38	39	40	
.	30	9727	9731	10102	11362	11448	11472	18614	24084	31498	33960	35721	36099	36779	37144	37193	37318	37410	37472	37668	37972	37990	38603	41655	42224	54115	62219	73498	78643	105009	149969	295728	444238	
.	31	3	10	11	12	13	14	15	16	17	18	19	20	21	22	23	24	25	26	27	28	29	30	31	32	33	34	35	36	37	38	39	40	
.	31	9719	9721	10069	11217	11300	11328	18622	25271	29539	32007	33152	33374	34010	34425	34493	34656	34725	34788	35009	35293	35304	35992	38795	39424	50507	57309	66717	70474	94573	133052	303937	444238	
.	32	3	10	11	12	13	14	15	16	17	18	19	20	21	22	23	24	25	26	27	28	29	30	31	32	33	34	35	36	37	38	39	40	
.	32	9726	9730	10084	11248	11348	11372	19247	29248	33524	36311	37338	37549	38083	38444	38502	38646	38724	38797	39019	39308	39318	40156	44542	45301	58036	63187	75993	82136	114679	146638	327279	444236	
.	33	3	10	11	12	13	14	15	16	17	18	19	20	21	22	23	24	25	26	27	28	29	30	31	32	33	34	35	36	37	38	39	40	
.	33	9758	9760	10166	11353	11445	11469	19590	33443	37952	42176	43176	43964	44576	44932	44999	45151	45237	45316	45508	45791	45803	46792	49871	50638	62066	70619	83591	86849	111186	151396	268470	444231	
.	34	3	10	11	12	13	14	15	16	17	18	19	20	21	22	23	24	25	26	27	28	29	30	31	32	33	34	35	36	37	38	39	40	
.	34	9747	9750	10235	11368	11476	11506	20618	33426	37809	42222	43126	43241	43829	44213	44288	44443	44524	44611	44783	45037	45046	46124	50003	50831	66637	72816	82735	86901	123135	153221	328538	444227	
.	35	3	10	11	12	13	14	15	16	17	18	19	20	21	22	23	24	25	26	27	28	29	30	31	32	33	34	35	36	37	38	39	40	
.	35	934	939	1391	2461	2573	2607	12244	21552	26185	29653	30734	30837	31492	31849	31951	32108	32188	32274	32443	32736	32742	33989	38264	39227	53975	60652	72258	75871	115118	143745	313365	435414	
.	36	3	10	11	12	13	14	15	16	17	18	19	20	21	22	23	24	25	26	27	28	29	30	31	32	33	34	35	36	37	38	39	40	
.	36	993	1003	1484	2571	2693	2727	12434	19232	23985	26606	27624	27699	28387	28720	28811	28951	29039	29118	29307	29621	29632	31008	34609	35645	47179	53463	62773	66743	101117	131639	310040	435322	
.	37	3	10	11	12	13	14	15	16	17	18	19	20	21	22	23	24	25	26	27	28	29	30	31	32	33	34	35	36	37	38	39	40	
.	37	938	945	1342	2429	2569	2596	13275	20904	26101	29595	30526	30589	31419	31782	31849	32018	32107	32170	32385	32746	32756	34284	39274	40376	51048	57499	69876	75184	104334	135411	309112	435264	
.	38	3	10	11	12	13	14	15	16	17	18	19	20	21	22	23	24	25	26	27	28	29	30	31	32	33	34	35	36	37	38	39	40	
.	38	1042	1051	1441	2610	2776	2803	14284	22214	27901	32405	33304	33355	34423	34804	34877	35030	35149	35222	35429	35751	35758	37461	40689	41836	53700	59436	72098	77774	103413	140206	306013	435208	
.	39	3	10	11	12	13	14	15	16	17	18	19	20	21	22	23	24	25	26	27	28	29	30	31	32	33	34	35	36	37	38	39	40	
.	39	1048	1056	1459	2624	2782	2814	14517	20526	26923	29728	30598	30633	31436	31762	31808	31946	32055	32127	32338	32731	32739	34553	37635	38840	50308	56417	66908	71760	96952	134165	303114	435143	
.	40	3	10	11	12	13	14	15	16	17	18	19	20	21	22	23	24	25	26	27	28	29	30	31	32	33	34	35	36	37	38	39	40	
.	40	997	1007	1412	2581	2749	2792	13096	17228	24811	27458	28496	28524	30027	30379	30420	30562	30690	30763	30969	31394	31403	33353	36739	38019	47286	55704	64916	69428	92881	123717	232108	435074	
.	41	3	10	11	12	13	14	15	16	17	18	19	20	21	22	23	24	25	26	27	28	29	30	31	32	33	34	35	36	37	38	39	40	
.	41	976	986	1322	2463	2652	2699	16443	21359	26495	29728	30594	30622	31434	31767	31841	32007	32133	32218	32455	32873	32888	34967	39375	40925	52010	57941	68045	73240	112874	145492	322983	435005	
.	42	3	10	11	12	13	14	15	16	17	18	19	20	21	22	23	24	25	26	27	28	29	30	31	32	33	34	35	36	37	38	39	40	
.	42	946	958	1323	2474	2682	2730	17826	26071	31487	37768	38671	38693	39398	39751	39839	39991	40113	40191	40415	40865	40877	43214	48254	49805	62358	71683	84240	89105	118695	155043	290431	434914	
.	43	3	10	11	12	13	14	15	16	17	18	19	20	21	22	23	24	25	26	27	28	29	30	31	32	33	34	35	36	37	38	39	40	41	
.	43	964	982	1372	2554	2773	2823	24456	29933	35636	44828	45833	45853	46552	46865	46927	47086	47193	47303	47490	47978	47993	50526	55612	57286	72693	79587	93256	100748	136019	174950	320211	434813	434822	
.	44	3	10	11	12	13	14	15	16	17	18	19	20	21	22	23	24	25	26	27	28	29	30	31	32	33	34	35	36	37	38	39	40	41	
.	44	985	1002	1365	2558	2767	2833	16860	20370	25603	28449	29658	29685	30387	30682	30739	30849	30979	31104	31303	31823	31831	34628	38365	40146	54732	64267	72331	75510	117446	164062	319013	434734	434748	
.	45	3	10	11	12	13	14	15	16	17	18	19	20	21	22	23	24	25	26	27	28	29	30	31	32	33	34	35	36	37	38	39	40	41	
.	45	959	975	1386	2560	2794	2852	20129	24157	29828	34424	35438	35455	36166	36481	36562	36701	36823	36925	37113	37688	37701	40551	44834	46711	58840	65861	74529	77882	116491	148551	292076	434662	434675	
.	46	3	10	11	12	13	14	15	16	17	18	19	20	21	22	23	24	25	26	27	28	29	30	31	32	33	34	35	36	37	38	39	40	41	
.	46	954	969	1329	2559	2813	2889	14614	20032	27256	30391	31688	31710	32873	33210	33282	33452	33591	33697	33860	34493	34502	37541	41277	43235	51039	59136	66761	72452	100373	137842	252907	434585	434595	
.	47	3	10	11	12	13	14	15	16	17	18	19	20	21	22	23	24	25	26	27	28	29	30	31	32	33	34	35	36	37	38	39	40	41	
.	47	958	974	1334	2592	2870	2949	14835	19739	29172	32952	34907	34930	37923	38254	38311	38467	38596	38690	38876	39569	39581	42771	46577	48688	56836	65393	73259	77479	105856	140814	252000	434516	434523	
.	48	3	10	11	12	13	14	15	16	17	18	19	20	21	22	23	24	25	26	27	28	29	30	31	32	33	34	35	36	37	38	39	40	41	
.	48	927	941	1304	2497	2822	2899	14392	18135	27906	29967	32014	32041	32817	33149	33207	33355	33493	33578	33769	34529	34546	37787	41609	43734	51979	62558	70942	74668	102362	140229	252280	434411	434415	
.	49	3	10	11	12	13	14	15	16	17	18	19	20	21	22	23	24	25	26	27	28	29	30	31	32	33	34	35	36	37	38	39	40	41	
.	49	984	1007	1361	2636	2968	3074	14982	18360	27671	29771	31638	31665	32503	32799	32855	32997	33139	33244	33435	34256	34270	37590	41508	43738	51400	60063	69495	72983	101021	138030	251256	433988	433994	
.	50	3	10	11	12	13	14	15	16	17	18	19	20	21	22	23	24	25	26	27	28	29	30	31	32	33	34	35	36	37	38	39	40	41	
.	50	944	965	1321	2578	2933	3049	15836	19238	29008	31186	33083	33108	34374	34694	34754	34892	35063	35189	35377	36282	36295	39794	43870	46124	53492	62365	70225	74560	102853	137591	247802	433714	433718	
.	51	3	10	11	12	13	14	15	16	17	18	19	20	21	22	23	24	25	26	27	28	29	30	31	32	33	34	35	36	37	38	39	40	41	
.	51	970	987	1385	2543	2960	3088	18264	21246	26795	28884	30066	30093	30846	31168	31233	31393	31547	31695	31863	32798	32811	36618	41804	44293	53164	59828	68609	73708	113802	146921	320169	433448	433449	
.	52	3	10	11	12	13	14	15	16	17	18	19	20	21	22	23	24	25	26	27	28	29	30	31	32	33	34	35	36	37	38	39	40	
.	52	1017	1036	1437	2559	2984	3101	18628	21397	27309	29454	30491	30533	31308	31628	31690	31880	32016	32155	32331	33363	33390	37117	41485	43959	52515	59185	66438	70439	113657	147473	315663	433103	
.	53	3	10	11	12	13	14	15	16	17	18	19	20	21	22	23	24	25	26	27	28	29	30	31	32	33	34	35	36	37	38	39	40	
.	53	1030	1054	1387	2530	2997	3126	17489	20363	25575	27879	29014	29046	29763	30100	30180	30349	30513	30666	30853	31884	31902	35645	40283	42814	51130	57829	66308	70540	113606	147527	314462	431327	
.	54	3	10	11	12	13	14	15	16	17	18	19	20	21	22	23	24	25	26	27	28	29	30	31	32	33	34	35	36	37	38	39	40	41	
.	54	1030	1047	1423	2545	3041	3214	20029	23085	29629	32234	33803	33843	34668	34968	35035	35194	35363	35531	35712	36913	36932	40964	46850	49744	58220	64505	74094	79642	116596	149314	315905	431210	431211	
.	55	3	10	11	12	13	14	15	16	17	18	19	20	21	22	23	24	25	26	27	28	29	30	31	32	33	34	35	36	37	38	39	40	41	
.	55	1002	1029	1441	2587	3118	3301	21625	24324	33601	36147	37317	37359	38326	38630	38717	38875	39039	39213	39391	40767	40787	44961	52420	55225	64147	71022	81143	87695	125724	158505	314717	431104	431106	
.	56	3	10	11	12	13	14	15	16	17	18	19	20	21	22	23	24	25	26	27	28	29	30	31	32	33	34	35	36	37	38	39	40	
.	56	1045	1073	1509	2615	3168	3345	14439	17575	23670	29812	31037	31077	33000	33292	33337	33487	33706	33851	34018	35490	35519	39346	43655	46475	52218	59862	67695	75854	101438	137882	249845	430993	
.	57	3	10	11	12	13	14	15	16	17	18	19	20	21	22	23	24	25	26	27	28	29	30	31	32	33	34	35	36	37	38	39	40	41	
.	57	980	1010	1440	2592	3146	3349	14371	17142	23793	32011	33080	33353	37279	37594	37643	37778	37986	38128	38307	39825	39853	43560	47876	50801	56392	65385	73263	81122	106885	144565	250207	427848	430906	
.	58	3	10	11	12	13	14	15	16	17	18	19	20	21	22	23	24	25	26	27	28	29	30	31	32	33	34	35	36	37	38	39	40	41	
.	58	963	1002	1442	2625	3253	3491	14507	17361	26776	33218	35135	35405	39355	39640	39693	39833	40057	40214	40412	42039	42064	45623	49931	52811	58547	68119	76613	83139	108374	145181	251199	427988	430820	
.	59	3	10	11	12	13	14	15	16	17	18	19	20	21	22	23	24	25	26	27	28	29	30	31	32	33	34	35	36	37	38	39	40	41	
.	59	995	1039	1456	2610	3238	3498	14568	17227	24147	34071	35493	35769	41410	41733	41785	41921	42158	42324	42546	44293	44328	47859	52338	55416	61518	70586	78878	87594	112654	150686	257933	428253	430751	
.	60	3	10	11	12	13	14	15	16	17	18	19	20	21	22	23	24	25	26	27	28	29	30	31	32	33	34	35	36	37	38	39	40	41	
.	60	1012	1053	1464	2696	3380	3614	15477	18374	27160	33906	35281	35576	40043	40338	40382	40509	40713	40879	41057	42864	42909	46397	51034	54101	60625	69308	77948	85767	112110	147653	259625	428566	430644	
.	61	3	10	11	12	13	14	15	16	17	18	19	20	21	22	23	24	25	26	27	28	29	30	31	32	33	34	35	36	37	38	39	40	41	
.	61	1038	1069	1487	2706	3504	3776	16176	19736	28332	33066	34539	34863	37117	37415	37479	37621	37881	38082	38281	40308	40341	43748	48519	51530	58331	68361	78231	84541	111965	149182	265467	428856	430529	
.	62	3	10	11	12	13	14	15	16	17	18	19	20	21	22	23	24	25	26	27	28	29	30	31	32	33	34	35	36	37	38	39	40	41	
.	62	1035	1083	1493	2678	3504	3812	17472	21121	30409	34103	35980	36302	38882	39179	39232	39388	39638	39827	40039	42153	42192	45671	50681	53699	60826	69511	79447	85836	113389	148224	269239	428916	430370	
.	63	3	10	11	12	13	14	15	16	17	18	19	20	21	22	23	24	25	26	27	28	29	30	31	32	33	34	35	36	37	38	39	40	41	
.	63	1039	1077	1483	2675	3596	3944	18469	21832	30752	33390	35298	35624	36635	36951	37007	37167	37438	37620	37823	40050	40095	43886	49852	53062	60191	70790	82002	87911	118262	155318	285608	428781	429916	
.	64	3	10	11	12	13	14	15	16	17	18	19	20	21	22	23	24	25	26	27	28	29	30	31	32	33	34	35	36	37	38	39	40	41	
.	64	1046	1076	1468	2675	3648	4080	18892	22277	30429	33085	34470	34832	36195	36478	36544	36700	36966	37219	37434	39730	39780	43726	48965	52299	60306	68307	78949	84228	117162	151456	283636	428920	429802	
.	65	3	10	11	12	13	14	15	16	17	18	19	20	21	22	23	24	25	26	27	28	29	30	31	32	33	34	35	36	37	38	39	40	41	
.	65	1036	1092	1537	2732	3837	4238	18990	22076	28701	31762	32849	33144	33863	34168	34231	34377	34648	34876	35104	37638	37686	41326	46933	50244	57130	66156	77699	84185	115337	150398	286199	429019	429700	
.	66	3	10	11	12	13	14	15	16	17	18	19	20	21	22	23	24	25	26	27	28	29	30	31	32	33	34	35	36	37	38	39	40	41	
.	66	1033	1097	1524	2707	3867	4286	17406	20955	27536	29586	30781	31057	31598	31883	31937	32107	32398	32653	32864	35432	35492	39376	44433	47870	53857	61343	73618	78151	105577	140149	263396	429078	429599	
.	67	3	10	11	12	13	14	15	16	17	18	19	20	21	22	23	24	25	26	27	28	29	30	31	32	33	34	35	36	37	38	39	40	41	
.	67	1205	1258	1619	2827	4134	4630	18833	24752	33777	36531	39816	40147	41335	41657	41715	41889	42175	42424	42630	45332	45397	48868	54107	57760	64017	73759	85428	90661	113459	151186	276034	429121	429503	
.	68	3	10	11	12	13	14	15	16	17	18	19	20	21	22	23	24	25	26	27	28	29	30	31	32	33	34	35	36	37	38	39	40	41	
.	68	1175	1238	1633	2851	4211	4771	19803	24350	33520	37038	38954	39327	41480	41752	41807	41966	42278	42576	42826	45744	45842	50061	56108	60351	65796	75110	87533	94180	121093	156837	278253	429136	429404	
.	69	3	10	11	12	13	14	15	16	17	18	19	20	21	22	23	24	25	26	27	28	29	30	31	32	33	34	35	36	37	38	39	40	41	
.	69	1174	1231	1635	2796	4252	4865	19315	24768	32838	37181	38372	38743	40883	41169	41226	41368	41708	42005	42254	45507	45593	50369	56602	61165	65872	75228	88574	95995	122400	159026	282213	429098	429287	
.	70	3	10	11	12	13	14	15	16	17	18	19	20	21	22	23	24	25	26	27	28	29	30	31	32	33	34	35	36	37	38	39	40	41	
.	70	1232	1316	1701	2919	4484	5149	20045	24384	34140	37604	39332	39681	41710	42004	42074	42239	42571	42867	43128	46384	46471	50836	57310	61759	66322	75861	88894	96558	123304	160041	284909	429049	429169	
.	71	3	10	11	12	13	14	15	16	17	18	19	20	21	22	23	24	25	26	27	28	29	30	31	32	33	34	35	36	37	38	39	40	41	
.	71	1255	1341	1767	2913	4598	5352	21625	25706	35602	38004	40238	40575	41773	42089	42149	42291	42645	42979	43231	46581	46680	52643	58716	63210	67944	77695	90562	97012	125491	162405	288151	428997	429069	
.	72	3	10	11	12	13	14	15	16	17	18	19	20	21	22	23	24	25	26	27	28	29	30	31	32	33	34	35	36	37	38	39	40	41	
.	72	1262	1361	1723	2905	4799	5620	19730	24907	33639	36031	38651	39026	40843	41105	41168	41320	41694	42044	42314	45795	45884	50727	56803	61427	65518	76754	89948	97250	119283	158740	270819	428927	428967	
.	73	3	10	11	12	13	14	15	16	17	18	19	20	21	22	23	24	25	26	27	28	29	30	31	32	33	34	35	36	37	38	39	40	41	
.	73	1270	1345	1737	2853	4943	5936	21964	25793	32771	34883	36011	36414	36956	37220	37297	37467	37891	38268	38580	42397	42504	49880	56360	61721	65900	75356	89832	95444	132061	168607	298701	428835	428850	
.	74	3	10	11	12	13	14	15	16	17	18	19	20	21	22	23	24	25	26	27	28	29	30	31	32	33	34	35	36	37	38	39	40	41	
.	74	1228	1339	1764	2847	4969	5930	18000	20755	25788	27510	28293	28612	29049	29282	29359	29508	29922	30337	30665	34579	34696	39774	45434	49425	52703	60712	73349	79094	114276	148883	291162	428729	428739	
.	75	3	10	11	12	13	14	15	16	17	18	19	20	21	22	23	24	25	26	27	28	29	30	31	32	33	34	35	36	37	38	39	40	41	
.	75	1265	1344	1759	2863	5098	6138	21026	24380	29936	31902	32723	33085	33657	33897	33963	34126	34581	34991	35341	39303	39414	43584	49393	53472	57149	63936	77507	83318	108450	139156	284490	428605	428611	
.	76	3	10	11	12	13	14	15	16	17	18	19	20	21	22	23	24	25	26	27	28	29	30	31	32	33	34	35	36	37	38	39	40	41	
.	76	1225	1347	1763	2880	5247	6393	19525	22361	28314	30023	30855	31183	31630	31864	31923	32066	32536	32989	33317	37340	37460	40548	46847	50572	54524	61979	75389	82037	105768	138112	284181	428494	428497	
.	77	3	10	11	12	13	14	15	16	17	18	19	20	21	22	23	24	25	26	27	28	29	30	31	32	33	34	35	36	37	38	39	40	
.	77	1185	1288	1680	2787	5268	6458	18718	21789	28092	29853	30631	31020	31502	31748	31816	31963	32478	32928	33318	37413	37570	40481	46389	50331	53934	60666	74446	80802	99465	131098	280259	428389	
.	78	3	10	11	12	13	14	15	16	17	18	19	20	21	22	23	24	25	26	27	28	29	30	31	32	33	34	35	36	37	38	39	40	
.	78	1116	1233	1622	2749	5437	6779	18156	21231	27018	28810	29627	30029	30493	30710	30750	30883	31394	31889	32292	36456	36608	39200	44458	48529	51904	59343	73184	79197	93689	124764	235108	428272	
.	79	3	10	11	12	13	14	15	16	17	18	19	20	21	22	23	24	25	26	27	28	29	30	31	32	33	34	35	36	37	38	39	40	
.	79	1215	1327	1726	2889	5797	7234	23770	27189	34183	35932	36709	37141	37556	37784	37871	38052	38603	39121	39510	43889	44041	48049	57651	61436	66565	74198	91757	97939	123220	166221	293395	428157	
.	80	3	10	11	12	13	14	15	16	17	18	19	20	21	22	23	24	25	26	27	28	29	30	31	32	33	34	35	36	37	38	39	40	
.	80	1241	1369	1777	2872	5899	7418	20238	23415	28482	30232	30968	31437	31834	32058	32143	32308	32826	33430	33859	38297	38445	41745	49529	53293	58154	65108	80713	88618	134732	175009	325143	428037	
.	81	3	10	11	12	13	14	15	16	17	18	19	20	21	22	23	24	25	26	27	28	29	30	31	32	33	34	35	36	37	38	39	40	
.	81	1246	1368	1754	2896	6100	7743	22808	26034	33923	35713	36445	36845	37247	37504	37598	37775	38371	38977	39436	43948	44111	47904	56155	60013	65792	72220	88803	98183	135131	173234	325631	427914	
.	82	3	10	11	12	13	14	15	16	17	18	19	20	21	22	23	24	25	26	27	28	29	30	31	32	33	34	35	36	37	38	39	40	
.	82	1305	1432	1846	2958	6332	8063	24195	27426	33755	35488	36187	36534	36875	37111	37198	37356	38000	38639	39154	43715	43886	48158	56663	60720	66680	73533	89794	97573	131759	167302	324981	427794	
.	83	3	10	11	12	13	14	15	16	17	18	19	20	21	22	23	24	25	26	27	28	29	30	31	32	33	34	35	36	37	38	39	40	
.	83	1340	1470	1854	2957	6599	8481	24879	28140	36650	38395	39199	39581	39958	40183	40249	40415	41085	41793	42383	47130	47336	51822	60283	64565	69994	76567	93016	100619	128463	162724	324746	427685	
.	84	3	10	11	12	13	14	15	16	17	18	19	20	21	22	23	24	25	26	27	28	29	30	31	32	33	34	35	36	37	38	39	40	
.	84	1292	1447	1848	2956	6763	8715	19464	24202	35762	37608	42503	42891	43241	43462	43517	43672	44410	45179	45777	50639	50853	53679	59212	65520	69091	78995	95742	103225	117344	154744	260189	427537	
.	85	3	10	11	12	13	14	15	16	17	18	19	20	21	22	23	24	25	26	27	28	29	30	31	32	33	34	35	36	37	38	39	40	
.	85	1300	1461	1868	2979	7009	9192	20467	24137	32722	34455	35882	36300	36625	36841	36893	37058	37816	38589	39247	44061	44285	47789	54822	60106	63906	75727	92806	100394	118716	162017	290573	427405	
.	86	3	10	11	12	13	14	15	16	17	18	19	20	21	22	23	24	25	26	27	28	29	30	31	32	33	34	35	36	37	38	39	40	
.	86	1269	1444	1848	2953	7184	9494	22351	29338	37052	39485	40748	41148	41445	41650	41702	41874	42673	43551	44211	49186	49424	52934	60606	65802	69783	81406	101105	108735	129348	173264	292976	427266	
.	87	3	10	11	12	13	14	15	16	17	18	19	20	21	22	23	24	25	26	27	28	29	30	31	32	33	34	35	36	37	38	39	40	
.	87	1264	1458	1851	2858	7424	9816	20835	24794	33457	35345	37179	37844	38163	38354	38398	38546	39429	40374	41135	46198	46471	50461	58120	65340	69297	85388	101325	110088	133624	183395	307232	427113	
.	88	3	10	11	12	13	14	15	16	17	18	19	20	21	22	23	24	25	26	27	28	29	30	31	32	33	34	35	36	37	38	39	40	
.	88	1245	1401	1810	2935	7695	10189	21520	27342	34238	36352	37223	37949	38216	38345	38390	38549	39507	40452	41251	46432	46717	51204	58361	63559	67830	77515	94790	102716	121359	164236	287863	426985	
.	89	3	10	11	12	13	14	15	16	17	18	19	20	21	22	23	24	25	26	27	28	29	30	31	32	33	34	35	36	37	38	39	40	
.	89	1243	1416	1802	2829	7794	10423	20620	23917	29068	30814	31481	31945	32254	32436	32489	32647	33590	34625	35452	40597	40884	44214	54763	59373	63200	71394	87458	94767	111426	147447	271710	426848	
.	90	3	10	11	12	13	14	15	16	17	18	19	20	21	22	23	24	25	26	27	28	29	30	31	32	33	34	35	36	37	38	39	40	
.	90	1239	1408	1787	2892	8044	10830	21395	24935	29821	32112	32705	33164	33429	33570	33641	33812	34893	35926	36818	41979	42295	45670	53245	57843	62416	68807	84668	92321	126591	165700	321762	426716	
.	91	3	10	11	12	13	14	15	16	17	18	19	20	21	22	23	24	25	26	27	28	29	30	31	32	33	34	35	36	37	38	39	40	
.	91	1249	1412	1770	2853	8114	11086	19200	22662	27793	31753	32420	33160	33481	33620	33678	33825	34924	36041	36954	41934	42224	44360	49578	54580	58612	66134	81919	90211	99705	133292	237005	426559	
.	92	3	10	11	12	13	14	15	16	17	18	19	20	21	22	23	24	25	26	27	28	29	30	31	32	33	34	35	36	37	38	39	40	
.	92	1232	1393	1729	2809	8259	11261	19048	22297	26944	33160	33859	37270	37579	37672	37717	37889	39072	40199	41264	46177	46492	48562	54043	58985	63053	71931	87817	97105	106955	143095	243688	426426	
.	93	3	10	11	12	13	14	15	16	17	18	19	20	21	22	23	24	25	26	27	28	29	30	31	32	33	34	35	36	37	38	39	40	
.	93	1231	1399	1756	2883	8590	11832	19421	22819	29953	34586	35273	38586	38895	38990	39031	39178	40458	41693	42815	47699	47995	50100	55688	61129	65289	75220	91161	100602	110771	148522	250939	426280	
.	94	3	10	11	12	13	14	15	16	17	18	19	20	21	22	23	24	25	26	27	28	29	30	31	32	33	34	35	36	37	38	39	40	
.	94	1193	1372	1685	2841	8821	12230	19744	23207	29337	34873	36632	40088	40345	40453	40503	40648	41949	43179	44349	49252	49600	51721	57357	63080	67290	76612	92861	102177	111858	148515	248842	426124	
.	95	3	10	11	12	13	14	15	16	17	18	19	20	21	22	23	24	25	26	27	28	29	30	31	32	33	34	35	36	37	38	39	40	
.	95	1198	1379	1709	2812	9322	13069	21354	25452	32144	36527	38010	41680	41975	42080	42122	42247	43674	44991	46269	51229	51608	53848	59570	65500	70073	79154	95779	105108	115021	152677	254356	425966	
.	96	3	10	11	12	13	14	15	16	17	18	19	20	21	22	23	24	25	26	27	28	29	30	31	32	33	34	35	36	37	38	39	40	
.	96	1191	1392	1742	2841	9513	13406	26332	31794	38815	41940	43380	44763	45047	45071	45127	45286	46842	48292	49616	54840	55226	58041	65413	71246	76862	87128	105191	114340	129769	164790	293077	425808	
.	97	3	10	11	12	13	14	15	16	17	18	19	20	21	22	23	24	25	26	27	28	29	30	31	32	33	34	35	36	37	38	39	40	
.	97	1187	1390	1764	2860	9582	13573	26528	30610	37665	41081	42234	44170	44408	44476	44542	44677	46278	47762	49196	54521	54927	58329	66496	72458	77960	87482	105333	114707	132663	168064	297265	425653	
.	98	3	10	11	12	13	14	15	16	17	18	19	20	21	22	23	24	25	26	27	28	29	30	31	32	33	34	35	36	37	38	39	40	
.	98	1203	1420	1813	2953	9836	13853	22946	26991	31714	34168	34964	35748	35960	36048	36121	36270	37980	39487	40981	46458	46857	50229	58257	63984	69510	79345	97034	106185	126054	163099	295096	425478	
.	99	3	10	11	12	13	14	15	16	17	18	19	20	21	22	23	24	25	26	27	28	29	30	31	32	33	34	35	36	37	38	39	40	
.	99	1261	1452	1830	2981	10091	14267	22726	26637	31385	33659	34579	35484	35772	35829	35879	36033	37786	39385	40954	46050	46450	48713	55146	60388	65506	73759	90887	99222	113711	158161	294003	425297	
.	100	3	10	11	12	13	14	15	16	17	18	19	20	21	22	23	24	25	26	27	28	29	30	31	32	33	34	35	36	37	38	39	40	
.	100	1263	1454	1816	2906	10274	14643	23931	28218	33396	36426	37438	38527	38780	38813	38870	39012	40913	42573	44213	49398	49869	52375	58375	63805	69252	76617	94309	103122	116278	155536	291794	425122	
.	101	3	10	11	12	13	14	15	16	17	18	19	20	21	22	23	24	25	26	27	28	29	30	31	32	33	34	35	36	37	38	39	40	
.	101	1283	1530	1873	2989	10421	14787	20882	24618	29138	32424	33080	33894	34134	34161	34201	34341	36391	38097	39806	44453	44919	47147	52528	57530	62652	71673	87809	96242	106295	143287	250584	424955	
.	102	3	10	11	12	13	14	15	16	17	18	19	20	21	22	23	24	25	26	27	28	29	30	31	32	33	34	35	36	37	38	39	40	
.	102	1351	1590	1946	3043	10635	15113	20925	24588	29050	32540	33111	33830	34045	34065	34118	34259	36355	38240	40117	44675	45155	47160	52470	57289	62416	69909	85733	94325	102326	134757	231111	424772	
.	103	3	10	11	12	13	14	15	16	17	18	19	20	21	22	23	24	25	26	27	28	29	30	31	32	33	34	35	36	37	38	39	40	
.	103	1295	1547	1896	2996	10829	15456	21396	25377	29718	34078	34940	36037	36258	36280	36334	36467	38670	40546	42470	46940	47458	49365	54691	59759	64759	72609	88327	96266	106180	139967	233969	424563	
.	104	3	10	11	12	13	14	15	16	17	18	19	20	21	22	23	24	25	26	27	28	29	30	31	32	33	34	35	36	37	38	39	40	
.	104	1908	2137	2511	3569	12264	17586	23883	28219	32871	37034	37680	38872	39088	39103	39148	39266	41670	43575	45647	50117	50634	53109	58894	64107	69390	77873	93628	102423	112397	148665	244133	424369	
.	105	3	10	11	12	13	14	15	16	17	18	19	20	21	22	23	24	25	26	27	28	29	30	31	32	33	34	35	36	37	38	39	40	
.	105	1835	2072	2403	3457	12025	17155	23718	27793	35509	37489	38174	41453	41637	41673	41728	41855	44445	46565	48869	53683	54241	56357	62180	67598	73027	82424	98051	107006	117471	156285	257567	424193	
.	106	3	10	11	12	13	14	15	16	17	18	19	20	21	22	23	24	25	26	27	28	29	30	31	32	33	34	35	36	37	38	39	40	
.	106	1798	2051	2455	3507	12164	17468	25624	29879	33946	35847	36476	37162	37315	37352	37422	37561	40192	42285	44690	49955	50534	52478	59028	64129	70137	77739	94720	102453	115290	157133	311727	423971	
.	107	3	10	11	12	13	14	15	16	17	18	19	20	21	22	23	24	25	26	27	28	29	30	31	32	33	34	35	36	37	38	39	40	
.	107	1816	2066	2474	3439	12231	17524	30946	36350	40486	41672	43069	43666	43852	43886	43981	44141	46945	49057	51516	56864	57433	59599	67521	73003	80039	88035	106133	114518	133183	168592	309421	423752	
.	108	3	10	11	12	13	14	15	16	17	18	19	20	21	22	23	24	25	26	27	28	29	30	31	32	33	34	35	36	37	38	39	40	
.	108	1808	2106	2512	3508	13540	19590	29139	33776	38555	39937	40714	41371	41528	41556	41613	41752	44696	46941	49511	54780	55393	57291	65599	70795	77899	85862	103422	111936	128867	167787	284385	423517	
.	109	3	10	11	12	13	14	15	16	17	18	19	20	21	22	23	24	25	26	27	28	29	30	31	32	33	34	35	36	37	38	39	40	
.	109	1901	2174	2594	3557	12861	18439	26226	30332	34178	35438	36071	36656	36789	36834	36898	37048	40283	42626	45592	50561	51207	52913	59792	64995	71336	79264	95415	103086	117164	152949	272175	423257	
.	110	3	10	11	12	13	14	15	16	17	18	19	20	21	22	23	24	25	26	27	28	29	30	31	32	33	34	35	36	37	38	39	40	
.	110	1864	2146	2551	3518	12802	18258	25139	29144	32503	34295	34919	35612	35759	35796	35862	35990	39186	41408	44215	48730	49396	50939	56758	61959	68164	75543	91084	98719	109574	143627	261978	423011	
.	111	3	10	11	12	13	14	15	16	17	18	19	20	21	22	23	24	25	26	27	28	29	30	31	32	33	34	35	36	37	38	39	40	
.	111	1828	2104	2478	3438	13198	18914	24445	28487	32294	36115	36847	37731	37890	37925	37982	38087	41495	43701	46424	50395	51082	52953	58425	63466	69507	77651	92298	100535	109808	146309	234022	422731	
.	112	3	10	11	12	13	14	15	16	17	18	19	20	21	22	23	24	25	26	27	28	29	30	31	32	33	34	35	36	37	38	39	40	41	
.	112	1895	2182	2550	3553	14258	20671	26743	31447	35358	39495	40310	41191	41360	41387	41441	41579	45229	47623	50672	54675	55353	57236	62870	68029	74247	83111	97695	105849	115390	154730	250725	422444	422445	
.	113	3	10	11	12	13	14	15	16	17	18	19	20	21	22	23	24	25	26	27	28	29	30	31	32	33	34	35	36	37	38	39	40	41	
.	113	1942	2200	2564	3540	13653	19602	25191	29552	33165	37216	37995	38938	39103	39153	39213	39325	43323	45819	49244	53286	54057	56794	62334	67955	74464	83662	98138	106873	116683	157245	248150	422175	422177	
.	114	3	10	11	12	13	14	15	16	17	18	19	20	21	22	23	24	25	26	27	28	29	30	31	32	33	34	35	36	37	38	39	40	
.	114	1929	2186	2525	3513	13733	19441	24915	29094	32389	33998	34646	35168	35351	35387	35447	35571	39577	42049	45432	49280	50010	51629	56842	62571	69146	78905	93036	100733	109659	150697	247223	421901	
.	115	3	10	11	12	13	14	15	16	17	18	19	20	21	22	23	24	25	26	27	28	29	30	31	32	33	34	35	36	37	38	39	40	
.	115	1974	2270	2630	3609	13916	19809	25769	30275	34946	37472	38843	39881	40044	40077	40131	40247	44375	46717	49982	53807	54555	56018	61461	66740	73399	82825	96847	105474	114711	156231	245624	421621	
.	116	3	10	11	12	13	14	15	16	17	18	19	20	21	22	23	24	25	26	27	28	29	30	31	32	33	34	35	36	37	38	39	40	
.	116	1966	2261	2647	3725	15208	22033	32055	37379	43595	44989	46423	47108	47234	47290	47345	47460	51888	54209	57688	61987	62792	64406	71653	77190	84923	94896	110963	119700	134332	176642	299900	421320	
.	117	3	10	11	12	13	14	15	16	17	18	19	20	21	22	23	24	25	26	27	28	29	30	31	32	33	34	35	36	37	38	39	40	
.	117	1969	2279	2666	3620	15041	21615	28934	33674	36796	37778	38358	38852	39002	39039	39120	39251	43837	46370	50268	54751	55570	57702	63526	69641	76972	87260	103528	111477	127808	169202	297083	421017	
.	118	3	10	11	12	13	14	15	16	17	18	19	20	21	22	23	24	25	26	27	28	29	30	31	32	33	34	35	36	37	38	39	40	
.	118	2002	2275	2667	3589	15434	22162	29500	34326	38115	39169	39817	40354	40484	40527	40582	40714	45587	48072	52017	55929	56809	58215	63994	70013	77100	86337	102549	110709	122731	162864	291827	420730	
.	119	3	10	11	12	13	14	15	16	17	18	19	20	21	22	23	24	25	26	27	28	29	30	31	32	33	34	35	36	37	38	39	40	
.	119	1954	2270	2643	3573	14794	21222	28700	33478	37382	38528	39169	39681	39797	39846	39933	40059	45117	47733	52129	56464	57333	59011	64765	71514	78790	88294	104568	113501	126034	168359	296753	420387	
.	120	3	10	11	12	13	14	15	16	17	18	19	20	21	22	23	24	25	26	27	28	29	30	31	32	33	34	35	36	37	38	39	40	
.	120	1893	2205	2590	3535	14735	20853	26798	31317	34434	35488	36127	36661	36823	36861	36920	37032	42055	44555	48691	52203	53070	54689	60314	66335	73596	83459	99213	107269	119331	164249	305984	420053	
.	121	3	10	11	12	13	14	15	16	17	18	19	20	21	22	23	24	25	26	27	28	29	30	31	32	33	34	35	36	37	38	39	40	
.	121	1897	2239	2589	3521	14838	21249	27042	31887	37218	38351	39209	39746	39891	39929	39974	40107	45222	47523	51459	54820	55755	57114	62678	68528	75698	86364	98871	108042	117219	167417	261896	419709	
.	122	3	10	11	12	13	14	15	16	17	18	19	20	21	22	23	24	25	26	27	28	29	30	31	32	33	34	35	36	37	38	39	40	
.	122	1866	2232	2574	3498	15027	21370	27329	33924	38485	40369	41144	42856	42987	43034	43091	43223	48504	50766	54921	58320	59245	60727	66802	72747	80196	91812	105151	113421	122732	174052	261744	419360	
.	123	3	10	11	12	13	14	15	16	17	18	19	20	21	22	23	24	25	26	27	28	29	30	31	32	33	34	35	36	37	38	39	40	
.	123	1850	2201	2557	3533	15289	21693	29762	35917	42341	45237	47068	48567	48663	48719	48792	48916	54416	56742	60901	64165	65093	66883	73397	79540	87321	99719	113121	123064	133475	187081	281704	418993	
.	124	3	10	11	12	13	14	15	16	17	18	19	20	21	22	23	24	25	26	27	28	29	30	31	32	33	34	35	36	37	38	39	40	41	
.	124	1846	2179	2552	3511	15466	21733	31649	39763	44799	47114	48985	49580	49691	49745	49824	49955	55631	57933	62218	66923	67894	69361	76297	83081	90772	103656	119112	127567	137534	190750	288117	418616	418617	
.	125	3	10	11	12	13	14	15	16	17	18	19	20	21	22	23	24	25	26	27	28	29	30	31	32	33	34	35	36	37	38	39	40	
.	125	1862	2215	2631	3583	16053	22366	33083	39036	42948	44784	46156	46836	46931	46972	47041	47173	52772	54978	59350	64016	64988	66934	74743	81631	89855	102967	119250	126895	138101	195187	315918	418256	
.	126	3	10	11	12	13	14	15	16	17	18	19	20	21	22	23	24	25	26	27	28	29	30	31	32	33	34	35	36	37	38	39	40	41	
.	126	1895	2304	2711	3657	16565	22991	36159	41328	44908	46552	47893	48511	48619	48676	48780	48918	54649	56885	61255	65592	66611	68141	76887	83686	92992	105543	123764	133954	145409	199917	319537	417729	417842	
.	127	3	10	11	12	13	14	15	16	17	18	19	20	21	22	23	24	25	26	27	28	29	30	31	32	33	34	35	36	37	38	39	40	41	
.	127	1985	2369	2791	3761	16937	23422	36452	42397	45547	47754	48551	49503	49582	49652	49755	49892	55976	58317	62997	66772	67822	69770	78249	85177	94651	107232	125102	136013	146382	201759	316258	417341	417424	
.	128	3	10	11	12	13	14	15	16	17	18	19	20	21	22	23	24	25	26	27	28	29	30	31	32	33	34	35	36	37	38	39	40	41	
.	128	1863	2217	2629	3511	16595	23149	32951	37368	41159	42679	43432	43966	44037	44090	44172	44309	50642	52886	57692	61811	62941	65012	73112	80670	89743	102631	118477	127529	138812	199772	314976	416947	417037	
.	129	3	10	11	12	13	14	15	16	17	18	19	20	21	22	23	24	25	26	27	28	29	30	31	32	33	34	35	36	37	38	39	40	41	
.	129	1843	2268	2663	3596	16992	23570	30389	34718	37251	38769	39389	39981	40055	40100	40167	40301	46781	48923	53834	56788	57898	59489	67113	73873	82006	94301	105653	113617	123736	188577	301836	416536	416633	
.	130	3	10	11	12	13	14	15	16	17	18	19	20	21	22	23	24	25	26	27	28	29	30	31	32	33	34	35	36	37	38	39	40	41	
.	130	1848	2264	2615	3542	17147	23484	29710	34033	38363	40339	40884	41407	41493	41550	41619	41783	48250	50484	55448	58175	59426	60877	66567	72935	81083	93039	103338	110974	119826	175515	252731	416149	416217	
.	131	3	10	11	12	13	14	15	16	17	18	19	20	21	22	23	24	25	26	27	28	29	30	31	32	33	34	35	36	37	38	39	40	41	
.	131	1861	2242	2588	3557	17516	24161	30658	34919	38742	40600	41097	41588	41657	41719	41772	41900	48968	51339	56856	59280	60673	62394	68161	74944	83306	95846	105337	114606	123773	192926	292448	415658	415735	
.	132	3	10	11	12	13	14	15	16	17	18	19	20	21	22	23	24	25	26	27	28	29	30	31	32	33	34	35	36	37	38	39	40	41	
.	132	1849	2271	2634	3545	17328	23616	29946	34272	38671	41385	42056	42660	42704	42751	42811	42975	50151	52406	57982	60363	61694	63515	69034	75748	84167	97172	106570	116125	125102	191033	275516	415308	415361	
.	133	3	10	11	12	13	14	15	16	17	18	19	20	21	22	23	24	25	26	27	28	29	30	31	32	33	34	35	36	37	38	39	40	41	
.	133	1858	2259	2616	3602	17092	23327	29828	37013	42755	47617	48758	49259	49329	49383	49444	49616	56817	59036	64621	67596	68921	70838	76691	83352	91746	107010	117418	127410	137311	206622	283977	414779	414835	
.	134	3	10	11	12	13	14	15	16	17	18	19	20	21	22	23	24	25	26	27	28	29	30	31	32	33	34	35	36	37	38	39	40	41	
.	134	1939	2370	2745	3631	17184	23378	32281	37252	43958	46002	46668	47175	47227	47285	47362	47537	54640	56824	62346	65901	67278	68715	76073	83349	92955	106608	118605	131163	143063	210903	302724	414309	414385	
.	135	3	10	11	12	13	14	15	16	17	18	19	20	21	22	23	24	25	26	27	28	29	30	31	32	33	34	35	36	37	38	39	40	41	
.	135	1963	2386	2773	3738	17805	24210	33758	40163	45914	47852	48485	48943	49022	49110	49182	49369	56620	58648	64158	67968	69378	71332	78434	86006	95505	109083	121666	133198	143266	211014	303506	413903	413954	
.	136	3	10	11	12	13	14	15	16	17	18	19	20	21	22	23	24	25	26	27	28	29	30	31	32	33	34	35	36	37	38	39	40	41	
.	136	1917	2334	2709	3654	17817	24259	35410	43330	46959	48991	49593	50028	50083	50165	50221	50428	57697	59758	65394	69790	71182	72955	80073	87938	97720	111458	125476	135279	145319	214191	308395	413422	413465	
.	137	3	10	11	12	13	14	15	16	17	18	19	20	21	22	23	24	25	26	27	28	29	30	31	32	33	34	35	36	37	38	39	40	41	
.	137	1963	2366	2777	3725	18594	25674	38731	44266	49631	51512	52186	52565	52606	52702	52782	53009	60410	62457	68033	72894	74294	76124	84023	91938	101982	115772	129171	139630	150892	223478	324113	412943	412985	
.	138	3	10	11	12	13	14	15	16	17	18	19	20	21	22	23	24	25	26	27	28	29	30	31	32	33	34	35	36	37	38	39	40	41	
.	138	1980	2365	2723	3645	19090	25689	33104	37018	39717	40808	41287	41645	41707	41774	41876	42030	49783	51861	57664	60945	62418	65645	73398	82983	92535	106863	120777	129600	138482	211210	310111	412446	412485	
.	139	3	10	11	12	13	14	15	16	17	18	19	20	21	22	23	24	25	26	27	28	29	30	31	32	33	34	35	36	37	38	39	40	41	
.	139	1988	2405	2798	3728	18451	24902	32225	36530	39165	40360	40898	41262	41296	41360	41414	41621	49644	51823	57915	60428	61936	63365	68754	76323	85689	98912	111388	120587	129946	198735	295173	411949	411985	
.	140	3	10	11	12	13	14	15	16	17	18	19	20	21	22	23	24	25	26	27	28	29	30	31	32	33	34	35	36	37	38	39	40	41	
.	140	1972	2426	2781	3688	19226	26087	34421	39603	43575	44687	45147	45513	45543	45632	45699	45906	53784	55721	61718	64251	65722	67175	72739	80118	89676	103067	113820	123088	132325	203661	293787	411468	411500	
.	141	3	10	11	12	13	14	15	16	17	18	19	20	21	22	23	24	25	26	27	28	29	30	31	32	33	34	35	36	37	38	39	40	41	
.	141	1885	2333	2710	3634	18922	25477	32939	36615	39201	40299	40728	41089	41143	41248	41302	41483	49532	51535	57758	60209	61777	63499	69357	76354	85716	98741	108144	116582	125930	198335	291567	410939	410964	
.	142	3	10	11	12	13	14	15	16	17	18	19	20	21	22	23	24	25	26	27	28	29	30	31	32	33	34	35	36	37	38	39	40	41	
.	142	1888	2346	2710	3650	18870	25674	36214	40698	45962	47769	48317	48740	48770	48856	48903	49150	57336	59261	65348	68202	69740	71266	76977	84031	93618	108500	118074	126583	137923	214870	286081	410402	410420	
.	143	3	10	11	12	13	14	15	16	17	18	19	20	21	22	23	24	25	26	27	28	29	30	31	32	33	34	35	36	37	38	39	40	41	
.	143	1931	2395	2737	3704	19183	26600	35762	43608	50424	52507	52964	53293	53324	53428	53498	53722	61880	63829	70110	74233	75907	77652	83609	91249	100528	115657	125639	134271	144043	223660	294562	409840	409858	
.	144	3	10	11	12	13	14	15	16	17	18	19	20	21	22	23	24	25	26	27	28	29	30	31	32	33	34	35	36	37	38	39	40	41	
.	144	1945	2396	2752	3625	18845	25144	32909	37962	43204	45053	45507	45854	45891	45994	46053	46276	54499	56500	62872	66201	67972	70490	77155	85305	94177	108602	116665	125620	133905	213993	279816	409324	409338	
.	145	3	10	11	12	13	14	15	16	17	18	19	20	21	22	23	24	25	26	27	28	29	30	31	32	33	34	35	36	37	38	39	40	41	
.	145	2009	2465	2806	3741	19415	25870	35047	40386	48033	49998	50402	50690	50720	50815	50890	51115	59510	61417	67698	71518	73329	75252	81583	89304	98497	113186	121530	131959	140479	221363	285611	408795	408804	
.	146	3	10	11	12	13	14	15	16	17	18	19	20	21	22	23	24	25	26	27	28	29	30	31	32	33	34	35	36	37	38	39	40	41	
.	146	2010	2411	2814	3780	21303	28500	39571	43847	50539	51935	52380	52675	52704	52788	52859	53091	61422	63270	69704	74007	75776	77776	85462	93842	103856	118852	131461	141529	151874	232661	306430	408222	408236	
.	147	3	10	11	12	13	14	15	16	17	18	19	20	21	22	23	24	25	26	27	28	29	30	31	32	33	34	35	36	37	38	39	40	41	
.	147	1973	2397	2797	3738	21384	28756	38179	42875	52718	54706	55138	55379	55419	55574	55644	55803	63980	65869	72459	77148	79071	81357	87791	96351	105936	121386	131603	142738	151977	234838	304305	407718	407732	
.	148	3	10	11	12	13	14	15	16	17	18	19	20	21	22	23	24	25	26	27	28	29	30	31	32	33	34	35	36	37	38	39	40	41	
.	148	1883	2348	2729	3634	20886	27783	36847	41997	46572	48168	48646	48954	48978	49084	49157	49389	58038	59970	66529	71494	73421	76812	83867	92846	103187	117933	129383	139868	149150	233751	305910	407161	407166	
.	149	3	10	11	12	13	14	15	16	17	18	19	20	21	22	23	24	25	26	27	28	29	30	31	32	33	34	35	36	37	38	39	40	41	
.	149	1995	2492	2847	3744	21614	28860	37994	42652	48486	50780	51167	51427	51460	51588	51643	51846	60390	62370	69082	73762	75717	78507	84865	93543	103696	118484	130131	141568	150852	232958	308013	406632	406639	
.	150	3	10	11	12	13	14	15	16	17	18	19	20	21	22	23	24	25	26	27	28	29	30	31	32	33	34	35	36	37	38	39	40	41	
.	150	2091	2584	2924	3895	21255	27949	36428	40499	44423	45957	46366	46602	46639	46739	46807	47020	55928	57871	64859	67872	70128	73173	79536	87904	97403	112081	120920	130828	139508	222912	289333	406053	406056	
.	151	3	10	11	12	13	14	15	16	17	18	19	20	21	22	23	24	25	26	27	28	29	30	31	32	33	34	35	36	37	38	39	40	41	
.	151	2053	2551	2856	3769	20622	26964	35400	39454	43005	44357	44687	44904	44930	45080	45133	45318	54195	56030	63061	65615	67647	69333	74343	81447	90476	105123	111539	120560	128540	208865	261498	405459	405465	
.	152	3	10	11	12	13	14	15	16	17	18	19	20	21	22	23	24	25	26	27	28	29	30	31	32	33	34	35	36	37	38	39	40	41	
.	152	2051	2537	2875	3849	21086	28247	38579	44352	53388	56043	56359	56590	56630	56748	56809	56993	65951	67910	74919	77873	79969	81755	86718	93959	103302	120635	127553	138766	148462	236428	290640	404892	404898	
.	153	3	10	11	12	13	14	15	16	17	18	19	20	21	22	23	24	25	26	27	28	29	30	31	32	33	34	35	36	37	38	39	40	41	
.	153	2030	2553	2870	3793	20866	27220	36582	40849	46063	47676	47992	48197	48247	48381	48447	48615	57818	59902	67188	71276	73864	76717	82530	90593	99827	115575	123490	134501	143530	235053	294882	404326	404327	
.	154	3	9	10	11	12	13	14	15	16	17	18	19	20	21	22	23	24	25	26	27	28	29	30	31	32	33	34	35	36	37	38	39	40	41	
.	154	2052	2059	2571	2950	3793	20886	27418	37018	41704	47233	48844	49200	49415	49461	49592	49652	49856	58982	60931	68087	71469	73838	75730	81151	88509	97701	114171	121329	133664	143114	234891	291768	403739	403740	
.	155	3	9	10	11	12	13	14	15	16	17	18	19	20	21	22	23	24	25	26	27	28	29	30	31	32	33	34	35	36	37	38	39	40	41	
.	155	2117	2124	2615	2919	3792	21144	28131	37763	44355	55727	57634	58039	58252	58305	58468	58538	58732	68011	70027	77482	82260	85453	87675	93362	101251	110570	127956	134506	147005	156485	248275	302765	403159	403160	
.	156	3	10	11	12	13	14	15	16	17	18	19	20	21	22	23	24	25	26	27	28	29	30	31	32	33	34	35	36	37	38	39	40	41	
.	156	2040	2575	2940	3866	22337	30279	41130	48294	55096	56339	56646	56840	56881	57024	57099	57290	66553	68778	76488	82301	85338	88041	94610	102493	111967	127484	136508	147870	156975	247055	302664	402597	402598	
.	157	3	9	10	11	12	13	14	15	16	17	18	19	20	21	22	23	24	25	26	27	28	29	30	31	32	33	34	35	36	37	38	39	40	
.	157	2039	2053	2612	2910	3809	21513	28565	38892	47364	54605	55866	56163	56319	56385	56511	56594	56798	66384	68630	76378	81240	84244	86551	92051	99688	109368	125396	133634	145102	153584	243420	293449	402011	
.	158	3	9	10	11	12	13	14	15	16	17	18	19	20	21	22	23	24	25	26	27	28	29	30	31	32	33	34	35	36	37	38	39	40	41	
.	158	2101	2110	2669	3040	3923	22375	29366	39852	49754	57107	58327	58628	58802	58842	58999	59053	59260	68805	70946	78547	83498	86354	88695	94218	101975	111501	127744	136175	147069	155730	245045	293546	401426	401427	
.	159	3	10	11	12	13	14	15	16	17	18	19	20	21	22	23	24	25	26	27	28	29	30	31	32	33	34	35	36	37	38	39	40	41	
.	159	2105	2657	2997	3940	22685	30582	41927	52128	59574	60649	60905	61096	61150	61310	61376	61607	71232	73612	81289	87134	89837	92227	98036	105763	115477	131731	141131	151836	160861	250688	301927	400832	400833	
.	160	3	10	11	12	13	14	15	16	17	18	19	20	21	22	23	24	25	26	27	28	29	30	31	32	33	34	35	36	37	38	39	40	41	
.	160	2101	2742	3084	4012	23824	32212	43406	49943	57824	58750	59026	59188	59243	59394	59458	59637	69732	72120	80775	86934	90279	93512	99533	106908	116892	132987	141641	153242	162328	248686	302193	400267	400269	
.	161	3	10	11	12	13	14	15	16	17	18	19	20	21	22	23	24	25	26	27	28	29	30	31	32	33	34	35	36	37	38	39	40	41	
.	161	2118	2731	3053	3953	22586	30037	39801	44771	49157	49948	50209	50370	50446	50603	50675	50864	61099	63504	72117	77039	79910	83072	89458	97174	107110	123240	131468	143307	152241	241038	294881	399656	399700	
.	162	3	10	11	12	13	14	15	16	17	18	19	20	21	22	23	24	25	26	27	28	29	30	31	32	33	34	35	36	37	38	39	40	41	
.	162	2190	2776	3084	3954	22860	30640	40241	45588	50673	51505	51774	51922	51968	52144	52206	52406	62463	64889	72966	77269	79782	81959	87437	94968	105014	121691	131029	142606	152526	245523	300511	399070	399101	
.	163	3	10	11	12	13	14	15	16	17	18	19	20	21	22	23	24	25	26	27	28	29	30	31	32	33	34	35	36	37	38	39	40	41	
.	163	2176	2787	3074	3936	22963	30299	40650	46069	52487	53283	53570	53702	53774	53973	54058	54221	64275	66750	75405	81510	85361	88913	94964	103449	112946	128114	138007	150501	158292	252238	316779	398470	398500	
.	164	3	9	10	11	12	13	14	15	16	17	18	19	20	21	22	23	24	25	26	27	28	29	30	31	32	33	34	35	36	37	38	39	40	41	
.	164	2164	2203	2823	3218	3986	23717	31114	42000	49895	58634	59411	59635	59761	59814	59963	60050	60215	70335	73223	82299	87839	92881	95780	101510	109090	118545	135337	143854	159426	167528	259713	320526	397863	397891	
.	165	3	9	10	11	12	13	14	15	16	17	18	19	20	21	22	23	24	25	26	27	28	29	30	31	32	33	34	35	36	37	38	39	40	41	
.	165	2174	2186	2795	3122	3987	22959	30017	39731	48239	52941	53619	53856	53986	54052	54196	54273	54454	64869	67508	76392	80301	85050	88424	93377	101222	110889	127131	134192	148453	156322	247380	309370	397289	397306	
.	166	3	9	10	11	12	13	14	15	16	17	18	19	20	21	22	23	24	25	26	27	28	29	30	31	32	33	34	35	36	37	38	39	40	41	
.	166	2193	2209	2830	3115	3926	23021	30249	40263	45866	50914	51574	51787	51922	52006	52142	52227	52377	62363	64773	73705	77276	81054	83106	87645	94893	104349	120108	126771	138573	146521	231911	277993	396700	396721	
.	167	3	10	11	12	13	14	15	16	17	18	19	20	21	22	23	24	25	26	27	28	29	30	31	32	33	34	35	36	37	38	39	40	41	
.	167	2188	2777	3092	4014	23024	31079	40933	49469	55611	56233	56437	56561	56637	56765	56848	57032	67132	69747	78560	82545	86095	88285	92937	100128	109939	126225	133412	147173	155314	244619	292821	396079	396099	
.	168	3	10	11	12	13	14	15	16	17	18	19	20	21	22	23	24	25	26	27	28	29	30	31	32	33	34	35	36	37	38	39	40	41	
.	168	2203	2793	3069	3946	24023	31916	42122	49391	54958	55584	55781	55911	56001	56153	56244	56404	66766	69448	78328	82282	85942	87975	92614	99475	109267	125904	133526	146456	155237	244876	290817	395439	395450	
.	169	3	10	11	12	13	14	15	16	17	18	19	20	21	22	23	24	25	26	27	28	29	30	31	32	33	34	35	36	37	38	39	40	41	
.	169	2071	2665	2965	3923	23627	32547	43424	52921	60781	61273	61506	61649	61735	61871	61948	62120	72743	75649	84498	88637	91715	93646	98179	105191	115165	132262	139475	152029	160790	249021	290949	394776	394787	
.	170	3	9	10	11	12	13	14	15	16	17	18	19	20	21	22	23	24	25	26	27	28	29	30	31	32	33	34	35	36	37	38	39	40	41	
.	170	2070	2078	2730	3031	3880	23910	32938	45147	53246	60581	61118	61319	61452	61529	61692	61785	61955	72760	75730	84548	89441	93086	95584	100610	107593	117803	135962	144842	156795	167740	258515	307103	394196	394202	
.	171	3	9	10	11	12	13	14	15	16	17	18	19	20	21	22	23	24	25	26	27	28	29	30	31	32	33	34	35	36	37	38	39	40	41	
.	171	2083	2093	2716	3056	3859	24503	34820	46500	51618	56584	57091	57292	57414	57508	57657	57750	57983	68635	71729	81136	86487	89321	91626	97415	104597	116450	134527	147192	160031	172226	262016	322361	393555	393564	
.	172	3	9	10	11	12	13	14	15	16	17	18	19	20	21	22	23	24	25	26	27	28	29	30	31	32	33	34	35	36	37	38	39	40	41	
.	172	2052	2069	2722	3021	3746	25032	35819	47262	52423	55348	55806	55965	56100	56198	56363	56473	56642	67330	70188	79453	83389	86091	87991	92982	100568	111864	127776	139769	149937	162588	248103	314445	392966	392972	
.	173	3	9	10	11	12	13	14	15	16	17	18	19	20	21	22	23	24	25	26	27	28	29	30	31	32	33	34	35	36	37	38	39	40	41	
.	173	2056	2148	2792	3276	3808	26127	37400	48549	54689	57762	58240	58402	58511	58595	58794	58878	59048	70081	73121	82225	86331	88761	90658	95539	103535	115212	131740	143562	154025	165081	250746	310908	392278	392281	
.	174	3	9	10	11	12	13	14	15	16	17	18	19	20	21	22	23	24	25	26	27	28	29	30	31	32	33	34	35	36	37	38	39	40	41	
.	174	2089	2149	2810	3255	3910	26809	39867	50968	56404	59513	59939	60085	60187	60275	60465	60551	60691	71822	74966	84049	88183	90612	92459	98400	106372	119711	135824	148816	163562	173393	255998	340450	391673	391677	
.	175	3	9	10	11	12	13	14	15	16	17	18	19	20	21	22	23	24	25	26	27	28	29	30	31	32	33	34	35	36	37	38	39	40	41	
.	175	2096	2132	2823	3209	3928	27213	36899	48814	55196	57903	58330	58469	58573	58640	58803	58919	59065	70186	73573	83867	89410	92370	94986	100056	107501	118245	134306	146135	156153	166947	250257	300536	391007	391010	
.	176	3	9	10	11	12	13	14	15	16	17	18	19	20	21	22	23	24	25	26	27	28	29	30	31	32	33	34	35	36	37	38	39	40	
.	176	2163	2317	3000	3450	3921	26364	35063	46760	53231	56328	56698	56856	56961	57075	57228	57331	57457	68852	72000	81911	85907	89642	91985	96418	103553	113978	130020	139871	152032	159988	245151	296127	390327	
.	177	3	9	10	11	12	13	14	15	16	17	18	19	20	21	22	23	24	25	26	27	28	29	30	31	32	33	34	35	36	37	38	39	40	
.	177	2180	2295	2942	3390	3959	25875	34047	45594	53436	56909	57287	57418	57500	57594	57744	57847	57962	69333	72543	82755	85989	88995	90770	95031	102069	112063	128809	137865	149221	157336	241805	289222	389679	
.	178	3	9	10	11	12	13	14	15	16	17	18	19	20	21	22	23	24	25	26	27	28	29	30	31	32	33	34	35	36	37	38	39	40	
.	178	2162	2245	2902	3279	3934	24934	34198	45430	55145	59537	59926	60085	60176	60280	60405	60515	60681	72090	75279	85363	89065	92322	94139	98245	105293	115591	132975	141990	153915	162881	249792	299560	389019	
.	179	3	9	10	11	12	13	14	15	16	17	18	19	20	21	22	23	24	25	26	27	28	29	30	31	32	33	34	35	36	37	38	39	40	41	
.	179	2146	2349	2967	3533	3947	25700	37275	48781	58758	63332	63687	63822	63908	64020	64175	64307	64437	76059	79721	89578	93808	97111	99066	103962	110784	122423	139938	150117	164433	174251	258931	319920	388322	388323	
.	180	3	9	10	11	12	13	14	15	16	17	18	19	20	21	22	23	24	25	26	27	28	29	30	31	32	33	34	35	36	37	38	39	40	41	
.	180	2176	2275	2991	3423	4063	29465	40484	52502	63745	68853	69242	69381	69477	69598	69753	69866	70023	81891	85871	96085	100816	104065	106086	111676	119635	130618	149569	163419	176038	186200	271927	328709	387594	387597	
.	181	3	9	10	11	12	13	14	15	16	17	18	19	20	21	22	23	24	25	26	27	28	29	30	31	32	33	34	35	36	37	38	39	40	
.	181	2046	2245	2944	3532	3874	30319	40874	53412	62862	67792	68121	68283	68358	68473	68647	68777	68908	81235	85952	97085	101927	105498	107695	113411	122154	133645	152585	167983	181293	191359	277026	332153	386952	
.	182	3	9	10	11	12	13	14	15	16	17	18	19	20	21	22	23	24	25	26	27	28	29	30	31	32	33	34	35	36	37	38	39	40	
.	182	1949	2120	2908	3422	3850	28721	40125	52006	57060	59270	59550	59691	59776	59864	60039	60166	60314	72591	76657	88201	93008	95764	98075	103770	112758	126197	142644	160034	171460	185612	267615	329278	386288	
.	183	3	9	10	11	12	13	14	15	16	17	18	19	20	21	22	23	24	25	26	27	28	29	30	31	32	33	34	35	36	37	38	39	40	
.	183	2035	2257	2952	3437	3807	26971	36375	48904	53392	55704	55997	56148	56247	56358	56518	56643	56758	69714	74771	87263	91336	94554	96651	100758	108741	120583	137734	153754	167045	177231	261008	317347	385622	
.	184	3	9	10	11	12	13	14	15	16	17	18	19	20	21	22	23	24	25	26	27	28	29	30	31	32	33	34	35	36	37	38	39	40	41	
.	184	2083	2306	3010	3458	3875	26725	35968	48165	54328	56882	57183	57309	57402	57524	57653	57773	57880	70001	73663	85154	88419	91552	93465	97777	105410	117368	134671	148497	160777	169568	254287	313067	384936	384937	
.	185	3	9	10	11	12	13	14	15	16	17	18	19	20	21	22	23	24	25	26	27	28	29	30	31	32	33	34	35	36	37	38	39	40	
.	185	2080	2308	3066	3650	3993	29816	39826	53831	63788	66355	66585	66713	66783	66879	67025	67162	67298	79629	83301	93496	96579	99908	101668	107117	115595	126682	146586	158399	170581	179744	267565	320218	384275	
.	186	3	8	9	10	11	12	13	14	15	16	17	18	19	20	21	22	23	24	25	26	27	28	29	30	31	32	33	34	35	36	37	38	39	40	
.	186	2123	2139	2477	3181	3761	3965	26378	35616	50344	58676	61092	61363	61481	61560	61659	61776	61899	62027	74435	78299	89420	92389	96010	97599	101546	107875	117864	138316	148593	159850	169122	260775	313456	383633	
.	187	3	9	10	11	12	13	14	15	16	17	18	19	20	21	22	23	24	25	26	27	28	29	30	31	32	33	34	35	36	37	38	39	40	
.	187	2098	2389	3074	3609	3946	26246	34977	50572	59164	61937	62164	62290	62379	62493	62637	62764	62891	75387	79017	89231	92042	94842	96262	100035	106386	116289	137437	146885	156827	166321	259004	312077	382980	
.	188	3	9	10	11	12	13	14	15	16	17	18	19	20	21	22	23	24	25	26	27	28	29	30	31	32	33	34	35	36	37	38	39	40	
.	188	2069	2388	3044	3543	3840	25876	34617	47052	54936	56849	57050	57182	57266	57374	57491	57619	57759	70306	73937	84785	87803	90373	92021	95974	102187	111881	130525	139861	149469	157770	248157	305400	382275	
.	189	3	8	9	10	11	12	13	14	15	16	17	18	19	20	21	22	23	24	25	26	27	28	29	30	31	32	33	34	35	36	37	38	39	40	
.	189	2077	2194	2551	3232	3712	3948	26792	35798	52041	60917	62956	63147	63284	63370	63503	63627	63776	63927	76489	80057	90677	93245	96086	97605	101452	107762	117707	137376	146242	156449	165001	254080	311195	381625	
.	190	3	9	10	11	12	13	14	15	16	17	18	19	20	21	22	23	24	25	26	27	28	29	30	31	32	33	34	35	36	37	38	39	40	
.	190	2129	2459	3193	3739	3925	27735	38828	52887	59600	61290	61510	61650	61736	61871	61999	62128	62228	74991	78814	89723	92704	95403	96923	101192	107669	118978	135479	146530	155245	171281	249560	316344	380917	
.	191	3	9	10	11	12	13	14	15	16	17	18	19	20	21	22	23	24	25	26	27	28	29	30	31	32	33	34	35	36	37	38	39	40	
.	191	2144	2466	3224	3692	3942	30027	42614	58045	64539	66141	66329	66472	66555	66682	66807	66927	67030	80228	84249	95138	98027	100646	102061	107384	115243	127448	146014	156668	167887	177273	254319	319339	380242	
.	192	3	9	10	11	12	13	14	15	16	17	18	19	20	21	22	23	24	25	26	27	28	29	30	31	32	33	34	35	36	37	38	39	40	
.	192	2236	2646	3402	4004	4140	32643	44647	60054	66177	67685	67873	67991	68069	68219	68334	68487	68601	82225	86403	97813	100912	103492	104993	111948	122341	136053	155260	166348	176558	185115	262308	327183	379551	
.	193	3	8	9	10	11	12	13	14	15	16	17	18	19	20	21	22	23	24	25	26	27	28	29	30	31	32	33	34	35	36	37	38	39	40	
.	193	2118	2166	2640	3355	3807	4004	32124	43900	58440	64486	65797	65972	66090	66194	66358	66478	66585	66704	80607	85005	96909	100231	102910	104437	111828	123309	137902	157774	170226	181405	191056	269147	330529	378921	
.	194	3	9	10	11	12	13	14	15	16	17	18	19	20	21	22	23	24	25	26	27	28	29	30	31	32	33	34	35	36	37	38	39	40	
.	194	2144	2486	3234	3787	4027	33195	44512	58983	64677	65886	66099	66223	66324	66451	66583	66723	66833	80656	84774	96881	99521	102333	103815	111266	123512	138364	158418	170293	180756	190903	268124	330106	378281	
.	195	3	8	9	10	11	12	13	14	15	16	17	18	19	20	21	22	23	24	25	26	27	28	29	30	31	32	33	34	35	36	37	38	39	40	
.	195	2181	2280	2817	3516	3944	4058	35639	50221	63616	69005	70070	70250	70368	70463	70652	70765	70896	71003	85382	89473	101406	103843	106632	108213	115267	126394	141843	161453	172692	183925	196200	272591	328963	377663	
.	196	3	8	9	10	11	12	13	14	15	16	17	18	19	20	21	22	23	24	25	26	27	28	29	30	31	32	33	34	35	36	37	38	39	40	
.	196	2191	2237	2861	3511	3931	4040	29482	41260	54873	61160	62165	62332	62455	62546	62714	62831	62951	63073	76975	80930	94764	97407	100109	101503	106172	113116	126590	145908	157268	170134	180677	262445	321173	376936	
.	197	3	8	9	10	11	12	13	14	15	16	17	18	19	20	21	22	23	24	25	26	27	28	29	30	31	32	33	34	35	36	37	38	39	40	
.	197	2199	2249	2735	3470	3926	4101	28145	38130	51626	57208	58183	58364	58485	58579	58711	58826	58960	59089	72561	76190	88282	90113	92874	94222	97764	103792	114537	132653	141138	150151	161014	249387	314581	376254	
.	198	3	8	9	10	11	12	13	14	15	16	17	18	19	20	21	22	23	24	25	26	27	28	29	30	31	32	33	34	35	36	37	38	39	40	
.	198	2164	2180	2807	3514	4074	4102	28586	38894	53541	61289	62297	62457	62585	62649	62795	62915	63034	63141	76782	80434	91411	93214	95708	97028	100834	106748	117007	136129	143148	151720	160694	251169	317154	375577	
.	199	3	9	10	11	12	13	14	15	16	17	18	19	20	21	22	23	24	25	26	27	28	29	30	31	32	33	34	35	36	37	38	39	40	
.	199	2162	2768	3390	4038	4071	27739	37603	52902	66410	67298	67472	67592	67660	67793	67895	68024	68104	81984	85542	96989	98728	101312	102653	106288	112260	122250	142991	149804	158556	166714	256275	316878	374851	
.	200	3	8	9	10	11	12	13	14	15	16	17	18	19	20	21	22	23	24	25	26	27	28	29	30	31	32	33	34	35	36	37	38	39	40	
.	200	2139	2250	2930	3510	4033	4056	28157	38179	53350	63369	64208	64338	64461	64542	64677	64776	64906	65020	79356	83104	95742	97580	100328	101657	105233	111052	120882	142317	150340	159010	167877	259988	320222	374119	
.	201	3	9	10	11	12	13	14	15	16	17	18	19	20	21	22	23	24	25	26	27	28	29	30	31	32	33	34	35	36	37	38	39	40	
.	201	2137	2701	3376	3929	3980	28307	38495	53330	62529	63292	63470	63578	63648	63797	63884	64010	64111	77997	81623	94232	95887	98517	99843	103416	109312	119062	138060	146029	154622	162313	251889	315644	373413	
.	202	3	8	9	10	11	12	13	14	15	16	17	18	19	20	21	22	23	24	25	26	27	28	29	30	31	32	33	34	35	36	37	38	39	40	
.	202	2189	2302	2876	3558	4051	4093	30139	43086	59068	72049	72776	72935	73057	73146	73306	73404	73534	73644	88434	92496	105078	106947	109377	110691	114662	120340	131453	151878	159472	168003	177946	261627	319306	372722	
.	203	3	8	9	10	11	12	13	14	15	16	17	18	19	20	21	22	23	24	25	26	27	28	29	30	31	32	33	34	35	36	37	38	39	40	
.	203	2154	2369	3020	3652	4113	4183	29812	43467	58409	69886	70557	70675	70790	70864	71035	71156	71257	71376	87017	91361	104041	105856	108203	109524	113710	119963	133128	152713	161096	169848	178465	267537	323545	372008	
.	204	3	8	9	10	11	12	13	14	15	16	17	18	19	20	21	22	23	24	25	26	27	28	29	30	31	32	33	34	35	36	37	38	39	40	
.	204	2141	2274	2935	3643	4042	4065	31379	45067	59671	65859	66519	66665	66784	66866	67028	67123	67253	67367	82154	86310	99833	101563	104156	105582	110356	119926	134057	153406	163174	171959	186306	265251	327012	371288	
.	205	3	8	9	10	11	12	13	14	15	16	17	18	19	20	21	22	23	24	25	26	27	28	29	30	31	32	33	34	35	36	37	38	39	40	
.	205	2149	2438	3217	3745	4051	4103	32275	47070	63565	69949	70532	70633	70774	70889	71067	71175	71274	71383	86378	90607	102574	104088	106473	107862	113103	119846	132806	151355	159235	167141	181057	272262	325646	370524	
.	206	3	8	9	10	11	12	13	14	15	16	17	18	19	20	21	22	23	24	25	26	27	28	29	30	31	32	33	34	35	36	37	38	39	40	
.	206	2198	2359	3058	3728	4139	4232	32271	45506	61786	70717	71295	71418	71582	71682	71863	71978	72086	72198	88082	92698	105345	106850	109234	110573	115553	122004	134568	154756	163102	171067	187036	279676	330303	369784	
.	207	3	8	9	10	11	12	13	14	15	16	17	18	19	20	21	22	23	24	25	26	27	28	29	30	31	32	33	34	35	36	37	38	39	40	
.	207	2208	2689	3387	3940	4134	4270	32053	44328	63318	72556	73075	73183	73320	73438	73620	73729	73832	73957	90446	95063	107926	109277	111656	113023	116921	123397	134140	158767	167276	175420	185489	284273	330629	369074	
.	208	3	8	9	10	11	12	13	14	15	16	17	18	19	20	21	22	23	24	25	26	27	28	29	30	31	32	33	34	35	36	37	38	39	40	
.	208	2202	2578	3314	3767	3996	4090	30327	41911	58995	65731	66251	66329	66481	66587	66762	66863	66964	67105	82250	86730	101060	102281	104555	105920	109556	115999	126371	147901	156586	164257	172954	274739	323968	368398	
.	209	3	8	9	10	11	12	13	14	15	16	17	18	19	20	21	22	23	24	25	26	27	28	29	30	31	32	33	34	35	36	37	38	39	40	
.	209	2225	2519	3177	3701	4099	4153	29830	41166	57634	65452	65933	66048	66171	66255	66415	66527	66644	66793	81752	85680	99146	100416	102697	104000	107422	113682	123947	145431	153349	160936	168537	275208	325554	367720	
.	210	3	8	9	10	11	12	13	14	15	16	17	18	19	20	21	22	23	24	25	26	27	28	29	30	31	32	33	34	35	36	37	38	39	40	
.	210	2175	2482	3078	3667	4019	4143	29689	40926	57910	66364	66819	66942	67083	67185	67329	67442	67587	67712	82338	86410	99747	100952	103340	104643	108020	113481	123595	145066	152611	160152	168134	276142	325317	366980	
.	211	3	8	9	10	11	12	13	14	15	16	17	18	19	20	21	22	23	24	25	26	27	28	29	30	31	32	33	34	35	36	37	38	39	40	
.	211	2144	2523	3258	3751	4045	4135	29657	40711	61099	74339	74792	74868	74995	75118	75264	75390	75490	75612	91776	96187	109413	110524	112758	114010	117403	123131	133048	158191	166706	174001	182422	288343	332062	366310	
.	212	3	8	9	10	11	12	13	14	15	16	17	18	19	20	21	22	23	24	25	26	27	28	29	30	31	32	33	34	35	36	37	38	39	40	
.	212	2113	2326	3119	3642	4058	4110	30476	42190	64301	80058	80489	80578	80706	80831	80969	81067	81172	81335	99084	103959	118860	120062	122291	123603	127029	132484	142227	168137	177303	184356	191846	293056	333076	365638	
.	213	3	8	9	10	11	12	13	14	15	16	17	18	19	20	21	22	23	24	25	26	27	28	29	30	31	32	33	34	35	36	37	38	39	40	
.	213	2114	2515	3158	3761	4079	4172	30280	41996	66330	79079	79495	79596	79736	79863	80000	80127	80241	80373	98357	103792	120323	121447	123725	124986	128248	133789	143621	170109	179195	186293	194209	294363	333860	364935	
.	214	3	8	9	10	11	12	13	14	15	16	17	18	19	20	21	22	23	24	25	26	27	28	29	30	31	32	33	34	35	36	37	38	39	40	
.	214	2110	2408	3069	3681	4091	4235	31178	43566	66339	80963	81356	81474	81610	81721	81880	82004	82131	82265	100090	104939	120356	121526	123696	124988	128487	134048	144087	169444	178049	185148	193407	293868	334081	364199	
.	215	3	8	9	10	11	12	13	14	15	16	17	18	19	20	21	22	23	24	25	26	27	28	29	30	31	32	33	34	35	36	37	38	39	40	
.	215	2080	2663	3373	3910	4113	4259	31781	44339	65154	80192	80551	80620	80761	80893	81058	81175	81310	81448	99887	105313	121365	122567	124776	125997	129346	134963	145352	171289	180097	187320	195954	297777	337867	363476	
.	216	3	8	9	10	11	12	13	14	15	16	17	18	19	20	21	22	23	24	25	26	27	28	29	30	31	32	33	34	35	36	37	38	39	40	
.	216	2051	2647	3396	3890	4050	4173	34880	53057	73822	85318	85685	85775	85904	86012	86174	86286	86413	86552	104833	110164	124851	125838	128024	129380	134082	139825	152956	175732	183697	192723	201527	296162	336676	362769	
.	217	3	8	9	10	11	12	13	14	15	16	17	18	19	20	21	22	23	24	25	26	27	28	29	30	31	32	33	34	35	36	37	38	39	40	
.	217	2082	2467	3252	3781	4122	4187	33265	46484	63763	70927	71270	71382	71508	71619	71786	71896	72010	72145	89530	95064	116228	117257	119448	120749	124624	130479	144387	165225	174833	181996	190499	292695	335532	362058	
.	218	3	8	9	10	11	12	13	14	15	16	17	18	19	20	21	22	23	24	25	26	27	28	29	30	31	32	33	34	35	36	37	38	39	40	
.	218	2150	2787	3366	3883	4070	4270	35130	50622	68265	74996	75334	75472	75616	75750	75919	76019	76144	76282	93468	98124	112677	113528	115726	117043	121146	127201	141050	161882	170238	179161	189902	290993	335125	361353	
.	219	3	8	9	10	11	12	13	14	15	16	17	18	19	20	21	22	23	24	25	26	27	28	29	30	31	32	33	34	35	36	37	38	39	40	
.	219	2041	2775	3428	3925	4055	4219	40716	58674	76863	83422	83765	83905	84048	84163	84348	84463	84571	84708	104024	109045	124292	125576	128782	130708	138611	151190	166596	191122	199617	212343	221453	301921	349597	360647	
.	220	3	8	9	10	11	12	13	14	15	16	17	18	19	20	21	22	23	24	25	26	27	28	29	30	31	32	33	34	35	36	37	38	39	40	
.	220	1944	2564	3186	3668	3874	4005	36583	51207	69120	75336	75664	75789	75935	76066	76229	76334	76437	76562	95046	100013	116394	117407	120004	121784	127846	147062	160833	186330	196888	206167	216350	297938	349457	359915	
.	221	3	8	9	10	11	12	13	14	15	16	17	18	19	20	21	22	23	24	25	26	27	28	29	30	31	32	33	34	35	36	37	38	39	40	
.	221	2046	2930	3541	3930	3994	4170	35725	49455	66791	72791	73119	73214	73329	73472	73642	73781	73900	74026	91677	96317	111290	112275	114732	116427	121586	140317	153537	179827	187748	197718	206611	292488	349383	359175	
.	222	3	8	9	10	11	12	13	14	15	16	17	18	19	20	21	22	23	24	25	26	27	28	29	30	31	32	33	34	35	36	37	38	39	40	
.	222	2078	2851	3469	3919	4027	4217	37789	53925	71622	77774	78065	78190	78331	78464	78648	78786	78902	79011	96666	101163	114639	115520	117570	118836	124470	129722	143024	165702	171242	185561	194010	294844	349377	358462	
.	223	3	8	9	10	11	12	13	14	15	16	17	18	19	20	21	22	23	24	25	26	27	28	29	30	31	32	33	34	35	36	37	38	39	40	
.	223	2046	2991	3668	4001	4057	4250	39571	59701	79013	85644	85954	86057	86188	86318	86486	86615	86717	86838	106152	111118	125859	126783	128771	129995	136024	141286	156960	179526	185467	199433	211466	302979	349848	357779	
.	224	3	8	9	10	11	12	13	14	15	16	17	18	19	20	21	22	23	24	25	26	27	28	29	30	31	32	33	34	35	36	37	38	39	40	
.	224	2092	2983	3658	4034	4091	4254	37186	52464	72470	78795	79113	79220	79371	79545	79707	79847	79957	80080	99558	104730	120784	121608	123662	124867	128574	133894	146811	169324	175398	182186	189287	301379	349175	357035	
.	225	3	8	9	10	11	12	13	14	15	16	17	18	19	20	21	22	23	24	25	26	27	28	29	30	31	32	33	34	35	36	37	38	39	40	
.	225	2062	3026	3709	4069	4102	4282	39673	58357	79637	85790	86049	86152	86288	86439	86605	86739	86854	86946	107196	111966	127663	128689	131471	133159	140093	149809	164747	192320	198377	212906	220593	308566	349055	356302	
.	226	3	8	9	10	11	12	13	14	15	16	17	18	19	20	21	22	23	24	25	26	27	28	29	30	31	32	33	34	35	36	37	38	39	40	
.	226	2032	2946	3596	3925	3981	4192	47508	65391	86094	92751	93045	93141	93269	93409	93579	93719	93825	93953	116964	122319	140602	141654	144586	146334	153164	165210	182848	207157	214005	222573	229158	313741	348779	355574	
.	227	3	8	9	10	11	12	13	14	15	16	17	18	19	20	21	22	23	24	25	26	27	28	29	30	31	32	33	34	35	36	37	38	39	40	
.	227	2043	3161	3875	4189	4208	4407	44013	64270	85077	93019	93333	93442	93575	93742	93901	94033	94144	94264	117616	123070	141359	142395	145268	147057	152412	162467	175970	203234	209897	220540	228795	313903	348801	354827	
.	228	3	8	9	10	11	12	13	14	15	16	17	18	19	20	21	22	23	24	25	26	27	28	29	30	31	32	33	34	35	36	37	38	39	40	
.	228	1964	2942	3604	3921	3943	4186	40827	56665	75921	82495	82786	82903	83031	83197	83367	83543	83670	83782	105596	110985	131851	132768	135385	137106	142643	157346	174473	198990	205190	214233	228238	309645	348272	354014	
.	229	3	8	9	10	11	12	13	14	15	16	17	18	19	20	21	22	23	24	25	26	27	28	29	30	31	32	33	34	35	36	37	38	39	40	
.	229	1912	2399	3270	3782	4026	4148	47939	63017	81715	87877	88168	88302	88428	88575	88761	88893	89014	89122	111240	115997	133750	134900	139051	141631	149220	167812	183044	210318	217547	227079	234121	311621	347760	353186	
.	230	3	8	9	10	11	12	13	14	15	16	17	18	19	20	21	22	23	24	25	26	27	28	29	30	31	32	33	34	35	36	37	38	39	40	
.	230	1847	2839	3463	3770	3796	4024	40272	55834	75148	81326	81605	81736	81861	82041	82177	82335	82448	82549	103155	107914	126464	127423	130309	132544	137756	157975	171874	201093	208531	221891	231960	312222	347486	352493	
.	231	3	8	9	10	11	12	13	14	15	16	17	18	19	20	21	22	23	24	25	26	27	28	29	30	31	32	33	34	35	36	37	38	39	40	
.	231	1835	2970	3588	3865	3872	4118	40033	57037	76634	82918	83178	83298	83424	83586	83742	83884	83988	84089	104171	109126	125728	126659	129160	130783	136021	147953	164106	190084	195409	208212	222400	310232	347040	351741	
.	232	3	8	9	10	11	12	13	14	15	16	17	18	19	20	21	22	23	24	25	26	27	28	29	30	31	32	33	34	35	36	37	38	39	40	
.	232	1838	2775	3357	3753	3841	4077	37477	53550	74587	80843	81105	81275	81411	81585	81730	81855	81966	82078	101582	106467	122013	122775	124568	125760	130069	134968	150193	172824	177402	187443	203352	309888	346746	351060	
.	233	3	8	9	10	11	12	13	14	15	16	17	18	19	20	21	22	23	24	25	26	27	28	29	30	31	32	33	34	35	36	37	38	39	40	
.	233	1898	2821	3598	3915	3967	4182	36572	51535	73688	80629	80886	81005	81134	81291	81449	81586	81684	81809	101068	105917	121119	121890	123734	124999	128285	133047	146686	166954	171207	176723	196316	309830	346393	350445	
.	234	3	8	9	10	11	12	13	14	15	16	17	18	19	20	21	22	23	24	25	26	27	28	29	30	31	32	33	34	35	36	37	38	39	40	
.	234	1945	2893	3684	4039	4080	4307	35309	50081	77026	84469	84723	84816	84948	85195	85302	85457	85585	85687	105433	110221	124992	125710	127493	128635	131359	136130	145464	172822	176949	182350	190314	311571	346020	349674	
.	235	3	8	9	10	11	12	13	14	15	16	17	18	19	20	21	22	23	24	25	26	27	28	29	30	31	32	33	34	35	36	37	38	39	40	
.	235	1928	2849	3545	3876	3927	4141	36403	51452	80574	89229	89507	89606	89701	89929	90070	90257	90384	90489	111240	116355	132539	133311	135061	136245	138934	143603	152836	180985	185297	190496	197725	316613	345461	348842	
.	236	3	8	9	10	11	12	13	14	15	16	17	18	19	20	21	22	23	24	25	26	27	28	29	30	31	32	33	34	35	36	37	38	39	40	
.	236	1897	2957	3614	3966	4029	4249	41792	62142	87426	96247	96531	96638	96788	96972	97101	97254	97354	97476	118985	124012	139194	139955	141695	142841	148961	153648	169031	190595	194512	200155	223513	317684	344265	347333	
.	237	3	8	9	10	11	12	13	14	15	16	17	18	19	20	21	22	23	24	25	26	27	28	29	30	31	32	33	34	35	36	37	38	39	40	
.	237	1852	2849	3435	3819	3883	4126	38574	55052	76904	83754	84043	84165	84304	84486	84622	84795	84909	85012	106097	111670	129811	130628	132457	133738	137953	143191	159317	185151	189804	206497	212875	313812	341744	344590	
.	238	3	8	9	10	11	12	13	14	15	16	17	18	19	20	21	22	23	24	25	26	27	28	29	30	31	32	33	34	35	36	37	38	39	40	
.	238	1790	2812	3439	3792	3866	4074	38577	53541	75091	81134	81433	81561	81712	81903	82034	82183	82308	82412	103898	108807	125711	126650	130031	132489	139681	158969	171488	201955	208687	217371	223141	313473	341236	343868	
.	239	3	8	9	10	11	12	13	14	15	16	17	18	19	20	21	22	23	24	25	26	27	28	29	30	31	32	33	34	35	36	37	38	39	40	
.	239	1728	2848	3487	3735	3747	4002	41325	57829	78647	84595	84847	84995	85139	85330	85471	85632	85750	85847	107169	111949	128308	129378	132884	135330	142930	161814	175513	204114	211097	222031	229072	313717	340638	343068	
.	240	3	8	9	10	12	13	14	15	16	17	18	19	20	21	22	23	24	25	26	27	28	29	30	31	32	33	34	35	36	37	38	39	40	
.	240	1686	2984	3571	3842	4127	44744	66555	88416	95840	96117	96262	96394	96594	96730	96894	96998	97092	118712	123793	138671	139520	141283	142388	149240	154168	171284	194555	197934	215470	229220	318725	340377	342312	
.	241	3	8	9	10	11	12	13	14	15	16	17	18	19	20	21	22	23	24	25	26	27	28	29	30	31	32	33	34	35	36	37	38	39	40	
.	241	1666	3014	3585	3864	3865	4134	47362	73179	95216	101176	101450	101597	101745	101933	102049	102171	102298	102406	125553	131225	148188	149039	150745	151802	160631	165054	184131	201838	205643	210797	243569	323026	339673	341523	
.	242	3	8	9	10	12	13	14	15	16	17	18	19	20	21	22	23	24	25	26	27	28	29	30	31	32	33	34	35	36	37	38	39	40	
.	242	1611	2884	3455	3715	3984	39555	56765	86547	92674	92895	93017	93188	93428	93578	93728	93847	93958	120213	126948	147116	147801	149429	150550	153117	157668	166583	201497	205767	210685	216850	324194	339065	340747	
.	243	3	8	9	10	12	13	14	15	16	17	18	19	20	21	22	23	24	25	26	27	28	29	30	31	32	33	34	35	36	37	38	39	40	
.	243	1584	2722	3410	3757	4007	38582	55144	90773	100521	100778	100871	101027	101275	101405	101568	101694	101780	127464	133978	152122	152912	154423	155508	157814	162096	170208	204634	207920	212312	218273	323675	338492	340073	
.	244	3	8	9	10	12	13	14	15	16	17	18	19	20	21	22	23	24	25	26	27	28	29	30	31	32	33	34	35	36	37	38	39	40	
.	244	1542	2726	3475	3775	4049	38135	54374	86192	92873	93107	93216	93364	93597	93726	93888	93997	94121	119018	124946	145367	146152	147725	148752	151196	155342	163668	197553	201467	205871	211833	324101	337842	339315	
.	245	3	8	9	10	12	13	14	15	16	17	18	19	20	21	22	23	24	25	26	27	28	29	30	31	32	33	34	35	36	37	38	39	40	
.	245	1504	2626	3418	3770	4023	37385	53287	90051	97309	97553	97666	97796	98018	98157	98328	98446	98534	123303	129088	147417	148224	149738	150805	153159	157425	165765	201110	204397	208816	214822	324437	337121	338497	
.	246	3	8	9	10	12	13	14	15	16	17	18	19	20	21	22	23	24	25	26	27	28	29	30	31	32	33	34	35	36	37	38	39	40	
.	246	1302	2483	3260	3567	3834	36786	52776	86632	93093	93331	93433	93542	93785	93943	94121	94234	94324	117581	123410	143011	143808	145356	146393	148720	152988	161144	197220	200568	204983	210508	325065	336389	337636	
.	247	3	8	9	10	11	12	13	14	15	16	17	18	19	20	21	22	23	24	25	26	27	28	29	30	31	32	33	34	35	36	37	38	39	40	
.	247	1281	2391	3169	3437	3447	3704	36416	52264	81006	86819	87079	87158	87273	87502	87653	87831	87942	88044	109706	115119	132813	133614	135239	136316	138682	142842	150852	180523	183521	187957	193125	322652	335269	336439	
.	248	3	8	9	10	12	13	14	15	16	17	18	19	20	21	22	23	24	25	26	27	28	29	30	31	32	33	34	35	36	37	38	39	40	
.	248	1177	2315	3005	3247	3539	37316	53555	82647	88191	88433	88549	88706	88927	89037	89224	89337	89436	111035	116570	134200	134957	136447	137438	139799	143817	151781	182170	184780	189307	194457	321975	332286	333320	
.	249	3	8	9	10	12	13	14	15	16	17	18	19	20	21	22	23	24	25	26	27	28	29	30	31	32	33	34	35	36	37	38	39	40	
.	249	1179	2453	3123	3349	3618	38937	59006	101615	106665	106933	107094	107257	107494	107610	107762	107870	107971	141610	150110	173849	174479	175947	177014	180262	184667	200077	233888	236106	246928	251559	307531	314842	315740	
.	250	3	8	9	10	11	12	13	14	15	16	17	18	19	20	21	22	23	24	25	26	27	28	29	30	31	32	33	34	35	36	37	38	39	40	
.	250	314	1476	2158	2546	2653	2920	40802	61553	85719	96892	97479	97664	97817	98004	98124	98286	98406	98502	114889	119803	131166	131954	132735	133347	134123	136175	139762	147459	148713	150015	151350	161753	163330	163498	
.	251	3	8	9	10	11	12	13	14	15	16	17	18	19	20	21	22	23	24	25	26	27	28	29	30	31	32	33	34	35	36	37	38	39	
.	251	159	1498	2266	2599	2651	2923	3223	3523	3649	3851	4038	4194	4349	4570	4705	4877	4987	5086	5198	5358	5467	5552	5628	5745	5824	5938	6024	6096	6202	6264	6446	6732	6735	
.	252	3	8	9	10	11	12	13	14	15	16	17	18	19	20	21	22	23	24	25	26	27	28	29	30	31	32	33	34	35	36	37	38	
.	252	176	1592	2319	2530	2537	2840	3168	3486	3603	3747	3884	4028	4196	4445	4553	4740	4858	4946	5120	5269	5397	5477	5547	5688	5765	5884	5978	6061	6173	6224	6445	6729	
.	253	3	8	9	10	12	13	14	15	16	17	18	19	20	21	22	23	24	25	26	27	28	29	30	31	32	33	34	35	36	37	38	
.	253	118	1577	2272	2522	2860	3240	3554	3675	3814	3983	4126	4264	4498	4608	4788	4890	4982	5143	5252	5382	5478	5549	5707	5795	5910	6001	6077	6199	6255	6441	6722	
.	254	3	8	9	10	11	12	13	14	15	16	17	18	19	20	21	22	23	24	25	26	27	28	29	30	31	32	33	34	35	36	37	38	
.	254	107	1379	2195	2489	2535	2842	3150	3506	3639	3771	3941	4078	4221	4475	4592	4746	4892	5012	5122	5285	5411	5517	5591	5722	5813	5921	6023	6114	6207	6245	6458	6716	
.	255	3	8	9	10	11	12	13	14	15	16	17	18	19	20	21	22	23	24	25	26	27	28	29	30	31	32	33	34	35	36	37	38	
.	255	93	1238	2063	2395	2462	2733	3024	3407	3564	3706	3857	3984	4139	4381	4493	4669	4799	4924	5019	5172	5295	5422	5522	5625	5747	5855	5970	6062	6159	6205	6435	6712	
.	256	3	8	9	10	12	13	14	15	16	17	18	19	20	21	22	23	24	25	26	27	28	29	30	31	32	33	34	35	36	37	38	
.	256	93	1664	2381	2588	2905	3267	3625	3739	3872	4056	4202	4349	4574	4671	4849	4963	5067	5212	5327	5475	5570	5639	5744	5835	5942	6006	6101	6209	6261	6458	6703	
.	257	3	8	9	10	12	13	14	15	16	17	18	19	20	21	22	23	24	25	26	27	28	29	30	31	32	33	34	35	36	37	38	
.	257	103	1554	2256	2467	2815	3207	3550	3663	3792	3940	4050	4221	4472	4579	4782	4898	4976	5152	5282	5426	5499	5552	5748	5810	5905	5978	6092	6196	6225	6409	6695	
.	258	3	8	9	10	11	12	13	14	15	16	17	18	19	20	21	22	23	24	25	26	27	28	29	30	31	32	33	34	35	36	37	38	
.	258	99	1553	2298	2612	2662	2980	3303	3624	3777	3934	4128	4274	4429	4648	4754	4921	5022	5106	5220	5388	5524	5633	5694	5767	5900	6002	6080	6149	6253	6290	6460	6690	
.	259	3	8	9	10	11	12	13	14	15	16	17	18	19	20	21	22	23	24	25	26	27	28	29	30	31	32	33	34	35	36	37	38	
.	259	135	1432	2247	2554	2624	2919	3250	3591	3728	3930	4115	4256	4422	4684	4788	4951	5058	5169	5266	5428	5562	5676	5737	5827	5944	6048	6112	6175	6249	6282	6444	6677	
.	260	3	8	9	10	11	12	13	14	15	16	17	18	19	20	21	22	23	24	25	26	27	28	29	30	31	32	33	34	35	36	37	38	
.	260	22	1599	2416	2636	2647	3008	3435	3812	3943	4089	4267	4396	4573	4835	4936	5112	5222	5306	5421	5533	5655	5727	5794	5889	5986	6054	6126	6191	6281	6310	6455	6668	
.	261	3	8	9	10	11	12	13	14	15	16	17	18	19	20	21	22	23	24	25	26	27	28	29	30	31	32	33	34	35	36	37	38	
.	261	42	1436	2225	2449	2456	2806	3186	3602	3730	3884	4014	4136	4312	4601	4729	4916	5038	5166	5261	5446	5573	5665	5743	5850	5984	6074	6123	6184	6259	6294	6479	6666	
.	262	3	8	9	10	11	12	13	14	15	16	17	18	19	20	21	22	23	24	25	26	27	28	29	30	31	32	33	34	35	36	37	38	39	
.	262	19	1339	2292	2657	2696	2987	3364	3804	3941	4048	4187	4343	4526	4783	4884	5028	5151	5263	5367	5497	5613	5737	5806	5908	6000	6109	6175	6229	6307	6338	6494	6658	6660	
.	263	3	8	9	10	11	12	13	14	15	16	17	18	19	20	21	22	23	24	25	26	27	28	29	30	31	32	33	34	35	36	37	38	
.	263	18	1259	2202	2434	2455	2762	3150	3594	3726	3878	4007	4135	4292	4592	4710	4915	5039	5138	5251	5407	5515	5640	5712	5806	5905	6008	6103	6168	6258	6286	6458	6654	
.	264	3	8	9	10	12	13	14	15	16	17	18	19	20	21	22	23	24	25	26	27	28	29	30	31	32	33	34	35	36	37	38	
.	264	30	1443	2246	2426	2791	3187	3566	3705	3811	3951	4071	4233	4530	4655	4854	4944	5071	5175	5362	5463	5582	5654	5775	5881	6007	6087	6164	6257	6289	6440	6646	
.	265	3	8	9	10	12	13	14	15	16	17	18	19	20	21	22	23	24	25	26	27	28	29	30	31	32	33	34	35	36	37	38	
.	265	29	1492	2274	2440	2815	3211	3575	3707	3809	3964	4093	4261	4569	4659	4855	4975	5078	5195	5339	5472	5583	5632	5769	5880	5964	6030	6133	6203	6235	6401	6638	
.	266	3	8	9	10	12	13	14	15	16	17	18	19	20	21	22	23	24	25	26	27	28	29	30	31	32	33	34	35	36	37	38	
.	266	25	1599	2438	2603	2948	3314	3717	3806	3924	4107	4250	4404	4695	4780	4950	5049	5129	5265	5394	5504	5613	5666	5779	5897	5978	6056	6135	6219	6261	6444	6635	
.	267	3	8	9	10	12	13	14	15	16	17	18	19	20	21	22	23	24	25	26	27	28	29	30	31	32	33	34	35	36	37	38	
.	267	3	1582	2367	2547	2904	3274	3677	3787	3912	4066	4182	4343	4623	4735	4884	4991	5096	5178	5372	5445	5583	5686	5772	5913	5986	6058	6155	6218	6256	6412	6626	
.	268	3	8	9	10	12	13	14	15	16	17	18	19	20	21	22	23	24	25	26	27	28	29	30	31	32	33	34	35	36	37	38	
.	268	8	1438	2296	2463	2811	3175	3572	3667	3780	3930	4051	4219	4547	4634	4794	4894	5009	5109	5301	5426	5542	5588	5674	5856	5938	6006	6103	6168	6215	6378	6620	
.	269	3	8	9	10	12	13	14	15	16	17	18	19	20	21	22	23	24	25	26	27	28	29	30	31	32	33	34	35	36	37	38	
.	269	3	1616	2449	2639	2961	3345	3724	3801	3910	4068	4204	4347	4623	4701	4868	4956	5036	5179	5334	5430	5530	5581	5747	5849	5926	5997	6108	6191	6207	6372	6613	
.	270	3	8	9	10	12	13	14	15	16	17	18	19	20	21	22	23	24	25	26	27	28	29	30	31	32	33	34	35	36	37	38	
.	270	5	1580	2390	2547	2909	3309	3730	3836	3921	4075	4189	4363	4663	4760	4950	5044	5169	5239	5407	5476	5594	5650	5730	5909	5972	6032	6121	6185	6214	6379	6603	
.	271	3	8	9	10	11	12	13	14	15	16	17	18	19	20	21	22	23	24	25	26	27	28	29	30	31	32	33	34	35	36	37	38	
.	271	7	1640	2594	2758	2760	3098	3508	3931	4023	4148	4326	4449	4593	4884	5000	5168	5263	5357	5424	5592	5660	5765	5817	5889	6011	6085	6147	6204	6278	6298	6426	6596	
.	272	3	8	9	10	12	13	14	15	16	17	18	19	20	21	22	23	24	25	26	27	28	29	30	31	32	33	34	35	36	37	38	
.	272	10	1555	2445	2616	3025	3424	3906	4009	4100	4234	4356	4527	4820	4914	5087	5184	5308	5396	5553	5625	5745	5791	5873	5990	6091	6161	6207	6292	6313	6449	6592	
.	273	3	8	9	10	11	12	13	14	15	16	17	18	19	20	21	22	23	24	25	26	27	28	29	30	31	32	33	34	35	36	37	38	
.	273	9	1443	2394	2545	2562	2940	3372	3812	3929	4015	4142	4279	4414	4744	4857	5047	5151	5257	5335	5515	5608	5726	5777	5876	6011	6091	6158	6209	6278	6293	6433	6588	
.	274	3	8	9	10	12	13	14	15	16	17	18	19	20	21	22	23	24	25	26	27	28	29	30	31	32	33	34	35	36	37	38	
.	274	5	1324	2515	2675	3017	3447	3947	4022	4081	4220	4355	4473	4792	4923	5149	5231	5291	5405	5515	5558	5735	5775	5880	5986	6040	6153	6205	6300	6314	6453	6587	
.	275	3	8	9	10	11	12	13	14	15	16	17	18	19	20	21	22	23	24	25	26	27	28	29	30	31	32	33	34	35	36	37	38	39	
.	275	4	1156	2153	2531	2584	2852	3211	3660	3761	3863	3995	4162	4278	4578	4706	4988	5094	5152	5283	5444	5518	5685	5727	5830	5923	5979	6110	6161	6249	6275	6424	6577	6580	
.	276	3	8	9	10	11	12	13	14	15	16	17	18	19	20	21	22	23	24	25	26	27	28	29	30	31	32	33	34	35	36	37	38	39	
.	276	5	1384	2390	2576	2584	2886	3271	3748	3869	3951	4073	4195	4352	4696	4795	5007	5117	5204	5331	5439	5514	5690	5738	5865	5946	6009	6125	6187	6255	6270	6400	6577	6578	
.	277	3	8	9	10	12	13	14	15	16	17	18	19	20	21	22	23	24	25	26	27	28	29	30	31	32	33	34	35	36	37	38	
.	277	3	1725	2658	2812	3211	3648	4099	4196	4322	4493	4594	4723	5039	5116	5291	5399	5466	5549	5692	5765	5869	5897	5983	6079	6138	6193	6246	6298	6313	6420	6570	
.	278	3	8	9	10	12	13	14	15	16	17	18	19	20	21	22	23	24	25	26	27	28	29	30	31	32	33	34	35	36	37	38	
.	278	5	1621	2493	2627	3088	3586	4020	4113	4212	4371	4483	4632	4956	5033	5221	5319	5381	5576	5678	5764	5840	5867	6015	6069	6125	6174	6240	6300	6310	6410	6558	
.	279	3	8	9	10	12	13	14	15	16	17	18	19	20	21	22	23	24	25	26	27	28	29	30	31	32	33	34	35	36	37	38	
.	279	4	1864	2762	2883	3281	3786	4233	4328	4424	4575	4690	4848	5130	5199	5402	5491	5544	5699	5780	5865	5929	5960	6061	6106	6160	6212	6270	6334	6339	6436	6554	
.	280	3	8	9	10	12	13	14	15	16	17	18	19	20	21	22	23	24	25	26	27	28	29	30	31	32	33	34	35	36	37	38	
.	280	5	1808	2699	2829	3234	3772	4188	4279	4379	4516	4653	4805	5146	5218	5390	5485	5542	5716	5805	5879	5963	5995	6106	6163	6200	6250	6289	6358	6375	6449	6551	
.	281	8	9	10	12	13	14	15	16	17	18	19	20	21	22	23	24	25	26	27	28	29	30	31	32	33	34	35	36	37	38	
.	281	1627	2465	2602	3032	3564	3966	4054	4148	4292	4420	4612	5004	5084	5288	5379	5448	5641	5741	5831	5907	5936	6070	6123	6167	6217	6281	6340	6345	6448	6547	
.	282	8	9	10	12	13	14	15	16	17	18	19	20	21	22	23	24	25	26	27	28	29	30	31	32	33	34	35	36	37	38	
.	282	1975	2866	2978	3415	3888	4281	4362	4472	4647	4785	4924	5210	5272	5445	5519	5580	5720	5801	5859	5942	5969	6073	6118	6160	6226	6274	6339	6355	6447	6542	
.	283	8	9	10	12	13	14	15	16	17	18	19	20	21	22	23	24	25	26	27	28	29	30	31	32	33	34	35	36	37	38	
.	283	1923	2780	2902	3351	3881	4327	4404	4481	4614	4736	4899	5227	5308	5451	5545	5615	5769	5846	5907	5974	6003	6097	6164	6202	6242	6286	6347	6363	6448	6539	
.	284	8	9	10	11	12	13	14	15	16	17	18	19	20	21	22	23	24	25	26	27	28	29	30	31	32	33	34	35	36	37	38	
.	284	1660	2577	2733	2750	3201	3746	4212	4287	4376	4521	4640	4798	5151	5231	5402	5492	5592	5692	5840	5872	5986	6014	6083	6194	6225	6260	6301	6353	6367	6454	6534	
.	285	8	9	10	11	12	13	14	15	16	17	18	19	20	21	22	23	24	25	26	27	28	29	30	31	32	33	34	35	36	37	38	
.	285	1637	2781	2915	2923	3328	3781	4295	4391	4504	4623	4758	4877	5160	5270	5414	5512	5596	5684	5813	5859	5943	5973	6060	6175	6222	6268	6317	6368	6375	6452	6531	
.	286	8	9	10	11	12	13	14	15	16	17	18	19	20	21	22	23	24	25	26	27	28	29	30	31	32	33	34	35	36	37	38	
.	286	1495	2679	2801	2814	3221	3679	4199	4290	4393	4520	4657	4801	5124	5239	5360	5476	5576	5673	5832	5882	5963	5991	6076	6170	6210	6250	6295	6349	6365	6451	6526	
.	287	8	9	10	12	13	14	15	16	17	18	19	20	21	22	23	24	25	26	27	28	29	30	31	32	33	34	35	36	37	38	
.	287	1759	2806	2903	3333	3828	4379	4456	4537	4635	4747	4890	5211	5332	5481	5581	5667	5745	5885	5924	5995	6011	6100	6196	6224	6264	6305	6354	6366	6436	6521	
.	288	8	9	10	12	13	14	15	16	17	18	19	20	21	22	23	24	25	26	27	28	29	30	31	32	33	34	35	36	37	38	
.	288	1710	2641	2745	3164	3686	4204	4269	4356	4501	4631	4781	5179	5263	5440	5506	5578	5678	5826	5863	5970	5989	6044	6150	6186	6229	6289	6338	6350	6421	6511	
.	289	8	9	10	12	13	14	15	16	17	18	19	20	21	22	23	24	25	26	27	28	29	30	31	32	33	34	35	36	37	38	
.	289	2038	3000	3086	3537	3977	4484	4551	4656	4796	4925	5064	5350	5432	5564	5645	5710	5795	5897	5928	6023	6043	6114	6184	6221	6263	6300	6349	6361	6436	6507	
.	290	8	9	10	12	13	14	15	16	17	18	19	20	21	22	23	24	25	26	27	28	29	30	31	32	33	34	35	36	37	38	
.	290	1691	2668	2772	3227	3733	4276	4348	4413	4526	4649	4823	5229	5371	5491	5567	5655	5729	5811	5859	5998	6023	6105	6193	6225	6262	6301	6346	6356	6434	6503	
.	291	8	9	10	12	13	14	15	16	17	18	19	20	21	22	23	24	25	26	27	28	29	30	31	32	33	34	35	36	37	38	
.	291	1948	2872	2968	3399	3918	4304	4367	4452	4628	4756	4900	5222	5295	5463	5539	5605	5713	5844	5890	6003	6028	6091	6196	6225	6257	6298	6363	6375	6437	6500	
.	292	8	9	10	12	13	14	15	16	17	18	19	20	21	22	23	24	25	26	27	28	29	30	31	32	33	34	35	36	37	38	
.	292	1930	2838	2932	3376	3878	4314	4393	4498	4652	4762	4924	5234	5309	5477	5571	5633	5758	5840	5898	5978	6000	6117	6181	6213	6250	6289	6339	6348	6420	6499	
.	293	8	9	10	12	13	14	15	16	17	18	19	20	21	22	23	24	25	26	27	28	29	30	31	32	33	34	35	36	37	38	
.	293	2095	3044	3123	3575	4147	4582	4658	4738	4846	4955	5094	5396	5463	5615	5697	5750	5862	5935	5981	6060	6084	6148	6206	6240	6281	6318	6353	6365	6426	6491	
.	294	8	9	10	12	13	14	15	16	17	18	19	20	21	22	23	24	25	26	27	28	29	30	31	32	33	34	35	36	37	38	
.	294	2049	3003	3081	3517	4127	4569	4647	4719	4870	4965	5099	5389	5485	5617	5701	5752	5857	5927	5976	6068	6081	6154	6213	6253	6283	6329	6353	6363	6427	6491	
.	295	8	9	10	12	13	14	15	16	17	18	19	20	21	22	23	24	25	26	27	28	29	30	31	32	33	34	35	36	37	38	
.	295	1894	2890	2973	3419	4058	4529	4602	4659	4767	4879	5026	5341	5424	5559	5625	5711	5782	5904	5939	6030	6054	6106	6203	6235	6273	6304	6352	6359	6424	6477	
.	296	8	9	10	12	13	14	15	16	17	18	19	20	21	22	23	24	25	26	27	28	29	30	31	32	33	34	35	36	37	38	
.	296	1617	2774	2851	3287	3808	4380	4440	4519	4638	4741	4884	5273	5361	5538	5623	5696	5774	5890	5919	6034	6044	6101	6185	6209	6251	6293	6340	6354	6412	6475	
.	297	8	9	10	12	13	14	15	16	17	18	19	20	21	22	23	24	25	26	27	28	29	30	31	32	33	34	35	36	37	38	
.	297	1538	2884	2958	3288	3802	4374	4447	4501	4602	4724	4810	5151	5232	5453	5511	5564	5659	5745	5771	5869	5888	5937	5992	6017	6084	6111	6156	6163	6218	6275	
.	298	8	9	10	12	13	14	15	16	17	18	19	20	21	22	23	24	25	26	27	28	29	30	31	32	33	34	35	36	37	38	
.	298	1594	2920	3003	3400	3909	4421	4475	4523	4590	4680	4800	5121	5217	5422	5481	5525	5611	5713	5744	5874	5887	5945	5998	6023	6078	6101	6146	6151	6199	6262	
A	0	13	16	17	19	20	21	22	24	25	28	30	31	32	33	34	35	36	37	38	39	
A	0	288	290	4884	6302	6303	6304	6387	6648	6674	6719	9876	11029	11527	30962	47475	61048	62602	62848	62919	63676	
A	1	13	16	17	18	19	21	22	24	25	28	30	31	32	33	34	35	36	37	38	39	
A	1	397	406	11357	11358	16190	16192	16256	16333	16392	16463	32962	36054	37385	127987	165524	181058	182956	183289	183354	184087	
A	2	12	15	16	17	19	20	21	22	24	28	30	31	32	33	34	35	36	37	38	39	
A	2	323	324	336	4105	4920	4921	4923	4981	5070	5118	7533	8816	9580	26881	45268	61534	64298	64777	64838	65547	
A	3	12	13	16	17	18	19	20	21	22	24	25	28	30	31	32	33	34	35	36	37	38	39	
A	3	52	278	295	4149	4150	4919	4923	4925	4962	5007	5035	5067	6885	8237	9114	23871	39616	53486	55717	56125	56198	56921	
A	4	12	13	15	16	17	18	19	20	22	24	25	28	30	31	32	33	34	35	36	37	38	39	
A	4	371	386	387	399	9126	9127	11063	11065	11155	11296	11297	11395	16499	19588	21372	88862	167936	195454	199061	199661	199715	200467	
A	5	11	12	13	15	16	17	19	20	21	22	23	24	25	26	27	28	29	30	31	32	33	34	35	36	37	38	39	
A	5	18	43	355	357	374	3469	4405	4639	4857	4932	4939	4945	4984	4989	5032	5106	5117	6091	6842	8078	12094	21407	27829	33209	33460	79369	81087	
A	6	11	13	15	16	17	18	19	20	21	22	23	24	25	26	27	28	29	30	31	32	33	34	35	36	37	38	39	
A	6	27	433	439	460	8174	8232	9092	10739	10934	11007	11016	11023	11064	11069	11114	11203	11219	12103	12871	14572	18066	29961	37959	42784	43014	108692	110477	
A	7	11	12	13	15	16	17	18	19	20	21	22	23	24	25	26	27	28	29	30	31	32	33	34	35	36	37	38	39	
A	7	16	335	336	338	385	6418	6592	9465	10593	11562	11642	11648	11664	11697	11702	11757	11843	11860	12834	13652	16161	20003	32619	39956	47925	48185	121763	123679	
A	8	11	12	13	15	16	17	18	19	20	21	22	23	24	25	26	27	28	29	30	31	32	33	34	35	36	37	38	39	40	
A	8	31	61	251	255	399	3050	3286	3772	3937	4055	4092	4095	4096	4128	4130	4154	4186	4188	4995	5727	6798	9942	17584	22789	27058	27204	53766	54376	54785	
A	9	11	12	13	15	16	17	18	19	20	21	22	23	24	25	26	27	28	29	30	31	32	33	34	35	36	37	38	39	40	
A	9	30	261	302	320	601	3525	3830	4297	4514	4632	4687	4691	4716	4740	4742	4770	4817	4827	5679	6485	7640	11003	19340	25445	30115	30361	64851	65735	66168	
A	10	11	12	14	15	16	17	18	19	20	21	22	23	24	25	26	27	28	29	30	31	32	33	34	35	36	37	38	39	40	
A	10	28	281	282	318	748	3378	3754	4220	4495	4641	4695	4700	4715	4734	4736	4755	4808	4815	5767	6521	7606	11197	19628	25848	30540	30755	62348	63230	63686	
A	11	11	12	14	15	16	17	18	19	20	21	22	23	24	25	26	27	28	29	30	31	32	33	34	35	36	37	38	39	40	
A	11	43	273	274	327	1077	4479	4754	5266	5486	5604	5655	5668	5685	5700	5703	5745	5799	5811	7127	7922	9084	13414	22600	29338	34634	34877	67370	68279	68738	
A	12	11	12	15	16	17	18	19	20	21	22	23	24	25	26	27	28	29	30	31	32	33	34	35	36	37	38	39	40	
A	12	56	377	450	1943	10840	12177	12672	13469	13563	13647	13679	13712	13731	13747	13786	13839	13848	13855	16618	16711	23925	26924	34798	35205	56207	73242	180729	181190	
A	13	11	12	13	15	16	17	18	19	20	21	22	23	24	25	26	27	28	29	30	31	32	33	34	35	36	37	38	39	40	
A	13	28	277	278	352	1231	3109	3395	3855	4037	4137	4207	4213	4229	4244	4247	4280	4324	4327	4328	4871	4902	6737	7621	9700	10072	13425	18188	59201	59643	
A	14	11	12	13	15	16	17	18	19	20	21	22	23	24	25	26	27	28	29	30	31	32	33	34	35	36	37	38	39	40	
A	14	35	318	319	437	1580	3355	3619	4152	4306	4388	4477	4486	4500	4529	4535	4565	4616	4625	4627	5192	5238	7150	8232	10356	10766	14246	19335	69814	70294	
A	15	11	12	13	14	15	16	17	18	19	20	21	22	23	24	25	26	27	28	29	30	31	32	33	34	35	36	37	38	39	40	
A	15	40	348	351	353	527	1806	3717	4035	5445	5627	5744	5895	5905	5925	5951	5957	5992	6049	6057	6062	6637	6678	8748	10078	12434	12978	16632	22711	74515	74982	
A	16	11	12	13	15	16	17	18	19	20	21	22	23	24	25	26	27	28	29	30	31	32	33	34	35	36	37	38	39	40	
A	16	39	404	418	612	2147	4236	4596	11763	11944	12136	13536	13547	13563	13607	13612	13663	13757	13769	13773	14363	14437	18115	24736	29548	32310	36790	62947	193427	193845	
A	17	11	12	13	14	15	16	17	18	19	20	21	22	23	24	25	26	27	28	29	30	31	32	33	34	35	36	37	38	39	40	
A	17	32	407	412	414	675	2313	14187	14479	15706	15868	18713	18842	18850	18877	18925	18930	18981	19073	19081	19088	19579	19663	23613	31911	37390	41660	47055	76949	189436	189900	
A	18	11	12	13	14	15	16	17	18	19	20	21	22	23	24	25	26	27	28	29	30	31	32	33	34	35	36	37	38	39	40	
A	18	35	347	355	356	670	2225	3492	3815	4437	4570	4673	4767	4780	4797	4814	4820	4854	4904	4912	4919	5464	5510	7374	8441	10591	10999	14622	19583	68507	68997	
A	19	11	12	13	14	15	16	17	18	19	20	21	22	23	24	25	26	27	28	29	30	31	32	33	34	35	36	37	38	39	40	
A	19	36	343	353	355	697	2208	3361	3714	5096	5214	5324	5403	5413	5427	5453	5457	5490	5554	5562	5571	6141	6190	8079	9135	11379	11851	15241	20369	68544	69021	
A	20	11	12	13	14	15	16	17	18	19	20	21	22	23	24	25	26	27	28	29	30	31	32	33	34	35	36	37	38	39	40	
A	20	36	336	342	344	842	2449	3430	3831	4318	4455	4563	4623	4631	4646	4675	4682	4720	4767	4774	4789	5394	5449	7358	8484	10690	11053	14475	19565	66920	67416	
A	21	11	12	13	14	15	16	17	18	19	20	21	22	23	24	25	26	27	28	29	30	31	32	33	34	35	36	37	38	39	40	
A	21	33	302	305	309	879	2402	3983	4374	5136	5266	5397	5475	5483	5501	5517	5527	5559	5599	5602	5620	6184	6240	8244	9415	11603	12024	15748	20823	68394	68859	
A	22	11	12	13	15	16	17	18	19	20	21	22	23	24	25	26	27	28	29	30	31	32	33	34	35	36	37	38	39	40	
A	22	35	344	352	1011	2483	4495	4852	5660	6264	6513	6600	6611	6625	6647	6650	6678	6737	6745	6764	7282	7350	9352	10894	13134	13949	17642	24015	43184	75360	
A	23	11	12	13	14	15	16	17	18	19	20	21	22	23	24	25	26	27	28	29	30	31	32	33	34	35	36	37	38	39	40	
A	23	34	303	313	318	1006	2764	4862	5395	6248	6329	6444	6532	6541	6562	6585	6590	6623	6688	6701	6728	7424	7499	9444	10477	12461	13462	17615	22938	42548	72709	
A	24	10	11	12	13	14	15	16	17	18	19	20	21	22	23	24	25	26	27	28	29	30	31	32	33	34	35	36	37	38	39	40	
A	24	1	34	301	316	319	1148	2668	3663	4068	4477	4574	4672	4739	4750	4764	4783	4788	4831	4880	4884	4915	5540	5598	7361	8358	10382	11223	14745	19893	38228	67569	
A	25	11	12	13	14	15	16	17	18	19	20	21	22	23	24	25	26	27	28	29	30	31	32	33	34	35	36	37	38	39	40	
A	25	40	317	328	334	1279	2929	4266	4807	5459	5567	5742	5828	5835	5854	5877	5884	5920	6002	6010	6045	6594	6647	8464	9589	11503	12309	15772	20836	38663	68659	
A	26	11	12	13	14	15	16	17	18	19	20	21	22	23	24	25	26	27	28	29	30	31	32	33	34	35	36	37	38	39	40	
A	26	42	311	322	324	1255	2464	3562	4091	4528	4622	4783	4884	4891	4909	4929	4934	4965	5002	5004	5049	5618	5688	7476	8596	10502	11324	14884	20201	39094	69680	
A	27	10	11	12	13	14	15	16	17	18	19	20	21	22	23	24	25	26	27	28	29	30	31	32	33	34	35	36	37	38	39	40	
A	27	1	37	340	349	351	1407	2739	6007	6579	7173	7334	9011	9083	9101	9117	9145	9151	9181	9246	9249	9286	9865	9932	12649	14990	17483	19609	23639	33242	56641	101763	
A	28	11	12	13	14	15	16	17	18	19	20	21	22	23	24	25	26	27	28	29	30	31	32	33	34	35	36	37	38	39	40	
A	28	53	369	381	386	1502	2609	3723	4202	4591	4642	5172	5265	5275	5290	5316	5323	5356	5425	5429	5484	6017	6118	7941	9236	11304	12205	15661	21282	40031	70402	
A	29	11	12	13	14	15	16	17	18	19	20	21	22	23	24	25	26	27	28	29	30	31	32	33	34	35	36	37	38	39	40	
A	29	60	340	350	352	1579	2664	3733	4309	4731	4796	5242	5325	5336	5355	5380	5386	5422	5491	5492	5558	6159	6246	8167	9553	11640	12566	16129	22088	41310	71729	
A	30	11	12	13	14	15	16	17	18	19	20	21	22	23	24	25	26	27	28	29	30	31	32	33	34	35	36	37	38	39	40	
A	30	63	416	423	428	1694	2710	3828	4448	5145	5192	5388	5472	5477	5492	5529	5536	5576	5651	5657	5735	6369	6483	8286	9391	11343	12169	15632	21005	39342	69089	
A	31	10	11	12	13	14	15	16	17	18	19	20	21	22	23	24	25	26	27	28	29	30	31	32	33	34	35	36	37	38	39	40	
A	31	1	36	290	299	306	1703	2731	3863	4435	4753	4802	5028	5099	5105	5124	5137	5147	5193	5258	5262	5358	5908	6020	7781	8910	10843	11682	15215	21096	40101	71113	
A	32	11	12	13	14	15	16	17	18	19	20	21	22	23	24	25	26	27	28	29	30	31	32	33	34	35	36	37	38	39	40	
A	32	44	331	341	345	1867	3398	4439	5094	5365	5475	5612	5683	5687	5708	5727	5738	5776	5842	5845	5955	6541	6666	8529	9752	12099	13255	16957	23096	42427	73778	
A	33	10	11	12	13	14	15	16	17	18	19	20	21	22	23	24	25	26	27	28	29	30	31	32	33	34	35	36	37	38	39	40	
A	33	1	40	334	351	356	1864	8490	9864	11313	11604	12232	12407	12491	12504	12542	12568	12578	12627	12694	12696	12837	13446	13599	16937	20837	26238	27113	31518	50924	82510	165824	
A	34	11	12	13	14	15	16	17	18	19	20	21	22	23	24	25	26	27	28	30	31	32	33	34	35	36	37	38	39	40	
A	34	32	286	308	313	2060	5248	6368	7586	7795	7829	7980	8049	8053	8079	8107	8119	8151	8218	8376	9009	9167	12244	13634	16205	17270	21560	29187	54552	86572	
A	35	11	12	13	14	15	16	17	18	19	20	21	22	23	24	25	26	27	28	29	30	31	32	33	34	35	36	37	38	39	40	
A	35	52	318	331	337	1939	3183	4263	5124	5362	5389	5581	5638	5650	5670	5689	5698	5725	5797	5798	5977	6730	6895	8674	9783	11870	12798	16518	21901	41715	71262	
A	36	10	11	12	13	14	15	16	17	18	19	20	21	22	23	24	25	26	27	28	29	30	31	32	33	34	35	36	37	38	39	40	
A	36	1	49	292	312	318	2014	2994	4094	4624	4844	4863	5032	5105	5112	5127	5155	5161	5196	5251	5253	5465	6044	6238	7911	9011	10814	11647	15221	20314	38522	68505	
A	37	10	11	12	13	14	15	16	17	18	19	20	21	22	23	24	25	26	27	28	30	31	32	33	34	35	36	37	38	39	40	
A	37	1	49	287	303	308	1949	2864	3978	4469	4685	4711	4898	4961	4970	4994	5017	5021	5057	5124	5337	5931	6118	7614	8764	10614	11465	14990	20188	38421	67876	
A	38	11	12	13	14	15	16	17	18	19	20	21	22	23	24	25	26	27	28	29	30	31	32	33	34	35	36	37	38	39	40	
A	38	33	284	319	326	2170	3126	4353	4886	5067	5080	5309	5377	5386	5405	5438	5449	5488	5555	5556	5774	6419	6635	8162	9233	11189	12029	15553	20765	38949	69731	
A	39	11	12	13	14	15	16	17	18	19	20	21	22	23	24	25	26	27	28	30	31	32	33	34	35	36	37	38	39	40	
A	39	62	316	336	345	2459	3450	4772	5297	5531	5539	5717	5786	5793	5814	5834	5848	5898	5979	6228	6831	7073	8562	9586	11545	12365	15919	21161	39796	69731	
A	40	11	12	13	14	15	16	17	18	19	20	21	22	23	24	25	26	27	28	29	30	31	32	33	34	35	36	37	38	39	40	
A	40	54	306	327	336	2051	2815	3964	4579	4801	4811	5082	5135	5141	5160	5192	5207	5238	5319	5321	5594	6198	6431	7884	9001	10891	11735	15274	20770	38588	67744	
A	41	10	11	12	13	14	15	16	17	18	19	20	21	22	23	24	25	26	27	28	29	30	31	32	33	34	35	36	37	38	39	40	
A	41	1	49	303	326	336	2326	3145	4365	5035	5231	5234	5488	5555	5560	5588	5618	5626	5668	5734	5737	6035	6751	7033	8453	9636	11719	12659	16189	21820	40180	69639	
A	42	10	11	12	13	14	15	16	17	18	19	20	21	22	23	24	25	26	27	28	29	30	31	32	33	34	35	36	37	38	39	40	
A	42	2	63	361	386	395	3799	4770	6049	7037	7278	7281	7451	7520	7534	7561	7587	7598	7629	7717	7719	8083	8818	9135	11303	12629	15100	16208	20421	26887	47098	75935	
A	43	10	11	12	13	14	15	16	17	18	19	20	21	22	23	24	25	26	27	28	29	30	31	32	33	34	35	36	37	38	39	40	41	
A	43	4	67	368	394	402	4899	6470	7843	10295	10507	10511	10697	10763	10773	10807	10835	10864	10900	11008	11010	11370	12946	13261	17200	18837	21717	23883	32131	40077	77670	107298	107301	
A	44	10	11	12	13	14	15	16	17	18	19	20	21	22	23	24	25	26	27	28	30	31	32	33	34	35	36	37	38	39	40	41	
A	44	2	36	320	341	347	2410	3121	4241	4776	5006	5008	5192	5249	5256	5273	5301	5317	5346	5449	5836	6574	6903	8270	9473	10976	11677	16300	22081	40287	69057	69063	
A	45	11	12	13	14	15	16	17	18	19	21	22	23	24	25	26	27	28	29	30	31	32	33	34	35	36	37	38	39	40	41	
A	45	50	348	396	407	4865	5757	7204	9150	9382	9575	9640	9652	9678	9712	9727	9758	9862	9863	10245	11240	11600	14687	16052	18225	19102	26363	33750	58545	93220	93223	
A	46	11	12	13	14	15	16	17	18	19	20	21	22	23	24	25	26	27	28	30	31	32	33	34	35	36	37	38	39	40	41	
A	46	44	336	378	391	2292	3058	4295	4812	5012	5015	5217	5282	5296	5320	5347	5367	5394	5500	5926	6628	6959	8125	9260	10758	11463	15853	21552	39600	68256	68257	
A	47	10	11	12	13	14	15	16	17	18	19	20	21	22	23	24	25	26	27	28	29	30	31	32	33	34	35	36	37	38	39	40	41	
A	47	1	52	313	347	365	2370	3141	4866	5452	5774	5776	5970	6030	6042	6074	6101	6112	6144	6263	6264	6750	7431	7811	9091	10526	12091	12854	17372	23523	41968	72309	72312	
A	48	10	11	12	13	14	15	16	17	18	19	20	21	22	23	24	25	26	27	28	29	30	31	32	33	34	35	36	37	38	39	40	41	
A	48	3	48	402	455	469	2776	4091	9233	9955	11100	11102	11350	11436	11447	11487	11515	11530	11586	11740	11742	12194	12878	13364	17061	23333	26178	27619	34017	52307	85059	186513	186515	
A	49	10	11	12	13	14	15	16	17	18	19	20	21	22	23	24	25	26	27	28	29	30	31	32	33	34	35	36	37	38	39	40	41	
A	49	2	40	341	375	392	2478	3198	4459	4979	5227	5229	5448	5504	5510	5529	5568	5583	5611	5731	5733	6176	6929	7308	8393	9586	11042	11778	16255	21941	39786	68465	68466	
A	50	10	11	12	13	14	15	16	17	18	19	20	21	22	23	24	25	26	27	28	30	31	32	33	34	35	36	37	38	39	40	
A	50	1	38	336	386	408	2710	3453	4723	5225	5515	5517	5722	5784	5794	5808	5845	5870	5903	6059	6544	7321	7713	8959	10167	11667	12411	17143	22984	41418	70215	
A	51	10	11	12	13	14	15	16	17	18	19	20	21	22	23	24	25	26	27	28	30	31	32	33	34	35	36	37	38	39	40	
A	51	1	42	286	342	365	2460	3120	4283	4790	5040	5042	5243	5309	5316	5334	5390	5405	5431	5580	6150	6926	7363	8281	9443	11008	11706	16151	21747	39691	67934	
A	52	11	12	13	14	15	16	17	18	19	20	21	22	23	24	25	26	27	28	29	30	31	32	33	34	35	36	37	38	39	40	
A	52	45	299	361	385	2604	3212	4371	4853	5080	5082	5271	5335	5347	5376	5399	5416	5442	5603	5605	6141	6931	7357	8251	9473	10943	11682	15903	21587	39319	67888	
A	53	10	11	12	13	14	15	16	17	18	19	20	21	22	23	24	25	26	27	28	30	31	32	33	34	35	36	37	38	39	40	
A	53	4	42	299	363	397	3080	3747	4926	5536	5815	5820	6010	6063	6075	6092	6127	6141	6173	6353	6929	7779	8252	9471	10760	12400	13304	18354	24550	44047	72550	
A	54	10	11	12	13	14	15	16	17	18	19	20	21	22	23	24	25	26	27	28	29	30	31	32	33	34	35	36	37	38	39	40	
A	54	1	33	340	422	457	6548	7340	9478	10610	10984	10986	11261	11332	11346	11380	11415	11465	11500	11703	11705	12516	14618	15218	20285	22226	25765	28688	45367	58642	151016	188828	
A	55	10	11	12	13	14	15	16	17	18	19	20	21	22	23	24	25	26	27	28	29	30	31	32	33	34	35	36	37	38	39	40	41	
A	55	1	61	351	421	457	5716	6324	9372	10151	10432	10437	10703	10766	10793	10822	10865	10902	10938	11159	11161	11823	14242	14779	18226	19850	22867	25295	36153	44976	93307	121530	121531	
A	56	10	11	12	13	14	15	16	17	18	19	20	21	22	23	24	25	26	27	28	29	30	31	32	33	34	35	36	37	38	39	40	
A	56	1	45	325	407	451	2569	3226	5101	6102	6375	6379	7011	7061	7073	7094	7148	7170	7198	7425	7427	8019	8860	9403	10391	11931	13511	14496	18950	25468	43871	74327	
A	57	10	11	12	13	14	15	16	17	18	19	20	21	22	23	24	25	26	27	28	29	30	31	32	33	34	35	36	37	38	39	40	41	
A	57	3	41	342	430	475	2676	3378	5278	8958	9296	9353	11099	11175	11182	11204	11267	11290	11326	11607	11612	12195	13035	13666	15568	18848	20649	23928	29500	42923	68108	146022	146915	
A	58	11	12	13	14	15	16	17	18	19	20	21	22	23	24	25	26	27	28	29	30	31	32	33	34	35	36	37	38	39	40	41	
A	58	60	359	462	506	2731	3509	5779	8271	8821	8873	10185	10237	10244	10263	10317	10347	10378	10646	10650	11207	12007	12534	14178	16679	18475	20460	25254	35094	56191	102452	103305	
A	59	10	11	12	13	14	15	16	17	18	19	20	21	22	23	24	25	26	27	28	29	30	31	32	33	34	35	36	37	38	39	40	41	
A	59	2	44	348	451	500	2602	3255	5047	8563	9040	9101	10873	10949	10958	10982	11040	11067	11114	11415	11419	11996	12777	13371	15069	17592	19321	21840	26780	37582	60441	112363	113056	
A	60	10	11	12	13	14	15	16	17	18	19	20	21	22	23	24	25	26	27	28	29	30	31	32	33	34	35	36	37	38	39	40	41	
A	60	1	49	314	414	461	2630	3246	4818	5683	6011	6071	6863	6912	6919	6934	6977	7006	7034	7339	7347	7919	8745	9302	10237	11729	13389	14417	18758	25350	43711	73755	74347	
A	61	10	11	12	13	14	15	16	17	18	19	20	21	22	23	24	25	26	27	28	29	30	31	32	33	34	35	36	37	38	39	40	41	
A	61	1	48	327	436	477	3047	3685	5480	6542	6830	6896	7524	7587	7598	7614	7658	7690	7720	8032	8035	8550	9416	9974	11282	12851	14726	15876	20489	27542	46652	77599	78072	
A	62	10	11	12	13	14	15	16	17	18	19	20	21	22	23	24	25	26	27	28	29	30	31	32	33	34	35	36	37	38	39	40	41	
A	62	3	44	321	467	526	2818	3637	5759	6296	7154	7224	7640	7702	7712	7738	7787	7815	7855	8218	8222	8754	9704	10279	11364	13161	15205	16204	21017	28212	48917	81389	81833	
A	63	10	11	12	13	14	15	16	17	18	19	20	21	22	23	24	25	26	27	28	29	30	31	32	33	34	35	36	37	38	39	40	41	
A	63	3	53	339	478	544	2697	3299	4482	5002	5233	5281	5460	5511	5516	5532	5582	5601	5627	5980	5985	6464	7307	7837	8563	9873	11806	12707	16664	22533	40329	68364	68683	
A	64	10	11	12	13	14	15	16	17	18	19	20	21	22	23	24	25	26	27	28	29	30	31	32	33	34	35	36	37	38	39	40	41	
A	64	2	63	379	554	616	3240	3856	5228	5919	6155	6236	6432	6493	6505	6526	6594	6631	6669	7018	7026	7570	8487	9081	9976	11392	13405	14370	18637	24913	43448	71710	71970	
A	65	10	11	12	13	14	15	16	17	18	19	20	21	22	23	24	25	26	27	28	29	30	31	32	33	34	35	36	37	38	39	40	41	
A	65	8	56	409	601	667	5638	6577	9006	10620	11002	11082	11464	11546	11572	11613	11677	11725	11765	12159	12164	13084	14878	15711	19914	24330	28012	31275	45655	61371	121478	185607	185802	
A	66	10	11	12	13	14	15	16	17	18	19	20	21	22	23	24	25	26	27	28	29	30	31	32	33	34	35	36	37	38	39	40	41	
A	66	8	70	369	539	605	2755	3381	4475	4978	5207	5267	5419	5467	5478	5501	5556	5588	5623	6017	6023	6455	7341	7921	8675	9920	11922	12795	16479	22230	40084	68165	68307	
A	67	10	11	12	13	14	15	16	17	18	19	20	21	22	23	24	25	26	27	28	29	30	31	32	33	34	35	36	37	38	39	40	41	
A	67	5	55	359	563	657	2878	3854	5820	6522	7187	7257	7454	7517	7523	7543	7589	7628	7660	8073	8080	8533	9408	9963	10916	12589	14694	15772	19645	26424	44573	74739	74850	
A	68	10	11	12	13	14	15	16	17	18	19	20	21	22	23	24	25	26	27	28	29	30	31	32	33	34	35	36	37	38	39	40	41	
A	68	10	59	392	602	696	3334	4949	7683	9724	10017	10095	11604	11676	11681	11706	11774	11817	11858	12375	12390	13036	13985	14981	16463	19910	22330	24970	30044	42601	67162	127245	127321	
A	69	10	11	12	13	14	15	16	17	18	19	20	21	22	23	24	25	26	27	28	29	30	31	32	33	34	35	36	37	38	39	40	41	
A	69	2	60	386	627	732	4374	5917	8231	10695	10993	11066	12139	12202	12222	12239	12317	12356	12403	12959	12973	14450	15874	17433	18829	22309	25659	28688	36956	50245	88162	146002	146051	
A	70	10	11	12	13	14	15	16	17	18	19	20	21	22	23	24	25	26	27	28	29	30	31	32	33	34	35	36	37	38	39	40	41	
A	70	9	61	348	613	731	3758	5018	7215	8520	9065	9148	9549	9609	9620	9654	9722	9772	9807	10317	10331	11115	12646	13333	14550	16605	19281	20982	26470	34620	59215	90551	90597	
A	71	10	11	12	13	14	15	16	17	18	19	20	21	22	23	24	25	26	27	28	29	30	31	32	33	34	35	36	37	38	39	40	41	
A	71	9	68	341	596	731	3007	3620	4939	5436	5672	5748	5899	5959	5969	6002	6055	6093	6120	6667	6680	7123	8037	8597	9451	10808	12958	13947	17539	23919	42151	69506	69538	
A	72	10	11	12	13	14	15	16	17	18	19	20	21	22	23	24	25	26	27	28	29	30	31	32	33	34	35	36	37	38	39	40	41	
A	72	12	50	319	596	745	2979	3625	4770	5268	5474	5555	5702	5752	5764	5781	5837	5889	5929	6475	6488	6894	7829	8471	9185	10490	12691	13705	16833	22681	40253	67488	67500	
A	73	10	11	12	13	14	15	16	17	18	19	20	21	22	23	24	25	26	27	28	29	30	31	32	33	34	35	36	37	38	39	40	41	
A	73	8	54	333	660	835	3153	3796	5081	5610	5835	5932	6113	6167	6184	6207	6288	6333	6381	6976	6987	7419	8419	9038	9763	11112	13286	14329	17488	23465	40571	67614	67619	
A	74	10	11	12	13	14	15	16	17	18	19	20	21	22	23	24	25	26	27	28	29	30	31	32	33	34	35	36	37	38	39	40	41	
A	74	10	52	307	643	842	3036	3645	4751	5223	5422	5496	5642	5690	5699	5721	5787	5856	5890	6510	6526	6952	7930	8577	9209	10521	12782	13837	16867	22962	40324	67766	67769	
A	75	10	11	12	13	14	15	16	17	18	19	20	21	22	23	24	25	26	27	28	29	30	31	32	33	34	35	36	37	38	39	40	41	
A	75	4	60	346	710	906	2919	3513	4651	5156	5387	5462	5596	5649	5659	5680	5760	5814	5860	6468	6479	6877	7829	8462	9129	10394	12840	13868	16814	22601	39730	67152	67155	
A	76	10	11	12	13	14	15	16	17	18	19	20	21	22	23	24	25	26	27	28	29	30	31	32	33	34	35	36	37	38	39	40	41	
A	76	8	48	316	687	897	2954	3594	4685	5160	5339	5446	5582	5633	5643	5663	5729	5795	5835	6462	6478	6828	7738	8400	9049	10312	12616	13674	16501	22417	39668	67068	67070	
A	77	10	11	12	13	14	15	16	17	18	19	20	21	22	23	24	25	26	27	28	29	30	31	32	33	34	35	36	37	38	39	40	
A	77	10	59	331	731	949	3008	3678	4814	5288	5464	5558	5688	5744	5761	5779	5864	5928	5979	6623	6659	7010	8013	8690	9313	10689	13173	14279	17034	23025	40497	67884	
A	78	10	11	12	13	14	15	16	17	18	19	20	21	22	23	24	25	26	27	28	29	30	31	32	33	34	35	36	37	38	39	40	
A	78	8	55	324	776	1013	2954	3566	4705	5145	5329	5426	5568	5616	5630	5657	5738	5809	5858	6530	6551	6917	7861	8504	9154	10506	13059	14198	16952	22971	40826	67868	
A	79	10	11	12	13	14	15	16	17	18	19	20	21	22	23	24	25	26	27	28	29	30	31	32	33	34	35	36	37	38	39	40	
A	79	10	69	375	857	1131	2989	3624	4746	5219	5417	5565	5720	5771	5785	5812	5915	5992	6033	6764	6787	7145	8092	8773	9407	10736	13290	14407	17116	23126	40644	67607	
A	80	10	11	12	13	14	15	16	17	18	19	20	21	22	23	24	25	26	27	28	29	30	31	32	33	34	35	36	37	38	39	40	
A	80	11	69	335	855	1118	3234	3925	5078	5599	5792	5965	6087	6136	6148	6173	6278	6362	6424	7099	7119	7557	8598	9282	9929	11261	13855	14976	18011	24101	41771	68684	
A	81	10	11	12	13	14	15	16	17	18	19	20	21	22	23	24	25	26	27	28	29	30	31	32	33	34	35	36	37	38	39	40	
A	81	21	84	402	963	1266	5445	6241	9046	9612	9817	9951	10071	10144	10175	10209	10328	10438	10500	11235	11254	12272	14580	15343	17021	18721	22121	24181	34529	44540	75736	102726	
A	82	10	11	12	13	14	15	16	17	18	19	20	21	22	23	24	25	26	27	28	29	30	31	32	33	34	35	36	37	38	39	40	
A	82	9	97	435	993	1299	7007	7800	10427	10981	11197	11307	11435	11487	11528	11564	11687	11819	11871	12600	12638	14552	18186	18954	21978	24465	28403	30941	53925	69319	148330	175491	
A	83	10	11	12	13	14	15	16	17	18	19	20	21	22	23	24	25	26	27	28	29	30	31	32	33	34	35	36	37	38	39	40	
A	83	10	61	304	983	1324	3414	4121	5495	5983	6241	6336	6468	6520	6529	6545	6653	6748	6832	7642	7673	8046	9056	9874	10556	11950	14732	16014	18376	24491	41997	69295	
A	84	10	11	12	13	14	15	16	17	18	19	20	21	22	23	24	25	26	27	28	29	30	31	32	33	34	35	36	37	38	39	40	
A	84	12	87	409	1083	1448	3371	4529	7180	7725	9051	9157	9284	9330	9340	9360	9520	9631	9709	10474	10499	10901	11861	13284	13938	16302	18996	20856	23766	32537	52712	92437	
A	85	10	11	12	13	14	15	16	17	18	19	20	21	22	23	24	25	26	27	28	29	30	31	32	33	34	35	36	37	38	39	40	
A	85	5	72	333	1027	1413	3496	4322	5532	5990	6176	6285	6390	6437	6444	6465	6586	6716	6800	7578	7604	8009	9050	9809	10398	11766	14549	15697	18025	24120	41240	67662	
A	86	10	11	12	13	14	15	16	17	18	19	20	21	22	23	24	25	26	27	28	29	30	31	32	33	34	35	36	37	38	39	40	
A	86	17	85	360	1105	1533	3763	4538	5894	6363	6591	6688	6781	6830	6837	6856	6991	7127	7228	8032	8063	8487	9670	10576	11217	12625	15614	16858	19485	25498	43457	69931	
A	87	10	11	12	13	14	15	16	17	18	19	20	21	22	23	24	25	26	27	28	29	30	31	32	33	34	35	36	37	38	39	40	
A	87	16	83	350	1204	1668	3635	4583	5952	6418	6641	6752	6834	6870	6883	6909	7058	7207	7298	8139	8180	8502	9594	10394	11100	12487	15417	16811	19199	25504	42903	68908	
A	88	10	11	12	13	14	15	16	17	18	19	20	21	22	23	24	25	26	27	28	29	30	31	32	33	34	35	36	37	38	39	40	
A	88	12	71	312	1172	1613	3465	4197	5625	6087	6269	6659	6734	6757	6765	6793	6964	7107	7215	8078	8130	8463	9520	10431	11142	12633	15461	16793	19035	25441	42928	69968	
A	89	10	11	12	13	14	15	16	17	18	19	20	21	22	23	24	25	26	27	28	29	30	31	32	33	34	35	36	37	38	39	40	
A	89	16	69	327	1179	1712	3630	4370	5506	5925	6120	6238	6332	6365	6372	6387	6532	6677	6788	7635	7686	8029	9137	9940	10639	11988	14838	16142	18328	24526	41679	67914	
A	90	10	11	12	13	14	15	16	17	18	19	20	21	22	23	24	25	26	27	28	29	30	31	32	33	34	35	36	37	38	39	40	
A	90	13	75	354	1264	1799	3569	4270	5367	5771	5936	6037	6131	6159	6166	6197	6367	6528	6635	7452	7511	7829	8814	9605	10321	11601	14536	15844	17853	23992	41389	67534	
A	91	10	11	12	13	14	15	16	17	18	19	20	21	22	23	24	25	26	27	28	29	30	31	32	33	34	35	36	37	38	39	40	
A	91	11	62	330	1242	1771	3403	4141	5287	5734	5943	6077	6179	6202	6212	6228	6403	6564	6671	7516	7554	7828	8798	9624	10353	11751	14631	16005	18111	24352	41203	66902	
A	92	10	11	12	13	14	15	16	17	18	19	20	21	22	23	24	25	26	27	28	29	30	31	32	33	34	35	36	37	38	39	40	
A	92	14	63	335	1334	1854	3464	4226	5244	5833	6036	6188	6298	6315	6327	6350	6531	6705	6844	7590	7645	7942	8946	9795	10551	12044	14890	16241	18365	24661	42035	68043	
A	93	10	11	12	13	14	15	16	17	18	19	20	21	22	23	24	25	26	27	28	29	30	31	32	33	34	35	36	37	38	39	40	
A	93	23	81	395	1467	2085	3717	4523	5644	7837	8036	9224	9313	9343	9350	9380	9586	9743	9890	10735	10783	11109	12216	13529	14282	16849	19809	21884	24670	34576	55596	96819	
A	94	10	11	12	13	14	15	16	17	18	19	20	21	22	23	24	25	26	27	28	29	30	31	32	33	34	35	36	37	38	39	40	
A	94	23	79	378	1477	2129	3693	4483	5523	6047	6214	6453	6520	6538	6547	6563	6755	6955	7093	7889	7947	8224	9231	10090	10851	12304	15199	16500	18516	24825	41896	67744	
A	95	10	11	12	13	14	15	16	17	18	19	20	21	22	23	24	25	26	27	28	29	30	31	32	33	34	35	36	37	38	39	40	
A	95	19	70	343	1548	2258	3916	4765	6052	6843	7261	7734	7817	7837	7845	7867	8114	8303	8458	9286	9342	9662	10651	11699	12522	14361	17273	18723	20821	28302	46216	73487	
A	96	10	11	12	13	14	15	16	17	18	19	20	21	22	23	24	25	26	27	28	29	30	31	32	33	34	35	36	37	38	39	40	
A	96	21	66	337	1561	2269	4124	5155	7327	8058	8646	8945	9018	9025	9044	9070	9326	9559	9704	10601	10663	11086	12268	13259	14075	16254	19270	20924	23483	31200	49887	80981	
A	97	10	11	12	13	14	15	16	17	18	19	20	21	22	23	24	25	26	27	28	29	30	31	32	33	34	35	36	37	38	39	40	
A	97	26	100	404	1656	2400	6874	7846	9794	10889	11395	11807	11887	11903	11930	11954	12246	12481	12673	13809	13895	15280	17973	19381	20733	23350	27549	29762	38105	48128	91563	125865	
A	98	10	11	12	13	14	15	16	17	18	19	20	21	22	23	24	25	26	27	28	29	30	31	32	33	34	35	36	37	38	39	40	
A	98	25	99	446	1679	2475	5911	7164	8793	10048	10356	10721	10782	10813	10852	10903	11198	11477	11683	13044	13121	15096	18856	20586	22228	27511	32021	34649	48435	64602	125145	185136	
A	99	10	11	12	13	14	15	16	17	18	19	20	21	22	23	24	25	26	27	28	29	30	31	32	33	34	35	36	37	38	39	40	
A	99	29	86	363	1721	2534	4444	5378	6625	7272	7602	7888	7964	7980	7991	8009	8308	8535	8750	9590	9648	9972	11166	12095	12992	14651	17629	19196	21398	28611	46503	70734	
A	100	10	11	12	13	14	15	16	17	18	19	20	21	22	23	24	25	26	27	28	29	30	31	32	33	34	35	36	37	38	39	40	
A	100	31	116	450	1772	2629	6231	7242	9065	10434	10749	11279	11363	11372	11396	11429	11762	12043	12258	13498	13588	14543	16249	17557	19020	21328	25508	27832	34297	50905	113750	171469	
A	101	10	11	12	13	14	15	16	17	18	19	20	21	22	23	24	25	26	27	28	29	30	31	32	33	34	35	36	37	38	39	40	
A	101	31	95	363	1788	2687	3979	4852	5838	6253	6464	6635	6690	6691	6696	6717	7043	7296	7536	8296	8377	8628	9658	10544	11453	12961	15893	17306	19184	25923	42844	66984	
A	102	10	11	12	13	14	15	16	17	18	19	20	21	22	23	24	25	26	27	28	29	30	31	32	33	34	35	36	37	38	39	40	
A	102	21	81	331	1682	2611	3895	4757	5697	6161	6317	6464	6506	6508	6520	6548	6857	7182	7428	8178	8246	8524	9657	10512	11392	12911	15687	17051	18908	25412	42501	67225	
A	103	10	11	12	13	14	15	16	17	18	19	20	21	22	23	24	25	26	27	28	29	30	31	32	33	34	35	36	37	38	39	40	
A	103	27	81	354	1766	2714	4004	4924	6060	7276	7567	7927	7988	7991	8008	8027	8367	8658	8897	9650	9721	10027	11082	12017	12888	14562	17450	19011	21149	28442	45591	71329	
A	104	10	11	12	13	14	15	16	17	18	19	20	21	22	23	24	25	26	27	28	29	30	31	32	33	34	35	36	37	38	39	40	
A	104	13	74	403	1984	3005	4343	5417	6680	9504	9713	10349	10422	10423	10429	10443	10837	11161	11414	12255	12337	13580	14970	16097	17058	20318	23269	26172	29249	43124	70116	184007	
A	105	10	11	12	13	14	15	16	17	18	19	20	21	22	23	24	25	26	27	28	29	30	31	32	33	34	35	36	37	38	39	40	
A	105	25	69	345	1933	2908	4200	5212	7863	8345	8549	10139	10195	10199	10214	10237	10660	10998	11305	12147	12250	12678	13850	15035	15918	18471	21375	23478	26216	36075	57121	97912	
A	106	10	11	12	13	14	15	16	17	18	19	20	21	22	23	24	25	26	27	28	29	30	31	32	33	34	35	36	37	38	39	40	
A	106	22	80	330	1906	2931	4469	5427	6614	7050	7232	7400	7430	7437	7443	7468	7883	8223	8563	9437	9521	9785	10997	11918	12881	14464	17251	18592	20709	27403	44373	67864	
A	107	10	11	12	13	14	15	16	17	18	19	20	21	22	23	24	25	26	27	28	29	30	31	32	33	34	35	36	37	38	39	40	
A	107	19	84	346	1960	2970	8508	9484	10889	11297	11588	11774	11811	11816	11851	11884	12327	12672	13016	14370	14467	14985	17929	18809	21159	23048	26984	29381	37647	47487	91174	115658	
A	108	10	11	12	13	14	15	16	17	18	19	20	21	22	23	24	25	26	27	28	29	30	31	32	33	34	35	36	37	38	39	40	
A	108	23	84	388	2284	3509	7576	8760	10713	11236	11576	11809	11850	11852	11875	11917	12414	12761	13144	14727	14849	15613	19350	20411	22648	25370	30411	33134	42997	58814	109361	184809	
A	109	10	11	12	13	14	15	16	17	18	19	20	21	22	23	24	25	26	27	28	29	30	31	32	33	34	35	36	37	38	39	40	
A	109	35	107	338	1970	3101	4435	5391	6347	6735	6909	7073	7101	7109	7119	7141	7631	7990	8425	9174	9284	9550	10606	11429	12429	13998	16704	18003	19893	26821	42816	65843	
A	110	10	11	12	13	14	15	16	17	18	19	20	21	22	23	24	25	26	27	28	29	30	31	32	33	34	35	36	37	38	39	40	
A	110	41	107	368	2074	3149	4409	5406	6263	6623	6796	6950	6976	6982	6990	7018	7503	7841	8210	8947	9060	9299	10410	11266	12296	13945	16711	17984	19968	27176	43250	66650	
A	111	10	11	12	13	14	15	16	17	18	19	20	21	22	23	24	25	26	27	28	29	30	31	32	33	34	35	36	37	38	39	40	
A	111	30	83	308	2129	3241	4400	5401	6236	6644	6817	6980	7018	7028	7040	7060	7587	7909	8317	8982	9105	9319	10381	11256	12357	14002	16678	18009	20065	27228	43220	66115	
A	112	10	11	12	13	14	15	16	17	18	19	20	21	22	23	24	25	26	27	28	29	30	31	32	33	34	35	36	37	38	39	40	
A	112	33	90	344	2329	3599	4962	6042	6967	7990	8228	8523	8554	8561	8572	8593	9161	9569	9989	10713	10837	11200	12391	13292	14361	16299	18963	20408	22477	30217	46020	69533	
A	113	10	11	12	13	14	15	16	17	18	19	20	21	22	23	24	25	26	27	28	29	30	31	32	33	34	35	36	37	38	39	40	41	
A	113	23	101	397	2248	3385	4556	5641	6668	9381	9669	10164	10228	10231	10245	10262	10889	11303	11765	12543	12680	14298	15799	16792	17874	21091	23846	26565	29508	44256	70049	183579	183580	
A	114	10	11	12	13	14	15	16	17	18	19	20	21	22	23	24	25	26	27	28	29	30	31	32	33	34	35	36	37	38	39	40	
A	114	38	91	335	2209	3323	4521	5445	6217	6545	6758	6919	6962	6971	6983	7000	7585	7964	8441	9064	9168	9397	10480	11401	12552	14343	16959	18235	20193	27659	43326	65565	
A	115	10	11	12	13	14	15	16	17	18	19	20	21	22	23	24	25	26	27	28	29	30	31	32	33	34	35	36	37	38	39	40	
A	115	35	89	324	2169	3291	4479	5464	6237	6551	6775	6943	6980	6984	7000	7024	7688	8034	8481	9067	9196	9415	10471	11260	12449	14225	16730	18026	19956	27650	43407	65532	
A	116	10	11	12	13	14	15	16	17	18	19	20	21	22	23	24	25	26	27	28	29	30	31	32	33	34	35	36	37	38	39	40	
A	116	29	81	357	2458	3710	5057	6152	7224	7569	7960	8102	8130	8137	8143	8156	8880	9247	9724	10354	10484	10701	11813	12638	13773	15758	18249	19646	21681	29650	45302	68083	
A	117	10	11	12	13	14	15	16	17	18	19	20	21	22	23	24	25	26	27	28	29	30	31	32	33	34	35	36	37	38	39	40	
A	117	36	92	353	2418	3736	5006	6053	6779	7069	7253	7385	7420	7424	7436	7458	8172	8555	9098	9764	9889	10118	11234	12169	13398	15182	17729	19095	20981	28704	44147	66044	
A	118	10	11	12	13	14	15	16	17	18	19	20	21	22	23	24	25	26	27	28	29	30	31	32	33	34	35	36	37	38	39	40	
A	118	25	85	301	2487	3788	5559	6695	7743	8078	8274	8418	8445	8450	8464	8482	9235	9604	10164	10905	11050	11334	12527	13539	14795	16732	19256	20634	22857	31015	46855	69221	
A	119	10	11	12	13	14	15	16	17	18	19	20	21	22	23	24	25	26	27	28	29	30	31	32	33	34	35	36	37	38	39	40	
A	119	33	113	383	2403	3705	6197	7321	9320	9749	9997	10174	10216	10223	10260	10288	11130	11537	12180	13635	13798	14317	15837	17784	19133	21904	26995	29759	34877	47948	111100	179146	
A	120	10	11	12	13	14	15	16	17	18	19	20	21	22	23	24	25	26	27	28	29	30	31	32	33	34	35	36	37	38	39	40	
A	120	37	93	336	2363	3531	4859	5913	7012	7364	7588	7754	7780	7783	7796	7814	8643	9050	9633	10287	10437	10731	11867	12885	14098	16190	18545	20023	21988	30887	46941	69686	
A	121	10	11	12	13	14	15	16	17	18	19	20	21	22	23	24	25	26	27	28	29	30	31	32	33	34	35	36	37	38	39	40	
A	121	59	126	421	2455	3683	5002	6145	9428	9820	10262	10438	10479	10489	10501	10526	11325	11694	12253	13191	13359	13816	15118	16195	17461	20952	23371	26721	29410	47611	80357	181878	
A	122	10	11	12	13	14	15	16	17	18	19	20	21	22	23	24	25	26	27	28	29	30	31	32	33	34	35	36	37	38	39	40	
A	122	57	119	367	2469	3664	4921	5953	6730	7071	7254	7406	7434	7443	7457	7470	8285	8627	9210	9753	9891	10113	11267	12131	13470	15511	17705	19008	20885	29740	44917	65232	
A	123	10	11	12	13	14	15	16	17	18	19	20	21	22	23	24	25	26	27	28	29	30	31	32	33	34	35	36	37	38	39	40	
A	123	53	128	352	2528	3738	5134	6175	7201	7552	7810	8004	8016	8025	8040	8063	8983	9396	9977	10535	10706	10931	12131	13128	14407	16672	18940	20271	22348	31667	47160	67927	
A	124	10	11	12	13	14	15	16	17	18	19	20	21	22	23	24	25	26	27	28	29	30	31	32	33	34	35	36	37	38	39	40	
A	124	55	136	420	2569	3813	5754	7247	9173	9753	10827	10980	11009	11014	11033	11058	11930	12296	12937	13857	14004	14288	15879	16858	18260	21355	23622	25448	28091	40635	59527	98992	
A	125	10	11	12	13	14	15	16	17	18	19	20	21	22	23	24	25	26	27	28	29	30	31	32	33	34	35	36	37	38	39	40	
A	125	43	103	348	2586	3780	5257	6326	7169	7533	7779	7948	7968	7976	7988	8012	8867	9271	9887	10443	10599	10864	12052	13019	14396	16658	18837	20214	22162	31837	47553	67913	
A	126	10	11	12	13	14	15	16	17	18	19	20	21	22	23	24	25	26	27	28	29	30	31	32	33	34	35	36	37	38	39	40	41	
A	126	56	139	405	2725	3975	6162	7498	9380	10074	10949	11173	11203	11209	11228	11256	12226	12619	13287	14275	14480	14783	16468	17549	19124	22626	25247	27334	29985	43404	63284	100786	100822	
A	127	10	11	12	13	14	15	16	17	18	19	20	21	22	23	24	25	26	27	28	29	30	31	32	33	34	35	36	37	38	39	40	41	
A	127	72	208	480	3123	4443	11437	14129	15290	15826	16047	16220	16242	16262	16316	16353	17333	17754	18449	20149	20364	20987	24566	26560	29487	32865	42040	46447	49765	65357	118837	151301	151324	
A	128	10	11	12	13	14	15	16	17	18	19	20	21	22	23	24	25	26	27	28	29	30	31	32	33	34	35	36	37	38	39	40	41	
A	128	49	152	404	3061	4387	7924	9103	11163	11718	12080	12275	12286	12302	12328	12370	13391	13790	14494	16510	16704	17785	21093	23456	25795	30306	36940	39637	44151	65860	121225	173417	173442	
A	129	10	11	12	13	14	15	16	17	18	19	20	21	22	23	24	25	26	27	28	29	30	31	32	33	34	35	36	37	38	39	40	41	
A	129	54	117	360	2889	4181	5606	6647	7265	7607	7822	7984	7996	7999	8017	8034	9136	9482	10217	10669	10881	11125	12419	13403	14786	17234	19117	20561	22534	33079	47316	65280	65306	
A	130	10	11	12	13	14	15	16	17	18	19	20	21	22	23	24	25	26	27	28	29	30	31	32	33	34	35	36	37	38	39	40	41	
A	130	58	120	352	2957	4241	5637	6641	7206	7508	7652	7793	7807	7816	7831	7862	8897	9242	9940	10332	10530	10749	11902	12831	14289	16714	18543	19794	21726	32215	46249	64449	64465	
A	131	10	11	12	13	14	15	16	17	18	19	20	21	22	23	24	25	26	27	28	29	30	31	32	33	34	35	36	37	38	39	40	41	
A	131	45	120	377	3031	4392	5867	6897	7480	7849	7990	8122	8134	8147	8160	8173	9291	9693	10571	10999	11197	11405	12535	13503	14937	17300	19139	20561	22458	32921	46257	64300	64321	
A	132	10	11	12	13	14	15	16	17	18	19	20	21	22	23	24	25	26	27	28	29	30	31	32	33	34	35	36	37	38	39	40	41	
A	132	52	131	360	3054	4322	5680	6691	7512	8068	8238	8361	8370	8377	8389	8419	9580	9918	10776	11285	11503	11783	12910	13985	15483	17943	19771	21209	23069	34167	48100	67196	67211	
A	133	10	11	12	13	14	15	16	17	18	19	20	21	22	23	24	25	26	27	28	29	30	31	32	33	34	35	36	37	38	39	40	41	
A	133	48	125	432	3001	4278	5684	6797	8971	11935	12280	12481	12500	12510	12519	12549	13702	14110	15007	15816	16119	17051	18382	19801	21301	25209	26976	30171	32828	51432	71555	129636	129653	
A	134	10	11	12	13	14	15	16	17	18	19	20	21	22	23	24	25	26	27	28	29	30	31	32	33	34	35	36	37	38	39	40	41	
A	134	58	132	363	3011	4172	5607	6581	7175	7587	7774	7900	7907	7911	7922	7959	9094	9437	10307	10672	10906	11119	12235	13152	14630	17203	18947	20359	22158	33717	47036	65762	65783	
A	135	10	11	12	13	14	15	16	17	18	19	20	21	22	23	24	25	26	27	28	29	30	31	32	33	34	35	36	37	38	39	40	41	
A	135	48	130	376	3063	4290	5866	6875	7819	8344	8509	8631	8646	8660	8672	8704	9854	10179	10990	11429	11677	11921	13029	14123	15620	18287	20200	21583	23474	35926	49344	67546	67566	
A	136	10	11	12	13	14	15	16	17	18	19	20	21	22	23	24	25	26	27	28	29	30	31	32	33	34	35	36	37	38	39	40	41	
A	136	57	129	388	2939	4252	6719	7973	8705	9130	9300	9429	9441	9458	9473	9510	10612	10911	11764	12416	12667	12950	14274	15451	17044	19692	22053	23586	25867	38593	53297	72741	72755	
A	137	10	11	12	13	14	15	16	17	18	19	20	21	22	23	24	25	26	27	28	29	30	31	32	33	34	35	36	37	38	39	40	41	
A	137	51	151	404	3263	4675	8555	10647	12690	13535	13718	13834	13843	13862	13884	13931	15119	15477	16335	18200	18454	19016	21776	23697	26210	29762	34858	38828	41991	59717	98873	130709	130721	
A	138	10	11	12	13	14	15	16	17	18	19	20	21	22	23	24	25	26	27	28	29	30	31	32	33	34	35	36	37	38	39	40	41	
A	138	56	129	373	3175	4588	6179	7180	7871	8192	8350	8458	8470	8482	8506	8536	9816	10131	11013	11415	11676	11893	13021	14026	15527	18089	19652	21036	22885	35022	47040	64090	64095	
A	139	10	11	12	13	14	15	16	17	18	19	20	21	22	23	24	25	26	27	28	29	30	31	32	33	34	35	36	37	38	39	40	41	
A	139	64	142	395	3042	4260	5900	6825	7394	7692	7822	7917	7923	7927	7934	7971	9317	9656	10592	10937	11208	11445	12504	13507	14980	17625	19164	20558	22378	34834	46678	63747	63757	
A	140	10	11	12	13	14	15	16	17	18	19	20	21	22	23	24	25	26	27	28	29	30	31	32	33	34	35	36	37	38	39	40	41	
A	140	55	129	365	3056	4283	5902	6804	7464	7761	7901	7984	7989	7999	8013	8048	9320	9622	10553	10893	11136	11366	12397	13410	14970	17448	18936	20319	22084	34946	46704	63532	63539	
A	141	10	11	12	13	14	15	16	17	18	19	20	21	22	23	24	25	26	27	28	29	30	31	32	33	34	35	36	37	38	39	40	41	
A	141	69	145	394	3185	4386	5973	6884	7508	7825	7957	8063	8079	8095	8110	8142	9501	9804	10800	11195	11501	11764	12836	13854	15396	17979	19471	20849	22641	36013	47603	63954	63960	
A	142	10	11	12	13	14	15	16	17	18	19	20	21	22	23	24	25	26	27	28	29	30	31	32	33	34	35	36	37	38	39	40	41	
A	142	84	141	391	3193	4572	6349	7382	8810	9507	9689	9806	9809	9824	9836	9871	11181	11486	12384	12871	13173	13465	14664	15766	17386	20579	22256	23691	25874	40670	53662	71700	71706	
A	143	10	11	12	13	14	15	16	17	18	19	20	21	22	23	24	25	26	27	28	29	30	31	32	33	34	35	36	37	38	39	40	41	
A	143	58	130	414	3236	5304	7923	9986	12064	12993	13126	13215	13220	13242	13261	13322	14656	14961	15961	17328	17643	18019	19468	20948	22889	26198	29089	30802	34126	53911	78949	115643	115648	
A	144	10	11	12	13	14	15	16	17	18	19	20	21	22	23	24	25	26	27	28	29	30	31	32	33	34	35	36	37	38	39	40	41	
A	144	79	142	369	3106	4341	6088	7037	8202	8612	8751	8838	8846	8858	8869	8908	10223	10531	11512	11967	12294	12556	13635	14747	16296	19106	20544	22082	23921	38274	49703	66559	66564	
A	145	10	11	12	13	14	15	16	17	18	19	20	21	22	23	24	25	26	27	28	29	30	31	32	33	34	35	36	37	38	39	40	41	
A	145	67	128	408	3176	4374	6277	7460	11398	12224	12363	12458	12463	12478	12498	12564	13902	14235	15227	16406	16770	17178	18525	19842	21450	24932	27118	29492	31704	50889	67413	117781	117785	
A	146	10	11	12	13	14	15	16	17	18	19	20	21	22	23	24	25	26	27	28	29	30	31	32	33	34	35	36	37	38	39	40	41	
A	146	63	134	430	3341	4683	7839	9282	12987	13437	13576	13673	13677	13695	13719	13808	15177	15537	16580	18331	18674	19260	21592	23059	25150	28802	32100	34180	38130	59557	81444	141585	141592	
A	147	10	11	12	13	14	15	16	17	18	19	20	21	22	23	24	25	26	27	28	29	30	31	32	33	34	35	36	37	38	39	40	41	
A	147	70	159	406	3498	5347	7502	8822	10666	11327	11462	11531	11538	11566	11579	11613	12892	13189	14272	15123	15472	15891	17312	18610	20366	23419	25395	27353	29353	45657	58940	79702	79705	
A	148	10	11	12	13	14	15	16	17	18	19	20	21	22	23	24	25	26	27	28	29	30	31	32	33	34	35	36	37	38	39	40	41	
A	148	74	170	461	4131	5930	8296	10711	12851	13476	13629	13722	13730	13761	13788	13869	15341	15756	16904	19867	20339	22206	25125	27585	30425	33973	38969	42513	45658	69684	101817	164747	164748	
A	149	10	11	12	13	14	15	16	17	18	19	20	21	22	23	24	25	26	27	28	29	30	31	32	33	34	35	36	37	38	39	40	41	
A	149	65	127	351	3558	4877	6796	7718	8389	8664	8753	8813	8817	8839	8852	8893	10309	10605	11625	12015	12350	12642	13722	14830	16390	19209	20458	21924	23719	38270	48240	62803	62804	
A	150	10	11	12	13	14	15	16	17	18	19	20	21	22	23	24	25	26	27	28	29	30	31	32	33	34	35	36	37	38	39	40	41	
A	150	85	152	416	3562	4888	6725	7544	8247	8626	8750	8812	8817	8826	8840	8873	10288	10568	11633	12029	12342	12612	13622	14747	16431	19285	20605	22039	23745	38778	48618	63204	63205	
A	151	10	11	12	13	14	15	16	17	18	19	20	21	22	23	24	25	26	27	28	29	30	31	32	33	34	35	36	37	38	39	40	41	
A	151	91	150	389	3387	4645	6461	7378	8250	8648	8735	8798	8804	8836	8848	8888	10293	10587	11689	12140	12518	12815	13860	15001	16629	19432	20579	22088	23902	38990	48786	64192	64194	
A	152	10	11	12	13	14	15	16	17	18	19	20	21	22	23	24	25	26	27	28	29	30	31	32	33	34	35	36	37	38	39	40	41	
A	152	105	181	494	3651	5058	7352	9267	13223	15019	15116	15180	15189	15233	15248	15309	16758	17120	18322	19255	19710	20276	21402	22649	24295	29109	30780	33907	36658	58558	75180	120254	120257	
A	153	10	11	12	13	14	15	16	17	18	19	20	21	22	23	24	25	26	27	28	29	30	31	32	33	34	35	36	37	38	39	40	
A	153	74	150	469	3675	5128	7792	9494	12485	13359	13466	13533	13543	13578	13601	13662	15286	15809	17236	19973	21044	22692	24831	27061	28857	33176	36768	41052	44062	74233	104499	180649	
A	154	9	10	11	12	13	14	15	16	17	18	19	20	21	22	23	24	25	26	27	28	29	30	31	32	33	34	35	36	37	38	39	40	
A	154	2	95	167	368	3499	4874	7032	8152	9229	9578	9679	9740	9745	9767	9778	9823	11355	11674	12742	13251	13636	13919	14981	16095	17718	20634	21840	23320	25143	40785	49613	64433	
A	155	9	10	11	12	13	14	15	16	17	18	19	20	21	22	23	24	25	26	27	28	29	30	31	32	33	34	35	36	37	38	39	40	41	
A	155	1	74	135	391	3660	5233	7423	9080	13900	14735	14863	14927	14937	14974	14989	15042	16594	16910	18052	19320	19806	20210	21544	22838	24602	29214	30601	33752	36567	58913	75112	108562	108563	
A	156	10	11	12	13	14	15	16	17	18	19	20	21	22	23	24	25	26	27	28	29	30	31	32	33	34	35	36	37	38	39	40	41	
A	156	81	141	384	3776	5184	7280	8409	9266	9595	9688	9745	9753	9774	9790	9825	11371	11681	12878	13430	13804	14150	15270	16411	18024	21061	22379	23891	25722	41501	50127	64628	64629	
A	157	9	10	11	12	13	14	15	16	17	18	19	20	21	22	23	24	25	26	27	28	29	30	31	32	33	34	35	36	37	38	39	40	
A	157	3	80	154	394	3580	5059	7468	11371	13449	13965	14050	14088	14104	14132	14152	14222	15790	16177	17456	19052	19671	20201	21599	23002	24743	28447	31242	33731	35860	57012	71784	111410	
A	158	9	10	11	12	13	14	15	16	17	18	19	20	21	22	23	24	25	26	27	28	29	30	31	32	33	34	35	36	37	38	39	40	41	
A	158	1	88	164	393	3548	4926	7352	9708	11612	11978	12081	12119	12128	12159	12171	12204	13808	14151	15355	16359	16927	17317	18350	19483	21142	24521	26112	28266	30212	47993	58265	80741	80742	
A	159	10	11	12	13	14	15	16	17	18	19	20	21	22	23	24	25	26	27	28	29	30	31	32	33	34	35	36	37	38	39	40	
A	159	89	169	441	3953	5523	8057	12271	14548	15045	15114	15167	15179	15210	15222	15285	16891	17233	18425	20140	20700	21253	22939	24337	26093	29733	32290	34480	36695	57497	71457	104580	
A	160	10	11	12	13	14	15	16	17	18	19	20	21	22	23	24	25	26	27	28	29	30	31	32	33	34	35	36	37	38	39	40	
A	160	94	170	415	4123	5727	8124	9431	10876	11141	11222	11269	11279	11302	11313	11351	13031	13414	14672	15256	15698	16041	17049	18133	19841	22986	24176	25905	27753	43182	51785	67227	
A	161	10	11	12	13	14	15	16	17	18	19	20	21	22	23	24	25	26	27	28	29	30	31	32	33	34	35	36	37	38	39	40	41	
A	161	105	187	509	3979	5709	8178	10514	12891	13162	13240	13289	13303	13359	13380	13439	15307	16021	17761	21162	22341	24273	27085	28605	30657	34622	38721	43471	46522	73302	103172	176682	176692	
A	162	10	11	12	13	14	15	16	17	18	19	20	21	22	23	24	25	26	27	28	29	30	31	32	33	34	35	36	37	38	39	40	41	
A	162	85	158	363	3845	5435	7629	8643	9689	9980	10048	10082	10087	10118	10131	10164	11815	12204	13420	13954	14406	14747	15731	16902	18660	21796	23000	24683	26520	42404	50696	64088	64099	
A	163	10	11	12	13	14	15	16	17	18	19	20	21	22	23	24	25	26	27	28	29	30	31	32	33	34	35	36	37	38	39	40	41	
A	163	108	165	380	3834	5400	7533	8762	9927	10181	10250	10281	10299	10333	10353	10390	12012	12331	13561	14134	14590	14899	15869	17009	18648	21769	22931	24548	26303	42321	50080	63250	63257	
A	164	9	10	11	12	13	14	15	16	17	18	19	20	21	22	23	24	25	26	27	28	29	30	31	32	33	34	35	36	37	38	39	40	41	
A	164	6	93	183	412	4112	5746	8062	10362	14754	15052	15113	15146	15159	15196	15222	15270	17067	17547	18993	21148	22365	23116	25071	26529	28233	32134	33663	37844	39885	62929	85046	115818	115826	
A	165	10	11	12	13	14	15	16	17	18	19	20	21	22	23	24	25	26	27	28	29	30	31	32	33	34	35	36	37	38	39	40	41	
A	165	102	181	417	3888	5450	7656	11269	12133	12358	12419	12449	12460	12493	12513	12552	14315	14923	16301	16897	17345	17650	18570	19702	21462	25270	27320	29069	31045	49174	58079	73158	73163	
A	166	9	10	11	12	13	14	15	16	17	18	19	20	21	22	23	24	25	26	27	28	29	30	31	32	33	34	35	36	37	38	39	40	41	
A	166	2	111	184	386	3790	5263	7532	8831	9845	10051	10107	10130	10144	10178	10193	10235	11831	12202	13547	14165	14725	15026	15992	17119	18844	21903	23057	24849	26588	42446	50381	64180	64183	
A	167	10	11	12	13	14	15	16	17	18	19	20	21	22	23	24	25	26	27	28	29	30	31	32	33	34	35	36	37	38	39	40	41	
A	167	83	138	450	3858	5373	7710	11660	14773	14960	15021	15051	15058	15086	15107	15170	17003	17703	19597	21387	22811	23524	24662	25842	27636	31677	34395	39688	41776	65915	89615	155264	155269	
A	168	10	11	12	13	14	15	16	17	18	19	20	21	22	23	24	25	26	27	28	29	30	31	32	33	34	35	36	37	38	39	40	41	
A	168	72	145	434	4232	6155	8552	12439	15181	15378	15449	15481	15501	15538	15569	15623	17623	18594	20752	22785	24443	25138	26251	27471	29433	33923	37512	42846	45555	71508	95229	169892	169896	
A	169	10	11	12	13	14	15	16	17	18	19	20	21	22	23	24	25	26	27	28	29	30	31	32	33	34	35	36	37	38	39	40	41	
A	169	96	172	439	4094	6183	8931	11935	14494	14656	14707	14744	14758	14791	14817	14865	16698	17339	18949	20329	21007	21485	22493	23608	25421	29233	31228	34059	36108	55147	66619	94452	94453	
A	170	10	11	12	13	14	15	16	17	18	19	20	21	22	23	24	25	26	27	28	29	30	31	32	33	34	35	36	37	38	39	40	41	
A	170	100	158	347	4044	5534	7816	8947	9726	9872	9910	9935	9946	9974	9988	10025	11715	12128	13427	13930	14365	14688	15583	16611	18293	21393	22610	24184	25907	41470	48574	60594	60596	
A	171	9	10	11	12	13	14	15	16	17	18	19	20	21	22	23	24	25	26	27	28	29	30	31	32	33	34	35	36	37	38	39	40	41	
A	171	1	92	144	343	3925	5515	7838	8848	9632	9784	9831	9856	9866	9891	9909	9957	11656	12032	13442	13957	14374	14657	15526	16580	18325	21419	22570	24140	25916	41555	48188	59797	59798	
A	172	9	10	11	12	13	14	15	16	17	18	19	20	21	22	23	24	25	26	27	28	29	30	31	32	33	34	35	36	37	38	39	40	41	
A	172	2	105	175	348	4047	5991	8406	9597	10375	10510	10554	10575	10589	10622	10647	10682	12425	12819	14263	14928	15419	15733	16684	17691	19492	22557	24029	25594	27568	43045	50459	62387	62390	
A	173	9	10	11	12	13	14	15	16	17	18	19	20	21	22	23	24	25	26	27	28	29	30	31	32	33	34	35	36	37	38	39	40	41	
A	173	14	114	245	439	4786	8560	11313	14111	15226	15372	15427	15455	15469	15544	15569	15629	17578	18362	19995	21949	22486	22957	24172	25543	28159	32041	36963	39217	44095	66855	98497	146816	146818	
A	174	9	10	11	12	13	14	15	16	17	18	19	20	21	22	23	24	25	26	27	28	29	30	31	32	33	34	35	36	37	38	39	40	
A	174	8	117	209	372	4812	7836	10205	11513	12436	12565	12594	12613	12632	12668	12693	12726	14782	15462	17073	17707	18200	18509	19776	21113	23572	27088	29382	31889	33933	50584	63980	77921	
A	175	9	10	11	12	13	14	15	16	17	18	19	20	21	22	23	24	25	26	27	28	29	30	31	32	33	34	35	36	37	38	39	40	
A	175	8	125	222	429	4935	6995	9435	10738	11642	11778	11811	11827	11840	11866	11891	11927	13733	14201	15587	16184	16722	17030	18274	19513	21307	24566	26372	28263	30162	45621	53661	65743	
A	176	9	10	11	12	13	14	15	16	17	18	19	20	21	22	23	24	25	26	27	28	29	30	31	32	33	34	35	36	37	38	39	40	
A	176	17	163	268	400	4534	6312	8796	10256	11059	11173	11221	11244	11268	11292	11309	11340	13148	13637	15090	15566	16029	16347	17210	18266	20045	23171	24578	26156	27907	43383	50224	61847	
A	177	9	10	11	12	13	14	15	16	17	18	19	20	21	22	23	24	25	26	27	28	29	30	31	32	33	34	35	36	37	38	39	40	
A	177	13	134	242	400	4691	6428	8893	11291	12062	12164	12191	12207	12225	12263	12292	12319	14218	14858	16537	17212	17739	18058	18986	20091	21879	25291	27422	29240	31177	47353	55487	68566	
A	178	9	10	11	12	13	14	15	16	17	18	19	20	21	22	23	24	25	26	27	28	29	30	31	32	33	34	35	36	37	38	39	40	
A	178	7	104	180	334	4112	5760	8122	9300	10039	10147	10182	10198	10225	10255	10275	10305	12065	12512	13967	14478	14979	15273	16058	17069	18753	21841	23028	24656	26433	41849	48466	59602	
A	179	9	10	11	12	13	14	15	16	17	18	19	20	21	22	23	24	25	26	27	28	29	30	31	32	33	34	35	36	37	38	39	40	
A	179	21	126	272	387	4307	6564	9107	12477	13652	13754	13788	13801	13820	13858	13889	13915	15840	16565	18235	19321	20099	20464	21523	22598	24546	28280	30488	33472	35636	53188	63740	83049	
A	180	9	10	11	12	13	14	15	16	17	18	19	20	21	22	23	24	25	26	27	28	29	30	31	32	33	34	35	36	37	38	39	40	41	
A	180	9	121	221	378	4383	7174	9855	15294	16435	16548	16590	16609	16640	16681	16709	16754	19043	20129	22381	23703	24410	24767	25809	26859	28947	33876	37220	39653	42326	62200	77624	95557	95558	
A	181	9	10	11	12	13	14	15	16	17	18	19	20	21	22	23	24	25	26	27	28	29	30	31	32	33	34	35	36	37	38	39	40	
A	181	11	141	312	426	5128	7916	10795	14534	17776	17885	17925	17944	17963	18012	18045	18092	20163	21113	22995	25200	26473	27251	28474	29847	32065	36850	40152	44730	47853	68913	86549	111634	
A	182	9	10	11	12	13	14	15	16	17	18	19	20	21	22	23	24	25	26	27	28	29	30	31	32	33	34	35	36	37	38	39	40	
A	182	22	162	276	408	4431	6595	9113	10328	11017	11093	11118	11137	11151	11196	11216	11254	13201	13633	15168	15828	16315	16595	17399	18412	20319	23529	25001	26775	28700	43738	50433	60717	
A	183	9	10	11	12	13	14	15	16	17	18	19	20	21	22	23	24	25	26	27	28	29	30	31	32	33	34	35	36	37	38	39	40	
A	183	24	142	260	365	4344	6212	8722	9851	10478	10548	10583	10597	10616	10648	10668	10696	12546	13012	14551	15084	15557	15848	16664	17668	19361	22565	23873	25510	27265	42189	48346	58169	
A	184	9	10	11	12	13	14	15	16	17	18	19	20	21	22	23	24	25	26	27	28	29	30	31	32	33	34	35	36	37	38	39	40	41	
A	184	32	159	274	374	4297	6193	8847	10609	11533	11613	11645	11661	11684	11713	11737	11762	13563	14050	15610	16233	16792	17123	17982	18986	20783	24072	25380	27080	28914	43965	50050	59413	59414	
A	185	9	10	11	12	13	14	15	16	17	18	19	20	21	22	23	24	25	26	27	28	29	30	31	32	33	34	35	36	37	38	39	40	
A	185	25	156	321	422	4408	7199	10244	14108	15335	15391	15411	15428	15450	15497	15529	15575	17930	18753	20920	22000	22959	23380	24243	25267	27250	32298	34834	37991	40757	63499	81554	110754	
A	186	8	9	10	11	12	13	14	15	16	17	18	19	20	21	22	23	24	25	26	27	28	29	30	31	32	33	34	35	36	37	38	39	40	
A	186	1	40	201	397	477	4614	6798	12022	16369	17391	17490	17532	17553	17587	17632	17693	17751	20622	22211	25711	27156	28617	29057	29937	30948	32808	40499	46540	50651	54228	88069	124235	173076	
A	187	9	10	11	12	13	14	15	16	17	18	19	20	21	22	23	24	25	26	27	28	29	30	31	32	33	34	35	36	37	38	39	40	
A	187	52	187	321	404	4319	6088	8907	11121	11713	11766	11792	11809	11832	11864	11884	11913	13865	14415	16045	16604	17200	17456	18187	19083	20831	24473	25882	27694	29632	45260	51798	61951	
A	188	9	10	11	12	13	14	15	16	17	18	19	20	21	22	23	24	25	26	27	28	29	30	31	32	33	34	35	36	37	38	39	40	
A	188	36	157	285	357	4335	6178	8802	10120	10636	10670	10695	10710	10736	10754	10775	10803	12800	13327	14906	15412	15862	16142	16929	17877	19588	22867	24134	25774	27525	42353	48199	57332	
A	189	8	9	10	11	12	13	14	15	16	17	18	19	20	21	22	23	24	25	26	27	28	29	30	31	32	33	34	35	36	37	38	39	40	
A	189	16	77	215	336	396	4537	6479	9223	10680	11190	11225	11251	11268	11292	11319	11353	11401	13334	13834	15352	15813	16279	16544	17321	18247	20004	23273	24618	26178	27914	42771	48729	57880	
A	190	9	10	11	12	13	14	15	16	17	18	19	20	21	22	23	24	25	26	27	28	29	30	31	32	33	34	35	36	37	38	39	40	
A	190	66	214	350	409	4671	6656	9537	10970	11437	11483	11508	11522	11547	11584	11615	11637	13635	14218	15818	16368	16853	17110	17970	19064	20790	23929	25441	27040	28906	43466	49958	59483	
A	191	9	10	11	12	13	14	15	16	17	18	19	20	21	22	23	24	25	26	27	28	29	30	31	32	33	34	35	36	37	38	39	40	
A	191	36	193	316	384	4389	6639	9569	11465	11931	11970	12001	12016	12035	12070	12090	12108	14199	14842	16530	17113	17609	17869	18671	19657	21481	24978	26520	28187	30053	44927	51622	62692	
A	192	9	10	11	12	13	14	15	16	17	18	19	20	21	22	23	24	25	26	27	28	29	30	31	32	33	34	35	36	37	38	39	40	
A	192	52	220	400	445	4871	7818	13087	15174	15773	15810	15834	15852	15880	15914	15946	15987	18298	19144	20985	22428	22982	23233	24229	25164	27253	32226	35437	37594	39993	58754	73865	98427	
A	193	8	9	10	11	12	13	14	15	16	17	18	19	20	21	22	23	24	25	26	27	28	29	30	31	32	33	34	35	36	37	38	39	40	
A	193	2	69	235	357	407	4978	7409	10757	12749	13187	13225	13247	13259	13284	13312	13328	13354	15569	16378	18131	18764	19287	19540	20481	21588	23501	27371	29373	31262	33413	48696	56593	65862	
A	194	9	10	11	12	13	14	15	16	17	18	19	20	21	22	23	24	25	26	27	28	29	30	31	32	33	34	35	36	37	38	39	40	
A	194	50	190	318	382	5245	7578	10619	12408	12806	12848	12881	12895	12922	12956	12977	13002	15200	15824	17624	18160	18705	18963	19903	20991	22893	26334	27854	29524	31448	45929	52556	61555	
A	195	8	9	10	11	12	13	14	15	16	17	18	19	20	21	22	23	24	25	26	27	28	29	30	31	32	33	34	35	36	37	38	39	40	
A	195	16	128	307	424	450	9796	14746	17805	19401	19733	19768	19808	19838	19911	19951	19989	20019	23209	24343	26963	27920	28739	29166	32600	37645	43232	48857	53699	56583	61514	81666	110684	135396	
A	196	8	9	10	11	12	13	14	15	16	17	18	19	20	21	22	23	24	25	26	27	28	29	30	31	32	33	34	35	36	37	38	39	40	
A	196	7	115	249	352	379	4847	7314	10310	11862	12188	12227	12243	12266	12287	12313	12337	12365	14471	15070	16882	17296	17756	17990	18778	19716	21531	24942	26356	27952	29716	43984	49843	58187	
A	197	8	9	10	11	12	13	14	15	16	17	18	19	20	21	22	23	24	25	26	27	28	29	30	31	32	33	34	35	36	37	38	39	40	
A	197	4	75	214	348	392	4588	6747	9634	11094	11398	11435	11461	11477	11492	11518	11536	11564	13802	14410	16218	16605	17099	17330	18030	18902	20764	24152	25528	27034	28778	42652	48392	56266	
A	198	8	9	10	11	12	13	14	15	16	17	18	19	20	21	22	23	24	25	26	27	28	29	30	31	32	33	34	35	36	37	38	39	40	
A	198	3	93	216	348	356	4734	6912	10024	11809	12148	12184	12211	12220	12253	12271	12302	12320	14560	15207	16930	17322	17819	18030	18852	19760	21553	24957	26320	27827	29596	43350	48854	56090	
A	199	9	10	11	12	13	14	15	16	17	18	19	20	21	22	23	24	25	26	27	28	29	30	31	32	33	34	35	36	37	38	39	40	
A	199	94	205	357	368	4538	6686	10149	12675	12967	13003	13023	13040	13066	13096	13118	13132	15552	16204	18241	18685	19220	19426	20138	21027	22802	26650	28175	29797	31601	46492	54198	62661	
A	200	8	9	10	11	12	13	14	15	16	17	18	19	20	21	22	23	24	25	26	27	28	29	30	31	32	33	34	35	36	37	38	39	40	
A	200	14	138	285	519	523	4776	6866	11176	16643	16936	16975	17011	17036	17079	17113	17160	17192	20755	21823	25680	26390	27194	27449	28222	29108	30953	39432	43210	45457	48725	88476	133991	170866	
A	201	9	10	11	12	13	14	15	16	17	18	19	20	21	22	23	24	25	26	27	28	29	30	31	32	33	34	35	36	37	38	39	40	
A	201	93	240	375	388	4651	6926	10323	12944	13195	13224	13243	13259	13288	13312	13336	13360	15714	16423	18400	18774	19262	19502	20214	21128	22844	26604	28248	29676	31526	46286	52534	60467	
A	202	8	9	10	11	12	13	14	15	16	17	18	19	20	21	22	23	24	25	26	27	28	29	30	31	32	33	34	35	36	37	38	39	40	
A	202	15	110	261	387	396	4776	6968	10887	16361	16574	16611	16634	16653	16693	16718	16747	16771	19598	20339	22659	23048	23546	23790	24435	25282	26980	32682	34627	36052	38106	56747	71068	80034	
A	203	8	9	10	11	12	13	14	15	16	17	18	19	20	21	22	23	24	25	26	27	28	29	30	31	32	33	34	35	36	37	38	39	40	
A	203	35	155	323	474	485	4898	7311	11035	16508	16730	16761	16790	16810	16862	16904	16928	16961	19859	20982	23341	24070	24536	24775	25572	26457	28294	33414	36031	38261	40724	60589	74311	100505	
A	204	8	9	10	11	12	13	14	15	16	17	18	19	20	21	22	23	24	25	26	27	28	29	30	31	32	33	34	35	36	37	38	39	40	
A	204	27	154	326	428	429	4987	7591	10978	12657	12865	12891	12905	12917	12938	12955	12988	13009	15340	16043	17952	18324	18783	19032	19893	20755	22644	26217	27699	29108	31126	44602	50786	57240	
A	205	8	9	10	11	12	13	14	15	16	17	18	19	20	21	22	23	24	25	26	27	28	29	30	31	32	33	34	35	36	37	38	39	40	
A	205	48	204	308	378	386	5597	10336	13971	15796	15961	15983	16009	16026	16060	16089	16109	16136	18940	19726	21827	22159	22590	22818	24293	25331	28011	32084	33780	35193	38714	54819	65065	71445	
A	206	8	9	10	11	12	13	14	15	16	17	18	19	20	21	22	23	24	25	26	27	28	29	30	31	32	33	34	35	36	37	38	39	40	
A	206	19	150	304	412	441	5505	8210	12194	14802	14982	15007	15041	15066	15098	15122	15151	15175	17970	18871	20952	21282	21736	21957	22899	23929	25893	30235	31888	33337	35358	50895	59274	66199	
A	207	8	9	10	11	12	13	14	15	16	17	18	19	20	21	22	23	24	25	26	27	28	29	30	31	32	33	34	35	36	37	38	39	40	
A	207	94	258	444	501	533	6671	10217	16548	21172	21329	21378	21425	21461	21545	21579	21613	21667	25832	27420	30738	31224	31818	32110	33168	34549	36942	47281	51423	53296	57780	100182	130931	155274	
A	208	8	9	10	11	12	13	14	15	16	17	18	19	20	21	22	23	24	25	26	27	28	29	30	31	32	33	34	35	36	37	38	39	40	
A	208	48	200	317	375	392	4878	7390	11043	13122	13285	13303	13332	13353	13386	13409	13426	13450	15964	16797	18931	19201	19658	19874	20597	21445	23195	27080	28656	30030	32096	46516	52742	58465	
A	209	8	9	10	11	12	13	14	15	16	17	18	19	20	21	22	23	24	25	26	27	28	29	30	31	32	33	34	35	36	37	38	39	40	
A	209	50	173	287	395	400	4914	7335	10896	12751	12891	12911	12938	12951	12994	13018	13043	13071	15475	16175	18164	18440	18820	19017	19689	20505	22150	25806	27202	28484	30230	43672	49137	54481	
A	210	8	9	10	11	12	13	14	15	16	17	18	19	20	21	22	23	24	25	26	27	28	29	30	31	32	33	34	35	36	37	38	39	40	
A	210	54	159	300	374	395	4903	7318	11396	14085	14246	14265	14298	14318	14347	14372	14399	14431	16906	17671	19761	20028	20452	20674	21364	22175	23937	28113	29715	30997	32782	47882	54491	60896	
A	211	8	9	10	11	12	13	14	15	16	17	18	19	20	21	22	23	24	25	26	27	28	29	30	31	32	33	34	35	36	37	38	39	40	
A	211	64	203	353	462	480	4937	7314	13991	19669	19818	19839	19875	19915	19954	20014	20054	20109	23989	25290	28626	28990	29450	29681	30423	31289	33206	42629	46502	47901	50593	101485	126981	148247	
A	212	8	9	10	11	12	13	14	15	16	17	18	19	20	21	22	23	24	25	26	27	28	29	30	31	32	33	34	35	36	37	38	39	40	
A	212	29	163	321	451	458	5161	7615	15057	20490	20631	20651	20688	20732	20768	20791	20812	20872	25434	26575	30063	30361	30815	31068	31758	32594	34374	43801	46230	47426	49430	87030	102484	108663	
A	213	8	9	10	11	12	13	14	15	16	17	18	19	20	21	22	23	24	25	26	27	28	29	30	31	32	33	34	35	36	37	38	39	40	
A	213	70	176	330	440	448	5010	7601	15808	20860	20993	21021	21043	21084	21118	21159	21190	21243	26019	27357	31999	32299	32817	33060	33772	34641	36510	47107	49722	51046	53470	96750	111014	117287	
A	214	8	9	10	11	12	13	14	15	16	17	18	19	20	21	22	23	24	25	26	27	28	29	30	31	32	33	34	35	36	37	38	39	40	
A	214	48	165	311	445	471	5273	7840	16226	20540	20665	20691	20733	20773	20815	20868	20907	20951	25556	26694	30324	30588	31031	31262	31994	32851	34752	43922	46101	47322	49745	90313	102709	109086	
A	215	8	9	10	11	12	13	14	15	16	17	18	19	20	21	22	23	24	25	26	27	28	29	30	31	32	33	34	35	36	37	38	39	40	
A	215	99	245	419	475	497	5451	8223	15416	20352	20464	20481	20518	20564	20607	20644	20694	20737	26112	27546	32668	32966	33449	33644	34363	35260	37341	47436	50151	51416	54025	101192	119662	125429	
A	216	8	9	10	11	12	13	14	15	16	17	18	19	20	21	22	23	24	25	26	27	28	29	30	31	32	33	34	35	36	37	38	39	40	
A	216	89	248	390	444	468	6693	10521	16455	20510	20622	20639	20674	20695	20735	20756	20784	20821	24825	25886	29097	29347	29775	30004	31110	32055	34824	41180	43097	44363	46842	76386	89085	94118	
A	217	8	9	10	11	12	13	14	15	16	17	18	19	20	21	22	23	24	25	26	27	28	29	30	31	32	33	34	35	36	37	38	39	40	
A	217	49	185	303	399	411	5285	7984	11913	13945	14048	14059	14080	14105	14128	14147	14166	14185	16899	17686	19847	20057	20429	20627	21349	22116	24013	27816	29153	30298	32041	44914	50557	54409	
A	218	8	9	10	11	12	13	14	15	16	17	18	19	20	21	22	23	24	25	26	27	28	29	30	31	32	33	34	35	36	37	38	39	40	
A	218	105	215	332	381	421	5484	8546	12688	15003	15090	15113	15139	15158	15178	15191	15211	15236	18055	18846	21075	21267	21660	21880	22652	23411	25203	29262	30576	31661	33501	46478	53161	56667	
A	219	8	9	10	11	12	13	14	15	16	17	18	19	20	21	22	23	24	25	26	27	28	29	30	31	32	33	34	35	36	37	38	39	40	
A	219	112	221	351	398	424	6008	9725	14407	16707	16794	16824	16857	16875	16914	16933	16957	16978	20197	21077	23445	23631	24002	24189	25162	25965	28154	32776	34169	35470	37962	53927	61663	65148	
A	220	8	9	10	11	12	13	14	15	16	17	18	19	20	21	22	23	24	25	26	27	28	29	30	31	32	33	34	35	36	37	38	39	40	
A	220	105	234	361	416	435	5747	9077	13299	15301	15374	15398	15419	15437	15454	15472	15492	15522	18417	19255	21563	21765	22106	22283	22982	23757	25544	29384	30692	31928	33812	45845	51736	54927	
A	221	8	9	10	11	12	13	14	15	16	17	18	19	20	21	22	23	24	25	26	27	28	29	30	31	32	33	34	35	36	37	38	39	40	
A	221	132	261	363	387	405	5558	8273	12546	14515	14582	14595	14610	14629	14660	14677	14704	14728	17700	18597	20981	21196	21560	21750	22379	23172	24880	28774	29996	31104	32696	44539	49701	52612	
A	222	8	9	10	11	12	13	14	15	16	17	18	19	20	21	22	23	24	25	26	27	28	29	30	31	32	33	34	35	36	37	38	39	40	
A	222	118	236	337	368	399	5998	9058	13408	15296	15376	15398	15425	15443	15481	15497	15520	15543	18808	19714	22205	22384	22753	22941	23610	24396	26368	30454	31679	33045	34792	47259	52804	55577	
A	223	8	9	10	11	12	13	14	15	16	17	18	19	20	21	22	23	24	25	26	27	28	29	30	31	32	33	34	35	36	37	38	39	40	
A	223	186	362	457	472	505	7973	14466	19600	21725	21825	21874	21909	21944	22010	22053	22091	22140	27103	28335	31525	31778	32200	32439	34964	35781	41540	50373	52638	61265	64285	102898	135805	138195	
A	224	8	9	10	11	12	13	14	15	16	17	18	19	20	21	22	23	24	25	26	27	28	29	30	31	32	33	34	35	36	37	38	39	40	
A	224	119	274	370	382	400	5759	8973	13781	15748	15830	15854	15878	15909	15941	15965	15986	16011	19203	20125	22674	22855	23225	23396	24072	24859	26750	31001	32343	33656	35302	48291	54111	56493	
A	225	8	9	10	11	12	13	14	15	16	17	18	19	20	21	22	23	24	25	26	27	28	29	30	31	32	33	34	35	36	37	38	39	40	
A	225	153	292	378	387	414	5894	9380	16607	18461	18525	18543	18571	18589	18623	18647	18675	18699	22227	23168	25750	25932	26307	26521	27175	28001	29731	35387	36670	37774	39699	54890	61635	63794	
A	226	8	9	10	11	12	13	14	15	16	17	18	19	20	21	22	23	24	25	26	27	28	29	30	31	32	33	34	35	36	37	38	39	40	
A	226	166	300	399	417	438	6267	9661	14462	16511	16569	16587	16606	16622	16660	16682	16701	16728	20177	21125	23691	23871	24259	24477	25214	26111	28014	32351	33715	34887	36445	49043	54061	56126	
A	227	8	9	10	11	12	13	14	15	16	17	18	19	20	21	22	23	24	25	26	27	28	29	30	31	32	33	34	35	36	37	38	39	40	
A	227	190	360	465	475	502	9752	15837	21529	24358	24451	24481	24513	24563	24623	24651	24687	24729	31121	32453	37782	38110	39243	39903	42525	47109	51905	61404	64334	69445	72034	98464	118796	120635	
A	228	8	9	10	11	12	13	14	15	16	17	18	19	20	21	22	23	24	25	26	27	28	29	30	31	32	33	34	35	36	37	38	39	40	
A	228	158	313	407	417	446	6213	9500	14250	16472	16539	16559	16583	16608	16645	16673	16695	16715	20013	20952	23678	23858	24224	24399	25081	25813	27764	31981	33153	34373	35951	48478	53387	55122	
A	229	8	9	10	11	12	13	14	15	16	17	18	19	20	21	22	23	24	25	26	27	28	29	30	31	32	33	34	35	36	37	38	39	40	
A	229	61	209	331	394	407	5669	8577	13066	14937	15003	15018	15038	15065	15101	15125	15145	15160	18317	19173	21710	21851	22182	22351	22963	23687	25393	29514	30633	31586	32975	44573	49171	50845	
A	230	8	9	10	11	12	13	14	15	16	17	18	19	20	21	22	23	24	25	26	27	28	29	30	31	32	33	34	35	36	37	38	39	40	
A	230	149	270	357	362	399	5968	9108	13827	15822	15886	15904	15924	15951	15976	15995	16021	16047	19152	20077	22468	22631	22950	23152	23802	24516	26231	30323	31333	32245	33803	45366	49849	51349	
A	231	8	9	10	11	12	13	14	15	16	17	18	19	20	21	22	23	24	25	26	27	28	29	30	31	32	33	34	35	36	37	38	39	40	
A	231	180	298	367	371	399	5795	8881	13588	15447	15499	15516	15540	15561	15597	15624	15647	15669	18867	19790	22450	22610	22929	23132	23697	24461	26146	30280	31277	32207	33671	45149	49459	50855	
A	232	8	9	10	11	12	13	14	15	16	17	18	19	20	21	22	23	24	25	26	27	28	29	30	31	32	33	34	35	36	37	38	39	40	
A	232	149	259	372	392	415	5737	8749	13671	15565	15619	15642	15667	15688	15729	15748	15766	15783	18949	19826	22274	22432	22770	22963	23592	24314	26055	30198	31231	32123	33631	45266	49690	51005	
A	233	8	9	10	11	12	13	14	15	16	17	18	19	20	21	22	23	24	25	26	27	28	29	30	31	32	33	34	35	36	37	38	39	40	
A	233	131	259	354	364	383	5860	9033	15038	17439	17498	17511	17533	17560	17591	17611	17629	17648	21179	22049	24601	24751	25077	25302	25873	26626	28307	33078	34072	34954	36431	48832	53074	54247	
A	234	8	9	10	11	12	13	14	15	16	17	18	19	20	21	22	23	24	25	26	27	28	29	30	31	32	33	34	35	36	37	38	39	40	
A	234	168	396	529	544	576	5905	9048	19736	22870	22940	22971	23019	23122	23154	23239	23290	23327	28855	30063	33709	33905	34283	34522	35178	35919	37689	50995	52463	53333	56392	138884	162985	164077	
A	235	8	9	10	11	12	13	14	15	16	17	18	19	20	21	22	23	24	25	26	27	28	29	30	31	32	33	34	35	36	37	38	39	40	
A	235	178	341	460	481	515	5955	9055	16863	20869	20945	20971	20991	21036	21066	21116	21151	21185	25635	26675	30279	30441	30781	30984	31618	32314	33990	42370	44043	44841	46751	72788	89811	90862	
A	236	8	9	10	11	12	13	14	15	16	17	18	19	20	21	22	23	24	25	26	27	28	29	30	31	32	33	34	35	36	37	38	39	40	
A	236	153	307	431	459	488	6026	9282	16716	20913	20971	20993	21020	21067	21100	21142	21168	21214	25483	26530	29803	29959	30301	30520	31052	31739	33412	41060	42403	43242	45169	68176	83821	84723	
A	237	8	9	10	11	12	13	14	15	16	17	18	19	20	21	22	23	24	25	26	27	28	29	30	31	32	33	34	35	36	37	38	39	40	
A	237	159	268	357	372	411	6009	9261	14521	16559	16622	16647	16675	16694	16720	16747	16774	16795	20099	20970	23569	23748	24056	24248	24820	25515	27169	31428	32303	33091	34487	45676	49365	50238	
A	238	8	9	10	11	12	13	14	15	16	17	18	19	20	21	22	23	24	25	26	27	28	29	30	31	32	33	34	35	36	37	38	39	40	
A	238	188	318	413	437	461	5966	9141	14202	16013	16071	16093	16119	16150	16171	16189	16215	16237	19458	20380	22830	22961	23263	23434	23978	24668	26263	30413	31240	32084	33439	44405	48028	48835	
A	239	8	9	10	11	12	13	14	15	16	17	18	19	20	21	22	23	24	25	26	27	28	29	30	31	32	33	34	35	36	37	38	39	40	
A	239	196	339	423	428	459	6855	10552	15694	17562	17605	17633	17658	17686	17714	17737	17765	17792	21392	22336	24931	25082	25368	25577	26286	26979	28910	33132	33979	35150	36693	48436	52216	52988	
A	240	8	9	10	12	13	14	15	16	17	18	19	20	21	22	23	24	25	26	27	28	29	30	31	32	33	34	35	36	37	38	39	40	
A	240	345	501	587	644	11888	20682	26295	28702	28802	28876	28922	28986	29040	29099	29139	29178	35971	37379	41016	41223	41572	41771	46241	47012	57075	67560	68630	82098	91350	147113	161298	161847	
A	241	8	9	10	11	12	13	14	15	16	17	18	19	20	21	22	23	24	25	26	27	28	29	30	31	32	33	34	35	36	37	38	39	40	
A	241	243	376	464	465	509	9729	15520	20859	22770	22830	22860	22891	22925	22962	22984	23012	23041	27715	28929	32576	32754	33102	33281	35278	35990	40432	44993	45928	47151	53720	72201	75355	75956	
A	242	8	9	10	12	13	14	15	16	17	18	19	20	21	22	23	24	25	26	27	28	29	30	31	32	33	34	35	36	37	38	39	40	
A	242	192	330	392	424	7115	11158	17141	19027	19076	19094	19120	19151	19186	19222	19248	19271	23253	24359	27151	27295	27578	27751	28381	29051	30962	35723	36512	37352	39398	52548	55507	56033	
A	243	8	9	10	12	13	14	15	16	17	18	19	20	21	22	23	24	25	26	27	28	29	30	31	32	33	34	35	36	37	38	39	40	
A	243	216	426	519	559	7135	10655	24463	26666	26722	26750	26788	26878	26920	26979	27020	27043	36242	38523	44709	44907	45165	45400	45950	46738	48335	65321	66122	66867	68621	126044	129388	129888	
A	244	8	9	10	12	13	14	15	16	17	18	19	20	21	22	23	24	25	26	27	28	29	30	31	32	33	34	35	36	37	38	39	40	
A	244	201	484	611	651	7164	10786	24226	26938	27004	27053	27110	27219	27279	27352	27398	27458	37261	39506	48716	48902	49221	49432	50041	50730	52507	73042	74959	75712	77996	155976	162976	163431	
A	245	8	9	10	12	13	14	15	16	17	18	19	20	21	22	23	24	25	26	27	28	29	30	31	32	33	34	35	36	37	38	39	40	
A	245	191	366	507	541	6625	9991	20623	23936	23994	24018	24044	24091	24135	24172	24215	24248	29986	31182	35275	35434	35736	35906	36428	37141	38747	48447	49738	50419	52074	80288	86275	86707	
A	246	8	9	10	12	13	14	15	16	17	18	19	20	21	22	23	24	25	26	27	28	29	30	31	32	33	34	35	36	37	38	39	40	
A	246	213	374	458	504	6468	9870	15657	17440	17495	17516	17537	17569	17600	17623	17644	17665	21114	22028	24459	24595	24864	25046	25552	26232	27817	32180	32836	33551	34923	45834	48358	48731	
A	247	8	9	10	11	12	13	14	15	16	17	18	19	20	21	22	23	24	25	26	27	28	29	30	31	32	33	34	35	36	37	38	39	40	
A	247	203	384	445	449	494	6216	9596	15353	17070	17130	17145	17168	17209	17236	17261	17282	17298	20770	21659	24124	24256	24527	24684	25201	25867	27426	31583	32155	32915	34229	45012	47561	47935	
A	248	8	9	10	12	13	14	15	16	17	18	19	20	21	22	23	24	25	26	27	28	29	30	31	32	33	34	35	36	37	38	39	40	
A	248	166	329	402	449	6037	9401	15181	16839	16904	16925	16944	16963	16992	17021	17045	17062	20393	21334	23746	23886	24147	24310	24802	25405	26898	30988	31574	32308	33563	44072	46348	46669	
A	249	8	9	10	12	13	14	15	16	17	18	19	20	21	22	23	24	25	26	27	28	29	30	31	32	33	34	35	36	37	38	39	40	
A	249	201	358	423	454	5489	8617	13972	15606	15667	15689	15719	15750	15773	15801	15821	15842	19266	20139	22658	22768	22977	23129	23588	24128	25777	29637	30181	31009	32107	42361	44694	44992	
A	250	8	9	10	11	12	13	14	15	16	17	18	19	20	21	22	23	24	25	26	27	28	29	30	31	32	33	34	35	36	37	38	39	40	
A	250	267	452	576	616	686	1785	3782	7580	11405	11558	11611	11667	11726	11766	11825	11876	11911	13700	14567	16035	16157	16212	16267	16406	16519	16974	18964	19350	19479	19765	22766	23271	23292	
A	251	8	9	10	11	12	13	14	15	16	17	18	19	20	21	22	23	24	25	26	27	28	29	30	31	32	33	34	35	36	37	38	39	
A	251	368	571	673	690	756	837	913	972	1057	1128	1183	1233	1300	1354	1417	1444	1492	1528	1596	1644	1679	1715	1767	1814	1870	1891	1920	1960	2000	2056	2161	2163	
A	252	8	9	10	11	12	13	14	15	16	17	18	19	20	21	22	23	24	25	26	27	28	29	30	31	32	33	34	35	36	37	38	
A	252	217	381	450	453	495	537	584	607	648	667	687	715	747	773	814	838	852	874	902	921	940	957	985	1000	1024	1056	1070	1110	1125	1193	1258	
A	253	8	9	10	12	13	14	15	16	17	18	19	20	21	22	23	24	25	26	27	28	29	30	31	32	33	34	35	36	37	38	
A	253	388	583	655	758	860	941	984	1046	1119	1186	1250	1341	1380	1481	1523	1561	1667	1714	1780	1821	1858	1946	1991	2059	2081	2120	2164	2190	2249	2365	
A	254	8	9	10	11	12	13	14	15	16	17	18	19	20	21	22	23	24	25	26	27	28	29	30	31	32	33	34	35	36	37	38	
A	254	287	547	658	673	748	816	926	974	1018	1095	1145	1211	1337	1383	1464	1536	1597	1644	1725	1788	1842	1871	1935	1992	2046	2097	2141	2169	2192	2280	2385	
A	255	8	9	10	11	12	13	14	15	16	17	18	19	20	21	22	23	24	25	26	27	28	29	30	31	32	33	34	35	36	37	38	
A	255	172	357	458	484	538	578	640	668	695	718	747	772	805	832	865	891	910	937	959	979	999	1011	1031	1044	1059	1088	1103	1131	1139	1209	1278	
A	256	8	9	10	12	13	14	15	16	17	18	19	20	21	22	23	24	25	26	27	28	29	30	31	32	33	34	35	36	37	38	
A	256	216	398	453	492	541	602	618	637	659	679	701	742	760	790	812	836	864	884	906	918	934	952	965	990	1002	1023	1057	1064	1124	1185	
A	257	8	9	10	12	13	14	15	16	17	18	19	20	21	22	23	24	25	26	27	28	29	30	31	32	33	34	35	36	37	38	
A	257	236	410	469	511	559	618	641	669	691	713	744	781	803	835	854	872	890	916	944	962	979	1000	1018	1039	1056	1070	1102	1106	1158	1215	
A	258	8	9	10	11	12	13	14	15	16	17	18	19	20	21	22	23	24	25	26	27	28	29	30	31	32	33	34	35	36	37	38	
A	258	233	409	483	498	536	584	636	667	691	718	748	776	815	840	870	890	905	927	956	977	996	1016	1031	1037	1051	1076	1089	1122	1130	1180	1219	
A	259	8	9	10	11	12	13	14	15	16	17	18	19	20	21	22	23	24	25	26	27	28	29	30	31	32	33	34	35	36	37	38	
A	259	277	484	572	597	659	740	805	844	911	958	996	1041	1111	1131	1168	1204	1238	1261	1310	1344	1371	1388	1406	1441	1463	1474	1495	1527	1530	1579	1647	
A	260	8	9	10	11	12	13	14	15	16	17	18	19	20	21	22	23	24	25	26	27	28	29	30	31	32	33	34	35	36	37	38	
A	260	228	443	502	507	551	611	672	689	711	738	761	791	828	853	873	901	924	947	971	992	1011	1025	1040	1056	1072	1093	1103	1128	1133	1178	1216	
A	261	8	9	10	11	12	13	14	15	16	17	18	19	20	21	22	23	24	25	26	27	28	29	30	31	32	33	34	35	36	37	38	
A	261	223	407	477	479	524	581	654	674	700	723	744	771	814	844	868	891	915	941	968	995	1020	1038	1053	1071	1087	1098	1111	1138	1141	1198	1235	
A	262	8	9	10	11	12	13	14	15	16	17	18	19	20	21	22	23	24	25	26	27	28	29	30	31	32	33	34	35	36	37	38	
A	262	237	558	658	668	719	779	864	899	925	960	1007	1065	1124	1152	1186	1235	1271	1297	1317	1354	1413	1440	1471	1501	1546	1562	1583	1611	1616	1678	1725	
A	263	8	9	10	11	12	13	14	15	16	17	18	19	20	21	22	23	24	25	26	27	28	29	30	31	32	33	34	35	36	37	38	
A	263	211	440	502	510	539	596	667	700	724	756	783	821	863	890	917	933	951	973	997	1024	1043	1056	1067	1090	1113	1134	1145	1171	1176	1223	1253	
A	264	8	9	10	12	13	14	15	16	17	18	19	20	21	22	23	24	25	26	27	28	29	30	31	32	33	34	35	36	37	38	
A	264	211	400	449	495	549	624	648	679	706	728	748	795	822	855	879	901	919	937	958	978	998	1028	1043	1061	1082	1096	1122	1128	1174	1209	
A	265	8	9	10	12	13	14	15	16	17	18	19	20	21	22	23	24	25	26	27	28	29	30	31	32	33	34	35	36	37	38	
A	265	205	412	468	507	555	619	648	662	686	704	727	776	795	826	857	871	890	916	938	956	968	992	1002	1019	1035	1050	1070	1073	1111	1144	
A	266	8	9	10	12	13	14	15	16	17	18	19	20	21	22	23	24	25	26	27	28	29	30	31	32	33	34	35	36	37	38	
A	266	254	448	509	535	578	657	673	688	715	738	766	807	835	866	884	898	915	929	954	974	990	1009	1027	1039	1066	1077	1110	1114	1166	1206	
A	267	8	9	10	12	13	14	15	16	17	18	19	20	21	22	23	24	25	26	27	28	29	30	31	32	33	34	35	36	37	38	
A	267	259	448	508	555	615	673	693	720	744	762	792	832	862	894	916	941	960	992	1005	1037	1056	1068	1086	1104	1123	1149	1169	1172	1221	1275	
A	268	8	9	10	12	13	14	15	16	17	18	19	20	21	22	23	24	25	26	27	28	29	30	31	32	33	34	35	36	37	38	
A	268	249	472	531	577	628	706	727	749	776	790	818	869	889	913	930	948	974	996	1015	1033	1047	1063	1079	1100	1124	1141	1162	1166	1207	1255	
A	269	8	9	10	12	13	14	15	16	17	18	19	20	21	22	23	24	25	26	27	28	29	30	31	32	33	34	35	36	37	38	
A	269	210	417	481	518	572	638	656	672	700	729	748	798	823	850	869	888	900	924	942	964	982	1001	1020	1038	1056	1068	1096	1100	1142	1181	
A	270	8	9	10	12	13	14	15	16	17	18	19	20	21	22	23	24	25	26	27	28	29	30	31	32	33	34	35	36	37	38	
A	270	252	444	494	524	576	643	666	686	716	735	764	804	834	871	890	915	931	951	968	988	999	1014	1035	1045	1061	1082	1105	1109	1161	1205	
A	271	8	9	10	12	13	14	15	16	17	18	19	20	21	22	23	24	25	26	27	28	29	30	31	32	33	34	35	36	37	38	
A	271	485	748	800	892	958	1069	1095	1141	1217	1273	1330	1415	1458	1530	1566	1605	1627	1693	1725	1771	1789	1810	1880	1906	1930	1955	1985	1996	2033	2097	
A	272	8	9	10	12	13	14	15	16	17	18	19	20	21	22	23	24	25	26	27	28	29	30	31	32	33	34	35	36	37	38	
A	272	251	475	526	578	629	712	730	745	765	786	809	840	869	898	918	936	953	977	989	1012	1033	1054	1078	1092	1110	1118	1141	1148	1190	1226	
A	273	8	9	10	11	12	13	14	15	16	17	18	19	20	21	22	23	24	25	26	27	28	29	30	31	32	33	34	35	36	37	38	
A	273	208	440	487	491	542	595	658	679	694	721	744	765	799	819	854	873	890	908	927	938	969	981	1000	1016	1027	1047	1057	1081	1084	1123	1164	
A	274	8	9	10	12	13	14	15	16	17	18	19	20	21	22	23	24	25	26	27	28	29	30	31	32	33	34	35	36	37	38	
A	274	234	695	752	807	917	1085	1112	1125	1168	1233	1276	1388	1449	1556	1581	1595	1646	1689	1704	1809	1826	1866	1909	1927	1983	2002	2045	2048	2104	2147	
A	275	8	9	10	11	12	13	14	15	16	17	18	19	20	21	22	23	24	25	26	27	28	29	30	31	32	33	34	35	36	37	38	
A	275	207	452	546	562	598	650	714	734	762	801	825	846	894	922	958	983	991	1007	1036	1051	1072	1085	1108	1127	1143	1158	1164	1179	1182	1217	1258	
A	276	8	9	10	11	12	13	14	15	16	17	18	19	20	21	22	23	24	25	26	27	28	29	30	31	32	33	34	35	36	37	38	
A	276	245	472	516	520	565	626	704	731	751	775	793	828	877	897	921	942	954	966	986	996	1019	1041	1063	1078	1097	1114	1126	1143	1144	1179	1215	
A	277	8	9	10	12	13	14	15	16	17	18	19	20	21	22	23	24	25	26	27	28	29	30	31	32	33	34	35	36	37	38	
A	277	225	453	495	548	613	712	729	741	755	773	789	846	859	889	915	935	959	980	994	1021	1029	1050	1063	1078	1091	1098	1117	1120	1156	1192	
A	278	8	9	10	12	13	14	15	16	17	18	19	20	21	22	23	24	25	26	27	28	29	30	31	32	33	34	35	36	37	38	
A	278	243	480	524	579	632	724	743	760	788	801	832	880	905	932	949	966	993	1013	1027	1053	1061	1078	1096	1111	1124	1134	1151	1154	1191	1214	
A	279	8	9	10	12	13	14	15	16	17	18	19	20	21	22	23	24	25	26	27	28	29	30	31	32	33	34	35	36	37	38	
A	279	262	511	549	590	645	726	748	770	798	813	837	889	908	946	965	977	989	1007	1019	1035	1045	1056	1067	1082	1094	1105	1121	1124	1148	1169	
A	280	8	9	10	12	13	14	15	16	17	18	19	20	21	22	23	24	25	26	27	28	29	30	31	32	33	34	35	36	37	38	
A	280	244	456	496	542	583	652	674	684	700	720	738	784	803	838	853	867	889	904	921	942	950	965	983	998	1012	1019	1039	1043	1065	1090	
A	281	8	9	10	12	13	14	15	16	17	18	19	20	21	22	23	24	25	26	27	28	29	30	31	32	33	34	35	36	37	38	
A	281	239	460	505	556	617	690	713	727	747	767	789	833	852	882	898	913	932	957	974	999	1005	1020	1035	1043	1055	1062	1079	1080	1108	1137	
A	282	8	9	10	12	13	14	15	16	17	18	19	20	21	22	23	24	25	26	27	28	29	30	31	32	33	34	35	36	37	38	
A	282	252	492	523	593	649	729	750	769	792	814	834	889	901	938	957	965	991	1008	1021	1045	1055	1080	1091	1104	1121	1139	1156	1158	1184	1206	
A	283	8	9	10	12	13	14	15	16	17	18	19	20	21	22	23	24	25	26	27	28	29	30	31	32	33	34	35	36	37	38	
A	283	264	500	537	590	642	733	750	764	783	803	832	882	906	930	947	968	993	1011	1025	1043	1050	1061	1080	1096	1107	1116	1142	1146	1181	1204	
A	284	8	9	10	11	12	13	14	15	16	17	18	19	20	21	22	23	24	25	26	27	28	29	30	31	32	33	34	35	36	37	38	
A	284	236	466	509	514	577	625	708	731	746	769	788	805	855	872	907	922	941	958	970	983	1016	1030	1043	1057	1069	1074	1082	1097	1102	1126	1141	
A	285	8	9	10	11	12	13	14	15	16	17	18	19	20	21	22	23	24	25	26	27	28	29	30	31	32	33	34	35	36	37	38	
A	285	251	490	524	527	565	623	689	703	719	741	762	774	813	828	868	884	901	917	937	944	969	977	992	1001	1012	1023	1033	1051	1054	1070	1091	
A	286	8	9	10	11	12	13	14	15	16	17	18	19	20	21	22	23	24	25	26	27	28	29	30	31	32	33	34	35	36	37	38	
A	286	206	466	496	499	553	615	701	724	742	763	783	804	847	865	894	918	933	951	970	981	1007	1017	1031	1045	1059	1067	1073	1086	1090	1120	1138	
A	287	8	9	10	12	13	14	15	16	17	18	19	20	21	22	23	24	25	26	27	28	29	30	31	32	33	34	35	36	37	38	
A	287	271	503	535	580	628	737	753	766	779	792	812	866	880	914	937	958	980	991	1001	1023	1027	1040	1050	1057	1070	1076	1091	1097	1114	1135	
A	288	8	9	10	12	13	14	15	16	17	18	19	20	21	22	23	24	25	26	27	28	29	30	31	32	33	34	35	36	37	38	
A	288	260	505	532	584	645	734	750	761	777	796	813	857	873	910	923	937	961	974	983	997	1005	1018	1034	1041	1052	1058	1072	1076	1100	1130	
A	289	8	9	10	12	13	14	15	16	17	18	19	20	21	22	23	24	25	26	27	28	29	30	31	32	33	34	35	36	37	38	
A	289	547	828	856	959	1020	1150	1173	1228	1284	1326	1373	1457	1477	1512	1553	1573	1600	1641	1649	1687	1693	1716	1742	1755	1765	1781	1800	1803	1825	1842	
A	290	8	9	10	12	13	14	15	16	17	18	19	20	21	22	23	24	25	26	27	28	29	30	31	32	33	34	35	36	37	38	
A	290	285	539	577	642	707	799	818	836	863	878	897	939	951	985	1005	1012	1030	1051	1068	1096	1104	1119	1132	1143	1156	1165	1178	1184	1209	1221	
A	291	8	9	10	12	13	14	15	16	17	18	19	20	21	22	23	24	25	26	27	28	29	30	31	32	33	34	35	36	37	38	
A	291	286	513	543	600	657	724	742	756	776	795	822	869	881	911	926	937	953	968	976	997	1006	1014	1031	1038	1045	1051	1068	1074	1090	1104	
A	292	8	9	10	12	13	14	15	16	17	18	19	20	21	22	23	24	25	26	27	28	29	30	31	32	33	34	35	36	37	38	
A	292	383	628	658	743	839	948	969	991	1019	1040	1074	1135	1159	1200	1225	1237	1262	1285	1292	1310	1316	1331	1354	1363	1376	1378	1399	1404	1424	1437	
A	293	8	9	10	12	13	14	15	16	17	18	19	20	21	22	23	24	25	26	27	28	29	30	31	32	33	34	35	36	37	38	
A	293	590	839	860	979	1159	1250	1267	1308	1355	1397	1450	1569	1590	1640	1681	1694	1748	1765	1784	1809	1815	1832	1844	1859	1873	1887	1901	1903	1921	1942	
A	294	8	9	10	12	13	14	15	16	17	18	19	20	21	22	23	24	25	26	27	28	29	30	31	32	33	34	35	36	37	38	
A	294	321	551	576	626	698	796	813	826	851	867	890	929	951	981	992	999	1019	1033	1046	1075	1079	1095	1111	1124	1131	1141	1151	1152	1171	1185	
A	295	8	9	10	12	13	14	15	16	17	18	19	20	21	22	23	24	25	26	27	28	29	30	31	32	33	34	35	36	37	38	
A	295	244	484	515	568	633	720	739	752	773	796	817	847	868	898	916	924	938	954	961	983	988	998	1020	1029	1037	1045	1063	1064	1082	1093	
A	296	8	9	10	12	13	14	15	16	17	18	19	20	21	22	23	24	25	26	27	28	29	30	31	32	33	34	35	36	37	38	
A	296	243	534	556	603	665	752	765	780	796	812	842	898	914	944	968	982	998	1015	1026	1050	1052	1063	1082	1090	1099	1106	1122	1125	1138	1152	
A	297	8	9	10	12	13	14	15	16	17	18	19	20	21	22	23	24	25	26	27	28	29	30	31	32	33	34	35	36	37	38	
A	297	329	828	854	932	1070	1267	1291	1305	1331	1390	1418	1537	1566	1670	1687	1699	1731	1769	1778	1840	1846	1863	1878	1885	1926	1934	1946	1950	1968	1987	
A	298	8	9	10	12	13	14	15	16	17	18	19	20	21	22	23	24	25	26	27	28	30	31	32	33	34	35	36	37	38	
A	298	269	599	630	675	740	829	842	856	869	887	915	971	990	1037	1058	1068	1087	1098	1104	1126	1144	1162	1173	1186	1188	1206	1207	1221	1235	
T	0	13	16	17	18	19	20	22	24	25	28	30	31	32	33	34	35	36	37	38	39	
T	0	254	256	4866	4867	5961	5962	6032	6219	6226	6253	9305	10132	10441	28180	43987	57059	58835	59088	59131	59698	
T	1	13	16	17	19	22	24	25	28	30	31	32	33	34	35	36	37	38	39	
T	1	333	339	4042	4881	4982	5120	5144	5188	11247	11924	12293	37806	62063	83329	86775	87348	87388	88053	
T	2	12	16	17	18	19	22	24	28	30	31	32	33	34	35	36	37	38	39	
T	2	421	428	3852	3853	4464	4567	4733	4796	8684	9349	9744	28732	48693	66853	70017	70570	70620	71408	
T	3	12	13	16	17	18	19	20	22	24	25	28	30	31	32	33	34	35	36	37	38	39	
T	3	85	404	411	7349	7351	8848	8852	8987	9145	9177	9244	16164	18004	19042	96481	174514	202767	206870	207597	207650	208387	
T	4	12	13	15	16	17	18	19	20	22	24	28	30	31	32	33	34	35	36	37	38	39	
T	4	396	411	412	421	4001	4002	4759	4760	4861	5014	5074	8413	9302	9844	29484	51723	73594	77351	77946	78004	78759	
T	5	11	12	13	15	16	17	19	20	21	22	23	24	25	26	27	28	29	30	31	32	33	34	35	36	37	38	39	
T	5	14	27	278	280	291	2484	3383	3507	3659	3734	3736	3740	3756	3757	3788	3840	3846	5109	5327	6073	10355	16886	21174	24447	24580	55964	57208	
T	6	11	13	16	17	18	19	20	21	22	23	24	25	26	27	28	29	30	31	32	33	34	35	36	37	38	39	
T	6	42	456	467	8288	8332	9385	9523	11421	11495	11500	11503	11543	11551	11607	11693	11710	13027	13301	14861	19164	29295	33759	40574	40795	120040	121756	
T	7	11	12	15	16	17	18	19	20	21	22	23	24	25	26	27	28	29	30	31	32	33	34	35	36	37	38	39	
T	7	10	278	279	326	2586	2695	3512	3645	3824	3889	3893	3897	3919	3923	3954	4008	4016	5266	5547	6316	10493	17038	21214	24673	24809	58300	59555	
T	8	11	12	13	15	16	17	18	19	20	21	22	23	24	25	26	27	28	29	30	31	32	33	34	35	36	37	38	39	40	
T	8	16	52	271	276	380	2636	2778	3675	3832	4027	4110	4112	4116	4142	4144	4200	4266	4277	5654	5931	6657	11012	17865	22288	25821	25975	62676	63505	64042	
T	9	11	12	13	14	15	16	17	18	19	20	21	22	23	24	25	26	27	28	29	30	31	32	33	34	35	36	37	38	39	40	
T	9	18	301	353	354	375	569	3169	3374	4219	4395	4553	4646	4654	4676	4695	4700	4759	4835	4855	6332	6625	7518	11969	19152	24177	27936	28137	70693	71807	72323	
T	10	11	12	15	16	17	18	19	20	21	22	23	24	25	26	27	28	29	30	31	32	33	34	35	36	37	38	39	40	
T	10	34	325	361	700	3660	4000	4648	4932	5081	5167	5169	5177	5198	5201	5254	5303	5316	7064	7350	8127	13085	20146	25226	28802	28976	64424	65380	65875	
T	11	11	12	15	16	17	18	19	20	21	22	23	24	25	26	27	28	29	30	31	32	33	34	35	36	37	38	39	40	
T	11	40	383	426	1209	6536	7132	7891	8563	8688	8817	8831	8860	8882	8893	8970	9057	9086	16180	16522	17615	54943	90792	102810	115346	115613	189958	191970	192453	
T	12	11	12	15	16	17	18	19	20	21	22	23	24	25	26	27	28	29	30	31	32	33	34	35	36	37	38	39	40	
T	12	29	339	421	1097	3656	3856	4502	4654	4738	4860	4862	4886	4911	4920	4961	5016	5029	5032	5210	5266	7946	9477	10663	11103	14921	20838	71860	72370	
T	13	10	11	12	15	16	17	18	19	20	21	22	23	24	25	26	27	28	29	30	31	32	33	34	35	36	37	38	39	40	
T	13	1	25	404	494	1615	7069	7282	8160	9007	9107	9283	9288	9322	9345	9353	9431	9507	9534	9543	9751	9849	13382	17714	19874	20323	24921	40636	190296	190812	
T	14	11	12	13	15	16	17	18	19	20	21	22	23	24	25	26	27	28	29	30	31	32	33	34	35	36	37	38	39	40	
T	14	35	336	338	453	1398	3237	3439	4537	4663	4736	4867	4874	4892	4903	4906	4951	5024	5040	5048	5229	5268	7748	9165	10175	10623	14137	19293	66318	66807	
T	15	11	12	13	15	16	17	18	19	20	21	22	23	24	25	26	27	28	29	30	31	32	33	34	35	36	37	38	39	40	
T	15	17	378	386	519	1690	3641	3892	7857	8007	8107	8747	8750	8765	8802	8804	8860	8955	8965	8974	9163	9231	12401	15191	16753	17753	21861	32611	187641	188162	
T	16	11	12	13	14	15	16	17	18	19	20	21	22	23	24	25	26	27	28	29	30	31	32	33	34	35	36	37	38	39	40	
T	16	27	304	315	316	479	1697	2927	3191	4172	4300	4422	4530	4540	4552	4578	4586	4635	4711	4722	4732	4933	4989	7380	8683	9869	10298	13884	19291	67935	68437	
T	17	11	12	13	14	15	16	17	18	19	20	21	22	23	24	25	26	27	28	29	30	31	32	33	34	35	36	37	38	39	40	
T	17	25	323	329	331	531	1591	2755	3005	5425	5529	5633	5840	5848	5860	5889	5893	5958	6034	6053	6062	6238	6290	8739	10623	11731	12344	16095	22042	73300	73808	
T	18	11	12	13	15	16	17	18	19	20	21	22	23	24	25	26	27	28	29	30	31	32	33	34	35	36	37	38	39	40	
T	18	26	415	418	668	1817	3007	3335	7751	7855	7939	8637	8640	8664	8702	8707	8771	8869	8880	8895	9055	9137	12790	18594	19899	20992	25268	40448	189598	190110	
T	19	11	12	13	14	15	16	17	18	19	20	21	22	23	24	25	26	27	28	29	30	31	32	33	34	35	36	37	38	39	40	
T	19	26	355	360	361	657	2019	3017	3362	4405	4486	4598	4724	4728	4746	4764	4768	4824	4902	4918	4927	5152	5200	7355	8568	9658	10092	13537	18654	67875	68376	
T	20	11	12	13	14	15	16	17	18	19	20	21	22	23	24	25	26	27	28	29	30	31	32	33	34	35	36	37	38	39	40	
T	20	24	359	362	363	750	1946	2858	3217	4937	5032	5173	5288	5292	5306	5329	5334	5389	5475	5488	5515	5724	5795	8278	9714	10842	11469	15020	20708	71437	71912	
T	21	11	12	13	14	15	16	17	18	19	20	21	22	23	24	25	26	27	28	29	30	31	32	33	34	35	36	37	38	39	40	
T	21	19	391	398	400	865	2185	3633	4045	10605	10686	11314	11436	11441	11459	11493	11499	11568	11663	11677	11702	11870	11949	15297	19236	21093	23024	27384	40626	167638	168142	
T	22	11	12	13	15	16	17	18	19	20	21	22	23	24	25	26	27	28	29	30	31	32	33	34	35	36	37	38	39	40	
T	22	23	318	323	825	2134	4787	5139	6279	6578	6716	6833	6836	6851	6880	6882	6927	6991	6997	7023	7193	7260	9952	11981	13229	14188	18041	24867	42192	83016	
T	23	11	12	13	14	15	16	17	18	19	20	21	22	23	24	25	26	27	28	29	30	31	32	33	34	35	36	37	38	39	40	
T	23	27	378	383	384	963	2386	8556	8950	10115	10201	11052	11188	11197	11211	11241	11249	11329	11412	11426	11469	11657	11723	17555	25631	26795	29460	34945	52835	87550	189867	
T	24	11	12	13	14	15	16	17	18	19	20	21	22	23	24	25	26	27	28	29	30	31	32	33	34	35	36	37	38	39	40	
T	24	44	361	367	370	1025	2673	11385	11860	13086	13235	14685	14820	14823	14839	14872	14880	14961	15055	15071	15112	15321	15394	19664	25301	27931	30787	35724	54453	86771	189554	
T	25	11	12	13	14	15	16	17	18	19	20	21	22	23	24	25	26	27	28	29	30	31	32	33	34	35	36	37	38	39	40	
T	25	33	407	412	413	1088	2520	4480	5091	11084	11236	12778	12923	12927	12955	12985	12991	13047	13141	13153	13214	13421	13506	17851	21582	23113	27502	32326	47073	73964	169854	
T	26	11	12	13	14	15	16	17	18	19	20	21	22	23	24	25	26	27	28	29	30	31	32	33	34	35	36	37	38	39	40	
T	26	32	360	367	370	1102	2823	4036	4658	5567	5637	5789	5908	5916	5929	5959	5965	6019	6083	6089	6147	6359	6436	8739	10131	11072	11974	16062	21649	39286	73577	
T	27	11	12	13	14	15	16	17	18	19	20	21	22	23	24	25	26	27	28	29	30	31	32	33	34	35	36	37	38	39	40	
T	27	24	310	313	318	1082	2179	3210	3833	4828	4887	5228	5344	5352	5372	5389	5393	5443	5513	5519	5598	5838	5911	8090	9529	10648	11817	15658	21971	38617	73636	
T	28	11	12	13	14	15	16	17	18	19	20	21	22	23	24	25	26	27	28	29	30	31	32	33	34	35	36	37	38	39	40	
T	28	16	317	327	333	1204	2667	4242	5199	8031	8087	8657	8776	8783	8802	8834	8839	8897	9025	9033	9121	9427	9514	13257	15914	17176	21832	30563	47139	88199	187482	
T	29	11	12	13	14	15	16	17	18	19	20	21	22	23	24	25	26	27	28	29	30	31	32	33	34	35	36	37	38	39	40	
T	29	25	368	378	384	1306	2112	3025	3607	4037	4082	4258	4352	4357	4373	4391	4402	4449	4527	4534	4641	4855	4930	6824	7949	8901	9758	13288	18428	34082	67546	
T	30	11	12	13	14	15	16	17	18	19	20	21	22	23	24	25	26	27	28	29	30	31	32	33	34	35	36	37	38	39	40	
T	30	29	295	306	308	1335	2140	2982	3555	3991	4020	4195	4290	4291	4304	4335	4341	4391	4464	4470	4579	4788	4871	6840	8013	8933	9846	13566	18857	34549	68752	
T	31	11	12	13	14	15	16	17	18	19	20	21	22	23	24	25	26	27	28	29	30	31	32	33	34	35	36	37	38	39	40	
T	31	38	337	348	351	1284	1988	2946	3505	3846	3880	4051	4180	4195	4216	4237	4249	4308	4382	4386	4504	4721	4818	6643	7814	8784	9637	13255	18512	34047	67985	
T	32	11	12	13	14	15	16	17	18	19	20	21	22	23	24	25	26	27	28	30	31	32	33	34	35	36	37	38	39	40	
T	32	26	290	299	305	1314	2203	3242	3880	4182	4212	4391	4471	4472	4485	4498	4505	4561	4656	4835	5049	5170	7047	8193	9181	10013	13583	18861	34437	69355	
T	33	11	12	13	14	15	16	17	18	19	20	21	22	23	24	25	26	27	28	29	30	31	32	33	34	35	36	37	38	39	40	
T	33	20	332	341	345	1369	4495	5567	6871	7181	7277	7468	7555	7559	7573	7594	7601	7655	7742	7744	7923	8201	8324	10422	12560	14471	15343	19258	27310	45162	86806	
T	34	11	12	13	14	15	16	17	18	19	20	21	22	23	24	25	26	27	28	29	30	31	32	33	34	35	36	37	38	39	40	
T	34	37	377	385	391	1497	2629	3693	4283	4571	4589	4782	4891	4897	4923	4941	4945	4997	5060	5064	5264	5532	5647	7484	8705	9742	10645	14272	19809	35972	69713	
T	35	11	12	13	14	15	16	17	18	19	20	21	22	23	24	25	26	27	28	29	30	31	32	33	34	35	36	37	38	39	40	
T	35	35	313	323	330	1420	2103	3204	3854	4242	4261	4462	4552	4553	4571	4591	4597	4641	4730	4732	4958	5207	5340	7196	8516	9528	10506	14163	19955	36628	71606	
T	36	11	12	13	14	15	16	17	18	19	20	21	22	23	24	25	26	27	28	29	30	31	32	33	34	35	36	37	38	39	40	
T	36	34	321	331	334	1636	2666	3783	4584	4885	4897	5148	5233	5240	5262	5281	5291	5351	5460	5461	5714	6079	6259	8425	9774	10905	11979	16359	22389	39989	73757	
T	37	10	11	12	13	14	15	16	17	18	19	20	21	22	23	24	25	26	27	28	29	30	31	32	33	34	35	36	37	38	39	40	
T	37	1	58	418	437	444	2905	6946	8632	10826	11091	11106	11510	11631	11644	11687	11711	11729	11811	11929	11930	12224	14439	14658	18868	21735	27033	29981	40718	54487	146379	194174	
T	38	11	12	13	14	15	16	17	18	19	20	21	22	23	24	25	26	27	28	30	31	32	33	34	35	36	37	38	39	40	
T	38	37	393	414	420	3567	7961	9865	12951	13208	13219	13798	13926	13944	13977	14006	14021	14105	14206	14565	14919	15133	20657	22865	28313	31519	38445	57825	141202	190069	
T	39	11	12	13	14	15	16	17	18	19	20	21	22	23	24	25	26	27	28	29	30	31	32	33	34	35	36	37	38	39	40	
T	39	33	394	413	417	3860	6767	9049	10526	10763	10766	11116	11223	11231	11259	11290	11313	11381	11497	11499	11835	12144	12337	17843	20443	23851	26168	33011	52290	138585	186908	
T	40	10	11	12	13	14	15	16	17	18	19	20	21	22	23	24	25	26	27	28	30	31	32	33	34	35	36	37	38	39	40	
T	40	1	37	325	346	353	1646	2272	3540	4423	4686	4689	5229	5316	5322	5340	5375	5388	5443	5550	5893	6229	6433	8129	9585	10670	11762	15509	21971	38396	71636	
T	41	11	12	13	14	15	16	17	18	19	20	21	22	23	24	25	26	27	28	29	30	31	32	33	34	35	36	37	38	39	40	
T	41	31	332	347	358	1639	2467	3652	4486	4707	4712	4942	5016	5019	5036	5068	5087	5138	5256	5257	5595	5958	6169	7827	9485	10582	11568	15415	21682	37904	70838	
T	42	11	12	13	14	15	16	17	18	19	20	21	22	23	24	25	26	27	28	30	31	32	33	34	35	36	37	38	39	40	
T	42	39	371	389	401	1945	6925	8291	11486	11696	11698	11949	12059	12067	12093	12132	12143	12215	12319	12744	13167	13409	18214	23128	25716	26804	32105	46221	74125	139220	
T	43	11	12	13	14	15	16	17	18	19	20	21	22	23	24	25	26	27	28	29	30	31	32	33	34	35	36	37	38	39	40	41	
T	43	23	321	339	353	1787	2316	3521	4268	4492	4494	4709	4794	4799	4821	4843	4854	4898	5008	5010	5467	5866	6135	7619	9033	10105	11108	14927	20964	36769	69173	69179	
T	44	10	11	12	13	14	15	16	17	18	19	20	21	22	23	24	25	26	27	28	29	30	31	32	33	34	35	36	37	38	39	40	41	
T	44	1	39	303	327	343	2229	2830	4232	5335	5824	5825	6090	6178	6181	6199	6232	6250	6304	6438	6439	6919	7338	7595	9612	11227	12106	13120	17700	24383	41023	76533	76540	
T	45	10	11	12	13	14	15	16	17	18	19	20	21	22	23	24	25	26	27	28	29	30	31	32	33	34	35	36	37	38	39	40	41	
T	45	2	37	323	345	355	2197	2992	4487	5434	5697	5700	5971	6064	6069	6087	6112	6125	6175	6301	6305	6824	7330	7647	9249	10834	11739	12733	17160	23756	40194	75358	75363	
T	46	10	11	12	13	14	15	16	17	18	19	20	21	22	23	24	25	26	27	28	29	30	31	32	33	34	35	36	37	38	39	40	41	
T	46	2	30	426	448	461	2521	4995	8068	9875	10431	10434	11110	11235	11249	11291	11341	11361	11425	11598	11601	12135	12661	13018	15861	19905	21280	24854	31546	49710	83180	186621	186625	
T	47	10	11	12	13	14	15	16	17	18	19	20	21	22	23	24	25	26	27	28	30	31	32	33	34	35	36	37	38	39	40	41	
T	47	3	34	360	387	396	1820	2349	3717	4563	4878	4882	5329	5416	5419	5441	5466	5487	5539	5698	6275	6758	7060	8308	9748	10458	11506	15753	22046	37638	71300	71303	
T	48	10	11	12	13	14	15	16	17	18	19	20	21	22	23	24	25	26	27	28	29	30	31	32	33	34	35	36	37	38	39	40	41	
T	48	1	50	350	380	395	1845	2354	3564	4209	4437	4439	4695	4791	4796	4819	4858	4875	4927	5091	5093	5687	6239	6575	7792	9129	9895	10747	14990	21146	36994	69215	69216	
T	49	10	11	12	13	14	15	16	17	18	19	20	21	22	23	24	25	26	27	28	29	30	31	32	33	34	35	36	37	38	39	40	41	
T	49	1	36	389	417	436	1979	2510	3808	4519	4759	4764	5018	5096	5103	5124	5161	5182	5234	5394	5395	5975	6543	6911	8193	9679	10523	11544	16126	22344	38627	71282	71284	
T	50	10	11	12	13	14	15	16	17	18	19	20	21	22	23	24	25	26	27	28	30	31	32	33	34	35	36	37	38	39	40	41	
T	50	2	34	363	387	406	1938	2485	4628	5637	5919	5923	6700	6785	6792	6804	6850	6870	6919	7120	7777	8358	8749	10637	12470	13282	15058	19648	27276	44897	83859	83861	
T	51	10	11	12	13	14	15	16	17	18	19	20	21	22	23	24	25	26	27	28	29	30	31	32	33	34	35	36	37	38	39	40	
T	51	1	23	346	384	417	2456	2977	4309	5015	5318	5323	5573	5650	5654	5678	5718	5742	5779	5963	5964	6646	7241	7605	9138	10772	11555	12524	17541	24082	40968	73105	
T	52	10	11	12	13	14	15	16	17	18	19	20	21	22	23	24	25	26	27	28	29	30	31	32	33	34	35	36	37	38	39	40	
T	52	1	36	353	395	416	5064	5630	7806	8849	9117	9125	9481	9589	9596	9642	9675	9704	9766	9980	9982	10725	11588	12045	16794	19460	20485	22160	43835	58537	145132	186540	
T	53	10	11	12	13	14	15	16	17	18	19	20	21	22	23	24	25	26	27	28	29	30	31	32	33	34	35	36	37	38	39	40	
T	53	2	27	330	381	401	1921	2428	3547	4236	4529	4534	4769	4853	4859	4883	4912	4939	4980	5202	5206	5846	6460	6890	7774	9177	9989	10817	14902	20919	36282	68211	
T	54	10	11	12	13	14	15	16	17	18	19	20	21	22	23	24	25	26	27	28	29	30	31	32	33	34	35	36	37	38	39	40	41	
T	54	1	23	274	323	357	2097	2652	4007	4833	5212	5220	5475	5549	5555	5577	5613	5629	5667	5930	5932	6659	7378	7855	8809	10424	11263	12251	16431	22668	37578	69129	69130	
T	55	10	11	12	13	14	15	16	17	18	19	20	21	22	23	24	25	26	27	28	29	30	31	32	33	34	35	36	37	38	39	40	41	
T	55	1	30	329	380	419	2022	2633	3918	5030	5330	5334	5554	5635	5642	5664	5697	5721	5776	6077	6080	6771	7454	7915	8922	10623	11442	12602	16746	23476	39425	72539	72540	
T	56	10	11	12	13	14	15	16	17	18	19	20	21	22	23	24	25	26	27	28	29	30	31	32	33	34	35	36	37	38	39	40	
T	56	2	31	345	412	447	2016	2654	4139	8402	8698	8703	9730	9830	9832	9856	9916	9942	9990	10322	10331	11042	11727	12279	14904	17884	18849	24395	29354	45566	78091	179822	
T	57	10	11	12	13	14	15	16	17	18	19	20	21	22	23	24	25	26	27	28	29	30	31	32	33	34	35	36	37	38	39	40	41	
T	57	2	33	306	375	424	1995	2461	3875	6742	6948	7030	8001	8082	8084	8110	8157	8177	8234	8543	8550	9290	9962	10431	11843	14018	14890	17063	21545	30531	48803	93774	95119	
T	58	10	11	12	13	14	15	16	17	18	19	20	21	22	23	24	25	26	27	28	29	30	31	32	33	34	35	36	37	38	39	40	41	
T	58	4	45	377	428	482	2013	2489	3954	6925	7153	7249	8494	8580	8587	8603	8674	8703	8756	9127	9131	9769	10453	10985	12345	14587	15558	17770	22207	31502	50249	104911	106167	
T	59	10	11	12	13	14	15	16	17	18	19	20	21	22	23	24	25	26	27	28	29	30	31	32	33	34	35	36	37	38	39	40	41	
T	59	1	42	361	419	475	2028	2513	4090	8722	8961	9044	11712	11829	11841	11872	11939	11972	12028	12397	12401	13075	13829	14418	16336	19285	20272	23738	28608	40746	61649	120748	121890	
T	60	10	11	12	13	14	15	16	17	18	19	20	21	22	23	24	25	26	27	28	29	30	31	32	33	34	35	36	37	38	39	40	41	
T	60	1	46	400	460	505	2099	2605	4074	7811	8072	8176	9971	10057	10062	10085	10132	10167	10219	10620	10628	11269	11992	12572	14290	16635	17630	20511	24978	35132	55201	121759	122710	
T	61	10	11	12	13	14	15	16	17	18	19	20	21	22	23	24	25	26	27	28	29	30	31	32	33	34	35	36	37	38	39	40	41	
T	61	3	46	347	418	468	1904	2359	3615	4777	4989	5086	5446	5531	5541	5562	5623	5653	5697	6117	6122	6769	7484	7954	8807	10410	11395	12591	16355	22883	38390	70505	71248	
T	62	10	11	12	13	14	15	16	17	18	19	20	21	22	23	24	25	26	27	28	29	30	31	32	33	34	35	36	37	38	39	40	41	
T	62	2	38	338	409	472	2320	2941	5568	6970	7263	7372	8409	8502	8508	8527	8586	8634	8687	9149	9153	9804	10593	11164	13556	16141	17189	19642	24563	33874	56139	108612	109232	
T	63	10	11	12	13	14	15	16	17	18	19	20	21	22	23	24	25	26	27	28	29	30	31	32	33	34	35	36	37	38	39	40	41	
T	63	2	35	333	430	518	2283	2905	4483	5566	5888	5981	6334	6417	6421	6439	6506	6531	6578	7053	7064	7703	8505	8968	9989	11721	12817	14021	18111	24935	41512	76118	76634	
T	64	10	11	12	13	14	15	16	17	18	19	20	21	22	23	24	25	26	27	28	29	30	31	32	33	34	35	36	37	38	39	40	41	
T	64	1	37	345	439	529	3232	3883	6453	7549	7831	7944	8490	8569	8575	8604	8669	8713	8760	9257	9269	10084	11106	11610	15080	17514	18700	20188	29077	37576	66615	102657	103031	
T	65	10	11	12	13	14	15	16	17	18	19	20	21	22	23	24	25	26	27	28	29	30	31	32	33	34	35	36	37	38	39	40	41	
T	65	9	58	365	466	539	2174	2714	4018	4786	4980	5063	5240	5311	5320	5344	5400	5443	5491	6051	6061	6650	7460	7904	8579	10068	11157	12234	15615	21630	36649	68129	68446	
T	66	10	11	12	13	14	15	16	17	18	19	20	21	22	23	24	25	26	27	28	29	30	31	32	33	34	35	36	37	38	39	40	41	
T	66	2	37	330	439	529	2226	2822	4253	5065	5247	5330	5512	5593	5596	5622	5686	5725	5766	6332	6345	6991	7832	8342	9097	10694	11849	13016	16364	22703	38858	71232	71447	
T	67	10	11	12	13	14	15	16	17	18	19	20	21	22	23	24	25	26	27	28	29	30	31	32	33	34	35	36	37	38	39	40	41	
T	67	5	36	377	514	622	2929	3505	6349	7690	8290	8400	9147	9255	9268	9300	9383	9448	9500	10124	10137	10990	12128	13192	15364	18838	20428	22240	26489	38990	75137	134523	134697	
T	68	10	11	12	13	14	15	16	17	18	19	20	21	22	23	24	25	26	27	28	29	30	31	32	33	34	35	36	37	38	39	40	41	
T	68	2	33	347	468	587	2242	2793	4557	5302	5826	5951	6282	6360	6366	6385	6455	6514	6569	7166	7189	7797	8674	9222	10014	11861	13107	14458	17832	24746	40556	74671	74793	
T	69	10	11	12	13	14	15	16	17	18	19	20	21	22	23	24	25	26	27	28	29	30	31	32	33	34	35	36	37	38	39	40	41	
T	69	3	40	340	479	595	2212	2764	3996	4960	5182	5312	5631	5717	5722	5738	5816	5884	5942	6647	6671	7253	8160	8670	9339	10930	12177	13454	16698	23187	39045	71835	71942	
T	70	10	11	12	13	14	15	16	17	18	19	20	21	22	23	24	25	26	27	28	29	30	31	32	33	34	35	36	37	38	39	40	41	
T	70	10	48	398	524	669	2370	2876	4010	4848	5024	5144	5398	5470	5478	5509	5572	5621	5687	6378	6403	7078	7973	8468	9144	10717	12029	13311	16803	23233	39310	70609	70658	
T	71	10	11	12	13	14	15	16	17	18	19	20	21	22	23	24	25	26	27	28	29	30	31	32	33	34	35	36	37	38	39	40	41	
T	71	7	46	355	520	677	4056	5117	7583	8724	9001	9106	9520	9629	9645	9676	9755	9818	9873	10550	10572	13558	14985	15974	17009	19172	20880	22800	32437	41057	73265	108715	108741	
T	72	10	11	12	13	14	15	16	17	18	19	20	21	22	23	24	25	26	27	28	29	30	31	32	33	34	35	36	37	38	39	40	41	
T	72	7	40	371	564	744	2731	4096	7432	8295	9282	9423	10652	10728	10735	10753	10837	10915	10980	11768	11784	12707	13881	14928	15899	19254	20965	23594	27917	39617	61611	119112	119133	
T	73	10	11	12	13	14	15	16	17	18	19	20	21	22	23	24	25	26	27	28	29	30	31	32	33	34	35	36	37	38	39	40	41	
T	73	5	44	335	545	749	2446	3020	4273	4996	5187	5312	5447	5520	5524	5541	5619	5689	5753	6569	6600	7138	8034	8509	9123	10681	12062	13398	16326	22513	37209	67830	67839	
T	74	10	11	12	13	14	15	16	17	18	19	20	21	22	23	24	25	26	27	28	29	30	31	32	33	34	35	36	37	38	39	40	41	
T	74	6	43	320	552	759	2305	2810	3989	4644	4804	4900	5058	5121	5130	5147	5229	5307	5376	6164	6195	6779	7702	8178	8798	10269	11702	13040	15989	22295	37769	68764	68770	
T	75	10	11	12	13	14	15	16	17	18	19	20	21	22	23	24	25	26	27	28	29	30	31	32	33	34	35	36	37	38	39	40	41	
T	75	3	32	319	528	736	4301	4988	6747	7589	7778	7901	8203	8263	8276	8294	8392	8458	8530	9384	9414	10430	11661	12449	13311	15025	16834	18474	23477	31092	52928	86608	86610	
T	76	10	11	12	13	14	15	16	17	18	19	20	21	22	23	24	25	26	27	28	29	30	31	32	33	34	35	36	37	38	39	40	
T	76	7	53	413	643	881	4478	5132	7761	8413	8676	8766	8933	9007	9024	9045	9155	9267	9331	10219	10250	11430	13561	14394	15836	19075	21285	23720	35813	49432	119044	190007	
T	77	10	11	12	13	14	15	16	17	18	19	20	21	22	23	24	25	26	27	28	29	30	31	32	33	34	35	36	37	38	39	40	
T	77	4	41	390	639	900	3894	4740	7140	7836	8012	8155	8360	8440	8460	8489	8615	8713	8788	9708	9755	10771	12465	13210	14292	16600	18686	20719	28110	40536	112700	185672	
T	78	10	11	12	13	14	15	16	17	18	19	20	21	22	23	24	25	26	27	28	29	30	31	32	33	34	35	36	37	38	39	40	
T	78	9	40	330	594	877	2492	3137	4345	5034	5194	5348	5515	5572	5574	5588	5702	5801	5885	6780	6818	7319	8262	8785	9358	10835	12472	13891	16280	22448	37661	68542	
T	79	10	11	12	13	14	15	16	17	18	19	20	21	22	23	24	25	26	27	28	29	30	31	32	33	34	35	36	37	38	39	40	
T	79	12	51	351	650	948	2551	3330	4921	5598	5770	5909	6056	6111	6120	6144	6273	6365	6445	7403	7450	7939	8897	9465	10052	11593	13228	14705	16911	23227	38286	68803	
T	80	10	11	12	13	14	15	16	17	18	19	20	21	22	23	24	25	26	27	28	29	30	31	32	33	34	35	36	37	38	39	40	
T	80	5	42	299	594	886	2396	3075	4259	4863	5004	5135	5267	5323	5328	5343	5456	5565	5656	6615	6646	7096	8042	8576	9171	10615	12200	13660	15854	22057	37181	68177	
T	81	10	11	12	13	14	15	16	17	18	19	20	21	22	23	24	25	26	27	28	29	30	31	32	33	34	35	36	37	38	39	40	
T	81	8	41	313	641	1008	2787	3444	4839	5512	5641	5752	5887	5952	5956	5982	6105	6207	6316	7313	7370	7865	8899	9385	10069	11484	13278	14821	17371	23713	40689	71202	
T	82	10	11	12	13	14	15	16	17	18	19	20	21	22	23	24	25	26	27	28	29	30	31	32	33	34	35	36	37	38	39	40	
T	82	9	38	324	659	1026	3062	3744	5073	5697	5838	5941	6051	6122	6130	6155	6283	6407	6533	7533	7573	8153	9281	9841	10623	12089	13998	15674	18437	25006	42352	73374	
T	83	10	11	12	13	14	15	16	17	18	19	20	21	22	23	24	25	26	27	28	29	30	31	32	33	34	35	36	37	38	39	40	
T	83	3	45	371	716	1096	5601	6390	10268	10954	11151	11269	11382	11453	11474	11504	11637	11796	11907	12885	12938	14413	16742	17384	19106	21121	23801	25791	35182	46952	89046	120322	
T	84	10	11	12	13	14	15	16	17	18	19	20	21	22	23	24	25	26	27	28	29	30	31	32	33	34	35	36	37	38	39	40	
T	84	10	40	309	681	1069	3181	4137	8847	9602	11824	11958	12061	12133	12137	12164	12300	12467	12589	13730	13790	14662	15742	17381	17991	21491	24565	26372	30700	43197	67593	135523	
T	85	10	11	12	13	14	15	16	17	18	19	20	21	22	23	24	25	26	27	28	29	30	31	32	33	34	35	36	37	38	39	40	
T	85	16	52	335	742	1194	2549	3216	4414	5028	5165	5310	5397	5466	5469	5492	5642	5792	5911	6946	7012	7455	8438	9007	9637	11137	12939	14527	16404	22616	37604	67918	
T	86	10	11	12	13	14	15	16	17	18	19	20	21	22	23	24	25	26	27	28	29	30	31	32	33	34	35	36	37	38	39	40	
T	86	12	50	341	756	1229	2781	3515	5004	5738	5915	6062	6163	6232	6237	6257	6423	6603	6705	7798	7857	8450	9498	10281	10919	12859	14658	16413	18675	25705	41106	71966	
T	87	10	11	12	13	14	15	16	17	18	19	20	21	22	23	24	25	26	27	28	29	30	31	32	33	34	35	36	37	38	39	40	
T	87	12	50	345	781	1270	3823	4801	9584	10402	11628	12022	12152	12228	12236	12264	12465	12677	12853	14063	14150	16467	19458	23073	23944	35554	37791	41081	56319	86024	134725	184411	
T	88	10	11	12	13	14	15	16	17	18	19	20	21	22	23	24	25	26	27	28	29	30	31	32	33	34	35	36	37	38	39	40	
T	88	9	40	345	810	1306	2999	3809	5115	5782	5916	6064	6155	6182	6184	6199	6398	6587	6743	7847	7917	8492	9763	10360	11035	12612	14490	16124	18331	25036	41245	72007	
T	89	10	11	12	13	14	15	16	17	18	19	20	21	22	23	24	25	26	27	28	29	30	31	32	33	34	35	36	37	38	39	40	
T	89	19	65	371	875	1417	4153	5081	6843	7596	7756	7927	8031	8104	8114	8150	8359	8618	8802	10126	10217	12012	18132	19138	19881	23837	26151	27944	37447	53786	103241	188747	
T	90	10	11	12	13	14	15	16	17	18	19	20	21	22	23	24	25	26	27	28	29	30	31	32	33	34	35	36	37	38	39	40	
T	90	11	70	433	941	1496	5203	6333	7958	8790	8924	9093	9168	9219	9244	9285	9530	9803	10001	11375	11450	13422	16725	17453	18922	21069	23437	25347	52652	71885	152878	186721	
T	91	10	11	12	13	14	15	16	17	18	19	20	21	22	23	24	25	26	27	28	29	30	31	32	33	34	35	36	37	38	39	40	
T	91	13	49	333	901	1522	2796	3600	4837	5831	5960	6186	6275	6316	6319	6338	6592	6864	7044	8144	8217	8644	9491	10180	10919	12416	14377	16107	17798	24327	39608	70675	
T	92	10	11	12	13	14	15	16	17	18	19	20	21	22	23	24	25	26	27	28	29	30	31	32	33	34	35	36	37	38	39	40	
T	92	14	52	386	920	1579	2900	3716	5135	8369	8522	10001	10095	10131	10135	10158	10419	10685	10909	12050	12136	12828	13913	14872	15575	18849	20822	23724	26199	39053	61562	159363	
T	93	10	11	12	13	14	15	16	17	18	19	20	21	22	23	24	25	26	27	28	29	30	31	32	33	34	35	36	37	38	39	40	
T	93	14	50	391	988	1692	2941	3788	7020	8601	8737	10265	10369	10408	10416	10452	10742	11028	11293	12455	12546	13264	14427	15492	16218	20326	22357	25222	27821	41325	64804	153145	
T	94	10	11	12	13	14	15	16	17	18	19	20	21	22	23	24	25	26	27	28	29	30	31	32	33	34	35	36	37	38	39	40	
T	94	15	54	382	965	1712	2926	3740	5122	7502	7636	9546	9624	9658	9663	9687	9978	10235	10469	11601	11710	12109	12961	14247	14969	17870	20007	22317	24421	33844	51581	99389	
T	95	10	11	12	13	14	15	16	17	18	19	20	21	22	23	24	25	26	27	28	29	30	31	32	33	34	35	36	37	38	39	40	
T	95	17	45	326	958	1716	2909	3778	5068	5836	5999	6268	6362	6390	6392	6406	6665	6969	7225	8337	8431	8829	9649	10332	11054	12773	14856	16691	18311	25206	40132	69078	
T	96	10	11	12	13	14	15	16	17	18	19	20	21	22	23	24	25	26	27	28	29	30	31	32	33	34	35	36	37	38	39	40	
T	96	15	39	355	970	1798	3040	4107	5938	7487	7844	8686	8776	8780	8783	8806	9157	9506	9793	10993	11080	11645	12608	14140	14871	19122	21309	23333	25259	34488	53111	102087	
T	97	10	11	12	13	14	15	16	17	18	19	20	21	22	23	24	25	26	27	28	29	30	31	32	33	34	35	36	37	38	39	40	
T	97	23	79	356	1016	1781	2915	3777	5016	5740	5885	6125	6189	6213	6215	6238	6542	6851	7127	8251	8348	8712	9547	10155	10938	12393	14423	16200	17871	24552	39340	68161	
T	98	10	11	12	13	14	15	16	17	18	19	20	21	22	23	24	25	26	27	28	29	30	31	32	33	34	35	36	37	38	39	40	
T	98	20	69	364	1026	1790	3204	4194	5370	6111	6238	6445	6523	6552	6555	6572	6913	7246	7520	8671	8785	9252	10197	10838	11681	13211	15398	17229	19118	26234	42194	71506	
T	99	10	11	12	13	14	15	16	17	18	19	20	21	22	23	24	25	26	27	28	29	30	31	32	33	34	35	36	37	38	39	40	
T	99	13	78	423	1099	1974	4546	5775	7320	8481	8680	9009	9119	9137	9148	9193	9545	9963	10290	11732	11859	12940	14899	15889	16994	20448	23470	25667	33625	56152	119149	186429	
T	100	10	11	12	13	14	15	16	17	18	19	20	21	22	23	24	25	26	27	28	29	30	31	32	33	34	35	36	37	38	39	40	
T	100	14	50	336	1077	1980	3218	4145	5360	6472	6604	6898	6975	6978	6982	7006	7430	7829	8176	9312	9417	9951	10799	11494	12282	13946	16063	17916	19577	26786	42020	71719	
T	101	10	11	12	13	14	15	16	17	18	19	20	21	22	23	24	25	26	27	28	29	30	31	32	33	34	35	36	37	38	39	40	
T	101	12	38	446	1180	2064	3261	4271	5754	7841	7971	8365	8465	8473	8483	8520	8978	9424	9774	10972	11106	12093	13077	13905	14802	18985	21324	23752	27693	42651	77323	185598	
T	102	10	11	12	13	14	15	16	17	18	19	20	21	22	23	24	25	26	27	28	29	30	31	32	33	34	35	36	37	38	39	40	
T	102	22	54	345	1090	2040	3030	3952	5091	6295	6424	6682	6760	6766	6775	6802	7261	7699	8089	9129	9255	9685	10493	11127	11969	13566	15629	17510	19103	25993	41448	71566	
T	103	10	11	12	13	14	15	16	17	18	19	20	21	22	23	24	25	26	27	28	29	30	31	32	33	34	35	36	37	38	39	40	
T	103	19	60	428	1235	2147	3204	4316	5653	8305	8499	8965	9060	9064	9075	9104	9614	10092	10508	11632	11779	12539	13453	14219	15039	18049	20152	22370	25299	36721	58892	185223	
T	104	10	11	12	13	14	15	16	17	18	19	20	21	22	23	24	25	26	27	28	29	30	31	32	33	34	35	36	37	38	39	40	
T	104	19	65	324	1218	2249	3288	4304	5294	5843	5970	6178	6244	6249	6261	6281	6807	7235	7674	8658	8767	9146	9986	10632	11475	12973	15057	16663	18566	25187	39559	66707	
T	105	10	11	12	13	14	15	16	17	18	19	20	21	22	23	24	25	26	27	28	29	30	31	32	33	34	35	36	37	38	39	40	
T	105	21	78	370	1224	2281	3325	4308	5252	6088	6212	6664	6718	6728	6735	6748	7292	7790	8284	9323	9464	9841	10640	11326	12141	14031	16176	17892	19814	27036	42066	71503	
T	106	10	11	12	13	14	15	16	17	18	19	20	21	22	23	24	25	26	27	28	29	30	31	32	33	34	35	36	37	38	39	40	
T	106	12	56	358	1209	2207	3297	4289	5212	5714	5854	6038	6093	6099	6100	6122	6616	7102	7596	8596	8714	9063	9893	10428	11309	12789	14974	16535	18269	24900	39346	66626	
T	107	10	11	12	13	14	15	16	17	18	19	20	21	22	23	24	25	26	27	28	29	30	31	32	33	34	35	36	37	38	39	40	
T	107	19	68	310	1143	2191	3264	4703	5543	5941	6058	6243	6319	6323	6335	6353	6970	7462	7954	8936	9059	9422	10396	10965	11889	13697	15816	17359	19279	26511	41362	69135	
T	108	10	11	12	13	14	15	16	17	18	19	20	21	22	23	24	25	26	27	28	29	30	31	32	33	34	35	36	37	38	39	40	
T	108	13	62	312	1316	2539	4215	5466	6592	7090	7233	7430	7487	7494	7501	7519	8122	8651	9221	10381	10518	10866	11842	12451	13466	15038	17276	18880	21212	28445	43444	71248	
T	109	10	11	12	13	14	15	16	17	18	19	20	21	22	23	24	25	26	27	28	29	30	31	32	33	34	35	36	37	38	39	40	
T	109	26	98	439	1458	2634	5712	6858	8347	8880	9043	9248	9304	9313	9329	9372	10056	10611	11180	12785	12943	13590	16073	16763	18107	20845	24019	26025	33393	45909	97550	189476	
T	110	10	11	12	13	14	15	16	17	18	19	20	21	22	23	24	25	26	27	28	29	30	31	32	33	34	35	36	37	38	39	40	
T	110	22	108	400	1357	2474	4888	6036	7128	8153	8284	8618	8680	8687	8710	8729	9452	10014	10641	12100	12276	12821	14347	14970	16190	18287	21052	22958	27036	37173	87366	189053	
T	111	10	11	12	13	14	15	16	17	18	19	20	21	22	23	24	25	26	27	28	29	30	31	32	33	34	35	36	37	38	39	40	
T	111	18	64	393	1450	2597	3686	4815	6041	8490	8666	9043	9111	9115	9125	9143	9927	10484	11080	12127	12308	13162	14162	14801	15804	18329	20528	22933	25216	36577	56099	182836	
T	112	10	11	12	13	14	15	16	17	18	19	20	21	22	23	24	25	26	27	28	29	30	31	32	33	34	35	36	37	38	39	40	41	
T	112	18	73	329	1385	2647	3889	5161	6213	6824	6996	7228	7282	7286	7295	7321	8118	8658	9329	10307	10444	10762	11508	12066	13075	14784	16887	18428	20271	27589	41500	66373	66374	
T	113	10	11	12	13	14	15	16	17	18	19	20	21	22	23	24	25	26	27	28	29	30	31	32	33	34	35	36	37	38	39	40	41	
T	113	20	63	323	1302	2497	3614	4719	5493	5948	6098	6280	6337	6349	6360	6379	7246	7846	8593	9447	9593	9896	10578	11196	12208	13819	15886	17400	19221	26594	40675	65423	65424	
T	114	10	11	12	13	14	15	16	17	18	19	20	21	22	23	24	25	26	27	28	29	30	31	32	33	34	35	36	37	38	39	40	
T	114	19	54	340	1423	2566	3646	4771	5528	5987	6103	6275	6329	6334	6340	6364	7242	7839	8538	9408	9547	9826	10534	11167	12168	13896	15948	17507	19345	26991	41509	67024	
T	115	10	11	12	13	14	15	16	17	18	19	20	21	22	23	24	25	26	27	28	29	30	31	32	33	34	35	36	37	38	39	40	
T	115	37	94	386	1511	2680	3740	4898	5868	7555	8082	8736	8788	8794	8807	8823	9652	10195	10909	11719	11867	12258	13015	13637	14605	16936	19022	21055	23070	32831	48884	81515	
T	116	10	11	12	13	14	15	16	17	18	19	20	21	22	23	24	25	26	27	28	29	30	31	32	33	34	35	36	37	38	39	40	
T	116	28	73	413	1585	2895	4091	5608	8764	9442	10057	10247	10291	10301	10305	10324	11283	11827	12560	13593	13751	14062	14866	15482	16618	19507	22347	23934	26461	37364	54687	112242	
T	117	10	11	12	13	14	15	16	17	18	19	20	21	22	23	24	25	26	27	28	29	30	31	32	33	34	35	36	37	38	39	40	
T	117	31	84	358	1543	2878	4513	5814	6887	7284	7426	7596	7640	7645	7657	7678	8686	9263	10135	11123	11279	11630	12444	13155	14265	16182	18345	19968	22106	30169	45018	70776	
T	118	10	11	12	13	14	15	16	17	18	19	20	21	22	23	24	25	26	27	28	29	30	31	32	33	34	35	36	37	38	39	40	
T	118	25	113	412	1835	3173	5409	6823	8357	8766	8943	9128	9178	9187	9207	9246	10305	10928	11753	13090	13275	13722	14902	15847	16937	19513	24314	26591	31517	43024	109358	184734	
T	119	10	11	12	13	14	15	16	17	18	19	20	21	22	23	24	25	26	27	28	29	30	31	32	33	34	35	36	37	38	39	40	
T	119	22	60	330	1476	2795	3926	5131	5768	6141	6275	6427	6458	6463	6475	6495	7570	8167	9013	9743	9901	10187	10863	11442	12509	14336	16222	17811	19591	27460	41353	65366	
T	120	10	11	12	13	14	15	16	17	18	19	20	21	22	23	24	25	26	27	28	29	30	31	32	33	34	35	36	37	38	39	40	
T	120	22	70	328	1529	2754	3919	5059	5741	6137	6272	6422	6470	6474	6488	6511	7597	8134	9022	9720	9863	10114	10811	11353	12443	14367	16237	17837	19666	28015	41963	65475	
T	121	10	11	12	13	14	15	16	17	18	19	20	21	22	23	24	25	26	27	28	29	30	31	32	33	34	35	36	37	38	39	40	
T	121	22	57	327	1505	2731	3870	5013	5869	6259	6402	6560	6603	6606	6611	6634	7695	8183	8946	9570	9714	9979	10678	11306	12458	14442	16389	17882	19723	28560	42447	66973	
T	122	10	11	12	13	14	15	16	17	18	19	20	21	22	23	24	25	26	27	28	29	30	31	32	33	34	35	36	37	38	39	40	
T	122	28	62	342	1538	2781	4021	5254	7964	8375	8702	10055	10109	10116	10127	10152	11284	11840	12662	13290	13447	13971	14867	15399	16502	19602	21385	24066	26446	39544	57010	96769	
T	123	10	11	12	13	14	15	16	17	18	19	20	21	22	23	24	25	26	27	28	29	30	31	32	33	34	35	36	37	38	39	40	
T	123	36	74	405	1682	2858	4166	5405	9471	10154	11171	11414	11458	11468	11482	11509	12784	13367	14237	14935	15121	15744	16582	17291	18495	21861	23735	26445	28815	42545	61192	120583	
T	124	10	11	12	13	14	15	16	17	18	19	20	21	22	23	24	25	26	27	28	29	30	31	32	33	34	35	36	37	38	39	40	41	
T	124	25	67	324	1661	2876	4234	6675	7440	7999	8164	8388	8430	8441	8453	8474	9688	10238	11116	11964	12121	12432	13291	13970	15156	17655	19670	21156	22998	33212	48337	77196	77197	
T	125	10	11	12	13	14	15	16	17	18	19	20	21	22	23	24	25	26	27	28	29	30	31	32	33	34	35	36	37	38	39	40	
T	125	19	65	322	1579	2788	4156	5424	6061	6654	6825	7079	7116	7122	7130	7146	8382	8861	9705	10319	10453	10738	11532	12121	13292	15832	17577	19100	20968	31069	45256	70045	
T	126	10	11	12	13	14	15	16	17	18	19	20	21	22	23	24	25	26	27	28	29	30	31	32	33	34	35	36	37	38	39	40	41	
T	126	30	56	316	1685	2935	4273	5395	5988	6517	6674	6879	6916	6924	6934	6953	8203	8772	9690	10207	10355	10635	11285	11861	13059	15408	17043	18594	20433	30334	44207	67222	67288	
T	127	10	11	12	13	14	15	16	17	18	19	20	21	22	23	24	25	26	27	28	29	30	31	32	33	34	35	36	37	38	39	40	41	
T	127	21	79	355	1661	2939	5102	6310	7261	8565	8837	9411	9436	9447	9461	9491	10829	11385	12331	13034	13191	13845	14993	15633	16894	20029	21796	23811	25918	38009	54493	95189	95239	
T	128	10	11	12	13	14	15	16	17	18	19	20	21	22	23	24	25	26	27	28	29	30	31	32	33	34	35	36	37	38	39	40	41	
T	128	32	102	334	1743	3079	4747	5860	6574	7096	7225	7380	7399	7405	7418	7441	8815	9303	10248	10908	11048	11367	12196	12805	14105	16340	18090	19639	21511	32203	46609	69471	69529	
T	129	10	11	12	13	14	15	16	17	18	19	20	21	22	23	24	25	26	27	28	29	30	31	32	33	34	35	36	37	38	39	40	41	
T	129	33	114	430	1974	3480	5582	7029	8021	8796	8934	9143	9166	9178	9198	9240	10725	11270	12319	13676	13887	14607	17360	18740	20313	23896	27017	29152	32621	58134	116120	188155	188218	
T	130	10	11	12	13	14	15	16	17	18	19	20	21	22	23	24	25	26	27	28	29	30	31	32	33	34	35	36	37	38	39	40	41	
T	130	38	90	394	1981	3306	4853	6331	8544	9626	9769	9955	9992	10004	10018	10070	11548	12150	13257	14451	14726	15268	16243	17208	18467	21489	23865	25783	27915	42682	64563	183882	183929	
T	131	10	11	12	13	14	15	16	17	18	19	20	21	22	23	24	25	26	27	28	29	30	31	32	33	34	35	36	37	38	39	40	41	
T	131	30	83	338	1876	3151	4722	5920	6669	7273	7378	7522	7535	7541	7547	7566	9147	9725	10802	11362	11535	11813	12486	13144	14409	16800	18290	19827	21578	32190	44734	65201	65250	
T	132	10	11	12	13	14	15	16	17	18	19	20	21	22	23	24	25	26	27	28	29	30	31	32	33	34	35	36	37	38	39	40	41	
T	132	42	101	348	1970	3215	4729	5818	6470	7155	7320	7490	7505	7515	7528	7559	9093	9639	10709	11149	11320	11581	12236	12870	14119	16699	18237	19870	21656	33026	45950	67645	67681	
T	133	10	11	12	13	14	15	16	17	18	19	20	21	22	23	24	25	26	27	28	29	30	31	32	33	34	35	36	37	38	39	40	41	
T	133	39	96	357	1870	3060	4566	5668	6477	7159	7296	7432	7452	7462	7475	7505	9044	9555	10616	11124	11294	11560	12198	12825	14113	16654	18138	19797	21536	33084	45664	67673	67702	
T	134	10	11	12	13	14	15	16	17	18	19	20	21	22	23	24	25	26	27	28	29	30	31	32	33	34	35	36	37	38	39	40	41	
T	134	48	110	368	1886	3039	4741	5937	8998	9761	9910	10058	10075	10090	10112	10144	11699	12245	13292	14167	14397	14755	15643	16511	17915	20833	22344	24753	26596	40482	55792	89967	90014	
T	135	10	11	12	13	14	15	16	17	18	19	20	21	22	23	24	25	26	27	28	29	30	31	32	33	34	35	36	37	38	39	40	41	
T	135	47	122	413	2030	3247	6033	7649	10393	11296	11504	11680	11713	11735	11758	11799	13424	13930	15008	16111	16324	17038	18537	19588	21570	25078	28098	32310	35387	52582	86382	137680	137707	
T	136	10	11	12	13	14	15	16	17	18	19	20	21	22	23	24	25	26	27	28	29	30	31	32	33	34	35	36	37	38	39	40	41	
T	136	48	130	420	2191	3428	7164	9458	11040	11792	11993	12136	12150	12169	12185	12230	13785	14293	15371	16977	17165	17695	19406	20867	23112	26270	30551	34105	36907	52705	87947	119993	120018	
T	137	10	11	12	13	14	15	16	17	18	19	20	21	22	23	24	25	26	27	28	29	30	31	32	33	34	35	36	37	38	39	40	41	
T	137	45	104	397	2019	3207	4924	5934	7138	7646	7906	8034	8045	8071	8087	8134	9683	10124	11194	11666	11845	12154	12881	13602	14902	17716	19054	20843	22511	35485	48130	70037	70063	
T	138	10	11	12	13	14	15	16	17	18	19	20	21	22	23	24	25	26	27	28	29	30	31	32	33	34	35	36	37	38	39	40	41	
T	138	35	78	321	2115	3309	5050	6094	6690	7051	7154	7255	7272	7282	7300	7323	9026	9514	10591	10996	11194	11439	12033	12739	14182	16646	17923	19527	21215	33757	45288	64523	64553	
T	139	10	11	12	13	14	15	16	17	18	19	20	21	22	23	24	25	26	27	28	29	30	31	32	33	34	35	36	37	38	39	40	41	
T	139	37	101	336	2071	3334	5147	6287	7319	7844	8034	8145	8157	8176	8188	8221	9864	10398	11515	12034	12240	12496	13166	13936	15391	18058	19561	21366	23001	36174	48537	69183	69208	
T	140	10	11	12	13	14	15	16	17	18	19	20	21	22	23	24	25	26	27	28	29	30	31	32	33	34	35	36	37	38	39	40	41	
T	140	45	120	415	2588	4025	6332	7800	10129	10607	10731	10868	10874	10898	10929	10986	12689	13196	14409	15253	15488	15928	16974	18192	19994	23344	27047	30274	32622	51200	95419	163612	163635	
T	141	10	11	12	13	14	15	16	17	18	19	20	21	22	23	24	25	26	27	28	29	30	31	32	33	34	35	36	37	38	39	40	41	
T	141	34	85	329	2247	3569	5398	6470	7255	7675	7788	7883	7900	7921	7928	7962	9719	10228	11410	11967	12193	12505	13223	13995	15440	18073	19326	21003	22689	36370	47962	67739	67757	
T	142	10	11	12	13	14	15	16	17	18	19	20	21	22	23	24	25	26	27	28	29	30	31	32	33	34	35	36	37	38	39	40	41	
T	142	58	131	430	2409	3934	6372	8148	10911	11564	11719	11855	11866	11895	11911	11992	13863	14367	15514	16625	16844	17256	18102	19017	20643	24410	26957	29278	32299	53158	78988	149401	149412	
T	143	10	11	12	13	14	15	16	17	18	19	20	21	22	23	24	25	26	27	28	29	30	31	32	33	34	35	36	37	38	39	40	41	
T	143	68	130	426	2222	3440	5225	6384	8738	9351	9481	9583	9595	9617	9632	9668	11477	11980	13144	13821	14079	14423	15205	16079	17544	20564	21707	23880	25563	40719	53071	81346	81358	
T	144	10	11	12	13	14	15	16	17	18	19	20	21	22	23	24	25	26	27	28	29	30	31	32	33	34	35	36	37	38	39	40	41	
T	144	60	128	366	2130	3330	5122	6170	8431	9256	9382	9490	9499	9532	9548	9585	11403	11907	13098	13727	13947	14248	14922	15743	17212	20280	21553	23577	25245	40748	52180	73205	73214	
T	145	10	11	12	13	14	15	16	17	18	19	20	21	22	23	24	25	26	27	28	29	30	31	32	33	34	35	36	37	38	39	40	41	
T	145	52	120	388	2174	3236	5036	5930	6850	7447	7561	7641	7646	7662	7683	7731	9497	9954	11116	11544	11747	12119	12739	13578	14951	17739	18863	20668	22226	36807	47669	67263	67267	
T	146	10	11	12	13	14	15	16	17	18	19	20	21	22	23	24	25	26	27	28	29	30	31	32	33	34	35	36	37	38	39	40	41	
T	146	42	106	380	2198	3392	5316	6331	7679	8172	8306	8399	8403	8416	8429	8461	10271	10750	11923	12452	12668	13033	13710	14545	15951	18815	19880	21709	23306	38422	49116	69732	69738	
T	147	10	11	12	13	14	15	16	17	18	19	20	21	22	23	24	25	26	27	28	29	30	31	32	33	34	35	36	37	38	39	40	41	
T	147	51	130	411	2378	3943	6379	7744	11003	11818	11916	12000	12013	12043	12065	12087	13933	14434	15687	17360	17739	18470	19566	20927	22591	26132	28013	31204	33511	53380	71934	119010	119019	
T	148	10	11	12	13	14	15	16	17	18	19	20	21	22	23	24	25	26	27	28	29	30	31	32	33	34	35	36	37	38	39	40	41	
T	148	47	115	387	2282	3457	5441	6406	7569	8083	8206	8303	8311	8335	8350	8386	10234	10685	11840	12409	12658	13013	13732	14631	16059	18826	19918	21775	23410	38825	49049	67640	67644	
T	149	10	11	12	13	14	15	16	17	18	19	20	21	22	23	24	25	26	27	28	29	30	31	32	33	34	35	36	37	38	39	40	41	
T	149	48	120	405	2436	3811	6026	7365	10948	12531	12643	12728	12738	12772	12792	12838	14704	15244	16544	17913	18244	19123	20158	21492	22958	26333	27724	31069	32951	53316	70284	119299	119304	
T	150	10	11	12	13	14	15	16	17	18	19	20	21	22	23	24	25	26	27	28	29	30	31	32	33	34	35	36	37	38	39	40	41	
T	150	49	135	468	2986	4557	6918	8653	10843	11588	11702	11781	11790	11828	11858	11916	13901	14492	15977	17607	18315	20209	22400	24530	26449	30092	33940	37538	40149	64479	98305	181699	181700	
T	151	10	11	12	13	14	15	16	17	18	19	20	21	22	23	24	25	26	27	28	29	30	31	32	33	34	35	36	37	38	39	40	41	
T	151	50	102	350	2382	3624	5772	6872	7726	8076	8161	8224	8226	8250	8264	8296	10228	10639	11952	12416	12657	12930	13544	14299	15744	18575	19549	21227	22783	38097	47207	64153	64156	
T	152	10	11	12	13	14	15	16	17	18	19	20	21	22	23	24	25	26	27	28	29	30	31	32	33	34	35	36	37	38	39	40	41	
T	152	49	103	415	2421	3605	5851	8019	12001	12498	12582	12651	12657	12678	12700	12733	14662	15160	16434	17355	17745	18082	18723	19498	20968	24759	25793	28978	30884	50268	63383	108599	108602	
T	153	10	11	12	13	14	15	16	17	18	19	20	21	22	23	24	25	26	27	28	29	30	31	32	33	34	35	36	37	38	39	40	
T	153	57	105	349	2352	3500	5712	6607	7295	7612	7691	7742	7752	7787	7804	7830	9726	10219	11511	11882	12119	12353	12961	13764	15239	18099	19046	20750	22301	37677	46378	62291	
T	154	10	11	12	13	14	15	16	17	18	19	20	21	22	23	24	25	26	27	28	29	30	31	32	33	34	35	36	37	38	39	40	41	
T	154	54	115	347	2451	3612	5854	6842	7648	8021	8106	8159	8172	8205	8227	8266	10219	10668	11909	12323	12584	12860	13498	14291	15733	18582	19533	21273	22887	38673	47254	62866	62867	
T	155	10	11	12	13	14	15	16	17	18	19	20	21	22	23	24	25	26	27	28	29	30	31	32	33	34	35	36	37	38	39	40	
T	155	50	113	347	2342	3537	5696	7680	10307	10889	10996	11051	11064	11113	11140	11163	13115	13604	14922	16716	17774	18394	19487	20621	22026	24958	25937	29320	30905	49059	61577	84036	
T	156	10	11	12	13	14	15	16	17	18	19	20	21	22	23	24	25	26	27	28	29	30	31	32	33	34	35	36	37	38	39	40	
T	156	47	129	417	2579	4033	6607	9175	13323	13717	13794	13842	13853	13895	13924	13957	16031	16656	18150	20174	20906	21813	22841	23755	25240	28786	30498	34026	35853	57349	71769	115259	
T	157	10	11	12	13	14	15	16	17	18	19	20	21	22	23	24	25	26	27	28	29	30	31	32	33	34	35	36	37	38	39	40	
T	157	69	132	419	2559	3850	6470	8889	12181	12542	12626	12665	12684	12716	12741	12791	14846	15564	17098	18797	19632	20287	21114	21993	23504	26974	28593	31875	33587	53912	67793	112753	
T	158	10	11	12	13	14	15	16	17	18	19	20	21	22	23	24	25	26	27	28	29	30	31	32	33	34	35	36	37	38	39	40	
T	158	57	127	397	2465	3776	6298	8975	11007	11305	11385	11433	11447	11486	11503	11542	13594	14190	15629	16719	17266	17653	18406	19218	20756	24107	25528	28066	29836	47876	58698	89555	
T	159	10	11	12	13	14	15	16	17	18	19	20	21	22	23	24	25	26	27	28	29	30	31	32	33	34	35	36	37	38	39	40	41	
T	159	56	105	378	2559	3863	6312	8423	9859	10116	10173	10221	10230	10271	10298	10334	12368	12915	14301	15271	15836	16163	16874	17675	19276	22491	23492	26048	27678	44642	53648	73699	73700	
T	160	10	11	12	13	14	15	16	17	18	19	20	21	22	23	24	25	26	27	28	29	30	31	32	33	34	35	36	37	38	39	40	41	
T	160	70	129	419	2718	4103	6668	8036	12072	12407	12469	12522	12533	12575	12601	12636	14778	15283	16669	18219	18658	19044	20302	21159	22700	26012	26934	30029	31770	51328	63064	93386	93388	
T	161	10	11	12	13	14	15	16	17	18	19	20	21	22	23	24	25	26	27	28	29	30	31	32	33	34	35	36	37	38	39	40	41	
T	161	74	128	342	2431	3690	5966	6776	7450	7678	7743	7788	7807	7838	7871	7900	9995	10503	11942	12380	12647	12931	13504	14306	15866	18893	19753	21579	23074	38722	46370	61263	61287	
T	162	10	11	12	13	14	15	16	17	18	19	20	21	22	23	24	25	26	27	28	29	30	31	32	33	34	35	36	37	38	39	40	41	
T	162	59	108	353	2491	3779	6165	7365	8322	8544	8599	8637	8651	8694	8716	8751	10835	11410	12918	13656	14027	14439	15104	15993	17561	20561	21608	23536	25105	41940	50132	65567	65584	
T	163	10	11	12	13	14	15	16	17	18	19	20	21	22	23	24	25	26	27	28	29	30	31	32	33	34	35	36	37	38	39	40	41	
T	163	69	128	430	2676	4202	7326	10107	14193	14473	14568	14613	14633	14700	14746	14794	17125	18150	20444	24972	26982	29172	31362	33420	35043	38267	43773	49565	51367	81697	123745	178486	178506	
T	164	9	10	11	12	13	14	15	16	17	18	19	20	21	22	23	24	25	26	27	28	29	30	31	32	33	34	35	36	37	38	39	40	41	
T	164	1	80	175	425	2703	4190	6873	10480	13492	13725	13801	13843	13852	13890	13917	13962	16139	16912	18881	21122	23374	24545	25352	26302	27886	31698	33565	39668	41463	63442	84320	113358	113373	
T	165	9	10	11	12	13	14	15	16	17	18	19	20	21	22	23	24	25	26	27	28	29	30	31	32	33	34	35	36	37	38	39	40	41	
T	165	2	83	154	468	2727	4139	6761	9888	12386	12594	12696	12735	12753	12802	12833	12875	15190	15965	18107	20350	23157	25254	26379	27864	29507	32954	34744	41895	43566	69608	107678	164604	164614	
T	166	10	11	12	13	14	15	16	17	18	19	20	21	22	23	24	25	26	27	28	29	30	31	32	33	34	35	36	37	38	39	40	41	
T	166	81	140	371	2662	3955	6550	7953	9628	9822	9874	9915	9931	9957	9985	10018	12157	12733	14180	14911	15344	15673	16252	17060	18582	21660	22521	24798	26329	43284	51563	68781	68797	
T	167	10	11	12	13	14	15	16	17	18	19	20	21	22	23	24	25	26	27	28	29	30	31	32	33	34	35	36	37	38	39	40	41	
T	167	77	139	392	2562	3891	6273	7610	8456	8640	8686	8724	8736	8767	8794	8822	10845	11377	12759	13319	13668	13929	14469	15214	16726	19883	20692	22773	24271	40729	47918	61963	61973	
T	168	10	11	12	13	14	15	16	17	18	19	20	21	22	23	24	25	26	27	28	29	30	31	32	33	34	35	36	37	38	39	40	41	
T	168	72	136	364	2653	4018	6637	7831	9008	9185	9234	9263	9288	9335	9370	9406	11541	12089	13549	14144	14507	14785	15372	16087	17592	20796	21644	23616	25185	41982	49545	64390	64394	
T	169	10	11	12	13	14	15	16	17	18	19	20	21	22	23	24	25	26	27	28	29	30	31	32	33	34	35	36	37	38	39	40	41	
T	169	90	144	434	2694	4071	6748	9256	12396	12523	12590	12635	12655	12682	12710	12744	14953	15623	17214	18298	18919	19304	20013	20793	22350	26097	27324	30365	32288	51570	63449	104488	104496	
T	170	10	11	12	13	14	15	16	17	18	19	20	21	22	23	24	25	26	27	28	29	30	31	32	33	34	35	36	37	38	39	40	41	
T	170	77	149	400	2672	4100	6874	9750	11471	11624	11682	11718	11734	11778	11817	11843	14075	14763	16467	17512	18284	18805	19347	20096	21671	25090	26380	28816	30468	48033	57238	79832	79835	
T	171	10	11	12	13	14	15	16	17	18	19	20	21	22	23	24	25	26	27	28	29	30	31	32	33	34	35	36	37	38	39	40	41	
T	171	74	152	373	2761	4231	7079	8261	9105	9241	9279	9309	9330	9361	9397	9432	11626	12169	13677	14333	14715	14991	15543	16277	17906	21089	21966	23916	25496	41330	48140	61624	61631	
T	172	10	11	12	13	14	15	16	17	18	19	20	21	22	23	24	25	26	27	28	29	30	31	32	33	34	35	36	37	38	39	40	41	
T	172	77	137	352	2681	4104	6922	7916	8617	8749	8793	8825	8844	8873	8906	8933	11030	11596	13109	13625	13993	14247	14771	15430	17068	20082	20897	22708	24252	39875	46396	59464	59467	
T	173	9	10	11	12	13	14	15	16	17	18	19	20	21	22	23	24	25	26	27	28	29	30	31	32	33	34	35	36	37	38	39	40	41	
T	173	7	106	226	366	2793	4559	7277	8311	9043	9167	9199	9229	9245	9290	9316	9355	11572	12210	13819	14381	14677	14935	15489	16168	17808	20896	21971	23847	25357	41149	48011	61726	61727	
T	174	9	10	11	12	13	14	15	16	17	18	19	20	21	22	23	24	25	26	27	28	29	30	31	32	33	34	35	36	37	38	39	40	41	
T	174	4	84	175	400	2875	4517	7463	9540	10476	10581	10635	10660	10682	10727	10754	10780	13090	13881	15623	16557	16974	17291	17860	18598	20290	23688	25282	27331	29014	46006	54952	74802	74806	
T	175	9	10	11	12	13	14	15	16	17	18	19	20	21	22	23	24	25	26	27	28	29	30	31	32	33	34	35	36	37	38	39	40	41	
T	175	2	114	204	455	3248	5603	9536	12049	12916	13049	13104	13146	13165	13242	13287	13338	16018	17477	20754	24530	25372	26692	27534	28416	30873	34315	40058	42990	47169	69034	96668	160685	160688	
T	176	9	10	11	12	13	14	15	16	17	18	19	20	21	22	23	24	25	26	27	28	29	30	31	32	33	34	35	36	37	38	39	40	
T	176	13	114	264	439	3085	4997	8201	11284	12537	12658	12694	12726	12762	12829	12873	12911	15526	16744	19664	22074	23740	24781	25441	26289	28339	32304	36891	41974	44000	68489	99946	168772	
T	177	9	10	11	12	13	14	15	16	17	18	19	20	21	22	23	24	25	26	27	28	29	30	31	32	33	34	35	36	37	38	39	40	
T	177	10	85	207	357	2870	4553	7435	9511	10653	10741	10776	10800	10822	10853	10876	10907	13289	14001	15781	16601	17059	17365	17935	18598	20198	23647	24906	27150	28834	45688	53380	71085	
T	178	9	10	11	12	13	14	15	16	17	18	19	20	21	22	23	24	25	26	27	28	29	30	31	32	33	34	35	36	37	38	39	40	
T	178	8	89	184	391	2746	4453	7287	10530	12789	12886	12946	12970	12998	13037	13066	13113	15441	16330	18403	19556	20299	20720	21261	21985	23612	27415	29264	32116	34014	53397	65061	100071	
T	179	9	10	11	12	13	14	15	16	17	18	19	20	21	22	23	24	25	26	27	28	29	30	31	32	33	34	35	36	37	38	39	40	41	
T	179	22	119	258	379	2752	4295	7035	8551	9238	9333	9363	9386	9403	9440	9474	9508	11789	12395	13971	14590	15020	15275	15767	16403	17991	21263	22179	24182	25641	41292	47926	61647	61648	
T	180	9	10	11	12	13	14	15	16	17	18	19	20	21	22	23	24	25	26	27	28	29	30	31	32	33	34	35	36	37	38	39	40	41	
T	180	5	92	189	378	2963	4626	7574	9015	9854	9956	9991	10013	10038	10078	10101	10124	12478	13136	14778	15446	15880	16154	16678	17320	18911	22199	23253	25206	26769	42648	49017	61039	61041	
T	181	9	10	11	12	13	14	15	16	17	18	19	20	21	22	23	24	25	26	27	28	29	30	31	32	33	34	35	36	37	38	39	40	
T	181	14	103	258	335	2962	4598	7692	8926	9547	9628	9682	9695	9718	9758	9796	9825	12148	12875	14673	15311	15774	16073	16556	17188	18839	22133	23185	25083	26520	41739	47985	59321	
T	182	9	10	11	12	13	14	15	16	17	18	19	20	21	22	23	24	25	26	27	28	29	30	31	32	33	34	35	36	37	38	39	40	
T	182	11	133	251	360	2965	4815	8020	9332	9968	10043	10081	10098	10117	10150	10175	10203	12675	13537	15508	16186	16625	16889	17344	18063	19814	23147	24590	26558	28111	43706	50875	62969	
T	183	9	10	11	12	13	14	15	16	17	18	19	20	21	22	23	24	25	26	27	28	29	30	31	32	33	34	35	36	37	38	39	40	
T	183	14	147	302	439	4028	6109	10418	12234	13207	13313	13365	13407	13453	13512	13567	13614	17428	20558	25501	28047	29166	29940	30630	32818	36635	41570	52951	59109	63205	89607	128983	176511	
T	184	9	10	11	12	13	14	15	16	17	18	19	20	21	22	23	24	25	26	27	28	29	30	31	32	33	34	35	36	37	38	39	40	
T	184	25	159	307	461	3658	5807	9292	11667	12408	12506	12561	12601	12649	12710	12750	12786	16066	17811	21790	23497	24455	25036	25743	27399	31179	36060	45540	50981	53781	80942	124090	176955	
T	185	9	10	11	12	13	14	15	16	17	18	19	20	21	22	23	24	25	26	27	28	29	30	31	32	33	34	35	36	37	38	39	40	
T	185	22	138	315	413	3126	4937	8103	9760	10284	10344	10385	10401	10423	10465	10487	10513	12829	13606	15417	16082	16650	16909	17381	18022	19676	22996	24463	26595	28165	44002	51191	62592	
T	186	8	9	10	11	12	13	14	15	16	17	18	19	20	21	22	23	24	25	26	27	28	29	30	31	32	33	34	35	36	37	38	39	40	
T	186	2	40	149	310	359	2966	4568	7599	8794	9307	9355	9382	9400	9418	9441	9457	9480	11769	12472	14181	14719	15125	15324	15817	16382	18036	21294	22335	24175	25633	41101	47171	57853	
T	187	9	10	11	12	13	14	15	16	17	18	19	20	21	22	23	24	25	26	27	28	29	30	31	32	33	34	35	36	37	38	39	40	
T	187	25	131	282	381	2882	4498	7548	8935	9380	9448	9492	9515	9538	9573	9604	9628	11949	12688	14462	14970	15352	15551	16020	16632	18240	21472	22475	24244	25736	40922	46968	57690	
T	188	9	10	11	12	13	14	15	16	17	18	19	20	21	22	23	24	25	26	27	28	29	30	31	32	33	34	35	36	37	38	39	40	
T	188	33	139	281	361	2855	4511	7579	9119	9587	9641	9675	9696	9721	9752	9789	9810	12271	12964	14766	15326	15730	15956	16428	16997	18553	21686	22740	24580	26034	41258	47380	58587	
T	189	8	9	10	11	12	13	14	15	16	17	18	19	20	21	22	23	24	25	26	27	28	29	30	31	32	33	34	35	36	37	38	39	40	
T	189	17	67	205	379	447	3116	4813	8137	13191	14058	14104	14153	14172	14206	14241	14297	14330	16917	17835	19881	20771	21515	21782	22227	22856	24492	28892	30632	34066	35980	56423	69450	107467	
T	190	9	10	11	12	13	14	15	16	17	18	19	20	21	22	23	24	25	26	27	28	29	30	31	32	33	34	35	36	37	38	39	40	
T	190	31	157	326	368	2990	4716	8576	10541	10958	11024	11066	11095	11120	11158	11183	11207	13695	14577	16553	17082	17571	17755	18179	18790	20328	23804	25086	26963	28513	44223	51399	64417	
T	191	9	10	11	12	13	14	15	16	17	18	19	20	21	22	23	24	25	26	27	28	29	30	31	32	33	34	35	36	37	38	39	40	
T	191	40	148	308	391	3101	4911	9227	11827	12230	12288	12322	12351	12383	12418	12453	12477	15052	16053	18057	18655	19128	19313	19730	20333	21932	25752	27463	29458	31110	47423	56402	72301	
T	192	9	10	11	12	13	14	15	16	17	18	19	20	21	22	23	24	25	26	27	28	29	30	31	32	33	34	35	36	37	38	39	40	
T	192	33	149	320	358	2984	4809	8166	9785	10168	10232	10261	10276	10299	10323	10358	10379	12819	13609	15523	15991	16393	16607	17082	17727	19383	22770	23992	25753	27353	42601	48916	60275	
T	193	8	9	10	11	12	13	14	15	16	17	18	19	20	21	22	23	24	25	26	27	28	29	30	31	32	33	34	35	36	37	38	39	40	
T	193	4	60	197	349	402	3028	4740	7998	9487	9809	9850	9880	9902	9930	9957	9984	10008	12440	13263	15211	15701	16091	16282	16698	17273	18878	22252	23419	25140	26607	41489	47264	57104	
T	194	9	10	11	12	13	14	15	16	17	18	19	20	21	22	23	24	25	26	27	28	29	30	31	32	33	34	35	36	37	38	39	40	
T	194	34	172	341	420	3488	5633	9068	10823	11165	11218	11239	11274	11292	11322	11358	11378	14160	15158	17409	17917	18333	18526	19092	19805	21777	25502	27059	29119	30822	46636	54940	65078	
T	195	8	9	10	11	12	13	14	15	16	17	18	19	20	21	22	23	24	25	26	27	28	29	30	31	32	33	34	35	36	37	38	39	40	
T	195	10	79	218	367	399	3419	5645	9348	11083	11371	11426	11447	11477	11516	11542	11566	11594	14479	15472	17701	18200	18576	18751	19224	19818	21669	25317	26864	28795	30518	46035	53159	64151	
T	196	8	9	10	11	12	13	14	15	16	17	18	19	20	21	22	23	24	25	26	27	28	29	30	31	32	33	34	35	36	37	38	39	40	
T	196	5	106	293	463	499	4303	7721	11872	14590	14893	14955	15005	15040	15098	15151	15202	15249	19488	21163	26990	28553	29270	29480	30905	32324	37496	44520	51688	58135	62820	92307	136682	175048	
T	197	8	9	10	11	12	13	14	15	16	17	18	19	20	21	22	23	24	25	26	27	28	29	30	31	32	33	34	35	36	37	38	39	40	
T	197	8	76	274	458	528	3442	5515	9797	12053	12335	12404	12448	12496	12552	12611	12672	12718	16369	17794	21829	22588	23300	23483	23978	24619	27020	32692	37030	39664	44729	81942	133034	178939	
T	198	8	9	10	11	12	13	14	15	16	17	18	19	20	21	22	23	24	25	26	27	28	29	30	31	32	33	34	35	36	37	38	39	40	
T	198	1	68	270	511	521	3571	5722	10560	13788	14085	14145	14192	14226	14265	14327	14362	14402	17969	19257	22047	22749	23155	23362	23898	24514	26575	32907	35676	37973	41190	80843	132580	175449	
T	199	9	10	11	12	13	14	15	16	17	18	19	20	21	22	23	24	25	26	27	28	29	30	31	32	33	34	35	36	37	38	39	40	
T	199	78	206	395	403	3174	5044	8689	10908	11127	11164	11206	11225	11256	11279	11309	11326	14019	14908	17035	17453	17839	18020	18413	18963	20606	24351	25652	27287	28802	44190	50574	60584	
T	200	8	9	10	11	12	13	14	15	16	17	18	19	20	21	22	23	24	25	26	27	28	29	30	31	32	33	34	35	36	37	38	39	40	
T	200	14	111	222	340	345	3081	4930	8490	10025	10272	10302	10333	10351	10371	10391	10419	10441	13033	13862	15832	16209	16592	16744	17114	17632	19271	22769	23955	25525	27018	41225	46707	55124	
T	201	9	10	11	12	13	14	15	16	17	18	19	20	21	22	23	24	25	26	27	28	29	30	31	32	33	34	35	36	37	38	39	40	
T	201	59	194	375	390	3144	4996	8666	10230	10406	10459	10485	10502	10541	10564	10587	10603	13273	14126	16205	16545	16871	17013	17412	17964	19479	23005	24240	25802	27264	41360	47101	55441	
T	202	8	9	10	11	12	13	14	15	16	17	18	19	20	21	22	23	24	25	26	27	28	29	30	31	32	33	34	35	36	37	38	39	40	
T	202	15	101	228	419	434	3230	5135	8866	10614	10810	10861	10893	10911	10939	10961	10994	11006	13724	14622	16839	17205	17535	17680	18040	18607	20183	23780	24959	26569	28018	42373	48444	56446	
T	203	8	9	10	11	12	13	14	15	16	17	18	19	20	21	22	23	24	25	26	27	28	29	30	31	32	33	34	35	36	37	38	39	40	
T	203	25	118	251	399	413	3195	5179	9099	12397	12585	12622	12653	12667	12693	12715	12741	12763	15910	16866	19269	19636	19962	20120	20482	21033	22697	27196	28755	30279	31898	48711	59995	68846	
T	204	8	9	10	11	12	13	14	15	16	17	18	19	20	21	22	23	24	25	26	27	28	29	30	31	32	33	34	35	36	37	38	39	40	
T	204	11	89	239	383	385	3559	5801	10049	12159	12337	12381	12404	12431	12461	12491	12513	12541	15489	16419	18648	19011	19366	19504	19963	20476	22215	26248	27590	29155	30913	46311	53388	61477	
T	205	8	9	10	11	12	13	14	15	16	17	18	19	20	21	22	23	24	25	26	27	28	29	30	31	32	33	34	35	36	37	38	39	40	
T	205	53	204	373	521	526	4663	7974	13664	15924	16100	16130	16177	16233	16296	16336	16365	16402	20055	21561	24496	25026	25396	25574	26602	27280	30545	35420	38498	40134	46062	84287	116254	147799	
T	206	8	9	10	11	12	13	14	15	16	17	18	19	20	21	22	23	24	25	26	27	28	29	30	31	32	33	34	35	36	37	38	39	40	
T	206	23	119	259	410	425	3511	5633	9724	11587	11742	11766	11807	11829	11867	11891	11916	11937	14787	15768	18024	18336	18637	18778	19216	19769	21435	25071	26324	27819	29419	44031	49880	57076	
T	207	8	9	10	11	12	13	14	15	16	17	18	19	20	21	22	23	24	25	26	27	28	29	30	31	32	33	34	35	36	37	38	39	40	
T	207	68	168	318	390	406	3241	5164	10396	12505	12653	12672	12707	12741	12768	12793	12813	12835	16523	17564	20190	20521	20783	20938	21327	21884	23580	28552	29905	31453	32944	53484	59812	66986	
T	208	8	9	10	11	12	13	14	15	16	17	18	19	20	21	22	23	24	25	26	27	28	29	30	31	32	33	34	35	36	37	38	39	40	
T	208	52	189	307	387	400	3345	5356	9684	11894	12034	12053	12090	12114	12144	12156	12176	12199	15130	16129	18356	18651	18927	19081	19488	19996	21583	25521	26832	28300	29844	45234	51489	58733	
T	209	8	9	10	11	12	13	14	15	16	17	18	19	20	21	22	23	24	25	26	27	28	29	30	31	32	33	34	35	36	37	38	39	40	
T	209	48	177	348	525	533	3733	5750	11471	14989	15128	15172	15219	15261	15314	15354	15394	15470	19509	20825	25409	25841	26276	26477	26962	28130	30083	38681	42405	44162	46236	104672	141482	172490	
T	210	8	9	10	11	12	13	14	15	16	17	18	19	20	21	22	23	24	25	26	27	28	29	30	31	32	33	34	35	36	37	38	39	40	
T	210	45	170	354	512	541	3591	5790	11287	14736	14858	14905	14947	14975	15037	15084	15154	15201	19153	20515	24874	25317	25735	25885	26353	26872	28862	36917	40302	42113	44326	103509	137302	167155	
T	211	8	9	10	11	12	13	14	15	16	17	18	19	20	21	22	23	24	25	26	27	28	29	30	31	32	33	34	35	36	37	38	39	40	
T	211	45	181	302	404	418	3338	5408	9945	13223	13349	13375	13407	13429	13463	13484	13505	13526	16692	17782	20519	20795	21082	21209	21576	22085	23685	28207	29814	31165	32755	49357	58085	65186	
T	212	8	9	10	11	12	13	14	15	16	17	18	19	20	21	22	23	24	25	26	27	28	29	30	31	32	33	34	35	36	37	38	39	40	
T	212	29	166	295	434	439	3327	5492	10641	14192	14318	14341	14371	14401	14429	14450	14488	14514	18178	19251	22358	22635	22936	23059	23421	23924	25568	30714	32414	33719	35216	53627	62811	69857	
T	213	8	9	10	11	12	13	14	15	16	17	18	19	20	21	22	23	24	25	26	27	28	29	30	31	32	33	34	35	36	37	38	39	40	
T	213	53	179	322	427	443	3383	5519	10800	14612	14732	14757	14792	14819	14850	14878	14911	14927	18765	19968	23395	23665	23915	24045	24404	24907	26613	31906	33707	35041	36530	55178	64955	71524	
T	214	8	9	10	11	12	13	14	15	16	17	18	19	20	21	22	23	24	25	26	27	28	29	30	31	32	33	34	35	36	37	38	39	40	
T	214	48	167	325	467	510	3592	5754	11379	17880	18003	18035	18074	18102	18145	18171	18215	18256	22134	23689	27857	28237	28541	28675	29052	29546	31108	37446	40914	42209	44113	67768	85301	103745	
T	215	8	9	10	11	12	13	14	15	16	17	18	19	20	21	22	23	24	25	26	27	28	29	30	31	32	33	34	35	36	37	38	39	40	
T	215	68	226	349	431	448	3552	5775	10245	12297	12403	12425	12452	12476	12508	12532	12564	12588	15955	16990	19679	19961	20183	20306	20683	21164	22732	26878	28295	29598	31088	46306	52165	57213	
T	216	8	9	10	11	12	13	14	15	16	17	18	19	20	21	22	23	24	25	26	27	28	29	30	31	32	33	34	35	36	37	38	39	40	
T	216	91	244	388	447	464	3611	6058	11373	15060	15163	15190	15221	15248	15277	15310	15349	15376	19184	20285	23592	23835	24099	24238	24648	25169	26859	31834	33543	34830	36535	54655	66204	71534	
T	217	8	9	10	11	12	13	14	15	16	17	18	19	20	21	22	23	24	25	26	27	28	29	30	31	32	33	34	35	36	37	38	39	40	
T	217	39	159	296	419	426	3402	5664	10167	11952	12047	12081	12116	12144	12174	12192	12210	12234	15295	16348	18766	19003	19210	19355	19700	20196	21778	25624	26802	28047	29364	42976	48619	53330	
T	218	8	9	10	11	12	13	14	15	16	17	18	19	20	21	22	23	24	25	26	27	28	29	30	31	32	33	34	35	36	37	38	39	40	
T	218	72	195	322	380	409	3438	5788	10295	12047	12141	12171	12195	12217	12247	12268	12302	12331	15340	16283	18734	18928	19143	19252	19627	20134	21729	25478	26610	27796	29256	42317	47976	52327	
T	219	8	9	10	11	12	13	14	15	16	17	18	19	20	21	22	23	24	25	26	27	28	29	30	31	32	33	34	35	36	37	38	39	40	
T	219	96	239	386	427	451	3970	6680	11760	13685	13777	13802	13833	13854	13894	13919	13951	13976	17605	18851	22045	22330	22559	22692	23031	23523	25097	29111	30268	31460	32947	46069	51763	55939	
T	220	8	9	10	11	12	13	14	15	16	17	18	19	20	21	22	23	24	25	26	27	28	29	30	31	32	33	34	35	36	37	38	39	40	
T	220	75	207	349	428	456	3675	6224	10947	12690	12781	12816	12846	12881	12909	12926	12948	12967	16125	17196	19814	20025	20235	20345	20701	21142	22738	26510	27610	28757	30156	42846	48424	52499	
T	221	8	9	10	11	12	13	14	15	16	17	18	19	20	21	22	23	24	25	26	27	28	29	30	31	32	33	34	35	36	37	38	39	40	
T	221	135	270	405	426	455	4255	7187	11794	13530	13610	13625	13648	13680	13718	13747	13775	13798	17224	18316	21136	21355	21575	21696	22147	22618	24515	28699	29946	31530	32952	46381	52424	56192	
T	222	8	9	10	11	12	13	14	15	16	17	18	19	20	21	22	23	24	25	26	27	28	29	30	31	32	33	34	35	36	37	38	39	40	
T	222	176	361	526	568	615	6891	11907	16921	18810	18902	18950	19008	19049	19136	19190	19243	19294	23739	25038	28115	28370	28635	28824	31618	32235	37145	46758	48804	57615	60623	121278	162564	166100	
T	223	8	9	10	11	12	13	14	15	16	17	18	19	20	21	22	23	24	25	26	27	28	29	30	31	32	33	34	35	36	37	38	39	40	
T	223	135	306	423	448	479	4117	7045	11880	13868	13939	13953	13982	14009	14043	14069	14092	14121	17675	18808	21827	22059	22261	22366	22789	23280	25176	29251	30571	31918	33293	46720	53037	56075	
T	224	8	9	10	11	12	13	14	15	16	17	18	19	20	21	22	23	24	25	26	27	28	29	30	31	32	33	34	35	36	37	38	39	40	
T	224	130	311	445	474	499	3797	6263	11028	12954	13048	13067	13092	13125	13159	13190	13220	13236	16710	17772	20636	20830	21041	21162	21498	21939	23469	27552	28717	29799	31084	43531	48857	51808	
T	225	8	9	10	11	12	13	14	15	16	17	18	19	20	21	22	23	24	25	26	27	28	29	30	31	32	33	34	35	36	37	38	39	40	
T	225	108	276	414	425	442	3891	6393	11472	13358	13417	13434	13461	13489	13524	13543	13566	13583	17221	18367	21398	21593	21787	21898	22232	22701	24529	28716	29839	30837	32217	45572	50906	53797	
T	226	8	9	10	11	12	13	14	15	16	17	18	19	20	21	22	23	24	25	26	27	28	29	30	31	32	33	34	35	36	37	38	39	40	
T	226	137	291	404	426	465	5624	10469	16070	18159	18250	18282	18321	18345	18394	18431	18469	18508	24964	26726	31527	31688	31916	32056	32490	32971	38671	43159	44664	45758	47224	78118	85747	88483	
T	227	8	9	10	11	12	13	14	15	16	17	18	19	20	21	22	23	24	25	26	27	28	29	30	31	32	33	34	35	36	37	38	39	40	
T	227	151	341	455	461	490	3952	7010	12051	14412	14493	14514	14535	14568	14601	14646	14675	14701	18546	19763	23088	23321	23518	23635	24033	24496	26399	30757	32041	33076	34858	48345	54369	56777	
T	228	8	9	10	11	12	13	14	15	16	17	18	19	20	21	22	23	24	25	26	27	28	29	30	31	32	33	34	35	36	37	38	39	40	
T	228	145	318	445	451	480	3844	6516	11731	13574	13651	13670	13695	13723	13754	13781	13819	13837	17372	18487	21337	21523	21697	21805	22157	22599	24108	28209	29213	30247	31563	44090	49233	51525	
T	229	8	9	10	11	12	13	14	15	16	17	18	19	20	21	22	23	24	25	26	27	28	29	30	31	32	33	34	35	36	37	38	39	40	
T	229	72	243	391	497	516	3965	6477	11641	13561	13650	13683	13711	13738	13757	13795	13823	13847	17332	18453	21291	21483	21659	21772	22111	22558	24207	28492	29595	30576	31971	44905	50177	52322	
T	230	8	9	10	11	12	13	14	15	16	17	18	19	20	21	22	23	24	25	26	27	28	29	30	31	32	33	34	35	36	37	38	39	40	
T	230	123	293	404	414	443	4657	7498	12772	14511	14584	14607	14631	14664	14687	14712	14736	14752	18585	19667	22649	22827	23058	23203	23699	24518	26411	30971	32028	33210	34789	48826	54484	56481	
T	231	8	9	10	11	12	13	14	15	16	17	18	19	20	21	22	23	24	25	26	27	28	29	30	31	32	33	34	35	36	37	38	39	40	
T	231	259	473	583	585	643	8543	13631	19453	21387	21477	21531	21581	21646	21716	21785	21829	21865	28297	29863	35617	35963	36885	37514	40345	47703	56074	68929	71405	79591	89148	140443	166899	168776	
T	232	8	9	10	11	12	13	14	15	16	17	18	19	20	21	22	23	24	25	26	27	28	29	30	31	32	33	34	35	36	37	38	39	40	
T	232	202	388	531	571	636	6720	10855	17877	19879	19976	20063	20117	20185	20239	20303	20365	20408	26630	28386	33804	34013	34244	34423	36269	36843	44508	54307	56064	61682	73050	144318	171593	173384	
T	233	8	9	10	11	12	13	14	15	16	17	18	19	20	21	22	23	24	25	26	27	28	29	30	31	32	33	34	35	36	37	38	39	40	
T	233	191	457	558	585	640	5368	8436	15278	17474	17575	17626	17692	17746	17807	17875	17922	17984	23482	25100	29811	30025	30246	30430	31350	31844	38136	45016	46570	47697	62836	140662	167901	169590	
T	234	8	9	10	11	12	13	14	15	16	17	18	19	20	21	22	23	24	25	26	27	28	29	30	31	32	33	34	35	36	37	38	39	40	
T	234	135	330	422	438	482	4004	6876	12795	14628	14706	14719	14751	14789	14812	14839	14869	14894	18641	19821	22748	22900	23078	23167	23525	23956	25660	30313	31228	32136	33912	48084	53239	54741	
T	235	8	9	10	11	12	13	14	15	16	17	18	19	20	21	22	23	24	25	26	27	28	29	30	31	32	33	34	35	36	37	38	39	40	
T	235	126	299	404	420	448	3821	6506	12164	13942	14022	14042	14057	14097	14136	14171	14200	14217	17653	18805	21804	21967	22125	22220	22527	22942	24403	28626	29506	30349	31661	44010	48517	49870	
T	236	8	9	10	11	12	13	14	15	16	17	18	19	20	21	22	23	24	25	26	27	28	29	30	31	32	33	34	35	36	37	38	39	40	
T	236	138	298	399	420	449	4032	6767	12600	14494	14575	14596	14627	14657	14682	14712	14734	14761	18414	19518	22414	22583	22723	22841	23156	23569	25012	29323	30149	30961	32238	44498	48825	50136	
T	237	8	9	10	11	12	13	14	15	16	17	18	19	20	21	22	23	24	25	26	27	28	29	30	31	32	33	34	35	36	37	38	39	40	
T	237	134	317	423	454	496	4082	6813	12377	14173	14250	14276	14298	14327	14361	14393	14411	14429	18036	19188	22157	22327	22493	22612	22934	23344	24850	29000	29815	30635	31854	44245	48555	49753	
T	238	8	9	10	11	12	13	14	15	16	17	18	19	20	21	22	23	24	25	26	27	28	29	30	31	32	33	34	35	36	37	38	39	40	
T	238	137	297	410	436	472	3983	6776	12396	14205	14287	14305	14339	14367	14392	14431	14461	14484	18134	19237	22105	22267	22414	22498	22828	23227	24719	29039	29847	30651	31843	43814	48084	49174	
T	239	8	9	10	11	12	13	14	15	16	17	18	19	20	21	22	23	24	25	26	27	28	29	30	31	32	33	34	35	36	37	38	39	40	
T	239	132	330	411	417	453	3961	6634	12475	14258	14333	14348	14381	14406	14438	14478	14503	14530	18084	19164	22105	22283	22425	22533	22839	23227	24657	28804	29596	30357	31549	43497	47522	48516	
T	240	8	9	10	12	13	14	15	16	17	18	19	20	21	22	23	24	25	26	27	28	29	30	31	32	33	34	35	36	37	38	39	40	
T	240	151	306	400	446	4175	7234	13345	15646	15713	15725	15747	15780	15814	15850	15877	15901	19726	20869	23827	24020	24172	24273	24603	24981	26340	30597	31338	32065	33244	44795	48329	49188	
T	241	8	9	10	12	13	14	15	16	17	18	19	20	21	22	23	24	25	26	27	28	29	30	31	32	33	34	35	36	37	38	39	40	
T	241	189	360	475	520	4252	7219	13786	15476	15545	15568	15604	15636	15666	15694	15723	15745	20007	21385	25070	25279	25426	25535	25833	26215	27702	32656	33604	34376	35516	48782	52353	53103	
T	242	8	9	10	12	13	14	15	16	17	18	19	20	21	22	23	24	25	26	27	28	29	30	31	32	33	34	35	36	37	38	39	40	
T	242	266	471	586	665	6142	9892	23303	25142	25216	25266	25347	25450	25516	25582	25647	25700	37042	40166	49387	49547	49758	49898	50237	50682	52319	73897	76033	76925	78267	151532	159845	160547	
T	243	8	9	10	12	13	14	15	16	17	18	19	20	21	22	23	24	25	26	27	28	29	30	31	32	33	34	35	36	37	38	39	40	
T	243	185	354	467	511	4465	7677	14063	15815	15895	15915	15933	15972	16006	16050	16076	16094	20111	21407	24646	24819	24941	25025	25305	25685	27045	31857	32542	33285	34489	48267	51783	52430	
T	244	8	9	10	12	13	14	15	16	17	18	19	20	21	22	23	24	25	26	27	28	29	30	31	32	33	34	35	36	37	38	39	40	
T	244	168	363	450	503	4069	6941	13792	15487	15550	15572	15603	15633	15663	15701	15733	15758	19773	20941	23929	24094	24223	24327	24620	24981	26398	31267	31942	32683	33810	46820	50205	50820	
T	245	8	9	10	12	13	14	15	16	17	18	19	20	21	22	23	24	25	26	27	28	29	30	31	32	33	34	35	36	37	38	39	40	
T	245	169	472	584	628	4563	7584	23385	25103	25181	25218	25266	25350	25397	25482	25530	25550	33809	35868	42024	42256	42381	42485	42809	43182	44724	62494	63212	63968	65845	127251	130797	131373	
T	246	8	9	10	12	13	14	15	16	17	18	19	20	21	22	23	24	25	26	27	28	29	30	31	32	33	34	35	36	37	38	39	40	
T	246	186	516	638	694	4408	7388	24268	26747	26830	26871	26911	27008	27097	27195	27255	27284	36456	38908	48120	48364	48508	48630	49001	49401	50936	73961	75396	76171	77827	159416	164982	165516	
T	247	8	9	10	11	12	13	14	15	16	17	18	19	20	21	22	23	24	25	26	27	28	29	30	31	32	33	34	35	36	37	38	39	40	
T	247	192	398	498	501	538	4193	6975	14500	16228	16322	16340	16360	16397	16433	16473	16502	16519	20738	21863	24852	25020	25139	25245	25507	25875	27298	32250	32837	33563	34688	48169	51319	51824	
T	248	8	9	10	12	13	14	15	16	17	18	19	20	21	22	23	24	25	26	27	28	29	30	31	32	33	34	35	36	37	38	39	40	
T	248	179	355	442	493	3982	6928	13166	14772	14835	14857	14887	14930	14959	14994	15014	15029	18726	19825	22576	22728	22856	22938	23220	23556	24930	29151	29733	30461	31555	43306	46308	46766	
T	249	8	9	10	12	13	14	15	16	17	18	19	20	21	22	23	24	25	26	27	28	29	30	31	32	33	34	35	36	37	38	39	40	
T	249	161	366	454	495	4153	7104	13298	14831	14911	14931	14954	15004	15026	15064	15106	15120	18863	19924	22637	22785	22937	23023	23273	23620	24998	29088	29621	30313	31351	42893	45618	46017	
T	250	8	9	10	11	12	13	14	15	16	17	18	19	20	21	22	23	24	25	26	27	28	29	30	31	32	33	34	35	36	37	38	39	40	
T	250	149	336	438	478	521	3827	7691	15594	19409	19629	19655	19692	19729	19756	19788	19813	19842	23197	24378	27004	27178	27258	27304	27402	27508	28072	30693	31161	31340	31717	35992	36956	37101	
T	251	8	9	10	11	12	13	14	15	16	17	18	19	20	21	22	23	24	25	26	27	28	29	30	31	32	33	34	35	36	37	38	39	
T	251	194	401	534	557	602	664	740	776	828	883	924	953	1003	1034	1075	1109	1128	1144	1183	1215	1241	1256	1275	1292	1313	1346	1361	1402	1413	1482	1565	1566	
T	252	8	9	10	11	12	13	14	15	16	17	18	19	20	21	22	23	24	25	26	27	28	29	30	31	32	33	34	35	36	37	38	
T	252	280	514	586	587	646	731	818	863	895	937	982	1031	1093	1139	1209	1240	1273	1326	1373	1419	1451	1480	1516	1548	1603	1640	1662	1705	1726	1820	1921	
T	253	8	9	10	12	13	14	15	16	17	18	19	20	21	22	23	24	25	26	27	28	29	30	31	32	33	34	35	36	37	38	
T	253	212	430	522	559	624	709	744	767	804	832	846	887	914	942	966	977	995	1014	1053	1079	1092	1113	1128	1150	1189	1195	1250	1269	1344	1410	
T	254	8	9	10	11	12	13	14	15	16	17	18	19	20	21	22	23	24	25	26	27	28	29	30	31	32	33	34	35	36	37	38	
T	254	164	368	460	477	526	583	676	708	741	782	809	822	859	889	922	953	971	998	1024	1064	1084	1102	1125	1138	1154	1179	1195	1234	1243	1315	1393	
T	255	8	9	10	11	12	13	14	15	16	17	18	19	20	21	22	23	24	25	26	27	28	29	30	31	32	33	34	35	36	37	38	
T	255	166	400	507	534	570	637	742	768	799	835	859	891	939	962	996	1023	1052	1069	1084	1122	1144	1161	1181	1200	1221	1255	1271	1310	1320	1399	1466	
T	256	8	9	10	12	13	14	15	16	17	18	19	20	21	22	23	24	25	26	27	28	29	30	31	32	33	34	35	36	37	38	
T	256	225	447	538	582	660	756	794	818	853	879	891	943	978	1016	1048	1072	1094	1122	1155	1179	1201	1217	1236	1258	1288	1299	1339	1346	1431	1488	
T	257	8	9	10	12	13	14	15	16	17	18	19	20	21	22	23	24	25	26	27	28	29	30	31	32	33	34	35	36	37	38	
T	257	220	433	498	560	637	723	764	788	818	840	878	921	951	993	1017	1042	1065	1098	1139	1162	1184	1213	1237	1264	1303	1317	1362	1372	1449	1511	
T	258	8	9	10	11	12	13	14	15	16	17	18	19	20	21	22	23	24	25	26	27	28	29	30	31	32	33	34	35	36	37	38	
T	258	375	631	755	777	874	959	1075	1151	1228	1340	1415	1489	1569	1609	1684	1731	1771	1816	1903	1989	2055	2069	2094	2191	2240	2267	2298	2340	2363	2429	2551	
T	259	8	9	10	11	12	13	14	15	16	17	18	19	20	21	22	23	24	25	26	27	28	29	30	31	32	33	34	35	36	37	38	
T	259	277	517	597	619	684	764	883	936	989	1057	1103	1158	1235	1271	1343	1384	1425	1461	1512	1578	1630	1648	1671	1735	1777	1809	1827	1851	1873	1936	2034	
T	260	8	9	10	11	12	13	14	15	16	17	18	19	20	21	22	23	24	25	26	27	28	29	30	31	32	33	34	35	36	37	38	
T	260	207	440	520	523	570	650	736	771	801	830	853	878	924	952	992	1017	1032	1052	1080	1114	1133	1149	1169	1184	1203	1228	1237	1277	1282	1336	1403	
T	261	8	9	10	11	12	13	14	15	16	17	18	19	20	21	22	23	24	25	26	27	28	29	30	31	32	33	34	35	36	37	38	
T	261	198	450	533	537	595	681	779	816	840	864	884	915	958	987	1032	1067	1094	1119	1145	1177	1194	1206	1230	1250	1266	1284	1289	1316	1320	1393	1445	
T	262	8	9	10	11	12	13	14	15	16	17	18	19	20	21	22	23	24	25	26	27	28	29	30	31	32	33	34	35	36	37	38	39	
T	262	188	468	606	626	669	771	889	932	963	988	1019	1046	1104	1132	1170	1199	1215	1246	1276	1309	1344	1363	1389	1400	1424	1459	1470	1495	1500	1556	1608	1609	
T	263	8	9	10	11	12	13	14	15	16	17	18	19	20	21	22	23	24	25	26	27	28	29	30	31	32	33	34	35	36	37	38	
T	263	202	493	580	589	642	713	822	850	888	928	948	974	1034	1053	1110	1132	1149	1178	1210	1234	1264	1277	1306	1327	1342	1376	1389	1429	1433	1494	1549	
T	264	8	9	10	12	13	14	15	16	17	18	19	20	21	22	23	24	25	26	27	28	29	30	31	32	33	34	35	36	37	38	
T	264	224	465	531	593	653	761	802	821	852	872	904	942	968	1011	1042	1060	1088	1107	1129	1163	1175	1201	1219	1232	1259	1266	1300	1303	1371	1425	
T	265	8	9	10	12	13	14	15	16	17	18	19	20	21	22	23	24	25	26	27	28	29	30	31	32	33	34	35	36	37	38	
T	265	234	471	537	602	687	782	817	831	858	887	915	971	992	1040	1065	1087	1109	1135	1163	1192	1203	1216	1229	1246	1270	1283	1311	1313	1380	1434	
T	266	8	9	10	12	13	14	15	16	17	18	19	20	21	22	23	24	25	26	27	28	29	30	31	32	33	34	35	36	37	38	
T	266	405	699	755	860	967	1102	1144	1211	1317	1394	1460	1575	1599	1680	1730	1770	1843	1901	1962	2018	2038	2087	2152	2193	2224	2264	2299	2327	2410	2511	
T	267	8	9	10	12	13	14	15	16	17	18	19	20	21	22	23	24	25	26	27	28	29	30	31	32	33	34	35	36	37	38	
T	267	296	571	633	710	801	923	955	998	1054	1076	1112	1169	1209	1262	1306	1330	1350	1414	1433	1479	1497	1526	1570	1589	1613	1641	1665	1673	1740	1799	
T	268	8	9	10	12	13	14	15	16	17	18	19	20	21	22	23	24	25	26	27	28	29	30	31	32	33	34	35	36	37	38	
T	268	208	502	561	629	698	810	835	857	884	909	939	984	1008	1041	1068	1085	1113	1140	1159	1182	1195	1217	1234	1248	1267	1280	1307	1313	1387	1438	
T	269	8	9	10	12	13	14	15	16	17	18	19	20	21	22	23	24	25	26	27	28	29	30	31	32	33	34	35	36	37	38	
T	269	221	510	586	643	744	846	866	883	909	932	961	1019	1039	1075	1092	1109	1128	1163	1182	1212	1223	1245	1266	1281	1309	1320	1354	1360	1428	1474	
T	270	8	9	10	12	13	14	15	16	17	18	19	20	21	22	23	24	25	26	27	28	29	30	31	32	33	34	35	36	37	38	
T	270	349	611	671	813	958	1123	1177	1200	1277	1334	1413	1551	1581	1670	1717	1784	1818	1911	1941	2014	2050	2074	2205	2233	2263	2305	2331	2348	2424	2537	
T	271	8	9	10	11	12	13	14	15	16	17	18	19	20	21	22	23	24	25	26	27	28	29	30	31	32	33	34	35	36	37	38	
T	271	237	555	620	622	674	766	885	914	945	987	1011	1041	1099	1129	1173	1195	1217	1241	1279	1295	1324	1341	1358	1382	1407	1429	1440	1464	1469	1517	1568	
T	272	8	9	10	12	13	14	15	16	17	18	19	20	21	22	23	24	25	26	27	28	29	30	31	32	33	34	35	36	37	38	
T	272	410	752	815	952	1069	1273	1318	1363	1437	1491	1591	1739	1780	1854	1903	1981	2011	2110	2146	2211	2226	2246	2322	2372	2400	2421	2464	2472	2527	2587	
T	273	8	9	10	11	12	13	14	15	16	17	18	19	20	21	22	23	24	25	26	27	28	29	30	31	32	33	34	35	36	37	38	
T	273	372	727	783	794	912	1062	1248	1302	1340	1392	1460	1518	1690	1751	1838	1892	1952	1980	2097	2154	2211	2231	2276	2367	2412	2437	2456	2491	2496	2565	2622	
T	274	8	9	10	12	13	14	15	16	17	18	19	20	21	22	23	24	25	26	27	28	29	30	31	32	33	34	35	36	37	38	
T	274	234	555	609	670	763	876	898	912	941	964	984	1052	1085	1131	1159	1177	1197	1227	1242	1278	1290	1313	1345	1362	1386	1400	1430	1433	1486	1532	
T	275	8	9	10	11	12	13	14	15	16	17	18	19	20	21	22	23	24	25	26	27	28	29	30	31	32	33	34	35	36	37	38	39	
T	275	152	413	520	537	585	656	746	773	797	822	856	871	930	955	994	1013	1033	1056	1074	1091	1117	1128	1140	1158	1176	1194	1203	1223	1229	1287	1328	1329	
T	276	8	9	10	11	12	13	14	15	16	17	18	19	20	21	22	23	24	25	26	27	28	29	30	31	32	33	34	35	36	37	38	
T	276	211	515	584	586	637	708	806	847	864	894	912	936	982	1007	1054	1069	1087	1106	1131	1153	1183	1193	1209	1232	1246	1263	1272	1301	1306	1356	1402	
T	277	8	9	10	12	13	14	15	16	17	18	19	20	21	22	23	24	25	26	27	28	29	30	31	32	33	34	35	36	37	38	
T	277	192	523	579	637	726	840	876	890	929	947	964	1012	1040	1079	1108	1121	1141	1162	1176	1200	1205	1223	1242	1255	1277	1285	1301	1303	1344	1385	
T	278	8	9	10	12	13	14	15	16	17	18	19	20	21	22	23	24	25	26	27	28	29	30	31	32	33	34	35	36	37	38	
T	278	208	501	549	606	691	781	812	827	856	875	888	929	956	1004	1032	1045	1072	1096	1109	1137	1141	1155	1176	1195	1217	1228	1258	1262	1306	1343	
T	279	8	9	10	12	13	14	15	16	17	18	19	20	21	22	23	24	25	26	27	28	29	30	31	32	33	34	35	36	37	38	
T	279	226	514	558	614	691	814	844	857	885	902	927	966	988	1031	1050	1066	1092	1121	1140	1167	1176	1192	1209	1223	1249	1262	1298	1299	1340	1377	
T	280	8	9	10	12	13	14	15	16	17	18	19	20	21	22	23	24	25	26	27	28	29	30	31	32	33	34	35	36	37	38	
T	280	232	534	586	645	727	838	869	886	914	935	955	1013	1036	1075	1097	1109	1136	1161	1176	1210	1223	1243	1264	1275	1297	1302	1337	1341	1371	1399	
T	281	8	9	10	12	13	14	15	16	17	18	19	20	21	22	23	24	25	26	27	28	29	30	31	32	33	34	35	37	38	
T	281	216	501	547	614	696	810	842	855	876	894	914	967	988	1039	1056	1076	1106	1133	1155	1179	1186	1205	1224	1238	1261	1268	1294	1335	1360	
T	282	8	9	10	12	13	14	15	16	17	18	19	20	21	22	23	24	25	26	27	28	29	30	31	32	33	34	35	36	37	38	
T	282	599	907	941	1069	1231	1349	1379	1441	1536	1603	1665	1764	1786	1860	1894	1916	1987	2013	2038	2072	2080	2126	2145	2155	2185	2202	2230	2236	2278	2314	
T	283	8	9	10	12	13	14	15	16	17	18	19	20	21	22	23	24	25	26	27	28	29	30	31	32	33	34	35	36	37	38	
T	283	249	521	576	656	754	870	895	912	947	969	992	1055	1079	1111	1139	1158	1192	1211	1233	1259	1268	1286	1306	1315	1333	1343	1362	1365	1393	1429	
T	284	8	9	10	11	12	13	14	15	16	17	18	19	20	21	22	23	24	25	26	27	28	29	30	31	32	33	34	35	36	37	38	
T	284	250	558	625	634	708	793	923	949	966	996	1013	1033	1083	1106	1156	1188	1206	1234	1247	1253	1283	1287	1304	1325	1336	1355	1363	1389	1392	1433	1457	
T	285	8	9	10	11	12	13	14	15	16	17	18	19	20	21	22	23	24	25	26	27	28	29	30	31	32	33	34	35	36	37	38	
T	285	313	824	881	883	1012	1142	1363	1399	1445	1487	1558	1608	1719	1781	1828	1879	1918	1957	2031	2046	2079	2088	2128	2210	2225	2244	2264	2287	2289	2323	2350	
T	286	8	9	10	11	12	13	14	15	16	17	18	19	20	21	22	23	24	25	26	27	28	29	30	31	32	33	34	35	36	37	38	
T	286	231	566	616	620	684	764	880	915	921	956	974	997	1053	1071	1115	1144	1167	1199	1224	1237	1265	1273	1288	1314	1322	1341	1349	1375	1378	1417	1437	
T	287	8	9	10	12	13	14	15	16	17	18	19	20	21	22	23	24	25	26	27	28	29	30	31	32	33	34	35	37	38	
T	287	202	542	575	636	739	857	885	895	927	941	959	1002	1025	1069	1089	1097	1121	1144	1153	1178	1180	1198	1224	1233	1244	1253	1273	1303	1327	
T	288	8	9	10	12	13	14	15	16	17	18	19	20	21	22	23	24	25	26	27	28	29	30	31	32	33	34	35	36	37	38	
T	288	226	547	593	648	718	836	856	870	893	910	937	980	1004	1048	1065	1076	1097	1121	1127	1158	1164	1175	1194	1203	1226	1237	1261	1262	1287	1305	
T	289	8	9	10	12	13	14	15	16	17	18	19	20	21	22	23	24	25	26	27	28	29	30	31	32	33	34	35	36	37	38	
T	289	234	524	558	613	693	821	841	848	869	889	910	958	984	1021	1041	1052	1084	1102	1111	1135	1141	1159	1184	1196	1216	1224	1241	1244	1277	1308	
T	290	8	9	10	12	13	14	15	16	17	18	19	20	21	22	23	24	25	26	27	28	29	30	31	32	33	34	35	36	37	38	
T	290	264	571	608	666	752	878	899	909	932	951	974	1022	1044	1078	1098	1109	1131	1149	1160	1185	1188	1204	1225	1233	1248	1252	1277	1278	1311	1330	
T	291	8	9	10	12	13	14	15	16	17	18	19	20	21	22	23	24	25	26	27	28	29	30	31	32	33	34	35	36	37	38	
T	291	248	547	585	656	746	856	877	896	921	940	954	1006	1023	1067	1089	1102	1128	1142	1151	1191	1196	1217	1243	1250	1263	1269	1304	1307	1338	1352	
T	292	8	9	10	12	13	14	15	16	17	18	19	20	21	22	23	24	25	26	27	28	29	30	31	32	33	34	35	37	38	
T	292	262	554	585	653	750	870	896	903	927	946	981	1044	1065	1106	1133	1153	1175	1198	1210	1233	1237	1259	1278	1286	1298	1311	1329	1361	1386	
T	293	8	9	10	12	13	14	15	16	17	18	19	20	21	22	23	24	25	26	27	28	29	30	31	32	33	34	35	36	37	38	
T	293	283	600	635	697	801	941	969	976	998	1018	1040	1093	1115	1159	1172	1186	1210	1236	1242	1267	1272	1287	1310	1321	1335	1343	1354	1359	1386	1406	
T	294	8	9	10	12	13	14	15	16	17	18	19	20	21	22	23	24	25	26	27	28	29	30	31	32	33	34	35	36	37	38	
T	294	316	642	669	771	890	1021	1044	1056	1085	1097	1121	1169	1196	1236	1260	1281	1304	1320	1329	1360	1362	1379	1399	1411	1426	1436	1446	1447	1469	1492	
T	295	8	9	10	12	13	14	15	16	17	18	19	20	21	22	23	24	25	26	27	28	29	30	31	32	33	34	35	36	37	38	
T	295	517	871	900	1070	1370	1549	1578	1598	1640	1688	1766	1944	1979	2032	2054	2111	2145	2215	2229	2272	2280	2300	2353	2359	2377	2387	2410	2413	2445	2465	
T	296	8	9	10	12	13	14	15	16	17	18	19	20	21	22	23	24	25	26	27	28	29	30	31	32	33	34	35	36	37	38	
T	296	402	848	874	1027	1219	1484	1503	1537	1590	1638	1693	1874	1918	2008	2043	2081	2116	2192	2202	2273	2278	2300	2345	2350	2376	2395	2415	2419	2447	2466	
T	297	8	9	10	12	13	14	15	16	17	18	19	20	21	22	23	24	25	26	27	28	29	30	31	32	33	34	35	36	37	38	
T	297	245	598	629	680	782	896	920	931	957	970	986	1064	1086	1132	1151	1170	1199	1219	1224	1245	1248	1264	1287	1296	1308	1314	1338	1339	1369	1385	
T	298	8	9	10	12	13	14	15	16	17	18	19	20	21	22	23	24	25	26	27	28	29	30	31	32	33	34	35	37	38	
T	298	184	482	511	553	626	723	741	744	764	773	792	831	854	886	903	911	928	939	944	971	973	988	1011	1013	1023	1029	1047	1069	1087	
G	0	13	16	17	18	19	20	22	24	25	28	30	31	32	33	34	35	36	37	38	39	
G	0	416	422	16198	16200	25367	25368	25510	25972	26002	26091	59385	62294	63260	160090	193038	209836	210844	211013	211062	211858	
G	1	13	15	16	17	18	19	20	22	24	25	28	30	31	32	33	34	35	36	37	38	39	
G	1	161	162	170	5626	5629	6951	6953	6985	7016	7035	7066	11131	12883	13657	37924	59303	73545	75209	75508	75553	76337	
G	2	12	15	16	17	18	19	20	22	24	28	30	31	32	33	34	35	36	37	38	39	
G	2	195	198	211	5529	5531	6545	6546	6580	6638	6663	10199	12003	13023	36778	60076	76537	78788	79176	79217	79915	
G	3	12	13	15	16	17	18	19	21	22	24	25	28	30	31	32	33	34	35	36	37	38	39	
G	3	23	128	131	143	5254	5256	6288	6289	6315	6360	6373	6394	9300	11104	12210	33930	54895	69357	71439	71831	71874	72592	
G	4	12	13	15	16	17	18	19	22	24	25	28	30	31	32	33	34	35	36	37	38	39	
G	4	132	135	139	149	5213	5214	6237	6263	6321	6322	6341	9348	11262	12436	35820	58419	73713	75932	76358	76404	77110	
G	5	11	12	13	15	16	17	18	19	20	21	22	23	24	25	26	27	28	29	30	31	32	33	34	35	36	37	38	39	
G	5	37	49	242	251	269	5050	5065	5861	6073	6177	6230	6241	6258	6282	6292	6328	6362	6371	8505	9995	11964	19760	37508	49143	59273	59591	88336	89597	
G	6	11	13	15	16	17	18	19	20	21	22	23	24	25	26	27	28	29	30	31	32	33	34	35	36	37	38	39	
G	6	61	245	253	355	5821	5957	6708	6945	7023	7068	7077	7087	7115	7119	7141	7171	7177	9395	10950	13022	20964	39431	51849	62636	62967	90367	91569	
G	7	11	12	13	15	16	17	18	19	20	21	22	23	24	25	26	27	28	29	30	31	32	33	34	35	36	37	38	39	
G	7	68	309	310	328	499	12354	12622	14019	16770	16878	16939	16958	17001	17015	17027	17060	17113	17121	19913	21921	25629	34151	57089	70779	86064	86438	128028	129457	
G	8	11	12	13	15	16	17	18	19	20	21	22	23	24	25	26	27	28	29	30	31	32	33	34	35	36	37	38	39	40	
G	8	102	144	375	412	713	10099	10600	11186	11811	12001	12097	12131	12151	12187	12198	12249	12310	12318	18168	20015	23198	47084	91453	112563	128907	129276	212219	213982	214290	
G	9	11	12	13	15	16	17	18	19	20	21	22	23	24	25	26	27	28	29	30	31	32	33	34	35	36	37	38	39	40	
G	9	79	274	309	379	957	11361	12313	13093	13877	13960	14027	14054	14111	14121	14135	14175	14200	14208	17884	23617	28727	64554	130224	147801	168364	168745	203953	205615	205938	
G	10	11	12	13	15	16	17	18	19	20	21	22	23	24	25	26	27	28	29	30	31	32	33	34	35	36	37	38	39	40	
G	10	138	328	329	429	1402	11470	12886	13164	13525	13608	13697	13747	13767	13778	13803	13853	13907	13920	18331	24838	32565	59290	130593	150406	188922	189426	218741	220748	221039	
G	11	11	12	13	14	15	16	17	18	19	20	21	22	23	24	25	26	27	28	29	30	31	32	33	34	35	36	37	38	39	40	
G	11	68	215	218	219	366	1620	6123	6733	6895	7080	7144	7181	7193	7215	7219	7232	7259	7286	7292	9764	11257	13205	21018	39191	51610	62413	62714	84341	85176	85468	
G	12	10	11	12	13	14	15	16	17	18	19	20	21	22	23	24	25	26	27	28	29	30	31	32	33	34	35	36	37	38	39	40	
G	12	1	77	230	234	235	435	1969	5582	6151	6354	6536	6582	6638	6664	6697	6708	6725	6755	6777	6785	6792	8064	8134	11923	12707	16076	16309	25276	30975	90015	90332	
G	13	11	12	13	14	15	16	17	18	19	20	21	22	23	24	25	26	27	28	29	30	31	32	33	34	35	36	37	38	39	40	
G	13	83	252	260	261	542	2547	5863	6386	6547	6689	6746	6786	6797	6825	6832	6849	6865	6893	6898	6918	8137	8196	11978	12704	15988	16196	24999	30389	83005	83299	
G	14	11	12	13	14	15	16	17	18	19	20	21	22	23	24	25	26	27	28	30	31	32	33	34	35	36	37	38	39	40	
G	14	84	247	263	264	601	2839	5312	5908	6090	6267	6331	6384	6400	6420	6431	6443	6471	6500	6514	7736	7780	11595	12352	15803	16054	24910	30427	86625	86933	
G	15	10	11	12	13	15	16	17	18	19	20	21	22	23	24	25	26	27	28	29	30	31	32	33	34	35	36	37	38	39	40	
G	15	1	107	282	299	710	3346	5773	6382	6568	6731	6781	6834	6854	6884	6895	6911	6932	6958	6967	6986	8184	8245	11973	12699	16004	16225	24906	30198	84935	85240	
G	16	10	11	12	13	14	15	16	17	18	19	20	21	22	23	24	25	26	27	28	29	30	31	32	33	34	35	36	37	38	39	40	
G	16	1	106	285	309	311	854	3796	5660	6317	6574	6729	6796	6855	6881	6903	6917	6928	6957	6989	6997	7021	8368	8416	12241	12999	16444	16665	25421	30776	83970	84290	
G	17	10	11	12	13	14	15	16	17	18	19	20	21	22	23	24	25	26	27	28	29	30	31	32	33	34	35	36	37	38	39	40	
G	17	1	96	306	324	325	939	3882	5484	6027	6246	6402	6448	6509	6528	6547	6561	6576	6602	6627	6633	6656	7874	7936	11799	12509	15770	15970	25125	30593	84548	84851	
G	18	10	11	12	13	14	15	16	17	18	19	20	21	22	23	24	25	26	27	28	29	30	31	32	33	34	35	36	37	38	39	40	
G	18	1	90	262	285	287	996	3816	5029	5598	5787	5928	5983	6034	6048	6078	6087	6094	6121	6149	6156	6193	7299	7358	10908	11663	14953	15176	24031	29308	83633	83935	
G	19	10	11	12	13	15	16	17	18	19	20	21	22	23	24	25	26	27	28	29	30	31	32	33	34	35	36	37	38	39	40	
G	19	1	76	256	276	1217	4240	5385	5988	6165	6301	6365	6407	6426	6446	6457	6471	6504	6541	6544	6580	7823	7903	11536	12339	15878	16114	24614	30128	84322	84630	
G	20	10	11	12	13	14	15	16	17	18	19	20	21	22	23	24	25	26	27	28	29	30	31	32	33	34	35	36	37	38	39	40	
G	20	1	85	285	308	310	1495	4559	5511	6166	6331	6464	6523	6576	6593	6616	6625	6640	6663	6697	6701	6748	8054	8124	11968	12754	16169	16388	25041	30495	84898	85175	
G	21	10	11	12	13	14	15	16	17	18	19	20	21	22	23	24	25	26	27	28	29	30	31	32	33	34	35	36	37	38	39	40	
G	21	1	112	306	332	333	1624	4873	6284	6877	7108	7221	7261	7310	7324	7354	7364	7375	7406	7447	7450	7511	8748	8824	12832	13882	17301	17620	26414	32427	87834	88144	
G	22	10	11	12	13	14	15	16	17	18	19	20	21	22	23	24	25	26	27	28	29	30	31	32	33	34	35	36	37	38	39	40	
G	22	2	98	354	381	387	1876	5518	11730	12353	12913	13550	13606	13690	13704	13732	13760	13772	13818	13870	13877	13949	15233	15327	21406	25004	28337	30667	41219	55095	103094	186458	
G	23	10	11	12	13	14	15	16	17	18	19	20	21	22	23	24	25	26	27	28	29	30	31	32	33	34	35	36	37	38	39	40	
G	23	2	108	293	327	332	2009	4716	5525	6077	6246	6322	6375	6443	6458	6493	6504	6511	6538	6568	6572	6659	7829	7905	11429	12290	14981	15740	24641	30091	66686	85406	
G	24	10	11	12	13	14	15	16	17	18	19	20	21	22	23	24	25	26	27	28	29	30	31	32	33	34	35	36	37	38	39	40	
G	24	1	94	284	308	314	2301	5496	6714	7505	7707	7804	7879	7941	7956	7983	7995	8006	8031	8062	8074	8201	9519	9623	13457	14368	17357	18151	27263	32893	69394	88118	
G	25	10	11	12	13	14	15	16	17	18	19	20	21	22	23	24	25	26	27	28	29	30	31	32	33	34	35	36	37	38	39	40	
G	25	3	104	281	304	307	2430	5408	6306	7122	7367	7491	7579	7657	7670	7696	7705	7719	7744	7785	7788	7905	9159	9275	13013	14174	17326	18076	27028	33124	68588	88080	
G	26	11	12	13	14	15	16	17	18	19	20	21	22	23	24	25	26	27	28	29	30	31	32	33	34	35	36	37	38	39	40	
G	26	106	368	400	409	2573	10422	11889	12789	13520	14647	14764	14912	14927	14987	14998	15010	15055	15126	15133	15272	16661	16817	24694	29847	34941	36323	48960	66455	123315	202168	
G	27	10	11	12	13	14	15	16	17	18	19	20	21	22	23	24	25	26	27	28	29	30	31	32	33	34	35	36	37	38	39	40	
G	27	2	98	295	327	334	2795	4962	5762	6468	6646	6727	6808	6869	6886	6918	6929	6941	6969	7008	7010	7169	8324	8451	11883	12770	15723	16462	25017	30480	65792	84351	
G	28	10	11	12	13	14	15	16	17	18	19	20	21	22	23	24	25	26	27	28	29	30	31	32	33	34	35	36	37	38	39	40	
G	28	3	127	299	336	347	2806	4629	5422	6112	6267	6326	6418	6466	6486	6513	6521	6530	6567	6609	6611	6815	8069	8178	11442	12358	15263	16047	24654	30091	65763	84618	
G	29	10	11	12	13	14	15	16	17	18	19	20	21	22	23	24	25	26	27	28	29	30	31	32	33	34	35	36	37	38	39	40	
G	29	4	98	282	318	323	3156	4986	6403	7186	7463	7512	7609	7677	7689	7724	7746	7764	7800	7849	7851	8077	9365	9513	13010	13879	16917	17748	26578	32198	68416	87143	
G	30	10	11	12	13	14	15	16	17	18	19	20	21	22	23	24	25	26	27	28	29	30	31	32	33	34	35	36	37	38	39	40	
G	30	3	116	305	350	364	3226	4827	5631	6294	6473	6505	6590	6652	6668	6693	6700	6716	6742	6797	6798	7040	8321	8490	11652	12527	15511	16286	24807	30334	65567	84685	
G	31	10	11	12	13	14	15	16	17	18	19	20	21	22	23	24	25	26	27	28	30	31	32	33	34	35	36	37	38	39	40	
G	31	1	94	261	303	311	3253	4818	5627	6224	6421	6449	6561	6628	6644	6683	6695	6709	6741	6798	7056	8357	8568	11823	12767	15813	16557	24945	30401	65892	84564	
G	32	10	11	12	13	14	15	16	17	18	19	20	21	22	23	24	25	26	27	28	29	30	31	32	33	34	35	36	37	38	39	40	
G	32	1	115	281	329	338	3501	5370	6260	6832	7036	7062	7144	7210	7225	7251	7268	7287	7310	7363	7365	7662	9029	9275	12513	13513	16636	17401	26160	31725	67218	86221	
G	33	11	12	13	14	15	16	17	18	19	20	21	22	23	24	25	26	27	28	29	30	31	32	33	34	35	36	37	38	39	40	
G	33	167	355	396	402	3583	5305	6139	7025	7194	7225	7332	7409	7431	7474	7493	7516	7552	7617	7620	7993	9355	9614	12776	13788	17160	17877	26410	32574	68563	88056	
G	34	10	11	12	13	14	15	16	17	18	19	20	21	22	23	24	25	26	27	28	29	30	31	32	33	34	35	36	37	38	39	40	
G	34	2	156	338	379	388	3943	6310	7255	8187	8331	8358	8469	8532	8550	8595	8617	8633	8660	8721	8722	9136	10567	10815	14409	15441	18746	19612	28828	35106	72086	90555	
G	35	10	11	12	13	14	15	16	17	18	19	20	21	22	23	24	25	26	27	28	29	30	31	32	33	34	35	36	37	38	39	40	
G	35	2	167	355	425	437	4795	10327	11406	12875	13062	13084	13183	13262	13306	13339	13358	13396	13435	13496	13497	13950	16374	16765	25107	27805	34037	34932	59779	70636	173884	200493	
G	36	10	11	12	13	14	15	16	17	18	19	20	21	22	23	24	25	26	27	28	29	30	31	32	33	34	35	36	37	38	39	40	
G	36	1	144	326	376	386	3922	5152	6111	6576	6766	6782	6888	6945	6962	6990	7015	7030	7051	7122	7124	7649	9014	9336	12136	13023	16142	16927	25350	30974	66166	84395	
G	37	10	11	12	13	14	15	16	17	18	19	20	21	22	23	24	25	26	27	28	30	31	32	33	34	35	36	37	38	39	40	
G	37	2	94	245	311	320	4132	5426	6454	6871	7058	7063	7161	7215	7232	7256	7282	7300	7334	7418	8017	9477	9855	12556	13548	16541	17319	25907	31568	66569	84840	
G	38	10	11	12	13	14	15	16	17	18	19	20	21	22	23	24	25	26	27	28	29	30	31	32	33	34	35	36	37	38	39	40	
G	38	2	118	314	376	382	4450	6034	7276	7776	7981	7988	8100	8167	8185	8217	8245	8259	8283	8358	8359	8971	10436	10847	13727	14797	18003	18833	27653	33539	69477	88394	
G	39	10	11	12	13	14	15	16	17	18	19	20	21	22	23	24	25	26	27	28	29	30	31	32	33	34	35	36	37	38	39	40	
G	39	3	129	349	426	433	4067	5128	6171	6507	6703	6708	6801	6859	6872	6903	6933	6945	6978	7070	7073	7774	9136	9575	11983	12883	15874	16632	25067	30671	65284	83753	
G	40	10	11	12	13	14	15	16	17	18	19	20	21	22	23	24	25	26	27	28	29	30	31	32	33	34	35	36	37	38	39	40	
G	40	3	134	360	444	456	4961	6454	7632	8190	8423	8426	8594	8680	8697	8737	8761	8773	8809	8914	8915	9653	11282	11758	14455	15589	19171	20224	29356	35523	71197	88886	
G	41	10	11	12	13	14	15	16	17	18	19	20	21	22	23	24	25	26	27	28	29	30	31	32	33	34	35	36	37	38	39	40	
G	41	3	84	327	434	445	8097	10371	11619	12896	13088	13091	13246	13328	13366	13401	13429	13450	13517	13639	13643	14468	16908	17511	23532	25128	29767	32209	57973	71896	186431	206106	
G	42	10	11	12	13	14	15	16	17	18	19	20	21	22	23	24	25	26	27	28	29	30	31	32	33	34	35	36	37	38	39	40	
G	42	2	115	273	376	388	4864	5956	7096	7478	7678	7679	7780	7838	7858	7884	7912	7936	7969	8102	8104	8996	10508	11057	13561	14617	18013	18881	27703	33917	68278	86460	
G	43	10	11	12	13	14	15	16	17	18	19	20	21	22	23	24	25	26	27	28	29	30	31	32	33	34	35	36	37	38	39	40	
G	43	3	136	338	448	464	10523	12672	14135	18999	19243	19244	19358	19428	19449	19492	19519	19553	19594	19743	19745	20711	22484	23117	29586	31262	38267	41312	54088	70035	123576	143179	
G	44	10	11	12	13	14	15	16	17	18	19	20	21	22	23	24	25	26	27	28	29	30	31	32	33	34	35	36	37	38	39	40	
G	44	3	129	353	457	478	4713	5660	6736	7046	7264	7272	7382	7437	7454	7481	7517	7541	7586	7732	7735	8787	10292	10933	13003	14070	16793	17481	27070	33203	67524	85664	
G	45	10	11	12	13	14	15	16	17	18	19	20	21	22	23	24	25	26	27	28	29	30	31	32	33	34	35	36	37	38	39	40	41	
G	45	7	133	337	452	468	4516	5450	6558	6864	7086	7092	7194	7242	7269	7297	7323	7351	7395	7570	7573	8625	10205	10864	12714	13801	16567	17277	26705	32655	66093	83965	83967	
G	46	10	11	12	13	14	15	16	17	18	19	20	21	22	23	24	25	26	27	28	30	31	32	33	34	35	36	37	38	39	40	41	
G	46	5	123	321	443	465	4842	5851	7046	7415	7656	7660	7787	7833	7854	7888	7921	7948	7967	8146	9293	10848	11570	13476	14691	17441	18173	27724	34006	67923	85746	85749	
G	47	10	11	12	13	14	15	16	17	18	19	20	21	22	23	24	25	26	27	28	29	30	31	32	33	34	35	36	37	38	39	40	
G	47	5	125	364	501	532	5154	6317	9274	10921	11576	11582	13506	13561	13575	13602	13638	13663	13690	13908	13913	15057	16668	17470	19841	22149	25044	26584	37133	46743	84133	111804	
G	48	10	11	12	13	14	15	16	17	18	19	20	21	22	23	24	25	26	27	28	29	30	31	32	33	34	35	36	37	38	39	40	
G	48	1	132	310	460	489	5063	6097	8026	8392	8768	8774	8914	8961	8987	9026	9051	9077	9110	9347	9353	10587	12202	12954	14971	16394	19388	20168	30171	36947	72146	91065	
G	49	10	11	12	13	14	15	16	17	18	19	20	21	22	23	24	25	26	27	28	29	30	31	32	33	34	35	36	37	38	39	40	41	
G	49	7	139	404	589	626	5718	6895	11847	12364	13377	13383	13581	13659	13683	13739	13771	13813	13868	14182	14185	15481	17106	17984	21848	25819	31087	32155	44095	61865	112449	203246	203247	
G	50	10	11	12	13	14	15	16	17	18	19	20	21	22	23	24	25	26	27	28	29	30	31	32	33	34	35	36	37	38	39	40	41	
G	50	5	166	366	539	571	6049	7014	8350	8664	8921	8927	9047	9107	9134	9173	9213	9247	9287	9558	9562	10924	12611	13438	15473	16714	19672	20541	31049	37489	72668	90566	90568	
G	51	10	11	12	13	14	15	16	17	18	19	20	21	22	23	24	25	26	27	28	29	30	31	32	33	34	35	36	37	38	39	40	
G	51	5	192	417	631	659	8593	9568	11247	11800	12081	12083	12257	12346	12386	12437	12470	12536	12588	12909	12914	14442	17212	18252	23516	25853	30309	32985	56671	70816	181833	205445	
G	52	10	11	12	13	14	15	16	17	18	19	20	21	22	23	24	25	26	27	28	29	30	31	32	33	34	35	36	37	38	39	40	
G	52	7	147	351	553	585	5551	6310	7499	7739	7981	7988	8091	8137	8161	8198	8241	8284	8320	8653	8659	10078	11705	12597	13971	15097	17925	18751	28334	34503	69235	86751	
G	53	10	11	12	13	14	15	16	17	18	19	20	21	22	23	24	25	26	27	28	29	30	31	32	33	34	35	36	37	38	39	40	
G	53	6	112	282	502	541	5028	5752	6969	7276	7498	7503	7624	7676	7699	7728	7780	7815	7858	8217	8221	9563	11201	12130	13395	14539	17465	18219	27494	33664	67639	85337	
G	54	10	11	12	13	14	15	16	17	18	19	20	21	22	23	24	25	26	27	28	29	30	31	32	33	34	35	36	37	38	39	40	
G	54	4	141	321	552	604	5884	6705	8113	8376	8714	8718	8825	8889	8913	8949	8995	9033	9075	9473	9477	10890	12738	13774	15174	16289	19411	20275	29636	35925	68371	85539	
G	55	10	11	12	13	14	15	16	17	18	19	20	21	22	23	24	25	26	27	28	29	30	31	32	33	34	35	36	37	38	39	40	
G	55	7	181	416	661	720	8935	9688	13141	13419	13665	13672	14064	14143	14176	14228	14278	14338	14378	14836	14840	16483	19653	20709	24219	26028	30303	32537	48531	58832	123563	149357	
G	56	10	11	12	13	14	15	16	17	18	19	20	21	22	23	24	25	26	27	28	29	30	31	32	33	34	35	36	37	38	39	40	
G	56	7	154	346	586	632	5125	6198	7390	7922	8147	8156	8305	8355	8364	8396	8449	8487	8524	9040	9047	10479	12157	13190	14436	15859	18998	19884	29269	35960	69889	89002	
G	57	10	11	12	13	14	15	16	17	18	19	20	21	22	23	24	25	26	27	28	29	30	31	32	33	34	35	36	37	38	39	40	41	
G	57	7	189	406	651	701	5087	5800	6972	8270	8488	8542	9370	9429	9449	9489	9534	9579	9618	10117	10123	11457	13158	14248	15546	17227	20348	21748	30822	38781	72945	95463	95763	
G	58	10	11	12	13	14	15	16	17	18	19	20	21	22	23	24	25	26	27	28	29	30	31	32	33	34	35	36	37	38	39	40	41	
G	58	11	163	361	643	705	5041	5685	7539	7784	8005	8051	8483	8543	8569	8608	8648	8694	8750	9268	9276	10632	12349	13422	14633	15995	19166	20293	29091	35875	69674	89643	89917	
G	59	10	11	12	13	14	15	16	17	18	19	20	21	22	23	24	25	26	27	28	29	30	31	32	33	34	35	36	37	38	39	40	41	
G	59	12	150	339	616	686	5148	5779	7107	7480	7723	7766	7952	7993	8008	8038	8097	8139	8189	8808	8821	10115	11863	12970	14080	15335	18614	19713	28405	34723	68792	86720	86982	
G	60	10	11	12	13	14	15	16	17	18	19	20	21	22	23	24	25	26	27	28	29	30	31	32	33	34	35	36	37	38	39	40	41	
G	60	13	170	430	743	815	6024	6799	10461	11869	12254	12304	13874	13945	13964	13996	14063	14109	14159	14774	14789	16089	18055	19264	22114	25115	28791	31701	42947	54331	99841	139717	139929	
G	61	10	11	12	13	14	15	16	17	18	19	20	21	22	23	24	25	26	27	28	29	30	31	32	33	34	35	36	37	38	39	40	41	
G	61	10	159	434	808	892	6191	7819	11463	13174	13785	13840	14763	14832	14855	14886	14974	15046	15101	15835	15843	17186	19226	20458	24039	29069	33720	36589	49517	65898	119138	187171	187337	
G	62	10	11	12	13	14	15	16	17	18	19	20	21	22	23	24	25	26	27	28	29	30	31	32	33	34	35	36	37	38	39	40	41	
G	62	12	176	383	778	871	5774	6749	8385	8655	8902	8946	9220	9268	9287	9333	9397	9450	9503	10216	10230	11538	13329	14429	15878	17249	21148	22340	31238	38291	75370	94031	94167	
G	63	10	11	12	13	14	15	16	17	18	19	20	21	22	23	24	25	26	27	28	29	30	31	32	33	34	35	36	37	38	39	40	41	
G	63	10	141	371	783	865	7225	7915	10572	10914	11135	11200	11410	11486	11510	11548	11619	11679	11730	12472	12483	13637	16468	17610	19700	21168	25847	27606	38335	45719	91256	109298	109408	
G	64	10	11	12	13	14	15	16	17	18	19	20	21	22	23	24	25	26	27	28	29	30	31	32	33	34	35	36	37	38	39	40	41	
G	64	7	128	307	756	903	5582	6206	7260	7505	7736	7797	7860	7903	7923	7950	8023	8087	8143	8921	8937	10141	11913	13065	14067	15321	19246	20283	27914	33824	66835	84150	84229	
G	65	10	11	12	13	14	15	16	17	18	19	20	21	22	23	24	25	26	27	28	29	30	31	32	33	34	35	36	37	38	39	40	41	
G	65	11	176	395	917	1035	6149	6896	8300	8555	8791	8838	8903	8974	8989	9019	9087	9146	9209	10062	10078	11338	13135	14369	15653	17101	21193	22363	30297	36911	70942	89282	89341	
G	66	10	11	12	13	14	15	16	17	18	19	20	21	22	23	24	25	26	27	28	29	30	31	32	33	34	35	36	37	38	39	40	41	
G	66	9	190	491	1055	1178	7622	9000	11682	12011	12528	12581	12707	12780	12803	12866	12954	13051	13108	14003	14016	15949	18100	19675	23388	26367	32746	34232	49166	64675	126916	202566	202632	
G	67	10	11	12	13	14	15	16	17	18	19	20	21	22	23	24	25	26	27	28	29	30	31	32	33	34	35	36	37	38	39	40	41	
G	67	12	134	338	938	1084	7338	8389	10559	10813	11241	11295	11368	11427	11447	11492	11577	11635	11689	12611	12634	13860	15803	17034	18807	20299	24753	26023	34639	42433	81496	100908	100946	
G	68	10	11	12	13	14	15	16	17	18	19	20	21	22	23	24	25	26	27	28	29	30	31	32	33	34	35	36	37	38	39	40	41	
G	68	23	182	399	1041	1218	8653	10163	13161	13436	14174	14235	14419	14469	14501	14545	14630	14725	14797	15795	15819	17910	20790	22595	24902	27102	32919	34502	47826	57335	111338	138252	138283	
G	69	10	11	12	13	14	15	16	17	18	19	20	21	22	23	24	25	26	27	28	29	30	31	32	33	34	35	36	37	38	39	40	41	
G	69	18	165	362	1042	1249	7323	9841	12770	13243	13631	13693	14340	14411	14429	14478	14570	14656	14725	15803	15829	17649	20224	21879	23723	26241	31942	33874	43724	53724	96087	123158	123170	
G	70	10	11	12	13	14	15	16	17	18	19	20	21	22	23	24	25	26	27	28	29	30	31	32	33	34	35	36	37	38	39	40	41	
G	70	25	164	433	1180	1376	8168	9669	13666	14280	14987	15047	16055	16130	16161	16197	16316	16413	16480	17610	17627	19600	22335	24643	26366	30100	35908	39061	51539	65024	120578	169311	169324	
G	71	10	11	12	13	14	15	16	17	18	19	20	21	22	23	24	25	26	27	28	29	30	31	32	33	34	35	36	37	38	39	40	41	
G	71	25	161	360	1129	1358	7583	8571	10534	10825	11033	11089	11440	11496	11513	11541	11642	11748	11830	13008	13034	14254	16406	17873	19427	20988	26123	27710	35838	43308	79814	100583	100590	
G	72	10	11	12	13	14	15	16	17	18	19	20	21	22	23	24	25	26	27	28	29	30	31	32	33	34	35	36	37	38	39	40	41	
G	72	21	151	347	1223	1453	6601	7365	8523	8765	8983	9028	9108	9152	9179	9209	9308	9413	9489	10609	10633	11754	13652	15137	16180	17596	22404	23861	30515	37116	70269	87549	87552	
G	73	10	11	12	13	14	15	16	17	18	19	20	21	22	23	24	25	26	27	28	29	30	31	32	33	34	35	36	37	38	39	40	41	
G	73	14	160	373	1354	1654	9679	11239	13706	14154	14572	14631	14751	14815	14852	14895	15041	15171	15264	16571	16596	21953	25108	28347	30353	35045	42473	44330	69781	86834	157671	200975	200976	
G	74	10	11	12	13	14	15	16	17	18	19	20	21	22	23	24	25	26	27	28	29	30	31	32	33	34	35	36	37	38	39	40	
G	74	29	185	375	1317	1586	5789	6446	7364	7602	7775	7830	7879	7927	7948	7978	8113	8220	8339	9656	9681	10613	12472	13835	14877	16279	21241	22880	28680	34839	67100	83811	
G	75	10	11	12	13	14	15	16	17	18	19	20	21	22	23	24	25	26	27	28	29	30	31	32	33	34	35	36	37	38	39	40	41	
G	75	18	151	333	1347	1653	5857	6446	7363	7585	7758	7810	7866	7905	7924	7961	8106	8238	8341	9651	9673	10497	12277	13664	14666	15983	20909	22489	27881	34028	65866	82671	82672	
G	76	10	11	12	13	14	15	16	17	18	19	20	21	22	23	24	25	26	27	28	29	30	31	32	33	34	35	36	37	38	39	40	
G	76	29	184	350	1437	1777	5845	6462	7305	7533	7707	7747	7822	7865	7879	7918	8088	8217	8334	9680	9707	10527	12418	13772	14784	16102	21230	22926	27965	33949	66344	83254	
G	77	10	11	12	13	14	15	16	17	18	19	20	21	22	23	24	25	26	27	28	29	30	31	32	33	34	35	36	37	38	39	40	
G	77	23	142	308	1415	1781	5898	6498	7462	7696	7880	7929	7979	8022	8040	8071	8229	8361	8495	9877	9910	10691	12539	13973	15021	16380	21850	23557	28455	34480	66972	84325	
G	78	10	11	12	13	14	15	16	17	18	19	20	21	22	23	24	25	26	27	28	29	30	31	32	33	34	35	36	37	38	39	40	
G	78	28	162	340	1519	1956	6629	7273	8387	8640	8810	8864	8929	8965	8979	9011	9165	9307	9430	10778	10811	11664	13578	15069	16370	17769	23226	25017	30147	36533	69363	86852	
G	79	10	11	12	13	14	15	16	17	18	19	20	21	22	23	24	25	26	27	28	29	30	31	32	33	34	35	36	37	38	39	40	
G	79	19	159	420	1659	2075	11548	12217	14968	15197	15362	15405	15464	15519	15567	15610	15795	15961	16082	17562	17598	19914	25880	27439	30408	33502	42664	44688	60993	84668	151248	199962	
G	80	10	11	12	13	14	15	16	17	18	19	20	21	22	23	24	25	26	27	28	29	30	31	32	33	34	35	36	37	38	39	40	
G	80	38	153	316	1709	2189	6128	6740	7616	7859	8030	8081	8154	8196	8215	8257	8406	8591	8729	10229	10259	10969	12842	14367	15461	16812	22402	24361	28592	34803	66949	83867	
G	81	10	11	12	13	14	15	16	17	18	19	20	21	22	23	24	25	26	27	28	29	30	31	32	33	34	35	36	37	38	39	40	
G	81	31	168	340	1745	2227	6108	6704	7625	7853	8016	8085	8143	8182	8204	8242	8432	8603	8754	10137	10172	10898	12810	14324	15452	16740	22646	24530	28530	34585	66264	82672	
G	82	10	11	12	13	14	15	16	17	18	19	20	21	22	23	24	25	26	27	28	29	30	31	32	33	34	35	36	37	38	39	40	
G	82	19	136	320	1841	2374	7450	8094	8998	9198	9350	9392	9433	9478	9500	9519	9737	9918	10067	11538	11574	12557	14839	16585	17834	19139	25311	27230	32248	38834	72308	88847	
G	83	10	11	12	13	14	15	16	17	18	19	20	21	22	23	24	25	26	27	28	29	30	31	32	33	34	35	36	37	38	39	40	
G	83	23	155	336	1949	2496	6337	7004	7954	8185	8327	8391	8449	8483	8494	8531	8742	8968	9165	10719	10766	11427	13391	15038	16232	17589	23483	25564	29233	35449	67347	83877	
G	84	10	11	12	13	14	15	16	17	18	19	20	21	22	23	24	25	26	27	28	29	30	31	32	33	34	35	36	37	38	39	40	
G	84	51	186	355	1985	2547	6499	7190	8671	8888	9157	9218	9268	9313	9339	9369	9590	9826	10002	11586	11638	12367	14301	16075	17322	18984	25241	27292	31063	37738	69549	87012	
G	85	10	11	12	13	14	15	16	17	18	19	20	21	22	23	24	25	26	27	28	29	30	31	32	33	34	35	36	37	38	39	40	
G	85	55	215	495	2251	2936	8004	9127	13936	14223	15125	15213	15269	15320	15346	15411	15675	15935	16148	17825	17885	19972	23527	26370	27997	35410	43515	46544	58173	82179	152312	205035	
G	86	10	11	12	13	14	15	16	17	18	19	20	21	22	23	24	25	26	27	28	29	30	31	32	33	34	35	36	37	38	39	40	
G	86	43	184	454	2370	3080	9494	13969	17495	18414	19101	19161	19206	19255	19286	19370	19655	19951	20168	21923	22006	23889	27884	30304	31997	38738	49284	52131	65433	89600	150315	199696	
G	87	10	11	12	13	14	15	16	17	18	19	20	21	22	23	24	25	26	27	28	29	30	31	32	33	34	35	36	37	38	39	40	
G	87	65	216	374	2402	3163	7168	8168	9351	9624	9807	9881	9929	9960	9975	10012	10305	10591	10829	12480	12546	13316	15444	17177	18527	20078	26407	28667	32173	39091	70877	87970	
G	88	10	11	12	13	14	15	16	17	18	19	20	21	22	23	24	25	26	27	28	29	30	31	32	33	34	35	36	37	38	39	40	
G	88	40	187	461	2541	3338	8743	12039	14912	15600	15982	16061	16099	16142	16163	16208	16510	16804	17061	18896	18975	21991	25456	28028	29860	34935	42936	46028	57951	80767	144495	198405	
G	89	10	11	12	13	14	15	16	17	18	19	20	21	22	23	24	25	26	27	28	29	30	31	32	33	34	35	36	37	38	39	40	
G	89	38	184	349	2529	3343	6663	7366	8268	8477	8614	8684	8716	8746	8767	8807	9096	9407	9663	11302	11371	11991	13910	15652	17018	18375	24839	27142	30009	36455	68071	84244	
G	90	10	11	12	13	14	15	16	17	18	19	20	21	22	23	24	25	26	27	28	29	30	31	32	33	34	35	36	37	38	39	40	
G	90	43	144	305	2633	3517	6479	7142	7940	8119	8233	8278	8311	8334	8358	8387	8729	9032	9329	10930	11021	11534	13427	15285	16636	17990	24078	26425	29127	35313	66283	82245	
G	91	10	11	12	13	14	15	16	17	18	19	20	21	22	23	24	25	26	27	28	29	30	31	32	33	34	35	36	37	38	39	40	
G	91	42	173	334	2711	3629	6564	7274	8170	8361	8521	8608	8660	8692	8715	8750	9101	9413	9688	11272	11353	11897	13805	15559	17000	18350	24624	27017	29630	36014	66757	82544	
G	92	10	11	12	13	14	15	16	17	18	19	20	21	22	23	24	25	26	27	28	29	30	31	32	33	34	35	36	37	38	39	40	
G	92	38	142	301	2768	3677	6493	7160	8033	8199	8349	8429	8479	8497	8518	8553	8937	9262	9609	11247	11309	11821	13796	15599	17077	18515	24916	27271	29923	36245	67752	83805	
G	93	10	11	12	13	14	15	16	17	18	19	20	21	22	23	24	25	26	27	28	29	30	31	32	33	34	35	36	37	38	39	40	
G	93	55	179	365	2840	3806	6517	7226	8462	8681	8852	9293	9338	9345	9356	9392	9863	10253	10589	12112	12175	12692	14627	16581	18073	19678	25978	28441	31174	38106	69720	87833	
G	94	10	11	12	13	14	15	16	17	18	19	20	21	22	23	24	25	26	27	28	29	30	31	32	33	34	35	36	37	38	39	40	
G	94	43	153	337	2982	3967	6649	7354	8843	9211	10015	10143	10184	10210	10230	10275	10693	11077	11452	12958	13034	13593	15659	17628	19126	20923	27279	29903	32631	40361	72008	90465	
G	95	10	11	12	13	14	15	16	17	18	19	20	21	22	23	24	25	26	27	28	29	30	31	32	33	34	35	36	37	38	39	40	
G	95	45	172	371	3271	4462	7800	8548	9743	11846	12039	14013	14063	14088	14108	14137	14598	15014	15416	17009	17118	17705	19838	22574	24261	26613	33234	36678	40032	49790	83569	113503	
G	96	10	11	12	13	14	15	16	17	18	19	20	21	22	23	24	25	26	27	28	29	30	31	32	33	34	35	36	37	38	39	40	
G	96	55	201	417	3302	4547	12087	12912	14243	14449	14652	14766	14818	14825	14846	14886	15391	15810	16235	17998	18100	19291	22886	24931	27675	29138	36839	40279	48706	57620	120171	135849	
G	97	10	11	12	13	14	15	16	17	18	19	20	21	22	23	24	25	26	27	28	29	30	31	32	33	34	35	36	37	38	39	40	
G	97	53	178	343	3386	4671	8711	9467	11639	11872	12099	12579	12616	12630	12649	12676	13200	13694	14167	15765	15866	16731	19246	21287	23202	25163	31805	34755	38646	46911	82398	101541	
G	98	10	11	12	13	14	15	16	17	18	19	20	21	22	23	24	25	26	27	28	29	30	31	32	33	34	35	36	37	38	39	40	
G	98	68	207	396	3528	4808	7133	7832	8579	8731	8927	9033	9059	9075	9098	9130	9691	10147	10623	12165	12252	12756	14716	16747	18481	20001	26396	28966	31234	37861	68273	83990	
G	99	10	11	12	13	14	15	16	17	18	19	20	21	22	23	24	25	26	27	28	29	30	31	32	33	34	35	36	37	38	39	40	
G	99	35	154	336	3439	4744	6932	7651	8432	8626	8805	8920	8956	8965	8976	9007	9578	10055	10533	12013	12108	12555	14485	16495	18301	19794	26282	28802	31106	38178	67790	82669	
G	100	10	11	12	13	14	15	16	17	18	19	20	21	22	23	24	25	26	27	28	29	30	31	32	33	34	35	36	37	38	39	40	
G	100	48	167	334	3558	4850	7030	7829	8564	8725	8884	8976	9007	9014	9028	9055	9668	10126	10636	12055	12179	12644	14656	16697	18447	19936	26425	28981	31257	38087	67395	82067	
G	101	10	11	12	13	14	15	16	17	18	19	20	21	22	23	24	25	26	27	28	29	30	31	32	33	34	35	36	37	38	39	40	
G	101	86	223	394	3732	5103	7108	7874	8646	8827	8955	9047	9076	9084	9095	9120	9818	10329	10858	12337	12463	12922	14946	16948	18829	20333	26605	29099	31363	38419	68227	83218	
G	102	10	11	12	13	14	15	16	17	18	19	20	21	22	23	24	25	26	27	28	29	30	31	32	33	34	35	36	37	38	39	40	
G	102	83	224	409	3847	5178	7139	7814	8536	8716	8834	8939	8959	8964	8988	9021	9687	10237	10842	12208	12342	12771	14707	16618	18486	20064	26359	28830	30910	37762	67304	81826	
G	103	10	11	12	13	14	15	16	17	18	19	20	21	22	23	24	25	26	27	28	29	30	31	32	33	34	35	36	37	38	39	40	
G	103	86	230	416	3829	5315	7258	8023	8758	8929	9109	9206	9232	9237	9251	9276	9966	10519	11125	12501	12645	13064	15078	17166	19020	20489	26714	29009	31533	38533	67886	82102	
G	104	10	11	12	13	14	15	16	17	18	19	20	21	22	23	24	25	26	27	28	29	30	31	32	33	34	35	36	37	38	39	40	
G	104	63	198	383	4249	6016	8221	9128	10098	10331	10472	10668	10699	10706	10719	10752	11505	12070	12739	14161	14315	14725	16851	18999	20914	22584	28810	31241	33920	41433	70176	84973	
G	105	10	11	12	13	14	15	16	17	18	19	20	21	22	23	24	25	26	27	28	29	30	31	32	33	34	35	36	37	38	39	40	
G	105	57	177	348	4135	5778	8355	9139	9889	10256	10403	10527	10545	10550	10568	10600	11433	12062	12765	14222	14355	14821	16963	19126	21209	22765	28746	31168	34033	41952	71162	85750	
G	106	10	11	12	13	14	15	16	17	18	19	20	21	22	23	24	25	26	27	28	29	30	31	32	33	34	35	36	37	38	39	40	
G	106	78	252	472	4359	6104	9788	10645	11486	12252	12391	12596	12623	12632	12682	12717	13636	14280	15034	17098	17289	18198	21341	23582	26204	28922	36185	39127	45512	65675	163605	200955	
G	107	10	11	12	13	14	15	16	17	18	19	20	21	22	23	24	25	26	27	28	29	30	31	32	33	34	35	36	37	38	39	40	
G	107	69	202	353	4311	6024	7973	8776	9429	9585	9707	9788	9809	9820	9838	9875	10777	11414	12185	13515	13685	14099	16126	18284	20412	22021	28051	30467	33001	40564	69224	83362	
G	108	10	11	12	13	14	15	16	17	18	19	20	21	22	23	24	25	26	27	28	29	30	31	32	33	34	35	36	37	38	39	40	
G	108	105	266	420	4845	6708	8567	9389	10002	10124	10264	10366	10387	10394	10409	10440	11394	12084	12919	14201	14384	14790	16932	19113	21248	22971	28818	31223	33659	41103	68191	81775	
G	109	10	11	12	13	14	15	16	17	18	19	20	21	22	23	24	25	26	27	28	29	30	31	32	33	34	35	36	37	38	39	40	
G	109	79	222	356	4512	6269	8024	8803	9345	9473	9609	9718	9736	9746	9764	9798	10894	11642	12625	13997	14184	14619	16670	18970	21212	22962	28751	31244	33772	41488	68878	82551	
G	110	10	11	12	13	14	15	16	17	18	19	20	21	22	23	24	25	26	27	28	29	30	31	32	33	34	35	36	37	38	39	40	
G	110	81	207	357	4453	6238	7902	8638	9233	9369	9516	9612	9629	9637	9654	9690	10737	11403	12260	13511	13720	14098	16060	18325	20575	22304	27986	30542	33028	40910	68971	82776	
G	111	10	11	12	13	14	15	16	17	18	19	20	21	22	23	24	25	26	27	28	29	30	31	32	33	34	35	36	37	38	39	40	
G	111	81	213	353	4622	6441	8146	8904	9511	9632	9774	9850	9862	9873	9891	9917	10986	11662	12487	13697	13902	14266	16298	18435	20680	22496	28033	30391	32890	40874	67998	81531	
G	112	10	11	12	13	14	15	16	17	18	19	20	21	22	23	24	25	26	27	28	29	30	31	32	33	34	35	36	37	38	39	40	
G	112	64	202	341	5151	7204	8945	9834	10447	10602	10781	10872	10896	10902	10919	10954	12164	12875	13822	14977	15191	15563	17702	19916	22208	24102	29673	32130	34676	42883	68908	81638	
G	113	10	11	12	13	14	15	16	17	18	19	20	21	22	23	24	25	26	27	28	29	30	31	32	33	34	35	36	37	38	39	40	
G	113	54	151	290	4803	6720	8323	9153	9703	9839	9975	10081	10095	10107	10127	10142	11488	12254	13316	14486	14723	15104	17136	19500	22030	23988	29446	31953	34593	43021	69618	82490	
G	114	10	11	12	13	14	15	16	17	18	19	20	21	22	23	24	25	26	27	28	29	30	31	32	33	34	35	36	37	38	39	40	
G	114	69	181	332	4758	6554	8126	8929	9459	9588	9730	9799	9814	9823	9839	9864	11197	11973	13040	14098	14343	14685	16668	18989	21438	23416	28682	31212	33620	42081	68382	81118	
G	115	10	11	12	13	14	15	16	17	18	19	20	21	22	23	24	25	26	27	28	29	30	31	32	33	34	35	36	37	38	39	40	
G	115	71	187	338	4904	6814	8739	9471	10054	10198	10330	10427	10451	10463	10478	10501	11826	12545	13532	14568	14827	15225	17420	19656	22205	24298	29567	32106	34720	43689	70717	83490	
G	116	10	11	12	13	14	15	16	17	18	19	20	21	22	23	24	25	26	27	28	29	30	31	32	33	34	35	36	37	38	39	40	
G	116	68	206	400	5452	7695	12877	13744	14832	14985	15260	15498	15516	15531	15558	15590	17044	17764	18910	20323	20613	21311	25143	27602	31070	33805	40593	44446	51766	64824	131140	151309	
G	117	10	11	12	13	14	15	16	17	18	19	20	21	22	23	24	25	26	27	28	29	30	31	32	33	34	35	36	37	38	39	40	
G	117	90	211	355	5300	7348	8881	9695	10159	10280	10382	10454	10471	10478	10499	10524	12013	12791	13984	14960	15265	15665	17789	20147	22839	24941	29892	32268	34650	43741	68428	80581	
G	118	10	11	12	13	14	15	16	17	18	19	20	21	22	23	24	25	26	27	28	29	30	31	32	33	34	35	36	37	38	39	40	
G	118	60	154	294	5387	7525	9078	9981	10447	10568	10681	10779	10791	10800	10809	10842	12435	13176	14479	15408	15714	16052	18127	20557	23161	25369	30340	32877	35357	44722	69079	81126	
G	119	10	11	12	13	14	15	16	17	18	19	20	21	22	23	24	25	26	27	28	29	30	31	32	33	34	35	36	37	38	39	40	
G	119	96	223	354	5178	7132	8550	9329	9785	9913	10028	10107	10119	10130	10149	10169	11873	12647	14076	15038	15330	15682	17781	20237	22951	25232	30174	32771	35216	44917	69617	81514	
G	120	10	11	12	13	14	15	16	17	18	19	20	21	22	23	24	25	26	27	28	29	30	31	32	33	34	35	36	37	38	39	40	
G	120	105	229	360	5136	7059	8415	9168	9602	9719	9840	9929	9953	9964	9980	9999	11588	12330	13610	14414	14724	15040	17189	19595	22282	24595	29319	31884	34361	44541	69281	81175	
G	121	10	11	12	13	14	15	16	17	18	19	20	21	22	23	24	25	26	27	28	29	30	31	32	33	34	35	36	37	38	39	40	
G	121	76	185	301	5294	7262	8641	9412	9839	9993	10111	10187	10214	10225	10240	10275	12006	12674	13915	14689	15047	15395	17516	19982	22648	25017	29643	32121	34395	44828	69417	81124	
G	122	10	11	12	13	14	15	16	17	18	19	20	21	22	23	24	25	26	27	28	29	30	31	32	33	34	35	36	37	38	39	40	
G	122	119	238	369	5415	7430	8954	9666	10138	10429	10551	10646	10665	10673	10685	10713	12460	13106	14450	15239	15588	15946	18187	20713	23528	26185	30603	33121	35601	46646	71735	83673	
G	123	10	11	12	13	14	15	16	17	18	19	20	21	22	23	24	25	26	27	28	29	30	31	32	33	34	35	36	37	38	39	40	
G	123	78	190	357	5330	7376	10834	11649	12323	13766	14018	14933	14949	14965	14991	15018	16755	17431	18762	19704	20051	20691	23674	26227	29407	32956	38089	42098	45493	60907	96858	125008	
G	124	10	11	12	13	14	15	16	17	18	19	20	21	22	23	24	25	26	27	28	29	30	31	32	33	34	35	36	37	38	39	40	
G	124	87	180	317	5456	7456	10604	11521	13066	13425	13784	13869	13882	13896	13918	13941	15858	16544	17919	19275	19685	20138	22644	25492	28363	31744	37262	40378	43277	56852	87241	104043	
G	125	10	11	12	13	14	15	16	17	18	19	20	21	22	23	24	25	26	27	28	29	30	31	32	33	34	35	36	37	38	39	40	
G	125	98	274	425	5898	7994	13602	15772	16545	17021	17193	17303	17312	17327	17363	17405	19183	19880	21320	23786	24189	25258	29347	32863	36368	40740	49464	52444	57057	77405	143211	166674	
G	126	10	11	12	13	14	15	16	17	18	19	20	21	22	23	24	25	26	27	28	29	30	31	32	33	34	35	36	37	38	39	40	41	
G	126	144	326	514	6083	8170	15281	16879	17398	17620	17782	17875	17897	17915	17966	18015	19847	20483	21810	23861	24258	24867	29680	33023	37333	40982	51164	55704	60200	77035	137877	158887	158889	
G	127	10	11	12	13	14	15	16	17	18	19	20	21	22	23	24	25	26	27	28	29	30	31	32	33	34	35	36	37	38	39	40	41	
G	127	103	214	361	6037	8159	9835	10656	11064	11196	11321	11399	11412	11425	11444	11473	13488	14172	15659	16353	16756	17105	19350	21942	24951	27805	31654	34169	36563	49158	71412	81761	81765	
G	128	10	11	12	13	14	15	16	17	18	19	20	21	22	23	24	25	26	27	28	29	30	31	32	33	34	35	36	37	38	39	40	41	
G	128	101	235	391	5879	7976	10782	11799	12258	12505	12613	12681	12696	12713	12730	12761	14842	15525	17099	17972	18441	18841	21494	24326	27520	30693	35283	38215	40741	54493	79684	91175	91177	
G	129	10	11	12	13	14	15	16	17	18	19	20	21	22	23	24	25	26	27	28	29	30	31	32	33	34	35	36	37	38	39	40	41	
G	129	149	280	405	6131	8163	9653	10382	10778	10942	11070	11168	11183	11193	11210	11236	13280	13925	15444	16049	16464	16815	19031	21602	24555	27625	31210	33759	36120	49398	70658	80229	80233	
G	130	10	11	12	13	14	15	16	17	18	19	20	21	22	23	24	25	26	27	28	29	30	31	32	33	34	35	36	37	38	39	40	41	
G	130	123	244	399	6069	8039	9523	10210	10562	10684	10788	10859	10872	10884	10903	10933	12903	13540	15124	15698	16178	16562	18757	21374	24435	27436	30796	33280	35633	49342	70219	79649	79650	
G	131	10	11	12	13	14	15	16	17	18	19	20	21	22	23	24	25	26	27	28	29	30	31	32	33	34	35	36	37	38	39	40	41	
G	131	98	209	348	6389	8504	9977	10728	11069	11200	11305	11381	11394	11412	11431	11466	13791	14458	16207	16763	17260	17637	19772	22488	25678	28795	32273	34830	37245	51106	71249	80736	80737	
G	132	10	11	12	13	14	15	16	17	18	19	20	21	22	23	24	25	26	27	28	29	30	31	32	33	34	35	36	37	38	39	40	41	
G	132	114	230	355	6093	8137	9615	10583	10965	11112	11233	11305	11313	11322	11332	11365	13604	14243	15993	16544	17055	17423	19489	22196	25415	28777	32182	34802	37117	51410	71066	81033	81035	
G	133	10	11	12	13	14	15	16	17	18	19	20	21	22	23	24	25	26	27	28	29	30	31	32	33	34	35	36	37	38	39	40	41	
G	133	110	228	398	6137	8206	9722	13375	13721	14597	15123	15198	15206	15217	15236	15283	17574	18206	19948	20798	21313	21703	24056	26666	29764	34443	38914	41583	44354	63526	86939	112660	112662	
G	134	10	11	12	13	14	15	16	17	18	19	20	21	22	23	24	25	26	27	28	29	30	31	32	33	34	35	36	37	38	39	40	41	
G	134	118	224	357	6126	8223	10573	11302	11848	12151	12344	12470	12476	12488	12506	12540	14849	15458	17263	17885	18399	18826	21250	23995	27494	30973	34574	37700	40244	56191	78029	88009	88011	
G	135	10	11	12	13	14	15	16	17	18	19	20	21	22	23	24	25	26	27	28	29	30	31	32	33	34	35	36	37	38	39	40	41	
G	135	133	258	405	6205	8162	9697	10404	10773	10923	11038	11099	11109	11128	11149	11189	13506	14043	15861	16343	16874	17270	19333	22119	25143	28475	31488	34141	36452	51892	70551	79566	79568	
G	136	10	11	12	13	14	15	16	17	18	19	20	21	22	23	24	25	26	27	28	29	30	31	32	33	34	35	36	37	38	39	40	41	
G	136	138	250	368	6179	8136	9767	10430	11115	11403	11510	11573	11588	11606	11615	11662	14025	14590	16385	16883	17444	17834	19902	22698	25861	29520	32545	35160	37417	53982	72976	82348	82350	
G	137	10	11	12	13	14	15	16	17	18	19	20	21	22	23	24	25	26	27	28	29	30	31	32	33	34	35	36	37	38	39	40	
G	137	107	240	387	6578	8741	13145	14033	15297	15555	15669	15736	15744	15763	15787	15843	18294	18870	20720	22023	22630	23143	25839	28952	32696	36462	40577	43391	47075	68524	97586	110056	
G	138	10	11	12	13	14	15	16	17	18	19	20	21	22	23	24	25	26	27	28	29	30	31	32	33	34	35	36	37	38	39	40	41	
G	138	92	190	299	6802	8765	10295	10927	11250	11383	11479	11538	11550	11570	11584	11620	14100	14669	16498	16940	17547	17969	20060	22812	26087	29716	32374	34916	37068	53378	69989	78402	78404	
G	139	10	11	12	13	14	15	16	17	18	19	20	21	22	23	24	25	26	27	28	29	30	31	32	33	34	35	36	37	38	39	40	
G	139	110	212	346	6403	8337	9811	10443	10791	10928	11024	11073	11080	11091	11100	11139	13735	14333	16311	16733	17331	17729	19755	22638	25841	29475	32211	34903	37053	53886	70280	78519	
G	140	10	11	12	13	14	15	16	17	18	19	20	21	22	23	24	25	26	27	28	29	30	31	32	33	34	35	36	37	38	39	40	
G	140	124	231	364	6660	8638	10196	10843	11154	11281	11379	11441	11445	11464	11475	11522	14025	14534	16430	16854	17464	17857	19893	22845	26121	29762	32370	35012	37161	54697	70687	78961	
G	141	10	11	12	13	14	15	16	17	18	19	20	21	22	23	24	25	26	27	28	29	30	31	32	33	34	35	36	37	38	39	40	
G	141	124	232	375	6579	8529	10087	10669	11003	11129	11217	11271	11276	11293	11306	11336	13914	14424	16423	16901	17509	17975	19958	22825	26086	29669	32263	34821	36900	54713	70238	78223	
G	142	10	11	12	13	14	15	16	17	18	19	20	21	22	23	24	25	26	27	28	29	30	31	32	33	34	35	36	37	38	39	40	
G	142	109	217	336	6567	8580	10357	10975	11408	11585	11682	11750	11754	11769	11779	11820	14406	14938	17015	17513	18145	18625	20739	23612	26928	30668	33179	35905	38209	56260	71621	79324	
G	143	10	11	12	13	14	15	16	17	18	19	20	21	22	23	24	25	26	27	28	29	30	31	32	33	34	35	36	37	38	39	40	41	
G	143	129	224	380	6825	8959	10738	11693	13524	13681	13762	13816	13820	13844	13860	13904	16512	17033	19146	19993	20644	21228	23312	26389	29697	34005	37062	39842	42172	62299	78823	91313	91314	
G	144	10	11	12	13	14	15	16	17	18	19	20	21	22	23	24	25	26	27	28	29	30	31	32	33	34	35	36	37	38	39	40	
G	144	123	219	360	6702	8652	10269	10851	11332	11586	11670	11708	11714	11735	11749	11795	14378	14900	16961	17420	18047	18541	20501	23432	26719	30625	32997	35699	37788	56623	71107	79142	
G	145	10	11	12	13	14	15	16	17	18	19	20	21	22	23	24	25	26	27	28	29	30	31	32	33	34	35	36	37	38	39	40	41	
G	145	123	233	355	7031	9239	12150	12712	13083	13237	13305	13348	13355	13378	13393	13430	16118	16607	18631	19286	20005	20495	22922	25908	29497	33411	36232	39548	41804	61183	78136	85698	85699	
G	146	10	11	12	13	14	15	16	17	18	19	20	21	22	23	24	25	26	27	28	29	30	31	32	33	34	35	36	37	38	39	40	
G	146	101	228	371	8684	11431	14941	15713	16796	17038	17104	17145	17150	17168	17190	17230	19972	20453	22651	24232	24955	25676	29091	32949	36913	41238	47750	51945	54457	75675	103885	114024	
G	147	10	11	12	13	14	15	16	17	18	19	20	21	22	23	24	25	26	27	28	29	30	31	32	33	34	35	36	37	38	39	40	
G	147	103	217	381	7405	9432	11438	12353	15524	15737	15817	15854	15860	15904	15914	15961	18633	19121	21243	22269	23016	23668	25984	29082	32365	36896	39882	43385	45745	67751	84604	104259	
G	148	10	11	12	13	14	15	16	17	18	19	20	21	22	23	24	25	26	27	28	29	30	31	32	33	34	35	36	37	38	39	40	
G	148	129	233	351	7018	8899	10650	11300	11735	11904	11985	12034	12035	12058	12073	12109	14881	15333	17496	17908	18651	19126	21058	24020	27258	31392	33588	36302	38376	58498	71146	78405	
G	149	10	11	12	13	14	15	16	17	18	19	20	21	22	23	24	25	26	27	28	29	30	31	32	33	34	35	36	37	38	39	40	
G	149	138	246	366	7473	9502	11184	11753	12157	12278	12343	12376	12384	12410	12422	12469	15136	15598	17808	18261	19005	19540	21615	24645	27948	31948	34069	36823	38858	58619	70623	77751	
G	150	10	11	12	13	14	15	16	17	18	19	20	21	22	23	24	25	26	27	28	29	30	31	32	33	34	35	36	37	38	39	40	41	
G	150	130	238	355	7262	9275	11021	11546	11923	12063	12137	12183	12188	12212	12222	12269	15132	15586	17871	18299	19030	19520	21415	24322	27641	31632	33721	36442	38458	58261	69511	76148	76149	
G	151	10	11	12	13	14	15	16	17	18	19	20	21	22	23	24	25	26	27	28	29	30	31	32	33	34	35	36	37	38	39	40	41	
G	151	135	218	346	7435	9461	11256	11810	12161	12299	12369	12396	12398	12432	12440	12480	15229	15678	17977	18421	19191	19711	21599	24471	27746	31753	33849	36589	38685	58894	70235	77043	77044	
G	152	10	11	12	13	14	15	16	17	18	19	20	21	22	23	24	25	26	27	28	29	30	31	32	33	34	35	36	37	38	39	40	
G	152	116	204	326	7695	10417	12423	12998	13362	13509	13554	13595	13606	13629	13638	13683	16621	17107	19464	20018	20803	21324	23269	26364	29970	34127	36430	39347	41781	62687	75562	82464	
G	153	10	11	12	13	14	15	16	17	18	19	20	21	22	23	24	25	26	27	28	29	30	31	32	33	34	35	36	37	38	39	40	
G	153	151	241	368	7471	9453	11332	12097	12972	13214	13274	13315	13328	13358	13367	13402	16345	16857	19268	19899	20718	21333	23216	26163	29554	33778	35813	38911	41041	62103	73156	80965	
G	154	10	11	12	13	14	15	16	17	18	19	20	21	22	23	24	25	26	27	28	29	30	31	32	33	34	35	36	37	38	39	40	
G	154	132	249	456	7514	9817	12217	13745	16731	17406	17476	17528	17541	17579	17597	17661	20618	21256	23774	25733	26950	27878	30315	33580	37175	43390	46924	53988	57622	92567	122165	193916	
G	155	9	10	11	12	13	14	15	16	17	18	19	20	21	22	23	24	25	26	27	28	29	30	31	32	33	34	35	36	37	38	39	40	
G	155	1	124	189	319	7599	9876	11810	12529	13070	13246	13300	13333	13339	13366	13374	13415	16366	16852	19227	19826	20701	21274	23091	26254	29783	33977	36077	39027	41231	62698	72404	78877	
G	156	10	11	12	13	14	15	16	17	18	19	20	21	22	23	24	25	26	27	28	29	30	31	32	33	34	35	36	37	38	39	40	
G	156	182	289	405	8130	10583	12912	13475	13915	14074	14137	14163	14172	14198	14209	14248	17137	17646	20126	20803	21645	22250	24301	27390	30902	35048	37630	40757	42924	63502	74115	80463	
G	157	9	10	11	12	13	14	15	16	17	18	19	20	21	22	23	24	25	26	27	28	29	30	31	32	33	34	35	36	37	38	39	40	
G	157	1	163	235	340	7691	10022	12308	12989	13578	13732	13784	13815	13825	13850	13866	13906	16963	17456	19919	20562	21395	21965	23906	27026	30722	34919	37106	40345	42531	64030	74753	81928	
G	158	9	10	11	12	13	14	15	16	17	18	19	20	21	22	23	24	25	26	27	28	29	30	31	32	33	34	35	36	37	38	39	40	
G	158	3	156	268	405	8344	10766	13103	15842	16661	16992	17040	17083	17086	17121	17129	17189	20262	20773	23319	24644	25521	26264	28559	32112	35675	40312	43705	46864	49361	73975	88044	110244	
G	159	10	11	12	13	14	15	16	17	18	19	20	21	22	23	24	25	26	27	28	29	30	31	32	33	34	35	36	37	38	39	40	
G	159	134	240	368	8003	10335	12765	14965	16004	16140	16186	16213	16227	16262	16268	16310	19445	20209	22824	23858	24779	25372	27224	30394	33890	38406	41196	44549	46905	69758	81361	94646	
G	160	10	11	12	13	14	15	16	17	18	19	20	21	22	23	24	25	26	27	28	29	30	31	32	33	34	35	36	37	38	39	40	
G	160	183	280	400	8504	11040	13208	14122	14780	14901	14948	14973	14979	15009	15019	15059	18271	18787	21450	22119	22972	23573	25329	28270	31763	36145	38205	41042	43201	63806	72565	79406	
G	161	10	11	12	13	14	15	16	17	18	19	20	21	22	23	24	25	26	27	28	29	30	31	32	33	34	35	36	37	38	39	40	41	
G	161	153	246	374	8152	10556	12568	13432	14104	14214	14264	14286	14302	14333	14337	14381	17595	18109	20911	21541	22436	23003	24839	28003	31532	36109	38070	41195	43271	64605	72976	80261	80268	
G	162	10	11	12	13	14	15	16	17	18	19	20	21	22	23	24	25	26	27	28	29	30	31	32	33	34	35	36	37	38	39	40	41	
G	162	175	266	458	8530	11512	13701	16093	18646	18773	18863	18897	18903	18954	18967	19051	22341	23190	26083	28697	29879	30932	33587	36850	40941	46902	52805	58700	62953	97961	129372	190927	190929	
G	163	10	11	12	13	14	15	16	17	18	19	20	21	22	23	24	25	26	27	28	29	30	31	32	33	34	35	36	37	38	39	40	41	
G	163	143	226	338	8241	10549	12645	13262	13859	13962	14002	14027	14040	14087	14093	14120	17198	17718	20420	20976	21857	22503	24229	27340	30816	35041	36985	39985	41972	63569	71476	77103	77104	
G	164	9	10	11	12	13	14	15	16	17	18	19	20	21	22	23	24	25	26	27	28	29	30	31	32	33	34	35	36	37	38	39	40	41	
G	164	11	177	259	358	8485	10755	12720	13293	13723	13831	13867	13884	13895	13922	13937	13971	17097	17609	20348	20834	21751	22318	24118	27164	30679	34866	36746	39723	41716	62364	69625	75487	75488	
G	165	9	10	11	12	13	14	15	16	17	18	19	20	21	22	23	24	25	26	27	28	29	30	31	32	33	34	35	36	37	38	39	40	
G	165	1	151	243	356	8128	10301	12227	12734	13109	13202	13226	13251	13263	13294	13305	13344	16577	17106	19804	20273	21136	21707	23386	26386	29807	33963	35718	38557	40547	61323	68378	74099	
G	166	9	10	11	12	13	14	15	16	17	18	19	20	21	22	23	24	25	26	27	28	29	30	31	32	33	34	35	36	37	38	39	40	
G	166	6	142	212	311	8241	10668	12669	13337	13836	13929	13959	13988	13997	14023	14035	14073	17157	17717	20387	20914	21867	22473	24100	27107	30527	34845	36689	39678	41827	62943	70155	76017	
G	167	10	11	12	13	14	15	16	17	18	19	20	21	22	23	24	25	26	27	28	29	30	31	32	33	34	35	36	37	38	39	40	41	
G	167	146	238	343	8280	11605	13666	14423	15294	15391	15438	15459	15482	15507	15520	15557	18765	19356	22225	23038	23982	24690	26498	29549	33336	37696	39722	43193	45461	67121	75122	81557	81558	
G	168	10	11	12	13	14	15	16	17	18	19	20	21	22	23	24	25	26	27	28	29	30	31	32	33	34	35	36	37	38	39	40	41	
G	168	152	222	359	8666	11271	13290	14337	15297	15394	15427	15459	15485	15517	15530	15562	18827	19360	22100	22847	23804	24442	26183	29074	32669	36952	38845	42100	44183	65360	73037	79745	79746	
G	169	10	11	12	13	14	15	16	17	18	19	20	21	22	23	24	25	26	27	28	29	30	31	32	33	34	35	36	37	38	39	40	
G	169	145	217	383	8596	12010	14216	16892	18393	18469	18520	18545	18564	18603	18612	18660	22126	23022	26044	27099	28274	28937	30614	33501	37255	42071	44703	48902	51278	75487	86911	111150	
G	170	9	10	11	12	13	14	15	16	17	18	19	20	21	22	23	24	25	26	27	28	29	30	31	32	33	34	35	36	37	38	39	40	
G	170	4	193	287	494	8953	11863	15739	17930	21840	21940	21989	22018	22038	22081	22101	22167	25867	26666	29780	32179	33981	35215	37591	40581	44510	51298	55390	60897	65237	96345	119624	155699	
G	171	9	10	11	12	13	14	15	16	17	18	19	20	21	22	23	24	25	26	27	28	29	30	31	32	33	34	35	36	37	38	39	40	
G	171	4	175	292	464	9210	13883	17111	18935	21621	21707	21759	21796	21832	21895	21917	22019	25603	27063	30939	34396	35834	37186	40343	43545	49117	56122	65054	72199	78394	110989	151067	188592	
G	172	9	10	11	12	13	14	15	16	17	18	19	20	21	22	23	24	25	26	27	28	29	30	31	32	33	34	35	36	37	38	39	40	
G	172	3	183	246	334	9081	12161	14461	15068	15659	15724	15750	15772	15791	15822	15836	15866	19293	19876	22754	23325	24256	24834	26570	29444	33201	37431	39366	42637	44713	65153	71897	77417	
G	173	9	10	11	12	13	14	15	16	17	18	19	20	21	22	23	24	25	26	27	28	29	30	31	32	33	34	35	36	37	38	39	40	
G	173	24	175	267	343	9259	12077	14230	14821	15256	15334	15357	15381	15391	15428	15438	15467	18912	19519	22461	23043	23996	24648	26353	29369	33284	37524	39554	42855	45062	65152	71972	76967	
G	174	9	10	11	12	13	14	15	16	17	18	19	20	21	22	23	24	25	26	27	28	29	30	31	32	33	34	35	36	37	38	39	40	
G	174	15	189	341	460	10477	16526	19097	20072	20584	20654	20683	20716	20741	20810	20823	20876	24429	25376	28389	30264	31211	31975	35010	38616	44935	49429	56917	64752	68578	92316	147317	154278	
G	175	9	10	11	12	13	14	15	16	17	18	19	20	21	22	23	24	25	26	27	28	29	30	31	32	33	34	35	36	37	38	39	40	
G	175	11	183	270	369	10246	13065	15186	16819	17211	17266	17284	17298	17305	17334	17356	17387	20846	21614	24550	25232	26187	26788	28691	31999	35579	40212	43136	46159	48431	69224	77101	84098	
G	176	9	10	11	12	13	14	15	16	17	18	19	20	21	22	23	24	25	26	27	28	29	30	31	32	33	34	35	36	37	38	39	40	
G	176	41	179	251	308	9429	12011	14196	14875	15297	15358	15392	15408	15432	15458	15474	15498	19043	19606	22424	22924	23884	24470	26176	29141	32766	36920	38848	41894	43901	63773	69846	74914	
G	177	9	10	11	12	13	14	15	16	17	18	19	20	21	22	23	24	25	26	27	28	29	30	31	32	33	34	35	36	37	38	39	40	
G	177	39	212	290	359	9242	11705	13815	14422	14789	14847	14869	14881	14902	14930	14948	14975	18422	19029	21945	22398	23392	23998	25545	28402	32017	36159	37903	40827	42756	61985	67661	72639	
G	178	9	10	11	12	13	14	15	16	17	18	19	20	21	22	23	24	25	26	27	28	29	30	31	32	33	34	35	36	37	38	39	40	
G	178	24	214	287	383	9071	12345	14469	15235	15746	15814	15838	15859	15878	15893	15911	15947	19584	20232	23307	23997	24997	25598	27278	30184	33922	38222	40287	43526	45847	66279	73877	79092	
G	179	9	10	11	12	13	14	15	16	17	18	19	20	21	22	23	24	25	26	27	28	29	30	31	32	33	34	35	36	37	38	39	40	
G	179	79	245	383	458	9688	15036	17511	19702	21704	21763	21800	21824	21865	21899	21929	21971	25778	27087	30753	32533	33977	34894	37171	40230	45334	50486	55630	62375	66168	91059	121094	144005	
G	180	9	10	11	12	13	14	15	16	17	18	19	20	21	22	23	24	25	26	27	28	29	30	31	32	33	34	35	36	37	38	39	40	
G	180	36	246	352	481	12737	16532	19054	21977	24391	24471	24505	24527	24556	24594	24627	24678	28483	29919	33431	35357	36779	37706	40542	44730	48965	54809	62504	68085	71477	97249	123941	145232	
G	181	9	10	11	12	13	14	15	16	17	18	19	20	21	22	23	24	25	26	27	28	29	30	31	32	33	34	35	36	37	38	39	40	
G	181	76	246	367	427	13056	16655	19678	23127	23576	23622	23648	23673	23706	23760	23796	23823	28357	30635	35175	36669	37799	38465	41370	46074	50791	56926	66749	71371	74624	100401	126882	138522	
G	182	9	10	11	12	13	14	15	16	17	18	19	20	21	22	23	24	25	26	27	28	29	30	31	32	33	34	35	36	37	38	39	40	
G	182	69	320	495	589	12410	17420	20178	21850	22319	22364	22403	22433	22462	22526	22564	22613	27120	29153	34213	37261	38517	39906	43254	48448	55365	60488	73717	79209	87654	115986	159076	187719	
G	183	9	10	11	12	13	14	15	16	17	18	19	20	21	22	23	24	25	26	27	28	29	30	31	32	33	34	35	36	37	38	39	40	
G	183	78	250	344	380	9749	12826	15170	15864	16162	16197	16221	16236	16255	16284	16304	16331	20180	20872	23955	24562	25600	26242	27805	30651	34203	38437	40605	43847	45969	65309	71529	76434	
G	184	9	10	11	12	13	14	15	16	17	18	19	20	21	22	23	24	25	26	27	28	29	30	31	32	33	34	35	36	37	38	39	40	
G	184	55	226	300	360	9858	12648	15097	16095	16497	16535	16550	16560	16578	16597	16620	16640	20309	21026	24115	24609	25623	26256	27879	30773	34299	38662	40510	43520	45416	64342	69480	73638	
G	185	9	10	11	12	13	14	15	16	17	18	19	20	21	22	23	24	25	26	27	28	29	30	31	32	33	34	35	36	37	38	39	40	
G	185	87	302	409	474	13342	16401	20692	24153	24582	24618	24660	24674	24702	24729	24767	24807	29019	30338	33818	34712	35937	36625	39654	44370	49056	55886	62449	67254	69894	96001	118963	136809	
G	186	8	9	10	11	12	13	14	15	16	17	18	19	20	21	22	23	24	25	26	27	28	29	30	31	32	33	34	35	36	37	38	39	40	
G	186	2	121	290	376	406	9887	12781	15629	17249	17721	17768	17788	17807	17824	17847	17865	17887	21740	22513	25671	26236	27309	27884	29370	32152	35774	40408	42378	45517	47430	66654	72467	77403	
G	187	9	10	11	12	13	14	15	16	17	18	19	20	21	22	23	24	25	26	27	28	29	30	31	32	33	34	35	36	37	38	39	40	
G	187	97	298	427	519	10207	13275	19312	22556	23922	23960	23987	24016	24052	24100	24148	24190	28859	30250	34034	35191	36398	36979	38492	41343	45047	54333	59767	63873	67687	105712	140826	184626	
G	188	9	10	11	12	13	14	15	16	17	18	19	20	21	22	23	24	25	26	27	28	29	30	31	32	33	34	35	36	37	38	39	40	
G	188	87	214	296	340	9681	12508	15170	16372	16630	16661	16682	16692	16716	16735	16753	16780	20489	21264	24438	24968	25985	26617	28112	30753	34236	38676	40527	43453	45397	64575	69885	75198	
G	189	8	9	10	11	12	13	14	15	16	17	18	19	20	21	22	23	24	25	26	27	28	29	30	31	32	33	34	35	36	37	38	39	40	
G	189	23	105	253	308	337	9922	12700	14908	15666	15921	15952	15970	15983	16009	16029	16044	16070	19731	20430	23516	23988	24937	25511	27041	29794	33332	37510	39399	42289	44149	62247	67449	71679	
G	190	9	10	11	12	13	14	15	16	17	18	19	20	21	22	23	24	25	26	27	28	29	30	31	32	33	34	35	36	37	38	39	40	
G	190	85	235	307	330	10426	13517	16677	17750	18010	18042	18062	18073	18105	18117	18144	18157	21976	22772	25852	26435	27419	28039	29591	32334	35838	40315	42647	45525	47593	66150	72513	78912	
G	191	9	10	11	12	13	14	15	16	17	18	19	20	21	22	23	24	25	26	27	28	29	30	31	32	33	34	35	36	37	38	39	40	
G	191	109	298	363	394	12703	16264	18737	19546	19785	19819	19855	19869	19902	19928	19953	19977	24237	25177	28630	29131	30133	30709	33290	37413	41953	46678	49313	52712	54733	73047	87673	92035	
G	192	9	10	11	12	13	14	15	16	17	18	19	20	21	22	23	24	25	26	27	28	29	30	31	32	33	34	35	36	37	38	39	40	
G	192	131	341	451	478	14899	19289	21972	23274	23500	23524	23556	23584	23638	23667	23713	23739	28838	30469	35128	35840	36874	37527	41908	48684	55692	61681	66810	70994	73394	94330	132149	141684	
G	193	8	9	10	11	12	13	14	15	16	17	18	19	20	21	22	23	24	25	26	27	28	29	30	31	32	33	34	35	36	37	38	39	40	
G	193	10	161	346	433	479	14242	18415	22150	23659	23966	24004	24040	24080	24152	24192	24220	24256	29591	31459	36604	38461	39639	40357	45158	52919	60765	68027	75863	80784	84371	109316	148915	172977	
G	194	9	10	11	12	13	14	15	16	17	18	19	20	21	22	23	24	25	26	27	28	29	30	31	32	33	34	35	36	37	38	39	40	
G	194	107	329	449	496	14723	18749	22776	23908	24107	24149	24189	24218	24272	24320	24370	24414	29672	31283	36311	37544	38802	39496	44378	52940	60930	69051	76454	81045	85147	110566	152847	176517	
G	195	8	9	10	11	12	13	14	15	16	17	18	19	20	21	22	23	24	25	26	27	28	29	30	31	32	33	34	35	36	37	38	39	40	
G	195	24	162	281	344	368	10598	13649	16415	17195	17384	17414	17437	17449	17472	17487	17513	17529	21486	22266	25543	25969	26925	27506	28983	31591	35163	39408	41134	43996	45854	62910	67664	71810	
G	196	8	9	10	11	12	13	14	15	16	17	18	19	20	21	22	23	24	25	26	27	28	29	30	31	32	33	34	35	36	37	38	39	40	
G	196	12	177	304	365	384	10494	13619	16148	17014	17184	17204	17228	17239	17282	17300	17312	17325	21228	22012	25218	25558	26513	27070	28503	31179	34757	38793	40336	43087	44965	61562	65770	69201	
G	197	8	9	10	11	12	13	14	15	16	17	18	19	20	21	22	23	24	25	26	27	28	29	30	31	32	33	34	35	36	37	38	39	40	
G	197	10	153	312	366	386	10457	13579	16100	16870	17054	17081	17103	17111	17136	17151	17173	17200	21137	21900	25128	25488	26455	27015	28377	31054	34684	38962	40589	43324	45154	61624	65902	69175	
G	198	8	9	10	11	12	13	14	15	16	17	18	19	20	21	22	23	24	25	26	27	28	29	30	31	32	33	34	35	36	37	38	39	40	
G	198	5	201	345	408	410	10706	14020	16481	17476	17636	17657	17684	17694	17731	17748	17769	17785	21818	22607	25931	26287	27227	27757	29164	31738	35270	39402	41024	43762	45557	61354	65497	68786	
G	199	9	10	11	12	13	14	15	16	17	18	19	20	21	22	23	24	25	26	27	28	29	30	31	32	33	34	35	36	37	38	39	40	
G	199	178	305	387	393	10375	13542	16277	19669	19814	19844	19867	19876	19908	19930	19949	19964	24306	25209	28648	29017	29963	30540	31993	34637	38242	43655	45461	48270	50338	69105	77324	81004	
G	200	8	9	10	11	12	13	14	15	16	17	18	19	20	21	22	23	24	25	26	27	28	29	30	31	32	33	34	35	36	37	38	39	40	
G	200	28	225	365	412	417	10598	13935	16518	17611	17735	17751	17774	17791	17828	17840	17862	17883	22016	22845	26161	26525	27486	28068	29512	32028	35597	39738	41354	44113	45998	62114	66343	69747	
G	201	9	10	11	12	13	14	15	16	17	18	19	20	21	22	23	24	25	26	27	28	29	30	31	32	33	34	35	36	37	38	39	40	
G	201	182	320	383	386	10742	14066	16526	17440	17570	17589	17613	17623	17648	17657	17681	17701	21600	22364	25630	25965	26912	27499	28912	31477	35065	39233	40708	43570	45478	61274	65423	68495	
G	202	8	9	10	11	12	13	14	15	16	17	18	19	20	21	22	23	24	25	26	27	28	29	30	31	32	33	34	35	36	37	38	39	40	
G	202	27	177	324	382	386	12060	17888	20481	21389	21539	21553	21568	21579	21608	21623	21639	21662	26280	27197	30895	31196	32135	32728	34670	37141	41784	45812	47445	50286	54048	71506	76143	78943	
G	203	8	9	10	11	12	13	14	15	16	17	18	19	20	21	22	23	24	25	26	27	28	29	30	31	32	33	34	35	36	37	38	39	40	
G	203	50	215	330	394	410	10827	14481	17033	18376	18483	18502	18528	18541	18568	18587	18604	18629	23002	23858	27282	27643	28604	29173	30601	33236	36874	41379	43086	45997	47889	64174	69911	72847	
G	204	8	9	10	11	12	13	14	15	16	17	18	19	20	21	22	23	24	25	26	27	28	29	30	31	32	33	34	35	36	37	38	39	40	
G	204	31	229	377	427	432	11079	15028	17679	18788	18899	18921	18945	18959	18998	19012	19040	19059	23224	24164	27624	27971	28887	29478	30964	33498	37176	41276	43027	45733	47992	63660	69145	72226	
G	205	8	9	10	11	12	13	14	15	16	17	18	19	20	21	22	23	24	25	26	27	28	29	30	31	32	33	34	35	36	37	38	39	40	
G	205	78	253	355	390	409	11226	14789	17514	18616	18727	18745	18769	18783	18825	18844	18858	18879	23288	24239	27685	28020	29004	29600	31018	33524	37301	41505	43251	45941	48104	64023	68557	71548	
G	206	8	9	10	11	12	13	14	15	16	17	18	19	20	21	22	23	24	25	26	27	28	29	30	31	32	33	34	35	36	37	38	39	40	
G	206	56	252	447	503	522	12993	18214	22096	25305	25423	25462	25519	25552	25618	25667	25694	25739	32047	33827	38909	39470	40567	41196	43776	46865	52823	60210	64456	67335	77427	120492	152602	174271	
G	207	8	9	10	11	12	13	14	15	16	17	18	19	20	21	22	23	24	25	26	27	28	29	30	31	32	33	34	35	36	37	38	39	40	
G	207	127	286	366	390	418	11612	15344	18065	19222	19303	19317	19337	19356	19387	19400	19423	19441	23812	24781	28234	28529	29464	30043	31565	34271	37911	42139	43853	46586	48554	63989	68663	71422	
G	208	8	9	10	11	12	13	14	15	16	17	18	19	20	21	22	23	24	25	26	27	28	29	30	31	32	33	34	35	36	37	38	39	40	
G	208	92	272	332	358	380	11136	14640	17316	18276	18368	18380	18409	18427	18458	18478	18490	18514	22552	23355	26698	26947	27810	28388	29722	32147	35496	39641	41111	43763	45445	60028	63758	66196	
G	209	8	9	10	11	12	13	14	15	16	17	18	19	20	21	22	23	24	25	26	27	28	29	30	31	32	33	34	35	36	37	38	39	40	
G	209	64	226	310	352	361	10995	14529	17204	18107	18196	18221	18235	18249	18277	18297	18312	18326	22609	23464	26999	27316	28240	28816	30108	32603	36302	40389	41828	44437	46174	60892	64777	67149	
G	210	8	9	10	11	12	13	14	15	16	17	18	19	20	21	22	23	24	25	26	27	28	29	30	31	32	33	34	35	36	37	38	39	40	
G	210	76	215	323	377	413	11149	14747	17811	18862	18927	18948	18968	18987	19016	19029	19045	19068	23298	24219	27808	28058	29037	29590	30916	33279	36684	41048	42491	45056	46828	61815	66793	69072	
G	211	8	9	10	11	12	13	14	15	16	17	18	19	20	21	22	23	24	25	26	27	28	29	30	31	32	33	34	35	36	37	38	39	40	
G	211	97	269	352	381	392	11209	14740	19087	21823	21899	21910	21939	21965	21994	22009	22015	22039	26955	27949	31656	31889	32787	33348	34686	37169	40739	46938	48697	51267	53257	72619	78120	80546	
G	212	8	9	10	11	12	13	14	15	16	17	18	19	20	21	22	23	24	25	26	27	28	29	30	31	32	33	34	35	36	37	38	39	40	
G	212	53	245	325	363	374	11555	15409	18491	20795	20862	20879	20900	20912	20941	20968	20981	21011	25720	26678	30535	30778	31686	32265	33598	36040	39483	44310	46076	48747	50567	66042	71195	73663	
G	213	8	9	10	11	12	13	14	15	16	17	18	19	20	21	22	23	24	25	26	27	28	29	30	31	32	33	34	35	36	37	38	39	40	
G	213	114	282	387	428	456	11396	15145	18501	19796	19862	19880	19898	19915	19937	19953	19968	19989	24504	25497	29179	29449	30386	30938	32183	34586	37949	42336	43854	46346	48081	62750	66703	68677	
G	214	8	9	10	11	12	13	14	15	16	17	18	19	20	21	22	23	24	25	26	27	28	29	30	31	32	33	34	35	36	37	38	39	40	
G	214	81	255	394	446	467	12027	16381	19751	21703	21761	21777	21801	21809	21842	21855	21870	21887	26816	27828	31735	32001	32862	33422	34855	37295	41013	45582	47247	49951	51851	68354	73695	75917	
G	215	8	9	10	11	12	13	14	15	16	17	18	19	20	21	22	23	24	25	26	27	28	29	30	31	32	33	34	35	36	37	38	39	40	
G	215	159	319	443	471	516	12375	16430	20454	26817	26882	26897	26942	26960	27000	27030	27050	27091	32242	34041	38454	38807	39757	40322	41692	44247	47933	54446	57769	60508	62920	83756	94259	105845	
G	216	8	9	10	11	12	13	14	15	16	17	18	19	20	21	22	23	24	25	26	27	28	29	30	31	32	33	34	35	36	37	38	39	40	
G	216	175	338	404	423	452	13446	19340	23292	24772	24820	24848	24870	24889	24927	24953	24971	24997	30457	31590	35441	35681	36573	37190	39254	41714	46568	52506	54053	58647	60714	85137	90764	92511	
G	217	8	9	10	11	12	13	14	15	16	17	18	19	20	21	22	23	24	25	26	27	28	29	30	31	32	33	34	35	36	37	38	39	40	
G	217	121	320	403	441	458	12564	16518	19542	20694	20754	20773	20796	20815	20851	20867	20883	20906	25507	26477	30205	30455	31276	31840	33346	35736	39255	43448	44887	47426	49022	61917	65338	66832	
G	218	8	9	10	11	12	13	14	15	16	17	18	19	20	21	22	23	24	25	26	27	28	29	30	31	32	33	34	35	36	37	38	39	40	
G	218	160	281	378	399	433	13204	18033	21048	22004	22058	22084	22105	22131	22163	22172	22190	22209	26992	27950	31779	31988	32906	33493	35012	37434	41167	45141	46569	49219	51060	64224	68137	69662	
G	219	8	9	10	11	12	13	14	15	16	17	18	19	20	21	22	23	24	25	26	27	28	29	30	31	32	33	34	35	36	37	38	39	40	
G	219	213	403	500	514	557	18544	25769	29061	30125	30188	30232	30270	30296	30367	30407	30433	30484	37786	39364	45159	45793	47841	49042	54470	63459	71662	82253	86741	94512	97361	132087	161758	163108	
G	220	8	9	10	11	12	13	14	15	16	17	18	19	20	21	22	23	24	25	26	27	28	29	30	31	32	33	34	35	36	37	38	39	40	
G	220	137	247	314	347	372	13108	17576	21073	22120	22186	22201	22231	22249	22277	22296	22312	22331	27211	28251	31960	32151	33006	33470	34754	37027	40371	44272	45515	47731	49254	60953	64281	65550	
G	221	8	9	10	11	12	13	14	15	16	17	18	19	20	21	22	23	24	25	26	27	28	29	30	31	32	33	34	35	36	37	38	39	40	
G	221	185	293	336	341	380	12270	16423	19731	20740	20806	20823	20843	20867	20882	20901	20922	20945	25882	26919	31057	31297	32084	32607	33726	36038	39204	43012	44260	46524	48086	59752	62884	64176	
G	222	8	9	10	11	12	13	14	15	16	17	18	19	20	21	22	23	24	25	26	27	28	29	30	31	32	33	34	35	36	37	38	39	40	
G	222	168	284	353	369	408	12827	17000	20197	21259	21307	21328	21345	21370	21400	21423	21437	21451	26406	27459	31456	31701	32550	33064	34248	36384	39667	43627	44833	47165	48762	60250	63455	64604	
G	223	8	9	10	11	12	13	14	15	16	17	18	19	20	21	22	23	24	25	26	27	28	29	30	31	32	33	34	35	36	37	38	39	40	
G	223	235	363	411	415	460	15353	21850	25850	26938	26992	27016	27043	27066	27094	27123	27136	27154	32948	34160	38448	38659	39510	40069	42279	44592	49615	53896	55114	57459	63302	86138	89831	90833	
G	224	8	9	10	11	12	13	14	15	16	17	18	19	20	21	22	23	24	25	26	27	28	29	30	31	32	33	34	35	36	37	38	39	40	
G	224	240	352	398	403	434	13676	18370	21832	22909	22961	22982	23003	23028	23054	23068	23086	23104	28343	29493	33601	33840	34719	35258	36559	38886	42552	46563	47789	50439	52033	63437	66488	67414	
G	225	8	9	10	11	12	13	14	15	16	17	18	19	20	21	22	23	24	25	26	27	28	29	30	31	32	33	34	35	36	37	38	39	40	
G	225	314	508	558	564	621	17784	26288	29786	30970	31040	31086	31123	31169	31229	31284	31316	31344	39062	40449	46410	46849	48503	49506	54462	60999	69361	81562	84111	94861	97343	140387	164584	165506	
G	226	8	9	10	11	12	13	14	15	16	17	18	19	20	21	22	23	24	25	26	27	28	29	30	31	32	33	34	35	36	37	38	39	40	
G	226	218	338	382	386	442	16527	21938	26121	27343	27407	27418	27445	27480	27515	27535	27553	27568	33753	34933	39913	40219	41389	42116	43776	47146	51238	56974	58504	61737	63442	78708	82099	82888	
G	227	8	9	10	11	12	13	14	15	16	17	18	19	20	21	22	23	24	25	26	27	28	29	30	31	32	33	34	35	36	37	38	39	40	
G	227	355	498	535	536	589	17676	24621	29159	30561	30637	30672	30715	30747	30773	30802	30822	30849	38593	40147	45487	45759	46740	47345	48727	51628	55310	63653	65100	67782	69614	100039	105196	105915	
G	228	8	9	10	11	12	13	14	15	16	17	18	19	20	21	22	23	24	25	26	27	28	29	30	31	32	33	34	35	36	37	38	39	40	
G	228	223	324	359	360	414	13954	18646	22034	23088	23130	23148	23168	23193	23218	23242	23257	23273	28625	29679	33792	34019	34873	35394	36605	38986	42124	46155	47306	49520	50914	61919	64583	65281	
G	229	8	9	10	11	12	13	14	15	16	17	18	19	20	21	22	23	24	25	26	27	28	29	30	31	32	33	34	35	36	37	38	39	40	
G	229	149	421	517	546	578	22236	27153	30613	31637	31697	31735	31772	31805	31865	31899	31932	31971	40225	41432	47970	48519	51275	52943	56836	68314	74205	84726	87625	91684	93630	125655	131511	132152	
G	230	8	9	10	11	12	13	14	15	16	17	18	19	20	21	22	23	24	25	26	27	28	29	30	31	32	33	34	35	36	37	38	39	40	
G	230	245	355	396	399	432	13727	18333	21947	23053	23108	23122	23145	23172	23198	23226	23242	23258	28492	29541	33479	33668	34435	34936	36112	38234	41560	45542	46620	48717	50066	60662	63669	64303	
G	231	8	9	10	12	13	14	15	16	17	18	19	20	21	22	23	24	25	26	27	28	29	30	31	32	33	34	35	36	37	38	39	40	
G	231	264	361	393	448	13222	17789	21182	22231	22283	22305	22324	22353	22373	22389	22404	22419	27507	28603	32602	32818	33574	34039	35062	37117	40285	44039	45020	47043	48416	58279	60711	61280	
G	232	8	9	10	11	12	13	14	15	16	17	18	19	20	21	22	23	24	25	26	27	28	29	30	31	32	33	34	35	36	37	38	39	40	
G	232	219	335	385	395	437	13254	17962	21462	22540	22591	22618	22630	22659	22686	22698	22709	22728	27839	28875	32758	32957	33694	34183	35219	37303	40373	44146	45136	47159	48496	58585	60962	61437	
G	233	8	9	10	11	12	13	14	15	16	17	18	19	20	21	22	23	24	25	26	27	28	29	30	31	32	33	34	35	36	37	38	39	40	
G	233	246	389	439	442	496	13643	18327	22061	23114	23160	23190	23204	23228	23255	23274	23284	23306	28576	29705	33720	33914	34716	35229	36222	38206	41126	44877	45876	47887	49203	59165	61508	61975	
G	234	8	9	10	11	12	13	14	15	16	17	18	19	20	21	22	23	24	25	26	27	28	29	30	31	32	33	34	35	36	37	38	39	40	
G	234	251	379	421	425	470	13504	18164	21663	22696	22746	22769	22789	22818	22839	22858	22876	22887	28005	29073	32990	33169	33911	34400	35355	37400	40535	44345	45316	47413	48806	58905	61261	61682	
G	235	8	9	10	11	12	13	14	15	16	17	18	19	20	21	22	23	24	25	26	27	28	29	30	31	32	33	34	35	36	37	38	39	40	
G	235	239	352	391	393	441	14510	19462	23192	24150	24188	24213	24228	24249	24280	24300	24311	24324	29862	31019	35056	35267	36040	36537	37565	39622	43029	46708	47566	49598	51396	61303	63503	63900	
G	236	8	9	10	11	12	13	14	15	16	17	18	19	20	21	22	23	24	25	26	27	28	29	30	31	32	33	34	35	36	37	38	39	40	
G	236	387	528	575	580	645	19586	29682	34473	35662	35739	35780	35830	35880	35915	35967	35992	36018	43995	45522	50259	50489	51271	51752	56239	58334	67583	71508	72453	74413	92847	136115	139475	139833	
G	237	8	9	10	11	12	13	14	15	16	17	18	19	20	21	22	23	24	25	26	27	28	29	30	31	32	33	34	35	36	37	38	39	40	
G	237	282	377	438	442	492	14144	19326	23095	24064	24111	24134	24155	24186	24213	24239	24247	24260	29665	30822	34905	35128	35910	36391	37474	39429	42563	46111	47059	48855	50803	60555	62661	62997	
G	238	8	9	10	11	12	13	14	15	16	17	18	19	20	21	22	23	24	25	26	27	28	29	30	31	32	33	34	35	36	37	38	39	40	
G	238	262	367	431	440	481	13793	18499	22183	23216	23269	23290	23308	23331	23345	23363	23384	23400	28730	29802	33659	33841	34578	35034	35991	38014	40899	44578	45368	47325	48569	58030	59977	60300	
G	239	8	9	10	11	12	13	14	15	16	17	18	19	20	21	22	23	24	25	26	27	28	29	30	31	32	33	34	35	36	37	38	39	40	
G	239	289	382	411	412	467	14178	19190	22880	23860	23906	23927	23947	23970	23989	24013	24022	24035	29492	30657	34674	34918	35589	36021	36947	38854	41669	45219	46067	47877	49134	58146	60049	60329	
G	240	8	9	10	12	13	14	15	16	17	18	19	20	21	22	23	24	25	26	27	28	29	30	31	32	33	34	35	36	37	38	39	40	
G	240	288	383	421	486	14949	20287	24083	25263	25310	25336	25360	25396	25412	25436	25449	25462	30955	32102	36133	36341	37024	37441	38570	40375	43368	46752	47528	49318	51101	60218	62013	62233	
G	241	8	9	10	12	13	14	15	16	17	18	19	20	21	22	23	24	25	26	27	28	29	30	31	32	33	34	35	36	37	38	39	40	
G	241	461	576	603	688	20958	33489	37432	38530	38608	38676	38713	38778	38812	38856	38898	38932	47754	49412	54736	54989	55777	56265	62131	64117	74773	78417	79694	81517	105191	141496	149523	149717	
G	242	8	9	10	12	13	14	15	16	17	18	19	20	21	22	23	24	25	26	27	28	29	30	31	32	33	34	35	36	37	38	39	40	
G	242	362	438	472	530	14342	19436	23593	24673	24705	24732	24758	24796	24814	24830	24844	24860	30496	31642	35722	35927	36609	37071	38035	40011	42925	46775	47514	49336	50735	60142	61886	62066	
G	243	8	9	10	12	13	14	15	16	17	18	19	20	21	22	23	24	25	26	27	28	29	30	31	32	33	34	35	36	37	38	39	40	
G	243	274	394	467	534	14799	19945	27995	32399	32453	32471	32528	32575	32602	32624	32657	32677	39611	41019	45435	45644	46321	46765	47613	49397	52058	59557	60719	62376	63873	83467	89627	89794	
G	244	8	9	10	12	13	14	15	16	17	18	19	20	21	22	23	24	25	26	27	28	29	30	31	32	33	34	35	36	37	38	39	40	
G	244	333	416	461	523	14568	19636	24163	25154	25193	25214	25238	25266	25285	25305	25315	25327	30804	31954	35957	36169	36872	37295	38148	39937	42608	46314	47054	48747	49861	58852	60310	60465	
G	245	8	9	10	12	13	14	15	16	17	18	19	20	21	22	23	24	25	26	27	28	29	30	31	32	33	34	35	36	37	38	39	40	
G	245	276	391	428	480	14179	19249	23064	24047	24095	24119	24139	24165	24183	24201	24210	24227	29601	30736	34743	34959	35633	36120	36998	38859	41631	45151	45858	47589	48714	57272	58740	58872	
G	246	8	9	10	12	13	14	15	16	17	18	19	20	21	22	23	24	25	26	27	28	29	30	31	32	33	34	35	36	37	38	39	40	
G	246	306	393	425	478	14178	19160	23268	24203	24246	24265	24280	24310	24327	24345	24357	24371	29594	30716	34579	34779	35457	35885	36692	38522	41140	44672	45315	46979	48105	56647	58073	58202	
G	247	8	9	10	12	13	14	15	16	17	18	19	20	21	22	23	24	25	26	27	28	29	30	31	32	33	34	35	36	37	38	39	40	
G	247	277	383	419	484	14200	19251	23318	24221	24264	24281	24305	24337	24361	24376	24388	24404	29542	30679	34562	34781	35546	35990	36827	38565	41187	44636	45320	46995	48081	56499	57853	57969	
G	248	8	9	10	12	13	14	15	16	17	18	19	20	21	22	23	24	25	26	27	28	29	30	31	32	33	34	35	36	37	38	39	40	
G	248	293	385	407	476	15259	20549	25457	26390	26428	26447	26472	26506	26525	26551	26570	26589	32085	33244	37131	37348	37992	38408	39298	41048	43811	47636	48219	50013	51053	60259	61555	61660	
G	249	8	9	10	12	13	14	15	16	17	18	19	20	21	22	23	24	25	26	27	28	29	30	31	32	33	34	35	36	37	38	39	40	
G	249	447	542	577	668	18066	27600	52806	53736	53803	53878	53948	54027	54072	54120	54142	54175	75655	80954	95595	95784	96472	97009	98972	101238	111417	133301	134030	142235	143528	168168	169456	169554	
G	250	8	9	10	11	12	13	14	15	16	17	18	19	20	21	22	23	24	25	26	27	28	29	30	31	32	33	34	35	36	37	38	39	40	
G	250	319	439	517	529	583	20465	28072	32975	35292	35390	35458	35498	35536	35569	35611	35628	35645	41455	42850	46472	46717	47097	47400	47740	48765	50035	51499	51756	52309	52626	54210	54313	54315	
G	251	8	9	10	11	12	13	14	15	16	17	18	19	20	21	22	23	24	25	26	27	28	29	30	31	32	33	34	35	36	37	38	
G	251	308	449	482	486	545	606	651	664	690	721	747	780	814	841	868	885	897	923	946	962	973	983	1008	1016	1038	1049	1061	1072	1074	1093	1145	
G	252	8	9	10	12	13	14	15	16	17	18	19	20	21	22	23	24	25	26	27	28	29	30	31	32	33	34	35	36	37	38	
G	252	336	458	487	545	603	645	656	682	699	723	740	771	789	802	812	823	837	857	867	877	886	898	914	924	934	941	953	959	984	1013	
G	253	8	9	10	12	13	14	15	16	17	18	19	20	21	22	23	24	25	26	27	28	29	30	31	32	33	34	35	36	37	38	
G	253	314	397	434	489	556	589	607	633	654	673	691	727	748	766	779	791	804	817	830	839	851	870	881	891	900	910	919	924	948	989	
G	254	8	9	10	11	12	13	14	15	16	17	18	19	20	21	22	23	24	25	26	27	28	29	30	31	32	33	34	35	36	37	38	
G	254	299	407	444	448	505	581	615	633	655	674	693	720	751	774	785	802	815	830	850	861	870	883	898	900	920	931	941	952	954	980	1006	
G	255	8	9	10	11	12	13	14	15	16	17	18	19	20	21	22	23	24	25	26	27	28	29	30	31	32	33	34	35	36	37	38	
G	255	298	433	487	490	558	613	648	662	686	704	729	750	791	814	836	858	876	894	913	921	932	949	966	980	992	1011	1019	1029	1033	1051	1073	
G	256	8	9	10	12	13	14	15	16	17	18	19	20	21	22	23	24	25	26	27	28	29	30	31	32	33	34	35	36	37	38	
G	256	549	666	690	807	922	992	1025	1091	1179	1244	1313	1378	1401	1473	1508	1539	1606	1644	1714	1753	1774	1820	1867	1908	1919	1958	1974	2003	2027	2112	
G	257	8	9	10	12	13	14	15	16	17	18	19	20	21	22	23	24	25	26	27	28	29	30	31	32	33	34	35	36	37	38	
G	257	328	429	464	524	599	641	651	662	681	700	720	746	769	783	795	809	823	846	863	876	880	898	907	920	927	941	952	956	974	1011	
G	258	8	9	10	11	12	13	14	15	16	17	18	19	20	21	22	23	24	25	26	27	28	29	30	31	32	33	34	35	36	37	38	
G	258	313	416	456	459	517	583	625	641	667	692	708	731	762	778	801	812	819	838	858	871	878	887	903	916	929	943	949	963	964	989	1009	
G	259	8	9	10	11	12	13	14	15	16	17	18	19	20	21	22	23	24	25	26	27	28	29	30	31	32	33	34	35	36	37	38	
G	259	273	401	457	467	513	562	600	608	648	673	695	725	763	777	801	814	825	841	863	881	890	898	920	925	945	957	968	974	978	1002	1033	
G	260	8	9	10	11	12	13	14	15	16	17	18	19	20	21	22	23	24	25	26	27	28	29	30	31	32	33	34	35	36	37	38	
G	260	615	767	797	798	932	1058	1147	1197	1263	1348	1402	1484	1587	1602	1676	1715	1739	1787	1824	1870	1893	1917	1946	1994	2013	2024	2050	2059	2074	2096	2152	
G	261	8	9	10	11	12	13	14	15	16	17	18	19	20	21	22	23	24	25	26	27	28	29	30	31	32	33	34	35	36	37	38	
G	261	352	480	500	501	567	639	686	701	731	755	779	806	842	854	875	889	901	915	934	950	963	971	992	1005	1015	1022	1037	1041	1047	1065	1089	
G	262	8	9	10	11	12	13	14	15	16	17	18	19	20	21	22	23	24	25	26	27	28	29	30	31	32	33	34	35	36	37	38	
G	262	323	448	489	491	540	611	651	663	678	696	719	745	776	790	810	824	835	853	865	876	885	894	909	916	927	932	933	944	948	966	981	
G	263	8	9	10	11	12	13	14	15	16	17	18	19	20	21	22	23	24	25	26	27	28	29	30	31	32	33	34	35	36	37	38	
G	263	273	396	423	424	483	552	594	606	636	654	678	695	723	743	758	771	786	801	818	829	842	850	864	875	880	888	899	912	916	929	952	
G	264	8	9	10	12	13	14	15	16	17	18	19	20	21	22	23	24	25	26	27	28	29	30	31	32	33	34	35	36	37	38	
G	264	369	481	504	563	647	683	696	712	741	762	779	815	837	859	870	881	898	924	934	947	958	978	985	997	1008	1018	1032	1034	1042	1056	
G	265	8	9	10	12	13	14	15	16	17	18	19	20	21	22	23	24	25	26	27	28	29	30	31	32	33	34	35	36	37	38	
G	265	358	482	497	574	635	670	686	705	724	744	774	809	823	851	862	877	887	905	915	930	943	967	973	987	995	1005	1015	1019	1045	1072	
G	266	8	9	10	12	13	14	15	16	17	18	19	20	21	22	23	24	25	26	27	28	29	30	31	32	33	34	35	36	37	38	
G	266	332	448	467	532	600	644	655	672	691	708	728	772	780	794	810	819	835	849	858	872	879	892	902	917	928	939	945	949	966	981	
G	267	8	9	10	12	13	14	15	16	17	18	19	20	21	22	23	24	25	26	27	28	29	30	31	32	33	34	35	36	37	38	
G	267	380	490	512	582	656	703	715	735	750	773	793	833	841	855	868	881	898	914	920	932	946	964	971	981	988	1000	1007	1010	1029	1047	
G	268	8	9	10	12	13	14	15	16	17	18	19	20	21	22	23	24	25	26	27	28	29	30	31	32	33	34	35	36	37	38	
G	268	352	479	499	563	637	680	695	718	741	759	779	811	829	848	862	874	894	917	930	945	956	977	999	1012	1026	1040	1045	1050	1072	1092	
G	269	8	9	10	12	13	14	15	16	17	18	19	20	21	22	23	24	25	26	27	28	29	30	31	32	33	34	35	36	37	38	
G	269	602	721	735	835	944	1003	1023	1076	1153	1216	1284	1369	1384	1463	1491	1511	1599	1667	1710	1741	1751	1857	1895	1920	1932	1999	2006	2009	2035	2151	
G	270	8	9	10	12	13	14	15	16	17	18	19	20	21	22	23	24	25	26	27	28	29	30	31	32	33	34	35	36	37	38	
G	270	397	515	536	604	683	728	735	754	768	790	815	866	880	907	920	927	934	964	976	988	993	1013	1026	1035	1041	1057	1064	1068	1076	1107	
G	271	8	9	10	12	13	14	15	16	17	18	19	20	21	22	23	24	25	26	27	28	29	30	31	32	33	34	35	36	37	38	
G	271	320	437	459	510	588	638	651	663	685	702	720	761	777	796	809	818	824	842	855	869	877	890	900	909	916	924	931	934	957	976	
G	272	8	9	10	12	13	14	15	16	17	18	19	20	21	22	23	24	25	26	27	28	29	30	31	32	33	34	35	36	37	38	
G	272	360	473	492	569	657	706	714	727	744	771	788	816	825	852	859	868	882	893	908	924	927	948	955	972	982	988	996	998	1013	1031	
G	273	8	9	10	11	12	13	14	15	16	17	18	19	20	21	22	23	24	25	26	27	28	29	30	31	32	33	34	35	36	37	38	
G	273	341	473	489	490	562	641	675	696	707	727	745	762	803	821	845	859	869	886	902	914	931	936	948	961	972	980	986	988	992	998	1016	
G	274	8	9	10	12	13	14	15	16	17	18	19	20	21	22	23	24	25	26	27	28	29	30	31	32	33	34	35	36	37	38	
G	274	344	446	460	535	602	651	660	668	688	712	735	783	799	817	834	843	863	879	887	896	899	916	926	932	940	951	959	964	975	991	
G	275	8	9	10	11	12	13	14	15	16	17	18	19	20	21	22	23	24	25	26	27	28	29	30	31	32	33	34	35	36	37	38	
G	275	322	457	515	521	577	642	694	717	736	755	786	815	847	854	867	879	885	901	913	929	946	955	963	975	981	988	992	1006	1009	1018	1031	
G	276	8	9	10	12	13	14	15	16	17	18	19	20	21	22	23	24	25	26	27	28	29	30	31	32	33	34	35	36	37	38	
G	276	356	474	504	557	628	664	677	693	724	740	771	815	828	844	853	865	881	890	899	910	916	926	934	943	948	957	963	967	977	992	
G	277	8	9	10	12	13	14	15	16	17	18	19	20	21	22	23	24	25	26	27	28	29	30	31	32	33	34	35	36	37	38	
G	277	652	780	801	927	1059	1113	1126	1197	1278	1326	1384	1481	1492	1557	1583	1611	1628	1713	1745	1779	1782	1798	1851	1875	1883	1907	1916	1919	1932	1970	
G	278	8	9	10	12	13	14	15	16	17	18	19	20	21	22	23	24	25	26	27	28	29	30	31	32	33	34	35	36	37	38	
G	278	411	535	546	648	741	799	816	824	851	870	892	938	948	974	986	999	1013	1025	1031	1037	1046	1059	1067	1080	1083	1092	1100	1103	1108	1121	
G	279	8	9	10	12	13	14	15	16	17	18	19	20	21	22	23	24	25	26	27	28	29	30	31	32	33	34	35	36	37	38	
G	279	700	837	849	1004	1205	1273	1289	1328	1397	1453	1519	1634	1650	1731	1765	1770	1854	1871	1913	1923	1930	1981	1990	2008	2013	2038	2039	2040	2053	2084	
G	280	8	9	10	12	13	14	15	16	17	18	19	20	21	22	23	24	25	26	27	28	29	30	31	32	33	34	35	36	37	38	
G	280	714	845	859	1011	1215	1278	1292	1342	1412	1479	1560	1707	1714	1776	1816	1831	1920	1936	1971	1985	1987	2043	2054	2059	2066	2083	2088	2091	2098	2123	
G	281	8	9	10	12	13	14	15	16	17	18	19	20	21	22	23	24	25	26	27	28	29	30	31	32	33	34	35	36	37	38	
G	281	394	506	525	606	721	768	779	796	819	837	860	918	932	955	961	976	986	1005	1009	1019	1024	1034	1038	1049	1054	1065	1072	1073	1085	1094	
G	282	8	9	10	12	13	14	15	16	17	18	19	20	21	22	23	24	25	26	27	28	29	30	31	32	33	34	35	36	37	38	
G	282	438	547	566	651	739	792	800	814	843	862	883	910	925	941	949	963	976	993	998	1005	1008	1018	1024	1033	1043	1048	1054	1058	1068	1079	
G	283	8	9	10	12	13	14	15	16	17	18	19	20	21	22	23	24	25	26	27	28	29	30	31	32	33	34	35	36	37	38	
G	283	757	897	914	1091	1304	1373	1385	1415	1466	1518	1588	1718	1730	1777	1812	1828	1903	1925	1944	1956	1964	2006	2016	2023	2028	2044	2048	2053	2060	2076	
G	284	8	9	10	11	12	13	14	15	16	17	18	19	20	21	22	23	24	25	26	27	28	29	30	31	32	33	34	35	36	37	38	
G	284	411	534	547	548	631	726	773	782	794	823	835	862	903	922	941	960	968	978	995	997	1008	1014	1023	1033	1038	1041	1049	1055	1058	1070	1079	
G	285	8	9	10	11	12	13	14	15	16	17	18	19	20	21	22	23	24	25	26	27	28	29	30	31	32	33	34	35	36	37	38	
G	285	393	541	554	555	633	715	772	787	807	833	847	867	906	918	936	948	957	969	984	993	1001	1006	1014	1023	1028	1036	1043	1048	1049	1058	1068	
G	286	8	9	10	11	12	13	14	15	16	17	18	19	20	21	22	23	24	25	26	27	28	29	30	31	32	33	34	35	36	37	38	
G	286	525	822	835	839	1005	1159	1310	1321	1370	1397	1464	1531	1664	1725	1743	1780	1819	1843	1933	1946	1959	1964	1997	2040	2047	2055	2077	2085	2093	2101	2121	
G	287	8	9	10	12	13	14	15	16	17	18	19	20	21	22	23	24	25	26	27	28	29	30	31	32	33	34	35	36	37	38	
G	287	687	887	895	1072	1236	1394	1405	1447	1474	1533	1594	1732	1796	1825	1861	1891	1910	1984	1992	2002	2007	2039	2084	2089	2095	2108	2112	2116	2131	2151	
G	288	8	9	10	12	13	14	15	16	17	18	19	20	21	22	23	24	25	26	27	28	29	30	31	32	33	34	35	36	37	38	
G	288	433	541	552	631	715	770	781	793	804	837	861	907	916	936	948	954	973	995	1002	1014	1015	1026	1031	1040	1042	1050	1052	1054	1066	1074	
G	289	8	9	10	12	13	14	15	16	17	18	19	20	21	22	23	24	25	26	27	28	29	30	31	32	33	34	35	36	37	38	
G	289	398	525	534	602	683	727	737	747	758	781	805	838	846	869	872	879	885	892	898	908	912	922	928	935	941	947	948	950	956	965	
G	290	8	9	10	12	13	14	15	16	17	18	19	20	21	22	23	24	25	26	27	28	29	30	31	32	33	34	35	36	37	38	
G	290	427	525	535	621	704	755	760	776	796	813	850	899	907	924	932	940	951	962	970	983	989	1000	1006	1013	1017	1026	1032	1034	1044	1054	
G	291	8	9	10	12	13	14	15	16	17	18	19	20	21	22	23	24	25	26	27	28	29	30	31	32	33	34	35	37	38	
G	291	705	832	844	978	1159	1212	1223	1270	1365	1426	1493	1626	1638	1698	1719	1745	1785	1854	1869	1907	1913	1931	1984	1991	1997	2017	2022	2028	2046	
G	292	8	9	10	12	13	14	15	16	17	18	19	20	21	22	23	24	25	26	27	28	29	30	31	32	33	34	35	36	37	38	
G	292	616	739	752	883	1028	1087	1101	1150	1216	1261	1318	1416	1426	1480	1504	1518	1578	1595	1620	1640	1646	1709	1720	1729	1731	1751	1756	1757	1766	1789	
G	293	8	9	10	12	13	14	15	16	17	18	19	20	21	22	23	24	25	26	27	28	29	30	31	32	33	34	35	36	37	38	
G	293	505	646	649	740	848	888	897	910	927	940	973	1020	1029	1045	1054	1064	1077	1089	1098	1109	1116	1126	1139	1146	1151	1158	1163	1165	1170	1176	
G	294	8	9	10	12	13	14	15	16	17	18	19	20	21	22	23	24	25	26	27	28	29	30	31	32	33	34	36	37	38	
G	294	794	939	951	1100	1340	1412	1423	1459	1516	1550	1611	1731	1745	1775	1797	1813	1848	1871	1888	1900	1903	1925	1933	1938	1941	1952	1956	1965	1976	
G	295	8	9	10	12	13	14	15	16	17	18	19	20	21	22	23	24	25	26	27	28	29	30	31	32	33	34	35	37	38	
G	295	500	643	651	728	847	895	903	914	936	951	965	1001	1006	1032	1036	1046	1050	1069	1077	1090	1095	1103	1113	1121	1123	1127	1128	1136	1140	
G	296	8	9	10	12	13	14	15	16	17	18	19	20	21	22	23	24	25	26	27	28	29	30	31	32	33	34	35	36	37	38	
G	296	392	542	552	636	709	761	771	784	806	822	840	882	890	906	913	921	933	939	942	949	950	955	963	965	969	976	980	984	990	1002	
G	297	8	9	10	12	13	14	15	16	17	18	19	20	21	22	23	24	25	26	27	28	29	30	31	32	33	34	35	37	38	
G	297	450	606	612	685	786	849	855	871	887	905	918	961	972	996	1002	1009	1019	1031	1039	1042	1048	1055	1062	1065	1073	1077	1081	1084	1091	
G	298	8	9	10	12	13	14	15	16	17	18	19	20	21	22	23	24	25	26	27	28	29	30	31	32	33	34	35	36	37	38	
G	298	528	868	875	1008	1204	1334	1341	1351	1373	1414	1447	1571	1605	1690	1699	1710	1737	1786	1795	1855	1858	1870	1878	1884	1909	1913	1917	1919	1921	1933	
C	0	13	15	16	17	19	20	21	22	24	25	28	30	31	32	33	34	35	36	37	38	39	
C	0	510	511	515	6101	7653	7654	7655	7820	7987	8009	8081	13538	14459	14802	45713	73659	94882	97891	98411	98459	99276	
C	1	13	16	17	18	19	21	22	24	25	28	30	31	32	33	34	35	36	37	38	39	
C	1	544	555	5778	5779	6824	6825	6943	7113	7147	7229	11526	12837	13553	37581	62044	81677	84834	85398	85441	86192	
C	2	12	16	17	18	19	20	22	24	28	30	31	32	33	34	35	36	37	38	39	
C	2	527	535	7843	7847	8991	8993	9125	9343	9422	21197	22593	23355	115257	185637	212105	216258	216978	217015	217751	
C	3	12	13	16	17	18	19	20	22	24	25	28	30	31	32	33	34	35	36	37	38	39	
C	3	92	490	502	5549	5551	6293	6295	6422	6605	6642	6702	10123	11538	12496	38131	66835	90537	95134	95989	96033	96705	
C	4	12	13	15	16	17	18	19	20	22	24	25	28	30	31	32	33	34	35	36	37	38	39	
C	4	412	433	434	446	5286	5288	5925	5926	6032	6183	6184	6231	9256	10576	11360	33260	56567	73771	76961	77536	77577	78274	
C	5	11	12	13	15	16	17	18	19	20	21	22	23	24	25	26	27	28	29	30	31	32	33	34	35	36	37	38	39	
C	5	92	120	526	527	537	6192	6195	6842	7151	7252	7401	7424	7461	7506	7515	7608	7674	7697	10450	11262	12718	19107	37704	51890	59990	60365	204649	206685	
C	6	11	13	15	16	17	18	19	20	21	22	23	24	25	26	27	28	29	30	31	32	33	34	35	36	37	38	39	
C	6	101	479	482	512	7693	7747	8309	9438	9527	9615	9632	9660	9688	9701	9750	9801	9818	11778	12705	14095	20160	35871	47091	54633	54951	109385	110762	
C	7	11	12	15	16	17	18	19	20	21	22	23	24	25	26	27	28	29	30	31	32	33	34	35	36	37	38	39	
C	7	107	538	539	620	8710	8870	9372	10592	10692	10827	10851	10895	10906	10915	10978	11044	11081	13284	14289	16130	22496	38733	51439	59343	59689	120415	121864	
C	8	11	12	13	15	16	17	18	19	20	21	22	23	24	25	26	27	28	29	30	31	32	33	34	35	36	37	38	39	40	
C	8	108	159	514	528	724	4972	5232	5691	5933	6050	6194	6213	6262	6294	6309	6389	6463	6494	8226	9145	10636	17150	32819	44180	52716	53126	99739	100921	101433	
C	9	11	12	13	15	16	17	18	19	20	21	22	23	24	25	26	27	28	29	30	31	32	33	34	35	36	37	38	39	40	
C	9	118	416	463	509	973	4868	5211	5615	5858	5965	6084	6104	6145	6160	6176	6239	6265	6287	8014	8994	10371	16928	31914	42712	50947	51312	88796	89650	90120	
C	10	11	12	13	15	16	17	18	19	20	21	22	23	24	25	26	27	28	29	30	31	32	33	34	35	36	37	38	39	40	
C	10	113	451	452	521	1209	5237	5659	5989	6253	6371	6481	6508	6575	6587	6600	6663	6698	6715	8591	9491	10836	17223	31835	42138	50074	50418	82783	83496	83975	
C	11	11	12	13	15	16	17	18	19	20	21	22	23	24	25	26	27	28	29	30	31	32	33	34	35	36	37	38	39	40	
C	11	123	467	468	552	1327	4610	4902	5210	5405	5489	5597	5630	5669	5679	5698	5772	5816	5836	7761	8649	9935	16581	31942	43080	51363	51771	86626	87448	87924	
C	12	11	12	15	16	17	18	19	20	21	22	23	24	25	26	27	28	29	30	31	32	33	34	35	36	37	38	39	40	
C	12	119	491	619	1786	5616	5936	6308	6543	6614	6747	6772	6819	6828	6844	6911	6956	6978	6981	7675	7780	10875	12153	14504	14788	21514	27948	90201	90698	
C	13	11	12	15	16	17	18	19	20	21	22	23	24	25	26	27	28	29	30	31	32	33	34	35	36	37	38	39	40	
C	13	114	516	686	2155	5837	6120	6447	6649	6744	6870	6892	6933	6949	6964	7060	7118	7136	7141	7821	7931	11201	12717	15311	15783	22776	30161	100387	100858	
C	14	11	12	13	15	16	17	18	19	20	21	22	23	24	25	26	27	28	29	30	31	32	33	34	35	36	37	38	39	40	
C	14	93	556	560	798	2693	6856	7156	7725	7894	8063	8208	8224	8268	8299	8314	8389	8463	8486	8501	9145	9255	13827	17737	20326	21059	28180	41898	210117	210576	
C	15	11	12	13	15	16	17	18	19	20	21	22	23	24	25	26	27	28	29	30	31	32	33	34	35	36	37	38	39	40	
C	15	111	476	478	757	2603	4680	5021	5355	5547	5639	5757	5773	5812	5817	5836	5890	5941	5959	5969	6666	6758	9697	10877	13392	13694	20099	26437	85771	86228	
C	16	11	12	13	14	15	16	17	18	19	20	21	22	23	24	25	26	27	28	29	30	31	32	33	34	35	36	37	38	39	40	
C	16	110	477	485	489	845	3022	4938	5338	6489	6710	6810	6927	6944	6984	6997	7013	7070	7108	7121	7130	7791	7875	10936	12314	14893	15232	21762	28208	87568	88033	
C	17	11	12	13	14	15	16	17	18	19	20	21	22	23	24	25	26	27	28	29	30	31	32	33	34	35	36	37	38	39	40	
C	17	121	494	498	502	910	2933	4678	4951	5231	5376	5459	5577	5599	5640	5651	5658	5707	5746	5757	5773	6393	6472	9501	10755	13114	13412	19941	26307	85584	86019	
C	18	11	12	13	15	16	17	18	19	20	21	22	23	24	25	26	27	28	29	30	31	32	33	34	35	36	37	38	39	40	
C	18	114	508	511	1025	3281	5684	6033	6458	6598	6676	6806	6839	6892	6904	6918	6983	7017	7036	7053	7686	7782	10843	12308	14594	15059	21511	28299	91095	91550	
C	19	11	12	13	14	15	16	17	18	19	20	21	22	23	24	25	26	27	28	29	30	31	32	33	34	35	36	37	38	39	40	
C	19	137	592	598	601	1244	3667	9652	10022	10739	11302	11385	11518	11532	11589	11618	11637	11720	11802	11829	11856	12511	12648	17233	22789	26004	28076	35518	61272	212113	212569	
C	20	11	12	13	15	16	17	18	19	20	21	22	23	24	25	26	27	28	29	30	31	32	33	34	35	36	37	38	39	40	
C	20	121	612	622	1401	4013	6550	7033	10052	10200	10368	10510	10529	10575	10607	10632	10699	10781	10798	10841	11516	11657	16217	21253	23971	25666	32969	49378	209639	210084	
C	21	11	12	13	14	15	16	17	18	19	20	21	22	23	24	25	26	27	28	29	30	31	32	33	34	35	36	37	38	39	40	
C	21	117	563	572	573	1491	3883	7782	8160	8580	9012	9097	9226	9246	9296	9308	9324	9394	9450	9462	9510	10158	10265	13509	16196	20012	20320	26911	37115	109013	109447	
C	22	11	12	13	14	15	16	17	18	19	20	21	22	23	24	25	26	27	28	29	30	31	32	33	34	35	36	37	38	39	40	
C	22	118	522	529	531	1537	3673	5387	5781	6285	6390	6468	6584	6619	6674	6689	6710	6786	6836	6852	6916	7559	7666	10532	11888	13917	14738	21312	27764	57778	89722	
C	23	11	12	13	14	15	16	17	18	19	20	21	22	23	24	25	26	27	28	29	30	31	32	33	34	35	36	37	38	39	40	
C	23	147	534	544	546	1665	3722	4967	5300	5566	5658	5724	5843	5870	5930	5943	5959	6019	6085	6104	6168	6733	6850	9433	10701	12694	13429	19953	26248	55781	86621	
C	24	11	12	13	14	15	16	17	18	19	20	21	22	23	24	25	26	27	28	29	30	31	32	33	34	35	36	37	38	39	40	
C	24	157	537	546	547	1958	4398	6276	6775	7110	7212	7304	7438	7465	7526	7541	7558	7627	7671	7681	7740	8437	8556	11290	12727	15065	15910	22264	28927	58776	89339	
C	25	11	12	13	14	15	16	17	18	19	20	21	22	23	24	25	26	27	28	29	30	31	32	33	34	35	36	37	38	39	40	
C	25	168	531	542	545	2000	4390	6392	7051	8128	8237	8629	8819	8841	8905	8919	8935	8981	9033	9046	9123	9872	10008	13211	15150	17556	18951	26125	34694	68106	107995	
C	26	11	12	13	14	15	16	17	18	19	20	21	22	23	24	25	26	27	28	29	30	31	32	33	34	35	36	37	38	39	40	
C	26	177	534	548	550	2005	3685	5200	5734	6125	6215	6393	6524	6549	6605	6618	6638	6706	6754	6759	6873	7565	7684	10436	11909	14107	14923	21369	28135	57589	89163	
C	27	11	12	13	14	15	16	17	18	19	20	21	22	23	24	25	26	27	28	29	30	31	32	33	34	35	36	37	38	39	40	
C	27	154	595	615	623	2229	4521	8636	9326	9982	10074	11311	11470	11501	11556	11590	11607	11688	11757	11778	11905	12751	12903	17101	20845	23805	28597	41726	60630	115690	174825	
C	28	10	11	12	13	14	15	16	17	18	19	20	21	22	23	24	25	26	27	28	29	30	31	32	33	34	35	36	37	38	39	40	
C	28	1	161	540	550	552	2278	3869	5803	6306	6624	6701	6885	7001	7025	7075	7095	7118	7189	7245	7253	7418	8106	8268	11143	12709	14907	15875	22445	29475	59714	92078	
C	29	10	11	12	13	14	15	16	17	18	19	20	21	22	23	24	25	26	27	28	29	30	31	32	33	34	35	36	37	38	39	40	
C	29	1	153	580	597	600	2443	4718	10733	11476	12530	12727	13547	13697	13729	13812	13842	13867	13940	14025	14033	14194	14897	15085	20173	24717	28871	33229	42031	66940	119580	208143	
C	30	10	11	12	13	14	15	16	17	18	19	20	21	22	23	24	25	26	27	28	29	30	31	32	33	34	35	36	37	38	39	40	
C	30	1	167	619	642	645	2632	4680	9330	9936	10385	10655	10879	11003	11030	11102	11119	11152	11232	11333	11338	11522	12450	12653	17610	22561	27984	30615	41277	70046	146543	211985	
C	31	11	12	13	14	15	16	17	18	19	20	21	22	23	24	25	26	27	28	29	30	31	32	33	34	35	36	37	38	39	40	
C	31	182	610	631	641	2663	6015	7384	8124	8413	8524	8651	8799	8830	8914	8937	8964	9048	9136	9139	9355	10090	10299	14541	18099	21558	22879	31439	53324	154178	210857	
C	32	10	11	12	13	14	15	16	17	18	19	20	21	22	23	24	25	26	27	28	29	30	31	32	33	34	35	36	37	38	39	40	
C	32	3	173	620	653	658	2839	8551	9857	10779	11029	11074	11210	11354	11392	11476	11505	11541	11646	11721	11726	11978	14197	14464	20221	22003	28351	31741	48253	63230	173471	205156	
C	33	10	11	12	13	14	15	16	17	18	19	20	21	22	23	24	25	26	27	28	29	30	31	32	33	34	35	36	37	38	39	40	
C	33	1	181	574	599	608	3016	5395	6624	7209	7439	7472	7611	7719	7747	7804	7824	7863	7916	7980	7985	8281	9111	9343	12173	13676	15964	16758	24242	30830	62477	93787	
C	34	10	11	12	13	14	15	16	17	18	19	20	21	22	23	24	25	26	27	28	29	30	31	32	33	34	35	36	37	38	39	40	
C	34	1	263	620	657	667	3371	9492	10746	12419	12682	12718	12851	12994	13041	13099	13112	13167	13228	13291	13295	13601	15148	15455	22753	25289	28295	29627	48728	59372	156181	187640	
C	35	10	11	12	13	14	15	16	17	18	19	20	21	22	23	24	25	26	27	28	29	30	31	32	33	34	35	36	37	38	39	40	
C	35	3	203	541	560	569	3156	5005	6378	6866	7134	7169	7332	7463	7508	7594	7616	7649	7708	7779	7781	8170	9019	9293	12064	13614	15889	16701	23724	30319	60204	91119	
C	36	10	11	12	13	14	15	16	17	18	19	20	21	22	23	24	25	26	27	28	29	30	31	32	33	34	35	36	37	38	39	40	
C	36	8	264	639	681	696	3869	7427	9004	9829	10136	10164	10326	10444	10504	10579	10595	10643	10716	10795	10801	11187	12479	12819	17714	20662	23919	25197	43194	56969	164370	207672	
C	37	10	11	12	13	14	15	16	17	18	19	20	21	22	23	24	25	26	27	28	29	30	31	32	33	34	35	36	37	38	39	40	
C	37	3	203	541	580	586	3351	4730	6099	6491	6754	6771	6912	7037	7065	7143	7159	7182	7245	7337	7346	7768	8489	8807	11072	12514	14750	15481	21781	28230	56805	87436	
C	38	10	11	12	13	14	15	16	17	18	19	20	21	22	23	24	25	26	27	28	29	30	31	32	33	34	35	36	37	38	39	40	
C	38	7	211	577	625	633	3055	4051	5365	5750	6006	6026	6174	6292	6320	6389	6418	6451	6511	6590	6595	7109	7873	8179	10112	11499	13551	14351	20720	27035	55343	85972	
C	39	10	11	12	13	14	15	16	17	18	19	20	21	22	23	24	25	26	27	28	29	30	31	32	33	34	35	36	37	38	39	40	
C	39	5	187	517	559	571	3083	4133	5883	6350	6553	6572	6754	6846	6864	6922	6950	6973	7033	7137	7140	7668	8476	8807	10872	12457	14590	15547	21907	28995	58401	93703	
C	40	10	11	12	13	14	15	16	17	18	19	20	21	22	23	24	25	26	27	28	29	30	31	32	33	34	35	36	37	38	39	40	
C	40	6	190	593	635	650	3441	4690	8678	9269	9589	9601	10125	10251	10263	10328	10365	10398	10482	10614	10620	11216	12033	12400	15821	20532	23187	24710	31745	44456	82930	205811	
C	41	10	11	12	13	14	15	16	17	18	19	20	21	22	23	24	25	26	27	28	29	30	31	32	33	34	35	36	37	38	39	40	
C	41	6	182	525	569	584	3405	4400	5883	6335	6592	6609	6782	6892	6920	7006	7042	7079	7156	7268	7275	7893	8782	9236	11222	12716	15001	15828	22321	29118	57492	87446	
C	42	10	11	12	13	14	15	16	17	18	19	20	21	22	23	24	25	26	27	28	29	30	31	32	33	34	35	36	37	38	39	40	
C	42	8	160	523	585	600	6272	7474	9105	10821	11073	11089	11272	11388	11434	11507	11536	11568	11656	11781	11789	12445	14815	15258	18334	20363	24465	26266	37520	47072	99984	132353	
C	43	10	11	12	13	14	15	16	17	18	19	20	21	22	23	24	25	26	27	28	29	30	31	32	33	34	35	36	37	38	39	40	
C	43	11	182	563	628	640	6283	7511	9173	10302	10627	10640	10824	10916	10942	11002	11032	11068	11134	11255	11264	12014	13352	13809	17324	19491	22203	23481	33909	42910	81232	114199	
C	44	10	11	12	13	14	15	16	17	18	19	20	21	22	23	24	25	26	27	28	29	30	31	32	33	34	35	36	37	38	39	40	41	
C	44	11	176	597	657	680	6523	7774	9409	10307	10579	10595	10738	10833	10863	10911	10944	11011	11082	11219	11223	12101	13176	13730	22862	28512	31471	32247	55391	83410	169194	202495	202496	
C	45	10	11	12	13	14	15	16	17	18	19	20	21	22	23	24	25	26	27	28	29	30	31	32	33	34	35	36	37	38	39	40	41	
C	45	7	207	593	642	663	7592	8999	10620	12017	12314	12322	12467	12576	12613	12680	12717	12763	12826	12996	13001	13898	15100	15641	21231	24215	27039	27811	45304	57431	126285	181160	181163	
C	46	10	11	12	13	14	15	16	17	18	19	20	21	22	23	24	25	26	27	28	29	30	31	32	33	34	35	36	37	38	39	40	41	
C	46	8	178	522	590	618	4005	5174	6893	7335	7635	7647	7805	7906	7929	7999	8028	8067	8120	8295	8301	9233	10186	10734	12623	14326	16328	17008	24296	31620	61250	93008	93010	
C	47	10	11	12	13	14	15	16	17	18	19	20	21	22	23	24	25	26	27	28	29	30	31	32	33	34	35	36	37	38	39	40	41	
C	47	7	165	597	677	698	4533	6974	10357	11058	11721	11732	12160	12289	12317	12392	12433	12470	12545	12742	12748	13731	14762	15389	18638	22012	24708	25577	34640	47544	87303	178145	178146	
C	48	10	11	12	13	14	15	16	17	18	19	20	21	22	23	24	25	26	27	28	29	30	31	32	33	34	35	36	37	38	39	40	41	
C	48	9	147	508	600	619	3781	4666	6156	6484	6782	6799	6931	7034	7050	7096	7142	7169	7219	7424	7431	8392	9363	9914	11228	12775	14554	15207	22257	28902	57154	86691	86692	
C	49	10	11	12	13	14	15	16	17	18	19	20	21	22	23	24	25	26	27	28	29	30	31	32	33	34	35	36	37	38	39	40	41	
C	49	13	162	518	603	636	3823	4773	6573	6925	7291	7305	7472	7556	7575	7621	7655	7682	7738	7965	7973	8974	9946	10551	11982	13995	15859	16522	23561	30896	59410	90011	90013	
C	50	10	11	12	13	14	15	16	17	18	19	20	21	22	23	24	25	26	27	28	29	30	31	32	33	34	35	36	37	38	39	40	
C	50	13	139	569	677	720	4195	5342	10363	10716	11784	11797	11961	12074	12090	12163	12211	12258	12324	12601	12610	13605	14636	15280	17479	22070	24660	25606	34069	48898	87875	188130	
C	51	10	11	12	13	14	15	16	17	18	19	20	21	22	23	24	25	26	27	28	29	30	31	32	33	34	35	36	37	38	39	40	41	
C	51	10	158	524	633	677	3785	4611	5986	6309	6657	6675	6803	6893	6907	6974	6999	7042	7095	7376	7383	8410	9455	10103	11259	12790	14767	15523	22469	29306	56707	85994	85995	
C	52	10	11	12	13	14	15	16	17	18	19	20	21	22	23	24	25	26	27	28	29	30	31	32	33	34	35	36	37	38	39	40	
C	52	11	192	539	658	698	4392	5228	6616	6996	7296	7321	7448	7550	7569	7647	7684	7734	7786	8110	8127	9156	10244	10943	12482	14138	16068	16829	24568	31829	60960	90907	
C	53	10	11	12	13	14	15	16	17	18	19	20	21	22	23	24	25	26	27	28	29	30	31	32	33	34	35	36	37	38	39	40	
C	53	12	176	589	721	757	6430	7406	9103	9801	10142	10159	10330	10478	10517	10616	10664	10741	10812	11082	11092	12277	13813	14512	19460	22323	25424	27170	51826	67364	165464	204199	
C	54	10	11	12	13	14	15	16	17	18	19	20	21	22	23	24	25	26	27	28	29	30	31	32	33	34	35	36	37	38	39	40	
C	54	11	196	580	714	766	4470	5358	7001	7385	7863	7889	8077	8168	8191	8258	8310	8374	8440	8777	8788	9869	11086	11867	12922	14536	16625	17398	24132	31049	57910	86684	
C	55	10	11	12	13	14	15	16	17	18	19	20	21	22	23	24	25	26	27	28	29	30	31	32	33	34	35	36	37	38	39	40	
C	55	18	167	489	654	703	3950	4677	6168	6545	6888	6914	7003	7084	7104	7159	7197	7250	7297	7693	7704	8882	10069	10820	11778	13519	15529	16259	23292	30219	57420	86676	
C	56	10	11	12	13	14	15	16	17	18	19	20	21	22	23	24	25	26	27	28	29	30	31	32	33	34	35	36	37	38	39	40	
C	56	18	234	554	718	770	3684	4452	5995	6341	6772	6794	6909	7001	7023	7096	7148	7207	7261	7658	7669	8761	9866	10558	11442	13143	15292	16034	22820	29843	56949	86797	
C	57	10	11	12	13	14	15	16	17	18	19	20	21	22	23	24	25	26	27	28	29	30	31	32	33	34	35	36	37	38	39	40	41	
C	57	18	197	558	710	769	3633	4523	6688	7061	7368	7448	7829	7928	7948	7995	8048	8102	8149	8578	8588	9638	10741	11476	12455	14312	16396	17403	24038	31350	59371	91609	92129	
C	58	10	11	12	13	14	15	16	17	18	19	20	21	22	23	24	25	26	27	28	29	30	31	32	33	34	35	36	37	38	39	40	41	
C	58	24	211	565	757	835	3759	4715	8541	9275	10193	10269	11230	11317	11330	11396	11455	11507	11565	12035	12044	13052	14159	14907	16428	19895	22451	23653	30859	41747	74122	130019	130468	
C	59	10	11	12	13	14	15	16	17	18	19	20	21	22	23	24	25	26	27	28	29	30	31	32	33	34	35	36	37	38	39	40	41	
C	59	29	225	567	757	842	3795	4685	6908	8311	8774	8863	9878	9967	9983	10034	10087	10151	10220	10678	10692	11678	12874	13662	15038	17379	19676	21308	27866	36640	66056	107427	107828	
C	60	10	11	12	13	14	15	16	17	18	19	20	21	22	23	24	25	26	27	28	29	30	31	32	33	34	35	36	37	38	39	40	41	
C	60	26	187	540	751	821	3712	4712	6795	7531	7932	8013	8323	8412	8425	8482	8529	8585	8633	9119	9133	10108	11230	11951	12972	14817	17126	18126	24415	31828	59860	92323	92646	
C	61	10	11	12	13	14	15	16	17	18	19	20	21	22	23	24	25	26	27	28	29	30	31	32	33	34	35	36	37	38	39	40	41	
C	61	17	196	560	804	901	3996	4835	6736	7535	7897	8003	8346	8427	8447	8521	8588	8655	8725	9286	9303	10205	11355	12106	13165	14993	17352	18447	24566	31821	60249	92543	92834	
C	62	10	11	12	13	14	15	16	17	18	19	20	21	22	23	24	25	26	27	28	29	30	31	32	33	34	35	36	37	38	39	40	41	
C	62	31	200	601	815	908	5525	6759	9662	11147	11626	11725	12578	12672	12690	12755	12833	12893	12959	13535	13552	14540	16020	16792	18993	21925	24870	26615	35536	46812	87778	143849	144103	
C	63	10	11	12	13	14	15	16	17	18	19	20	21	22	23	24	25	26	27	28	29	30	31	32	33	34	35	36	37	38	39	40	41	
C	63	23	215	593	866	978	5225	6674	10176	10869	12003	12123	12392	12498	12521	12609	12692	12770	12849	13506	13524	15043	16533	17608	20900	26989	30493	32538	44113	61092	111472	173962	174152	
C	64	10	11	12	13	14	15	16	17	18	19	20	21	22	23	24	25	26	27	28	29	30	31	32	33	34	35	36	37	38	39	40	41	
C	64	20	194	598	853	986	5792	7286	10442	11066	11702	11809	12367	12467	12495	12574	12634	12742	12816	13488	13502	14885	16413	17497	20137	23034	26552	28341	40488	54097	105692	169357	169526	
C	65	10	11	12	13	14	15	16	17	18	19	20	21	22	23	24	25	26	27	28	29	30	31	32	33	34	35	36	37	38	39	40	41	
C	65	28	211	527	817	961	3993	4853	6341	6765	7040	7125	7220	7301	7314	7365	7448	7526	7603	8330	8347	9218	10424	11224	11948	13621	16301	17277	22734	29450	56094	84965	85075	
C	66	10	11	12	13	14	15	16	17	18	19	20	21	22	23	24	25	26	27	28	29	30	31	32	33	34	35	36	37	38	39	40	41	
C	66	45	194	484	801	941	3770	4719	6093	6499	6766	6846	6927	7010	7027	7085	7169	7256	7334	8047	8075	8948	10127	10899	11664	13329	16068	17075	22535	29508	56505	86082	86180	
C	67	10	11	12	13	14	15	16	17	18	19	20	21	22	23	24	25	26	27	28	29	30	31	32	33	34	35	36	37	38	39	40	41	
C	67	31	189	548	914	1062	4483	7799	9844	10301	11893	11990	12161	12253	12272	12349	12421	12508	12576	13319	13341	14280	15563	16366	17725	20828	24348	25421	31481	42134	73623	117746	117805	
C	68	10	11	12	13	14	15	16	17	18	19	20	21	22	23	24	25	26	27	28	29	30	31	32	33	34	35	36	37	38	39	40	41	
C	68	28	184	538	925	1095	4399	5270	6944	7401	7762	7871	8000	8072	8084	8155	8244	8345	8427	9233	9269	10143	11484	12378	13242	15062	18002	19075	24216	30980	58022	87793	87832	
C	69	10	11	12	13	14	15	16	17	18	19	20	21	22	23	24	25	26	27	28	29	30	31	32	33	34	35	36	37	38	39	40	41	
C	69	34	196	534	930	1115	4232	5072	6667	7109	7392	7498	7599	7665	7679	7739	7831	7935	8010	8924	8946	9843	11170	12009	12807	14574	17622	18805	23848	30696	57745	86929	86950	
C	70	10	11	12	13	14	15	16	17	18	19	20	21	22	23	24	25	26	27	28	29	30	31	32	33	34	35	36	37	38	39	40	41	
C	70	40	196	508	935	1141	4517	5589	8017	8724	9024	9110	9476	9563	9583	9647	9729	9829	9922	10847	10878	11811	13124	14083	15030	17207	20444	21972	27260	35932	64574	97346	97358	
C	71	10	11	12	13	14	15	16	17	18	19	20	21	22	23	24	25	26	27	28	29	30	31	32	33	34	35	36	37	38	39	40	41	
C	71	45	237	602	1098	1331	5724	7143	11291	11764	13277	13377	13659	13750	13767	13817	13938	14065	14153	15101	15139	16453	18033	19511	20802	25472	29346	31300	38422	52866	91666	148938	148945	
C	72	10	11	12	13	14	15	16	17	18	19	20	21	22	23	24	25	26	27	28	29	30	31	32	33	34	35	36	37	38	39	40	41	
C	72	59	220	606	1154	1416	6157	8559	11652	12441	13650	13758	14119	14211	14228	14315	14450	14565	14654	15681	15717	18110	20179	21629	22992	28152	32626	34828	42756	58064	97424	153516	153520	
C	73	10	11	12	13	14	15	16	17	18	19	20	21	22	23	24	25	26	27	28	29	30	31	32	33	34	35	36	37	38	39	40	
C	73	48	209	542	1114	1428	5416	6468	8441	8853	9147	9269	9375	9448	9467	9554	9673	9805	9912	11011	11051	12100	13529	14557	15391	17248	20741	22117	27196	34525	61980	91146	
C	74	10	11	12	13	14	15	16	17	18	19	20	21	22	23	24	25	26	27	28	29	30	31	32	33	34	35	36	37	38	39	40	41	
C	74	66	256	617	1229	1515	5642	6626	8456	8813	9064	9158	9242	9316	9354	9434	9565	9726	9832	11021	11066	14202	16102	17607	18591	22415	26396	28109	51512	67559	144741	207160	207161	
C	75	10	11	12	13	14	15	16	17	18	19	20	21	22	23	24	25	26	27	28	29	30	31	32	33	34	35	36	37	38	39	40	
C	75	54	251	600	1248	1578	6684	8168	9910	10307	10535	10647	10727	10815	10839	10926	11058	11216	11345	12535	12583	14515	16361	17632	18778	21269	25659	27222	39013	50170	124701	190909	
C	76	10	11	12	13	14	15	16	17	18	19	20	21	22	23	24	25	26	27	28	29	30	31	32	33	34	35	36	37	38	39	40	41	
C	76	78	253	576	1255	1613	5023	5948	7338	7692	7908	7999	8068	8134	8152	8215	8339	8485	8592	9754	9800	10538	11905	12781	13630	15265	19033	20492	24264	31089	57900	86940	86941	
C	77	10	11	12	13	14	15	16	17	18	19	20	21	22	23	24	25	26	27	28	29	30	31	32	33	34	35	36	37	38	39	40	
C	77	66	253	573	1298	1643	4733	5688	7491	7848	8090	8193	8290	8357	8370	8439	8585	8741	8871	10020	10061	10824	12187	13273	14123	15812	19552	21062	24681	31872	58905	89323	
C	78	10	11	12	13	14	15	16	17	18	19	20	21	22	23	24	25	26	27	28	29	30	31	32	33	34	35	36	37	38	39	40	
C	78	72	249	639	1432	1817	4965	6139	8465	8875	9178	9275	9365	9441	9451	9511	9673	9856	10003	11252	11312	12184	13641	15055	15906	19117	23311	24975	29194	41696	86142	203894	
C	79	10	11	12	13	14	15	16	17	18	19	20	21	22	23	24	25	26	27	28	29	30	31	32	33	34	35	36	37	38	39	40	
C	79	71	232	528	1416	1865	5467	6803	8333	8703	8945	9047	9101	9168	9184	9271	9405	9588	9735	10945	10991	11836	13567	14544	15483	17152	21360	22924	26985	33985	62002	90570	
C	80	10	11	12	13	14	15	16	17	18	19	20	21	22	23	24	25	26	27	28	29	30	31	32	33	34	35	36	37	38	39	40	
C	80	74	272	681	1500	1984	7239	8434	10288	10670	10901	11015	11085	11162	11211	11294	11445	11671	11809	13113	13180	14882	18806	19827	22352	25179	31015	34380	71034	92807	178001	206068	
C	81	10	11	12	13	14	15	16	17	18	19	20	21	22	23	24	25	26	27	28	29	30	31	32	33	34	35	36	37	38	39	40	
C	81	62	215	595	1505	1996	7222	8399	11167	11490	11725	11811	11900	11980	12017	12096	12260	12483	12620	14017	14069	15623	18620	19715	22004	24029	29512	33405	53455	69150	141696	170068	
C	82	10	11	12	13	14	15	16	17	18	19	20	21	22	23	24	25	26	27	28	29	30	31	32	33	34	35	36	37	38	39	40	
C	82	90	270	574	1534	2059	5371	6483	7952	8307	8497	8589	8651	8719	8735	8813	8988	9190	9378	10739	10796	11591	13052	14035	14940	16535	20777	22423	25844	32838	60686	88777	
C	83	10	11	12	13	14	15	16	17	18	19	20	21	22	23	24	25	26	27	28	29	30	31	32	33	34	35	36	37	38	39	40	
C	83	94	253	606	1611	2225	8187	9285	11593	11933	12140	12245	12319	12387	12412	12495	12713	12941	13139	14544	14619	16596	19754	20929	22760	24567	29660	31910	44332	54492	125016	152851	
C	84	10	11	12	13	14	15	16	17	18	19	20	21	22	23	24	25	26	27	28	29	30	31	32	33	34	35	36	37	38	39	40	
C	84	82	243	591	1722	2359	5121	7054	9772	10101	11179	11266	11336	11394	11409	11487	11708	11963	12185	13557	13634	14457	16016	17488	18548	20926	25648	27413	30523	39980	69043	111273	
C	85	10	11	12	13	14	15	16	17	18	19	20	21	22	23	24	25	26	27	28	29	30	31	32	33	34	35	36	37	38	39	40	
C	85	85	229	516	1689	2349	5118	6172	7540	7914	8116	8192	8269	8318	8334	8390	8613	8846	9088	10412	10484	11053	12507	13620	14574	16114	20503	22326	24814	31802	58117	85490	
C	86	10	11	12	13	14	15	16	17	18	19	20	21	22	23	24	25	26	27	28	29	30	31	32	33	34	35	36	37	38	39	40	
C	86	103	260	529	1684	2383	5044	6047	7390	7701	7872	7968	8026	8064	8073	8122	8335	8601	8841	10164	10229	10839	12285	13372	14381	15915	20280	22064	24486	31192	56829	84404	
C	87	10	11	12	13	14	15	16	17	18	19	20	21	22	23	24	25	26	27	28	29	30	31	32	33	34	35	36	37	38	39	40	
C	87	101	238	525	1773	2451	4945	5978	7306	7637	7839	7925	7984	8032	8040	8097	8337	8635	8891	10252	10331	10912	12360	13432	14462	16005	20446	22265	24669	31512	57463	84560	
C	88	10	11	12	13	14	15	16	17	18	19	20	21	22	23	24	25	26	27	28	29	30	31	32	33	34	35	36	37	38	39	40	
C	88	95	267	572	1927	2687	5068	6052	7341	7638	7811	7920	7983	8019	8033	8104	8390	8709	8987	10366	10450	11013	12377	13495	14548	16090	20658	22526	24797	31747	57950	85360	
C	89	10	11	12	13	14	15	16	17	18	19	20	21	22	23	24	25	26	27	28	29	30	31	32	33	34	35	36	37	38	39	40	
C	89	100	241	539	1968	2708	4931	5857	7208	7573	7748	7853	7932	7978	7993	8060	8360	8680	8956	10291	10367	10939	12341	13400	14419	15951	20387	22296	24399	31437	57476	84700	
C	90	10	11	12	13	14	15	16	17	18	19	20	21	22	23	24	25	26	27	28	29	30	31	32	33	34	35	36	37	38	39	40	
C	90	102	259	561	1967	2779	4905	5951	7317	8193	8373	8517	8580	8619	8634	8704	9028	9324	9614	10983	11074	11646	13040	14261	15298	16908	21378	23466	25720	33271	59973	88977	
C	91	10	11	12	13	14	15	16	17	18	19	20	21	22	23	24	25	26	27	28	29	30	31	32	33	34	35	36	37	38	39	40	
C	91	97	237	607	2011	2915	5188	6398	8250	10578	10747	11040	11118	11161	11183	11260	11579	11951	12302	13753	13851	14742	16235	17968	19091	22368	27038	29833	32917	47350	88188	205189	
C	92	10	11	12	13	14	15	16	17	18	19	20	21	22	23	24	25	26	27	28	29	30	31	32	33	34	35	36	37	38	39	40	
C	92	95	240	555	2005	2919	4959	5963	7300	9527	9720	11420	11475	11497	11505	11596	11953	12315	12670	14058	14170	14739	16156	17487	18618	21291	25957	28637	31236	41904	71107	113983	
C	93	10	11	12	13	14	15	16	17	18	19	20	21	22	23	24	25	26	27	28	29	30	31	32	33	34	35	36	37	38	39	40	
C	93	76	215	501	2064	3018	5015	6051	7596	8236	8417	8573	8644	8663	8678	8723	9036	9438	9812	11166	11260	11804	13187	14296	15485	17136	21786	23824	25875	33284	59588	87252	
C	94	10	11	12	13	14	15	16	17	18	19	20	21	22	23	24	25	26	27	28	29	30	31	32	33	34	35	36	37	38	39	40	
C	94	98	206	551	2204	3229	5283	6437	8656	10920	11574	12753	12824	12854	12870	12930	13330	13719	14142	15611	15716	16602	18313	19922	21151	24322	29183	32264	35097	48292	82164	167333	
C	95	10	11	12	13	14	15	16	17	18	19	20	21	22	23	24	25	26	27	28	29	30	31	32	33	34	35	36	37	38	39	40	
C	95	100	224	574	2347	3435	5531	7163	10083	10804	11513	12467	12535	12567	12579	12639	13099	13507	13972	15399	15519	16454	18234	19697	21038	24209	29218	31818	34659	48181	83241	168700	
C	96	10	11	12	13	14	15	16	17	18	19	20	21	22	23	24	25	26	27	28	29	30	31	32	33	34	35	36	37	38	39	40	
C	96	110	245	541	2489	3601	5890	8429	10116	10755	11047	11175	11244	11250	11263	11333	11777	12226	12693	14057	14192	14828	16460	17725	19050	21423	26582	28613	31130	40291	68717	105700	
C	97	10	11	12	13	14	15	16	17	18	19	20	21	22	23	24	25	26	27	28	29	30	31	32	33	34	35	36	37	38	39	40	
C	97	101	220	570	2337	3534	6841	8333	10029	11393	11668	12472	12529	12543	12561	12622	13103	13549	14042	15509	15631	16419	18543	20448	21900	25389	30369	32803	36854	47286	82777	128899	
C	98	10	11	12	13	14	15	16	17	18	19	20	21	22	23	24	25	26	27	28	29	30	31	32	33	34	35	36	37	38	39	40	
C	98	104	235	544	2400	3577	5495	6598	7769	8075	8240	8346	8393	8405	8413	8462	8975	9414	9952	11375	11496	11922	13285	14610	15917	17419	22016	24138	26064	33199	58281	83643	
C	99	10	11	12	13	14	15	16	17	18	19	20	21	22	23	24	25	26	27	28	29	30	31	32	33	34	35	36	37	38	39	40	
C	99	114	251	598	2571	3754	5543	6572	7747	8019	8231	8406	8472	8486	8503	8563	9094	9571	10120	11454	11574	11985	13335	14648	15958	17605	22245	24296	26321	33959	59300	84204	
C	100	10	11	12	13	14	15	16	17	18	19	20	21	22	23	24	25	26	27	28	29	30	31	32	33	34	35	36	37	38	39	40	
C	100	98	220	523	2604	3921	6189	7739	9144	9532	9938	10111	10172	10186	10201	10259	10790	11312	11880	13270	13422	13974	15408	16794	18240	20144	25050	27130	29884	38495	67366	98604	
C	101	10	11	12	13	14	15	16	17	18	19	20	21	22	23	24	25	26	27	28	29	30	31	32	33	34	35	36	37	38	39	40	
C	101	118	234	503	2438	3650	5251	6338	7617	8220	8407	8564	8620	8630	8644	8701	9269	9765	10355	11565	11690	12221	13564	14850	16285	18111	22704	24802	26772	35011	60907	87872	
C	102	10	11	12	13	14	15	16	17	18	19	20	21	22	23	24	25	26	27	28	29	30	31	32	33	34	35	36	37	38	39	40	
C	102	113	236	607	2665	3933	5510	6714	8375	10017	10185	10394	10469	10476	10484	10537	11199	11771	12407	13809	13961	14829	16262	17681	19218	22017	26707	29583	32054	44239	78507	202804	
C	103	10	11	12	13	14	15	16	17	18	19	20	21	22	23	24	25	26	27	28	29	30	31	32	33	34	35	36	37	38	39	40	
C	103	120	230	503	2704	3985	5635	6819	7952	8273	8470	8644	8683	8693	8705	8765	9428	9982	10645	11862	12018	12440	13783	15062	16517	18214	22716	24581	26904	34976	60305	84614	
C	104	10	11	12	13	14	15	16	17	18	19	20	21	22	23	24	25	26	27	28	29	30	31	32	33	34	35	36	37	38	39	40	
C	104	134	266	551	2905	4408	6123	7462	8891	9448	9617	9769	9815	9817	9831	9882	10613	11201	11912	13135	13307	13750	15179	16471	18035	20090	24584	26439	28754	37013	62374	86774	
C	105	10	11	12	13	14	15	16	17	18	19	20	21	22	23	24	25	26	27	28	29	30	31	32	33	34	35	36	37	38	39	40	
C	105	134	244	559	2898	4353	6003	7299	10670	10965	11175	12288	12344	12361	12376	12435	13225	13880	14680	16156	16337	17182	18892	20276	21924	25322	29919	32633	35573	49387	85383	167193	
C	106	10	11	12	13	14	15	16	17	18	19	20	21	22	23	24	25	26	27	28	29	30	31	32	33	34	35	36	37	38	39	40	
C	106	141	269	549	2892	4428	6272	7720	8836	9033	9201	9330	9371	9386	9399	9456	10259	10882	11699	13026	13212	13634	14999	16403	17945	19766	24512	26401	29002	37357	62605	86728	
C	107	10	11	12	13	14	15	16	17	18	19	20	21	22	23	24	25	26	27	28	29	30	31	32	33	34	35	36	37	38	39	40	
C	107	143	304	614	3001	4523	9385	11571	12809	13033	13900	14045	14097	14111	14141	14213	15055	15693	16545	18227	18406	19277	21254	23129	24763	27453	33466	35495	41440	52214	105845	153781	
C	108	10	11	12	13	14	15	16	17	18	19	20	21	22	23	24	25	26	27	28	29	30	31	32	33	34	35	36	37	38	39	40	
C	108	157	292	580	3287	5026	6973	8353	9440	9679	9833	9958	9996	10008	10020	10068	10958	11637	12419	13663	13834	14214	15667	17012	18729	20675	25109	26891	29191	37617	61581	83877	
C	109	10	11	12	13	14	15	16	17	18	19	20	21	22	23	24	25	26	27	28	29	30	31	32	33	34	35	36	37	38	39	40	
C	109	133	266	523	3020	4534	6154	7379	8238	8449	8609	8716	8747	8765	8785	8836	9801	10482	11461	12704	12895	13253	14542	15932	17687	19558	24040	25913	28205	36830	61030	83486	
C	110	10	11	12	13	14	15	16	17	18	19	20	21	22	23	24	25	26	27	28	29	30	31	32	33	34	35	36	37	38	39	40	
C	110	138	265	529	3054	4533	6076	7200	8015	8286	8459	8568	8610	8626	8644	8689	9630	10286	11240	12308	12476	12857	14077	15534	17239	19143	23471	25371	27678	36504	60527	82668	
C	111	10	11	12	13	14	15	16	17	18	19	20	21	22	23	24	25	26	27	28	29	30	31	32	33	34	35	36	37	38	39	40	
C	111	147	290	556	3169	4807	6385	7539	8678	9521	9762	10030	10071	10081	10098	10139	11167	11818	12712	13761	13939	14378	15756	17146	18838	20996	25231	27374	29809	39802	64877	90421	
C	112	10	11	12	13	14	15	16	17	18	19	20	21	22	23	24	25	26	27	28	29	30	31	32	33	34	35	36	37	38	39	40	
C	112	172	290	644	3498	5326	7052	8515	9836	12184	12410	12673	12733	12743	12760	12816	13891	14626	15637	16783	16986	17816	19374	20860	22708	26031	30277	32988	36071	52146	92402	203005	
C	113	10	11	12	13	14	15	16	17	18	19	20	21	22	23	24	25	26	27	28	29	30	31	32	33	34	35	36	37	38	39	40	
C	113	161	307	588	3358	5058	6756	8097	9359	10106	10311	10471	10501	10524	10539	10600	11758	12474	13628	14868	15119	15554	16879	18525	20410	22822	27018	29013	31419	41432	65866	88741	
C	114	10	11	12	13	14	15	16	17	18	19	20	21	22	23	24	25	26	27	28	29	30	31	32	33	34	35	36	37	38	39	40	
C	114	131	270	577	3414	5069	6693	8020	9256	9949	10126	10246	10317	10330	10356	10414	11624	12344	13484	14781	15023	15792	17231	19085	21059	25321	29518	31850	34572	52037	92077	206265	
C	115	10	11	12	13	14	15	16	17	18	19	20	21	22	23	24	25	26	27	28	29	30	31	32	33	34	35	36	37	38	39	40	
C	115	153	286	587	3358	5050	6837	8468	10813	11194	11682	11801	11851	11862	11872	11925	13235	13969	15086	16479	16691	17146	18581	20213	22166	25392	29554	32313	34991	50087	80642	189110	
C	116	10	11	12	13	14	15	16	17	18	19	20	21	22	23	24	25	26	27	28	29	30	31	32	33	34	35	36	37	38	39	40	
C	116	170	321	589	3747	5767	8064	9909	10809	11027	11180	11295	11331	11355	11373	11424	12715	13405	14528	15751	15978	16366	17865	19502	21496	23860	27808	29708	32458	42838	66805	87720	
C	117	10	11	12	13	14	15	16	17	18	19	20	21	22	23	24	25	26	27	28	29	30	31	32	33	34	35	36	37	38	39	40	
C	117	153	310	585	3811	5684	8565	10143	11002	11176	11328	11448	11502	11523	11559	11622	12997	13792	15082	16935	17168	18320	20090	22201	24501	28986	35593	38177	48102	64619	137521	201647	
C	118	10	11	12	13	14	15	16	17	18	19	20	21	22	23	24	25	26	27	28	29	30	31	32	33	34	35	36	37	38	39	40	
C	118	163	313	580	3723	5674	7452	8825	9566	9755	9917	10027	10068	10088	10100	10142	11610	12362	13619	14524	14768	15105	16436	18068	20205	22721	26637	28605	30998	42101	64533	83647	
C	119	10	11	12	13	14	15	16	17	18	19	20	21	22	23	24	25	26	27	28	29	30	31	32	33	34	35	36	37	38	39	40	
C	119	165	293	552	3783	5636	8073	9743	10555	10771	10915	11019	11050	11076	11095	11153	12590	13428	14906	16094	16350	16871	18330	20097	22243	24868	29223	31206	34396	46080	72729	92407	
C	120	10	11	12	13	14	15	16	17	18	19	20	21	22	23	24	25	26	27	28	29	30	31	32	33	34	35	36	37	38	39	40	
C	120	148	305	618	3814	5616	7712	9284	10186	10375	10534	10663	10727	10747	10763	10815	12334	13148	14533	15889	16153	16911	18554	20609	22880	26414	33219	35632	41423	58913	145906	201824	
C	121	10	11	12	13	14	15	16	17	18	19	20	21	22	23	24	25	26	27	28	29	30	31	32	33	34	35	36	37	38	39	40	
C	121	185	324	575	3687	5676	7632	9420	10185	10382	10537	10664	10698	10712	10725	10775	12299	13075	14448	15473	15738	16027	17469	19148	21234	24056	27571	29421	31794	44521	67778	87837	
C	122	10	11	12	13	14	15	16	17	18	19	20	21	22	23	24	25	26	27	28	29	30	31	32	33	34	35	36	37	38	39	40	
C	122	162	289	554	3739	5629	7567	11185	11787	12628	12771	12883	12913	12936	12956	13022	14609	15327	16733	18172	18453	18831	20615	22638	24830	28648	33592	35360	37934	56256	86216	171820	
C	123	10	11	12	13	14	15	16	17	18	19	20	21	22	23	24	25	26	27	28	29	30	31	32	33	34	35	36	37	38	39	40	
C	123	184	315	569	3899	5871	7778	10838	11496	11915	12219	12366	12390	12411	12429	12476	14044	14698	16075	17141	17365	17667	19160	21044	23162	26380	30507	32400	34969	50112	74644	103625	
C	124	10	11	12	13	14	15	16	17	18	19	20	21	22	23	24	25	26	27	28	29	30	31	32	33	34	35	36	37	38	39	40	
C	124	166	323	604	3934	5742	9211	12474	13274	14091	14364	14497	14524	14548	14574	14636	16309	17009	18400	19981	20238	20657	22637	24915	27147	31056	36712	38739	41322	58205	91166	136539	
C	125	10	11	12	13	14	15	16	17	18	19	20	21	22	23	24	25	26	27	28	29	30	31	32	33	34	35	36	37	38	39	40	
C	125	193	327	626	4128	5942	8206	9652	11311	11714	12497	12644	12673	12685	12698	12748	14478	15104	16576	17606	17885	18212	19950	21766	23937	27875	31510	33275	36052	53014	78036	111762	
C	126	10	11	12	13	14	15	16	17	18	19	20	21	22	23	24	25	26	27	28	29	30	31	32	33	34	35	36	37	38	39	40	41	
C	126	179	295	527	4177	6016	8548	9661	10247	10446	10593	10689	10708	10733	10757	10799	12478	13116	14573	15354	15623	15961	17559	19358	21581	24632	28415	30427	32896	47249	72274	88939	88948	
C	127	10	11	12	13	14	15	16	17	18	19	20	21	22	23	24	25	26	27	28	29	30	31	32	33	34	35	36	37	38	39	40	41	
C	127	188	305	580	4131	5896	8093	9317	9947	10182	10361	10488	10507	10533	10549	10590	12341	13021	14573	15251	15526	15848	17355	19057	21334	24548	27627	29601	32151	47250	69531	87105	87111	
C	128	10	11	12	13	14	15	16	17	18	19	20	21	22	23	24	25	26	27	28	29	30	31	32	33	34	35	36	37	38	39	40	41	
C	128	172	277	519	4049	5844	7635	8743	9301	9497	9651	9767	9793	9807	9833	9874	11731	12405	13988	14558	14885	15156	16466	18220	20460	23429	26301	28175	30546	45353	65595	81021	81026	
C	129	10	11	12	13	14	15	16	17	18	19	20	21	22	23	24	25	26	27	28	29	30	31	32	33	34	35	36	37	38	39	40	41	
C	129	189	309	558	4155	5903	7705	8817	9344	9581	9720	9843	9867	9887	9899	9948	11797	12403	14011	14551	14823	15099	16460	18285	20509	23703	26466	28302	30618	46123	65899	81029	81033	
C	130	10	11	12	13	14	15	16	17	18	19	20	21	22	23	24	25	26	27	28	29	30	31	32	33	34	35	36	37	38	39	40	41	
C	130	197	313	549	4292	6050	7849	9003	10203	10673	10827	10952	10974	10998	11019	11070	13054	13704	15279	15846	16144	16450	17817	19674	22044	25552	28286	30269	32704	49428	69852	86321	86325	
C	131	10	11	12	13	14	15	16	17	18	19	20	21	22	23	24	25	26	27	28	29	30	31	32	33	34	35	36	37	38	39	40	41	
C	131	208	315	633	4359	6253	8231	9513	11663	12417	12563	12702	12733	12758	12773	12834	14878	15602	17415	18295	18820	19678	21507	23948	26421	31090	33774	37527	40631	74848	128347	203560	203566	
C	132	10	11	12	13	14	15	16	17	18	19	20	21	22	23	24	25	26	27	28	29	30	31	32	33	34	35	36	37	38	39	40	
C	132	214	323	633	4362	6093	8073	9331	11875	13201	13416	13655	13667	13688	13713	13783	16025	16757	18655	19536	19967	20879	22550	24848	27301	31904	34531	38395	41411	70581	108551	197585	
C	133	10	11	12	13	14	15	16	17	18	19	20	21	22	23	24	25	26	27	28	29	30	31	32	33	34	35	36	37	38	39	40	41	
C	133	204	309	557	4226	5925	7998	9315	11728	12068	12201	12290	12313	12336	12356	12421	14639	15307	17192	18000	18337	18666	20197	22202	24710	28846	31532	34001	36735	56722	77961	102952	102960	
C	134	10	11	12	13	14	15	16	17	18	19	20	21	22	23	24	25	26	27	28	29	30	31	32	33	34	35	36	37	38	39	40	41	
C	134	207	340	604	4222	6005	9421	11493	13998	14564	14701	14808	14830	14857	14883	14955	17059	17745	19545	21238	21637	22076	25006	27752	30977	35660	40801	46412	52126	78574	119928	168632	168638	
C	135	10	11	12	13	14	15	16	17	18	19	20	21	22	23	24	25	26	27	28	29	30	31	32	33	34	35	36	37	38	39	40	41	
C	135	195	300	581	4544	6548	10199	13272	14966	15326	15471	15570	15591	15624	15640	15714	17873	18533	20336	22122	22540	23140	25572	28213	31209	35280	39917	43201	45990	68651	95266	127148	127150	
C	136	10	11	12	13	14	15	16	17	18	19	20	21	22	23	24	25	26	27	28	29	30	31	32	33	34	35	36	37	38	39	40	41	
C	136	174	283	561	4591	6526	9843	13552	14182	14749	14873	14973	14987	15015	15031	15109	17358	18047	19957	21597	21989	22559	24574	27005	29786	34059	38410	40511	43211	66994	92258	136423	136425	
C	137	10	11	12	13	14	15	16	17	18	19	20	21	22	23	24	25	26	27	28	29	30	31	32	33	34	35	36	37	38	39	40	41	
C	137	200	319	574	4771	7088	10144	11689	12543	12813	12930	12998	13011	13043	13061	13138	15351	16023	17821	19042	19402	19848	21564	23724	26211	29869	32719	34605	37352	57789	77561	100178	100182	
C	138	10	11	12	13	14	15	16	17	18	19	20	21	22	23	24	25	26	27	28	29	30	31	32	33	34	35	36	37	38	39	40	41	
C	138	202	346	672	5018	7047	9600	10837	11926	12202	12324	12414	12435	12460	12506	12571	14861	15567	17582	19614	20021	22364	26304	31426	34759	40432	48848	52141	55334	87073	145814	203451	203453	
C	139	10	11	12	13	14	15	16	17	18	19	20	21	22	23	24	25	26	27	28	29	30	31	32	33	34	35	36	37	38	39	40	41	
C	139	206	355	663	4947	6983	9379	10987	11673	11908	12030	12139	12148	12178	12204	12302	14740	15448	17509	18736	19169	19707	21341	24254	27489	31766	38464	41772	45526	71853	127690	198512	198513	
C	140	10	11	12	13	14	15	16	17	18	19	20	21	22	23	24	25	26	27	28	29	30	31	32	33	34	35	36	37	38	39	40	41	
C	140	230	329	572	4950	7169	10019	12184	12856	13066	13164	13248	13263	13299	13310	13378	15778	16397	18354	19279	19662	20052	21503	23699	26619	30541	33495	35511	38486	60846	79005	103391	103393	
C	141	10	11	12	13	14	15	16	17	18	19	20	21	22	23	24	25	26	27	28	29	30	31	32	33	34	35	36	37	38	39	40	41	
C	141	221	363	651	5026	7108	9596	10707	11550	11785	11881	11987	12003	12054	12073	12158	14513	15194	17240	18261	18689	19370	21455	23795	26909	31135	35199	38024	41815	69354	123879	199138	199139	
C	142	10	11	12	13	14	15	16	17	18	19	20	21	22	23	24	25	26	27	28	29	30	31	32	33	34	35	36	37	38	39	40	41	
C	142	207	333	605	4813	6700	11248	12305	12945	13225	13339	13441	13453	13480	13489	13579	15998	16582	18547	19305	19690	20032	21584	23748	26773	30955	33794	35821	39653	62894	79922	108089	108090	
C	143	10	11	12	13	14	15	16	17	18	19	20	21	22	23	24	25	26	27	28	29	30	31	32	33	34	35	36	37	38	39	40	
C	143	209	322	553	4969	6966	9945	13614	14167	14551	14664	14748	14758	14794	14814	14897	17304	17924	19928	21160	21610	22051	23693	25902	28467	32959	35850	37816	40251	64800	81788	119607	
C	144	10	11	12	13	14	15	16	17	18	19	20	21	22	23	24	25	26	27	28	29	30	31	32	33	34	35	36	37	38	39	40	
C	144	189	318	585	4962	6876	9485	11959	13294	13654	13759	13873	13887	13924	13942	14043	16550	17217	19356	21142	21739	23200	26152	29438	32005	36646	39626	42317	45006	76403	104881	188473	
C	145	10	11	12	13	14	15	16	17	18	19	20	21	22	23	24	25	26	27	28	29	30	31	32	33	34	35	36	37	38	39	40	
C	145	214	316	581	5025	7012	9575	12275	14693	15081	15164	15234	15247	15288	15307	15381	17984	18612	20715	22273	22798	23451	25388	27967	30590	35095	37308	40242	42736	70475	90384	136044	
C	146	10	11	12	13	14	15	16	17	18	19	20	21	22	23	24	25	26	27	28	29	30	31	32	33	34	35	36	37	38	39	40	41	
C	146	195	336	589	5070	6984	9465	10511	11067	11278	11384	11448	11464	11499	11511	11582	13992	14520	16540	16982	17469	17797	19059	21279	23832	27987	29721	31685	33971	56997	69975	80871	80872	
C	147	10	11	12	13	14	15	16	17	18	19	20	21	22	23	24	25	26	27	28	29	30	31	32	33	34	35	36	37	38	39	40	41	
C	147	200	318	567	6130	8061	10887	11983	13552	13851	13970	14021	14035	14088	14113	14169	16549	17152	19284	20423	20871	21355	22956	25759	28641	32966	36340	38823	41395	66077	86854	102774	102776	
C	148	10	11	12	13	14	15	16	17	18	19	20	21	22	23	24	25	26	27	28	29	30	31	32	33	34	35	36	37	38	39	40	
C	148	215	328	552	5572	7614	10577	11697	12534	12822	12943	13012	13019	13047	13063	13142	15699	16313	18406	19427	19890	20584	22069	24727	27562	31859	35025	37395	39823	64861	82015	94486	
C	149	10	11	12	13	14	15	16	17	18	19	20	21	22	23	24	25	26	27	28	29	30	31	32	33	34	35	36	37	38	39	40	41	
C	149	246	359	627	6152	8675	11993	13821	14997	15312	15433	15515	15526	15572	15582	15651	18246	18928	21110	23578	24123	25207	27375	30581	34405	38999	45885	49757	53329	80758	116871	144784	144785	
C	150	10	11	12	13	14	15	16	17	18	19	20	21	22	23	24	25	26	27	28	29	30	31	32	33	34	35	36	37	38	39	40	
C	150	229	308	565	5354	7138	9673	10665	11319	11589	11686	11735	11753	11782	11796	11871	14516	15134	17287	17846	18350	18741	20008	22214	24791	28981	30563	32718	35065	59303	70808	82911	
C	151	10	11	12	13	14	15	16	17	18	19	20	21	22	23	24	25	26	27	28	29	30	31	32	33	34	35	36	37	38	39	40	
C	151	222	333	631	5365	7181	9858	11341	12815	13281	13369	13433	13449	13509	13528	13601	16392	17073	19390	20585	21228	21824	23287	25623	28304	33310	35509	38603	41117	70831	93217	198018	
C	152	10	11	12	13	14	15	16	17	18	19	20	21	22	23	24	25	26	27	28	29	30	31	32	33	34	35	36	37	38	39	40	
C	152	216	336	563	5268	7116	10902	12017	12751	12966	13056	13113	13127	13157	13172	13217	15859	16472	18648	19194	19660	20022	21273	23397	26018	30589	32499	34483	37088	62864	74464	91524	
C	153	10	11	12	13	14	15	16	17	18	19	20	21	22	23	24	25	26	27	28	29	30	31	32	33	34	35	36	37	38	39	40	41	
C	153	241	344	577	5338	7109	9716	10621	11281	11461	11531	11577	11594	11628	11645	11691	14431	14987	17143	17492	17953	18309	19492	21575	24147	28492	29833	31758	34096	59010	68819	78391	78392	
C	154	9	10	11	12	13	14	15	16	17	18	19	20	21	22	23	24	25	26	27	28	29	30	31	32	33	34	35	36	37	38	39	40	
C	154	5	238	367	570	5370	7063	9863	10913	11573	11787	11887	11936	11951	11989	11998	12054	14738	15281	17610	18110	18616	19021	20305	22491	25023	29513	30980	33031	35410	60814	70684	80472	
C	155	9	10	11	12	13	14	15	16	17	18	19	20	21	22	23	24	25	26	27	28	29	30	31	32	33	34	35	36	37	38	39	40	
C	155	5	250	365	618	5426	7368	10717	12949	16333	16647	16763	16824	16848	16898	16918	16995	19819	20544	23164	24281	25055	25680	27123	29421	32042	37690	39774	42789	45665	75488	91555	129567	
C	156	10	11	12	13	14	15	16	17	18	19	20	21	22	23	24	25	26	27	28	29	30	31	32	33	34	35	36	37	38	39	40	
C	156	225	341	620	5812	8439	12291	15195	16552	16913	16987	17050	17063	17117	17136	17220	19974	20755	23294	25854	26943	27788	30158	32897	35761	40549	43961	47156	50436	82663	104613	140207	
C	157	9	10	11	12	13	14	15	16	17	18	19	20	21	22	23	24	25	26	27	28	29	30	31	32	33	34	35	36	37	38	39	40	
C	157	10	261	350	617	5644	7595	10607	12076	13358	13588	13664	13712	13733	13774	13796	13840	16746	17394	19866	20790	21507	22059	23393	25628	28360	33017	34654	37112	39567	66427	77080	93881	
C	158	9	10	11	12	13	14	15	16	17	18	19	20	21	22	23	24	25	26	27	28	29	30	31	32	33	34	35	36	37	38	39	40	
C	158	5	267	380	627	5917	7797	10998	13128	15726	15951	16021	16066	16080	16132	16149	16224	19040	19731	22143	23675	24539	25360	26802	29061	31827	36703	38729	41772	44220	73100	86438	118785	
C	159	10	11	12	13	14	15	16	17	18	19	20	21	22	23	24	25	26	27	28	29	30	31	32	33	34	35	36	37	38	39	40	
C	159	273	378	648	6065	8756	12688	14364	17058	17243	17327	17390	17409	17462	17483	17573	20423	21150	23634	25760	26417	27334	28894	31252	34113	38996	42048	44654	47478	76686	93356	125802	
C	160	10	11	12	13	14	15	16	17	18	19	20	21	22	23	24	25	26	27	28	29	30	31	32	33	34	35	36	37	38	39	40	
C	160	294	404	677	6378	9241	13305	16253	17995	18200	18286	18323	18351	18407	18424	18490	21551	22535	25883	29239	30850	32753	34752	37245	40487	45743	50225	54165	57503	88269	112678	158147	
C	161	10	11	12	13	14	15	16	17	18	19	20	21	22	23	24	25	26	27	28	29	30	31	32	33	34	35	36	37	38	39	40	41	
C	161	281	374	610	5906	7964	10971	11931	12594	12776	12844	12889	12916	12955	12969	13026	16084	16753	19385	19838	20368	20747	21912	24142	26937	31498	32806	34944	37256	62291	70245	79332	79335	
C	162	10	11	12	13	14	15	16	17	18	19	20	21	22	23	24	25	26	27	28	29	30	31	32	33	34	35	36	37	38	39	40	41	
C	162	267	362	590	5804	7724	10556	11297	11826	12018	12074	12116	12137	12188	12202	12250	15282	15895	18355	18772	19280	19651	20825	23033	25662	30242	31426	33497	35758	61028	68121	76298	76299	
C	163	10	11	12	13	14	15	16	17	18	19	20	21	22	23	24	25	26	27	28	29	30	31	32	33	34	35	36	37	38	39	40	41	
C	163	291	379	612	6036	7972	10970	11762	12332	12491	12574	12605	12626	12677	12690	12741	15764	16375	18804	19252	19756	20163	21328	23504	26263	30861	32142	34227	36474	62475	69302	77455	77457	
C	164	9	10	11	12	13	14	15	16	17	18	19	20	21	22	23	24	25	26	27	28	29	30	31	32	33	34	35	36	37	38	39	40	41	
C	164	21	309	437	627	6253	8259	12181	13596	14501	14639	14690	14724	14744	14791	14810	14848	17868	18991	21913	22571	23227	23637	24805	26931	29583	34475	37716	40027	42300	68814	79371	91036	91040	
C	165	9	10	11	12	13	14	15	16	17	18	19	20	21	22	23	24	25	26	27	28	29	30	31	32	33	34	35	36	37	38	39	40	41	
C	165	9	285	370	572	6042	7953	10913	12174	13139	13291	13341	13377	13402	13433	13448	13509	16613	17340	20006	20607	21238	21639	22868	25096	27939	32770	34236	36758	38990	65101	73061	83254	83256	
C	166	9	10	11	12	13	14	15	16	17	18	19	20	21	22	23	24	25	26	27	28	29	30	31	32	33	34	35	36	37	38	39	40	41	
C	166	8	303	386	665	6135	8170	11319	13552	15412	15579	15654	15696	15741	15791	15821	15858	19025	19928	23398	25093	26925	27741	29108	31414	34203	39507	42311	47055	49584	81045	103701	185529	185531	
C	167	10	11	12	13	14	15	16	17	18	19	20	21	22	23	24	25	26	27	28	29	30	31	32	33	34	35	36	37	38	39	40	41	
C	167	283	389	641	6136	8022	11096	13588	14900	15054	15104	15139	15173	15217	15239	15295	18331	19123	21791	22613	23446	23954	25120	27335	30053	34781	36415	39331	41618	68666	77978	95107	95111	
C	168	10	11	12	13	14	15	16	17	18	19	20	21	22	23	24	25	26	27	28	29	30	31	32	33	34	35	36	37	38	39	40	41	
C	168	294	363	586	6269	8269	11440	12581	13269	13424	13468	13505	13524	13560	13572	13610	16572	17202	19724	20303	20985	21407	22605	24640	27370	32030	33322	35691	38111	63823	70803	79209	79211	
C	169	10	11	12	13	14	15	16	17	18	19	20	21	22	23	24	25	26	27	28	29	30	31	32	33	34	35	36	37	38	39	40	41	
C	169	263	361	596	6172	8212	11458	12767	13427	13554	13618	13654	13687	13724	13738	13780	16895	17594	20220	20840	21444	21849	22988	25218	28068	32790	34149	36632	39045	64746	71899	82615	82617	
C	170	9	10	11	12	13	14	15	16	17	18	19	20	21	22	23	24	25	26	27	28	29	30	31	32	33	34	35	36	37	38	39	40	41	
C	170	4	290	367	569	6171	9371	12648	14549	15474	15612	15668	15711	15741	15789	15809	15850	19033	20103	22804	23750	24386	24806	26019	28235	31259	36111	38392	40828	44058	70597	79597	96001	96002	
C	171	9	10	11	12	13	14	15	16	17	18	19	20	21	22	23	24	25	26	27	28	29	30	31	32	33	34	35	36	37	38	39	40	41	
C	171	5	292	385	596	6524	9108	12389	13491	14143	14276	14340	14370	14397	14427	14444	14492	17667	18382	20995	21718	22315	22709	23920	26112	29019	33814	35519	37693	40337	66059	72883	81459	81460	
C	172	9	10	11	12	13	14	15	16	17	18	19	20	21	22	23	24	25	26	27	28	29	30	31	32	33	34	35	36	37	38	39	40	
C	172	12	305	411	660	7171	11511	15421	17790	18645	18771	18816	18876	18922	18994	19032	19109	22530	23845	27275	29459	30371	31125	32905	35951	40051	45654	53425	56946	64003	97978	143641	191646	
C	173	9	10	11	12	13	14	15	16	17	18	19	20	21	22	23	24	25	26	27	28	29	30	31	32	33	34	35	36	37	38	39	40	
C	173	47	341	482	604	7233	10148	13673	15390	16181	16311	16363	16390	16434	16476	16499	16541	19963	20974	23894	24902	25546	26062	27469	30399	33905	39223	43018	46050	48511	75534	90372	104713	
C	174	9	10	11	12	13	14	15	16	17	18	19	20	21	22	23	24	25	26	27	28	29	30	31	32	33	34	35	36	37	38	39	40	
C	174	33	331	441	589	6556	8899	12114	13190	13928	14050	14084	14109	14131	14171	14192	14220	17432	18158	20875	21566	22138	22595	23665	25956	28825	33530	35146	37501	39779	65003	72112	82583	
C	175	9	10	11	12	13	14	15	16	17	18	19	20	21	22	23	24	25	26	27	28	29	30	31	32	33	34	35	36	37	38	39	40	
C	175	15	305	417	579	6688	9140	12561	13494	14038	14141	14174	14206	14234	14265	14289	14317	17493	18185	20880	21368	21993	22380	23461	25477	28390	33117	34473	36645	39089	64282	71010	78385	
C	176	9	10	11	12	13	14	15	16	17	18	19	20	21	22	23	24	25	26	27	28	29	30	31	32	33	34	35	36	37	38	39	40	
C	176	83	381	504	611	7153	9580	13404	14653	15272	15346	15386	15420	15450	15486	15512	15545	18972	19850	22570	23180	23826	24224	25428	27694	30665	35462	37391	39845	42017	67343	73948	82631	
C	177	9	10	11	12	13	14	15	16	17	18	19	20	21	22	23	24	25	26	27	28	29	30	31	32	33	34	35	36	37	38	39	40	
C	177	53	331	471	663	6892	9181	13271	16032	17225	17355	17402	17432	17465	17518	17551	17581	21224	22475	26312	27598	28625	29169	30385	32798	35789	41532	45454	49824	52389	84599	110514	175209	
C	178	9	10	11	12	13	14	15	16	17	18	19	20	21	22	23	24	25	26	27	28	29	30	31	32	33	34	35	36	37	38	39	40	
C	178	44	333	466	664	6843	9478	13390	17918	18801	18917	18957	18987	19017	19058	19101	19154	22838	24043	27524	28872	29885	30386	31486	33893	37142	43335	47249	51455	54425	86105	109994	148092	
C	179	9	10	11	12	13	14	15	16	17	18	19	20	21	22	23	24	25	26	27	28	29	30	31	32	33	34	35	36	37	38	39	40	
C	179	81	331	474	577	6807	9234	12982	15882	16592	16691	16725	16751	16786	16832	16869	16897	20506	21528	24473	25218	25869	26287	27355	29407	32406	37763	39674	42258	44660	71246	85014	97475	
C	180	9	10	11	12	13	14	15	16	17	18	19	20	21	22	23	24	25	26	27	28	29	30	31	32	33	34	35	36	37	38	39	40	
C	180	49	356	485	650	7206	9976	13843	15283	15997	16091	16119	16152	16188	16224	16253	16291	19711	20511	23319	24134	24820	25283	26471	28550	31619	36509	38266	40918	43452	67654	75951	83590	
C	181	9	10	11	12	13	14	15	16	17	18	19	20	21	22	23	24	25	26	27	28	29	30	31	32	33	34	35	36	37	38	39	40	
C	181	98	408	549	640	7127	9659	13201	14229	14847	14940	14982	15000	15040	15071	15094	15122	18521	19283	22196	22701	23406	23860	24965	26999	29904	34630	35851	38063	40316	63927	68691	75429	
C	182	9	10	11	12	13	14	15	16	17	18	19	20	21	22	23	24	25	26	27	28	29	30	31	32	33	34	35	36	37	38	39	40	
C	182	69	344	451	544	6966	9346	12746	13601	14017	14101	14140	14159	14185	14218	14262	14295	17646	18385	21363	21784	22358	22736	23824	25886	28750	33531	34777	36969	39198	62236	66945	72934	
C	183	9	10	11	12	13	14	15	16	17	18	19	20	21	22	23	24	25	26	27	28	29	30	31	32	33	34	35	36	37	38	39	40	
C	183	106	378	496	588	6815	9193	12559	13408	13822	13904	13944	13972	13999	14039	14069	14082	17525	18294	21221	21608	22196	22586	23624	25569	28349	33127	34290	36544	38757	61868	66454	72473	
C	184	9	10	11	12	13	14	15	16	17	18	19	20	21	22	23	24	25	26	27	28	29	30	31	32	33	34	35	36	37	38	39	40	
C	184	111	383	494	597	6829	9237	12846	13874	14361	14446	14470	14497	14530	14550	14583	14609	17980	18693	21556	21997	22599	22967	24090	26169	29024	33794	34984	37113	39374	62955	67364	72847	
C	185	9	10	11	12	13	14	15	16	17	18	19	20	21	22	23	24	25	26	27	28	29	30	31	32	33	34	35	36	37	38	39	40	
C	185	94	390	525	604	6860	9209	12712	13687	14074	14152	14177	14200	14224	14254	14299	14323	17771	18524	21261	21705	22282	22674	23759	25856	28620	33326	34573	36661	38848	61983	66430	72040	
C	186	8	9	10	11	12	13	14	15	16	17	18	19	20	21	22	23	24	25	26	27	28	29	30	31	32	33	34	35	36	37	38	39	40	
C	186	11	153	418	555	600	6788	9346	12971	14141	14550	14627	14656	14677	14707	14733	14761	14786	18181	18980	21734	22155	22836	23211	24299	26270	29123	33992	35217	37384	39708	62828	67460	73178	
C	187	9	10	11	12	13	14	15	16	17	18	19	20	21	22	23	24	25	26	27	28	29	30	31	32	33	34	35	36	37	38	39	40	
C	187	117	360	481	544	6740	9018	12707	14454	14824	14892	14921	14941	14973	15002	15030	15062	18616	19566	22592	23179	23794	24178	25238	27230	30073	35061	36663	38918	41168	65012	70387	76615	
C	188	9	10	11	12	13	14	15	16	17	18	19	20	21	22	23	24	25	26	27	28	29	30	31	32	33	34	35	36	37	38	39	40	
C	188	163	465	612	713	6936	9351	13432	17256	17927	18009	18061	18099	18132	18181	18233	18297	22677	24313	28606	30028	30727	31237	32436	34491	37435	45227	50391	53593	56745	97902	137867	189089	
C	189	8	9	10	11	12	13	14	15	16	17	18	19	20	21	22	23	24	25	26	27	28	29	30	31	32	33	34	35	36	37	38	39	40	
C	189	61	225	482	612	691	7140	9729	17696	19303	19710	19789	19833	19870	19919	19961	20005	20049	24430	25881	29851	30596	31278	31691	32786	34788	37802	45624	49516	51839	54881	90562	123490	142522	
C	190	9	10	11	12	13	14	15	16	17	18	19	20	21	22	23	24	25	26	27	28	29	30	31	32	33	34	35	36	37	38	39	40	
C	190	148	458	627	689	7519	11810	15968	18210	18756	18832	18885	18917	18970	19011	19057	19098	23556	25118	29371	30690	31431	31890	33323	35352	39893	45302	51227	53588	64140	93592	140345	175976	
C	191	9	10	11	12	13	14	15	16	17	18	19	20	21	22	23	24	25	26	27	28	29	30	31	32	33	34	35	36	37	38	39	40	
C	191	137	441	561	629	7690	12656	18368	19557	20051	20108	20150	20175	20218	20247	20287	20324	24596	26033	29777	30984	31632	32026	33549	35696	39938	46462	51228	55386	59233	86778	121498	151070	
C	192	9	10	11	12	13	14	15	16	17	18	19	20	21	22	23	24	25	26	27	28	29	30	31	32	33	34	35	36	37	38	39	40	
C	192	194	456	597	623	7653	10495	14593	15708	16008	16071	16104	16121	16166	16194	16234	16260	20034	20945	23941	24417	25007	25390	26493	28530	31489	36347	37873	39981	42139	64387	70017	76929	
C	193	8	9	10	11	12	13	14	15	16	17	18	19	20	21	22	23	24	25	26	27	28	29	30	31	32	33	34	35	36	37	38	39	40	
C	193	32	232	459	550	598	7758	11218	15417	16473	16717	16775	16805	16835	16874	16899	16935	16968	20889	21787	24845	25187	25775	26140	27373	29411	32640	38006	39453	42101	44547	67528	75639	80860	
C	194	9	10	11	12	13	14	15	16	17	18	19	20	21	22	23	24	25	26	27	28	29	30	31	32	33	34	35	36	37	38	39	40	
C	194	151	399	535	585	7595	10408	14376	15394	15664	15740	15770	15793	15821	15841	15874	15895	19480	20365	23393	23756	24349	24686	25749	27632	30620	35387	36782	38924	41342	62849	67619	72987	
C	195	8	9	10	11	12	13	14	15	16	17	18	19	20	21	22	23	24	25	26	27	28	29	30	31	32	33	34	35	36	37	38	39	40	
C	195	49	267	529	628	660	9645	14000	17867	19145	19401	19461	19495	19518	19572	19604	19647	19680	24027	25211	29018	29573	30211	30609	32279	35159	39598	45690	48814	52370	56133	79799	95275	104125	
C	196	8	9	10	11	12	13	14	15	16	17	18	19	20	21	22	23	24	25	26	27	28	29	30	31	32	33	34	35	36	37	38	39	40	
C	196	22	272	474	560	587	7647	10415	14352	15503	15709	15755	15788	15810	15856	15876	15909	15943	19597	20494	23483	23809	24379	24772	25795	27706	30615	35462	36697	38769	40985	62401	66687	72309	
C	197	8	9	10	11	12	13	14	15	16	17	18	19	20	21	22	23	24	25	26	27	28	29	30	31	32	33	34	35	36	37	38	39	40	
C	197	28	232	471	555	596	7459	10090	13896	14992	15197	15245	15274	15296	15332	15347	15380	15408	19054	19887	22908	23233	23821	24195	25180	27018	29870	34648	35792	37930	40154	60970	65054	69675	
C	198	8	9	10	11	12	13	14	15	16	17	18	19	20	21	22	23	24	25	26	27	28	29	30	31	32	33	34	35	36	37	38	39	40	
C	198	7	281	519	643	651	7411	10076	14312	16052	16264	16307	16334	16345	16382	16405	16437	16470	20271	21199	24339	24692	25343	25715	26756	28572	31445	36699	37964	39994	42187	63458	68059	73088	
C	199	9	10	11	12	13	14	15	16	17	18	19	20	21	22	23	24	25	26	27	28	29	30	31	32	33	34	35	36	37	38	39	40	
C	199	256	512	737	745	7490	10169	15625	20996	21228	21299	21334	21357	21401	21428	21486	21520	25945	27059	30903	31411	32128	32505	33582	35471	38438	46173	48354	51040	53811	94326	132620	168440	
C	200	8	9	10	11	12	13	14	15	16	17	18	19	20	21	22	23	24	25	26	27	28	29	30	31	32	33	34	35	36	37	38	39	40	
C	200	55	317	499	623	632	7563	10309	15027	16951	17126	17171	17204	17225	17260	17293	17326	17365	21413	22435	25930	26317	26917	27257	28246	30145	32922	38239	39682	41776	43997	66034	71042	76243	
C	201	9	10	11	12	13	14	15	16	17	18	19	20	21	22	23	24	25	26	27	28	29	30	31	32	33	34	35	36	37	38	39	40	
C	201	230	485	659	679	7633	10370	15678	19778	19984	20061	20100	20127	20183	20214	20269	20310	25273	26573	31860	32466	33335	33692	34741	36606	39537	47081	50696	53437	55908	100832	148449	186873	
C	202	8	9	10	11	12	13	14	15	16	17	18	19	20	21	22	23	24	25	26	27	28	29	30	31	32	33	34	35	36	37	38	39	40	
C	202	56	299	556	674	688	7884	10906	16645	21496	21664	21721	21773	21814	21877	21913	21965	22016	26643	28149	32496	33309	33972	34304	35328	37121	40317	47415	50252	52907	55585	88812	121462	155110	
C	203	8	9	10	11	12	13	14	15	16	17	18	19	20	21	22	23	24	25	26	27	28	29	30	31	32	33	34	35	36	37	38	39	40	
C	203	105	378	594	692	721	8738	14342	19088	20451	20605	20636	20665	20692	20758	20796	20830	20869	26092	27501	31995	32353	32947	33302	34901	37083	43109	48570	51070	53157	55800	91909	117174	127656	
C	204	8	9	10	11	12	13	14	15	16	17	18	19	20	21	22	23	24	25	26	27	28	29	30	31	32	33	34	35	36	37	38	39	40	
C	204	64	322	560	663	678	9613	14506	18824	20114	20277	20331	20389	20418	20490	20524	20571	20617	25960	27543	33468	34116	34979	35427	37395	43056	49881	57524	62717	65822	74134	108537	151552	178204	
C	205	8	9	10	11	12	13	14	15	16	17	18	19	20	21	22	23	24	25	26	27	28	29	30	31	32	33	34	35	36	37	38	39	40	
C	205	110	407	560	613	633	8640	11822	16267	17464	17595	17626	17670	17698	17737	17757	17793	17817	21946	22932	26417	26734	27334	27721	29041	31562	34800	40197	41557	43724	46028	66984	73621	77583	
C	206	8	9	10	11	12	13	14	15	16	17	18	19	20	21	22	23	24	25	26	27	28	29	30	31	32	33	34	35	36	37	38	39	40	
C	206	63	339	520	616	646	8064	11251	15574	16825	16950	16985	17017	17037	17082	17100	17127	17149	21080	22034	25262	25564	26096	26444	27464	29243	32219	37042	38236	40378	42634	62060	66349	70040	
C	207	8	9	10	11	12	13	14	15	16	17	18	19	20	21	22	23	24	25	26	27	28	29	30	31	32	33	34	35	36	37	38	39	40	
C	207	192	467	604	645	705	8321	11395	16101	17449	17582	17608	17643	17672	17712	17749	17775	17806	22071	23090	26556	26795	27383	27724	28653	30485	33499	38587	39887	41877	44003	64410	69015	73184	
C	208	8	9	10	11	12	13	14	15	16	17	18	19	20	21	22	23	24	25	26	27	28	29	30	31	32	33	34	35	36	37	38	39	40	
C	208	184	451	609	674	716	8766	12323	18750	20237	20362	20391	20448	20491	20572	20618	20670	20740	26402	28247	34873	35280	35958	36375	37547	40209	43895	53457	57785	59962	63367	120759	153777	182802	
C	209	8	9	10	11	12	13	14	15	16	17	18	19	20	21	22	23	24	25	26	27	28	29	30	31	32	33	34	35	36	37	38	39	40	
C	209	132	376	531	602	634	7963	11327	15838	17380	17493	17519	17554	17569	17605	17633	17670	17701	21934	22991	26349	26594	27136	27465	28438	30219	33187	38330	39689	41628	43672	63747	67933	71375	
C	210	8	9	10	11	12	13	14	15	16	17	18	19	20	21	22	23	24	25	26	27	28	29	30	31	32	33	34	35	36	37	38	39	40	
C	210	132	359	515	581	619	7871	10896	15241	16506	16613	16649	16695	16730	16754	16782	16814	16837	20806	21830	25129	25374	25941	26319	27212	28980	31937	36813	37928	39811	42023	60761	64556	67682	
C	211	8	9	10	11	12	13	14	15	16	17	18	19	20	21	22	23	24	25	26	27	28	29	30	31	32	33	34	35	36	37	38	39	40	
C	211	173	461	600	654	701	8029	11105	15932	17480	17582	17600	17630	17665	17709	17739	17772	17794	21996	23022	26468	26706	27295	27628	28574	30444	33274	38273	39549	41524	43673	62738	66732	70187	
C	212	8	9	10	11	12	13	14	15	16	17	18	19	20	21	22	23	24	25	26	27	28	29	30	31	32	33	34	35	36	37	38	39	40	
C	212	102	432	588	697	726	8320	11561	17999	22468	22565	22594	22634	22673	22718	22745	22778	22825	27639	29342	33791	34175	34741	35098	36139	37813	40689	47199	50470	52351	54520	84244	94473	111342	
C	213	8	9	10	11	12	13	14	15	16	17	18	19	20	21	22	23	24	25	26	27	28	29	30	31	32	33	34	35	36	37	38	39	40	
C	213	164	407	608	670	711	8377	11617	19107	21697	21794	21824	21889	21931	21981	22023	22058	22100	26955	28856	33636	33920	34493	34829	35775	37541	40435	46646	49798	51746	54014	77571	89074	105333	
C	214	8	9	10	11	12	13	14	15	16	17	18	19	20	21	22	23	24	25	26	27	28	29	30	31	32	33	34	35	36	37	38	39	40	
C	214	121	372	541	623	677	8176	11481	16873	18730	18817	18861	18892	18927	18968	19000	19029	19061	23474	24618	28330	28590	29152	29519	30476	32246	35104	40384	41677	43556	45588	65323	70266	73341	
C	215	8	9	10	11	12	13	14	15	16	17	18	19	20	21	22	23	24	25	26	27	28	29	30	31	32	33	34	35	36	37	38	39	40	
C	215	257	503	619	656	718	8323	11831	16959	18646	18722	18737	18769	18813	18863	18889	18922	18952	23498	24656	28484	28753	29307	29645	30528	32212	35266	40449	41802	43718	45841	64443	69701	72909	
C	216	8	9	10	11	12	13	14	15	16	17	18	19	20	21	22	23	24	25	26	27	28	29	30	31	32	33	34	35	36	37	38	39	40	
C	216	241	515	657	685	738	9079	15087	20651	22925	23029	23047	23088	23129	23184	23216	23258	23307	28316	30352	34670	34924	35526	35897	37019	38836	42654	48161	50953	52832	55385	77933	88572	102555	
C	217	8	9	10	11	12	13	14	15	16	17	18	19	20	21	22	23	24	25	26	27	28	29	30	31	32	33	34	35	36	37	38	39	40	
C	217	176	506	697	781	810	9932	14236	20059	22254	22339	22387	22434	22473	22551	22608	22669	22738	29747	32471	45328	45660	46451	46845	48147	50349	57259	66255	71909	74143	77990	140806	168936	185405	
C	218	8	9	10	11	12	13	14	15	16	17	18	19	20	21	22	23	24	25	26	27	28	29	30	31	32	33	34	35	36	37	38	39	40	
C	218	300	525	701	760	857	10854	16105	22084	23792	23895	23954	24027	24094	24181	24238	24291	24356	30931	32895	38939	39195	39867	40268	41705	44072	50801	59851	64333	68335	73935	135824	163701	180547	
C	219	8	9	10	11	12	13	14	15	16	17	18	19	20	21	22	23	24	25	26	27	28	29	30	31	32	33	34	35	36	37	38	39	40	
C	219	313	524	647	675	746	10153	14459	19594	20864	20965	21006	21047	21097	21132	21163	21189	21229	26395	27712	31602	31781	32339	32744	33907	36202	39642	44941	46398	48860	51142	67797	72372	74411	
C	220	8	9	10	11	12	13	14	15	16	17	18	19	20	21	22	23	24	25	26	27	28	29	30	31	32	33	34	35	36	37	38	39	40	
C	220	303	554	700	739	798	12109	16386	21857	23281	23379	23430	23495	23555	23645	23696	23741	23798	31349	33367	41113	41522	42713	43742	47465	63192	70236	84220	91127	95807	101184	146350	183072	184995	
C	221	8	9	10	11	12	13	14	15	16	17	18	19	20	21	22	23	24	25	26	27	28	29	30	31	32	33	34	35	36	37	38	39	40	
C	221	432	671	780	794	884	11596	15526	20674	21960	22075	22125	22182	22250	22336	22410	22453	22509	28825	30439	36070	36381	37467	38328	41288	56443	62892	77296	81500	86514	90831	139770	182328	184149	
C	222	8	9	10	11	12	13	14	15	16	17	18	19	20	21	22	23	24	25	26	27	28	29	30	31	32	33	34	35	36	37	38	39	40	
C	222	311	510	625	644	717	9995	13882	19018	20331	20402	20436	20475	20524	20553	20598	20624	20645	25635	26874	30785	30987	31554	31929	32916	34629	37766	42785	43848	45658	47755	63979	68476	70103	
C	223	8	9	10	11	12	13	14	15	16	17	18	19	20	21	22	23	24	25	26	27	28	29	30	31	32	33	34	35	36	37	38	39	40	
C	223	389	591	664	676	760	10082	14294	19637	21067	21152	21168	21208	21253	21293	21324	21352	21377	26380	27769	32013	32241	32754	33075	33946	35587	38583	43960	45098	46745	48540	65177	69129	70630	
C	224	8	9	10	11	12	13	14	15	16	17	18	19	20	21	22	23	24	25	26	27	28	29	30	31	32	33	34	35	36	37	38	39	40	
C	224	402	629	729	740	829	11862	16766	23737	25092	25182	25225	25306	25391	25461	25532	25573	25637	33210	35248	41781	41991	42585	42959	44353	46118	51948	62116	64457	66200	68776	144028	177627	179228	
C	225	8	9	10	11	12	13	14	15	16	17	18	19	20	21	22	23	24	25	26	27	28	29	30	31	32	33	34	35	36	37	38	39	40	
C	225	389	571	657	664	743	10042	14234	19710	20939	21005	21027	21071	21130	21167	21203	21235	21258	26624	27920	32043	32253	32812	33172	34162	36046	39064	44593	45695	47372	49272	65655	69868	71143	
C	226	8	9	10	11	12	13	14	15	16	17	18	19	20	21	22	23	24	25	26	27	28	29	30	31	32	33	34	35	36	37	38	39	40	
C	226	393	635	708	720	815	17058	21291	27409	28706	28787	28822	28865	28930	28978	29039	29070	29117	36038	37503	43439	43844	44990	45653	49652	56950	62893	72641	75090	78159	80015	105840	124840	126045	
C	227	8	9	10	11	12	13	14	15	16	17	18	19	20	21	22	23	24	25	26	27	28	29	30	31	32	33	34	35	36	37	38	39	40	
C	227	422	633	691	693	783	10590	14759	20295	21645	21709	21732	21769	21821	21861	21891	21917	21942	27313	28664	32959	33162	33724	34131	35084	37191	40313	45377	46379	48194	50246	65012	68397	69457	
C	228	8	9	10	11	12	13	14	15	16	17	18	19	20	21	22	23	24	25	26	27	28	29	30	31	32	33	34	35	36	37	38	39	40	
C	228	452	685	746	751	882	14852	20039	25942	27397	27502	27562	27621	27709	27786	27883	27935	27993	37622	39903	51080	51404	52627	53544	56836	67984	78513	90681	93554	98129	107846	153194	179105	180122	
C	229	8	9	10	11	12	13	14	15	16	17	18	19	20	21	22	23	24	25	26	27	28	29	30	31	32	33	34	35	36	37	38	39	40	
C	229	205	485	631	677	735	14157	18898	24483	25830	25906	25954	25995	26055	26126	26162	26202	26232	33454	35027	40867	41135	42023	42653	45398	51341	57327	65674	67782	71321	73633	94576	114989	115955	
C	230	8	9	10	11	12	13	14	15	16	17	18	19	20	21	22	23	24	25	26	27	28	29	30	31	32	33	34	35	36	37	38	39	40	
C	230	475	698	766	774	903	14073	19048	24755	26093	26180	26256	26314	26407	26469	26555	26602	26645	35079	36782	46021	46450	48019	49406	52296	68860	75825	92410	96703	105872	111455	155521	177637	178513	
C	231	8	9	10	11	12	13	14	15	16	17	18	19	20	21	22	23	24	25	26	27	28	29	30	31	32	33	34	35	36	37	38	39	40	
C	231	432	621	687	688	793	10638	14901	20576	22018	22084	22111	22144	22191	22221	22251	22273	22301	27665	29035	33224	33433	33937	34263	35082	36837	39766	45001	45872	47536	49330	64526	68136	68995	
C	232	8	9	10	11	12	13	14	15	16	17	18	19	20	21	22	23	24	25	26	27	28	29	30	31	32	33	34	35	36	37	38	39	40	
C	232	367	537	627	645	751	9928	14146	19739	21021	21081	21114	21159	21215	21238	21268	21288	21321	26326	27542	31339	31535	32022	32353	33151	34670	37419	42335	43133	44641	46337	59881	62663	63396	
C	233	8	9	10	11	12	13	14	15	16	17	18	19	20	21	22	23	24	25	26	27	28	29	30	31	32	33	34	35	36	37	38	39	40	
C	233	355	595	666	678	765	9803	13841	19413	20704	20755	20780	20807	20859	20898	20928	20951	20973	25933	27165	31089	31302	31797	32140	32942	34473	37219	42085	42791	44287	45948	59273	62012	62735	
C	234	8	9	10	11	12	13	14	15	16	17	18	19	20	21	22	23	24	25	26	27	28	29	30	31	32	33	34	35	36	37	38	39	40	
C	234	394	634	722	728	834	9951	14048	20887	22330	22386	22412	22444	22521	22552	22576	22605	22634	27987	29319	33600	33791	34276	34601	35356	36910	39635	45224	45997	47523	49259	63753	66590	67229	
C	235	8	9	10	11	12	13	14	15	16	17	18	19	20	21	22	23	24	25	26	27	28	29	30	31	32	33	34	35	36	37	38	39	40	
C	235	378	625	693	705	809	10189	14501	26427	28340	28424	28452	28497	28619	28660	28742	28794	28835	36162	37928	43472	43708	44187	44576	45296	46797	49486	61353	62254	63780	65989	136584	141702	142282	
C	236	8	9	10	11	12	13	14	15	16	17	18	19	20	21	22	23	24	25	26	27	28	29	30	31	32	33	34	35	36	37	38	39	40
[truncated: 22,229 more chars]
