# Supplementary material for: Assessing Illumina technology for the high-throughput sequencing of bacteriophage genomes
Source: PeerJ. 2016 Jun 1;4:e2055. doi: 10.7717/peerj.2055 (PMC4893331; doi:10.7717/peerj.2055)
Supplement: Supplemental Information 7 — Error profile for read 1, used for the generation of reads with art illumina. [file peerj-04-2055-s007.txt]

.	0	3	13	16	17	18	19	20	21	22	24	25	28	30	31	32	33	34	35	36	37	38	39	
.	0	9003	9006	9013	17677	17686	23813	23818	23821	23824	23827	23830	23836	59170	62123	62883	229419	340616	417116	430103	432959	433224	441004	
.	1	3	13	16	17	18	19	20	21	22	24	25	28	30	31	32	33	34	35	36	37	38	39	
.	1	8611	8615	8621	16058	16068	20642	20646	20648	20652	20653	20657	20677	40683	44855	46851	192139	327909	411903	428887	432970	433234	441004	
.	2	3	12	16	17	18	19	20	21	22	24	28	30	31	32	33	34	35	36	37	38	39	
.	2	8592	8598	8605	15485	15493	19353	19361	19365	19366	19371	19381	29612	34678	37320	153109	305342	406468	427645	433021	433299	441004	
.	3	3	15	16	17	18	19	20	21	22	25	28	30	31	32	33	34	35	36	37	38	39	
.	3	8587	8588	8595	15796	15805	22422	22425	22426	22427	22432	22441	30420	37191	40974	161799	307881	405299	427259	432969	433211	441004	
.	4	3	13	15	16	17	18	19	20	21	22	24	25	28	30	31	32	33	34	35	36	37	38	39	
.	4	8587	8595	8596	8611	16869	16876	20538	20540	20543	20544	20546	20552	20565	30182	36214	39693	159649	311694	406183	427487	432959	433206	441004	
.	5	3	13	15	16	17	18	19	20	21	22	23	24	27	28	30	31	32	33	34	35	36	37	38	39	
.	5	8588	8591	8593	8614	18194	18220	23396	24334	24796	24797	24799	24801	24805	24806	31595	39566	47569	114988	209512	253955	279295	280722	432360	441004	
.	6	3	13	15	16	17	18	19	20	21	22	23	27	28	30	31	32	33	34	35	36	37	38	39	
.	6	8591	8596	8600	8667	22736	22999	36289	37455	37959	37961	37972	37977	37979	48521	59290	68196	146018	217167	255071	281667	283156	432419	441004	
.	7	3	11	15	16	17	18	19	20	21	22	23	26	28	30	31	32	33	34	35	36	37	38	39	
.	7	8588	8597	8603	8720	21964	23008	36685	38092	38599	38600	38619	38628	38630	49491	63196	79450	109571	177688	216240	283417	284979	432358	441004	
.	8	3	11	12	13	15	16	17	18	19	20	21	22	23	26	27	30	31	32	33	34	35	36	37	38	39	40	
.	8	8586	8592	8595	8602	8641	8923	23847	39163	40395	41394	41914	41919	41941	41946	41962	55457	65587	76242	133729	200525	240272	284405	286077	432448	436016	441004	
.	9	3	11	13	15	16	17	18	19	20	21	22	23	26	27	28	30	31	32	33	34	35	36	37	38	39	40	
.	9	8586	8593	8595	9119	13016	25660	50581	51549	52349	52765	52768	52782	52803	52804	52805	70114	82186	96060	127651	188414	228163	285144	286863	432425	436038	441004	
.	10	3	11	13	15	16	17	18	19	20	21	22	23	25	26	27	28	30	31	32	33	34	35	36	37	38	39	40	
.	10	8586	8597	8600	33136	34818	48572	101374	102298	103508	104172	104174	104190	104192	104211	104212	104253	136116	141875	148979	173972	222084	260862	291067	293057	432378	436030	441004	
.	11	3	11	13	15	16	17	18	19	20	21	22	23	25	26	27	28	29	30	31	32	33	34	35	36	37	38	39	40	
.	11	8590	8591	8627	19472	21685	32747	52566	53385	59346	59883	59884	59902	59903	59908	59914	60029	60030	137259	140689	145543	172933	223086	262672	290251	292138	432409	435995	441004	
.	12	3	11	12	13	14	15	16	17	18	19	20	21	22	23	24	25	26	27	28	29	30	31	32	33	34	35	36	37	38	39	40	
.	12	8590	8593	8597	8666	8669	17398	19730	29405	42410	43134	51346	51753	51816	51821	51824	51826	51830	51834	51929	51930	75142	77696	77969	133840	145907	155124	156363	181296	208172	436027	441004	
.	13	3	13	14	15	16	17	18	19	20	21	22	23	25	26	27	28	29	30	31	32	33	34	35	36	37	38	39	40	
.	13	8588	8600	8607	9421	12464	17493	19648	20391	21349	21723	21788	21792	21796	21799	21807	21861	21864	23490	57975	58001	145512	158733	166402	167630	188000	208133	436087	441004	
.	14	3	12	13	14	15	16	17	18	19	20	21	22	23	24	25	26	27	28	29	30	31	32	33	34	35	36	37	38	39	40	
.	14	8589	8594	8601	8610	9187	12247	16396	17892	18601	19459	19759	19828	19843	19846	19850	19853	19864	19911	19913	20439	53964	53983	142399	151754	159706	160895	185574	207099	436085	441004	
.	15	3	12	13	14	15	16	17	18	19	20	21	22	24	25	26	27	28	29	30	31	32	33	34	35	36	37	38	39	40	
.	15	8589	8592	8597	8600	8882	16188	20164	21802	22722	26379	26750	26813	26816	26821	26822	26823	26921	26925	27723	32136	32165	48344	146587	155422	156700	176996	206301	436202	441004	
.	16	3	12	13	14	15	16	17	18	19	20	21	22	24	25	26	28	29	30	31	32	33	34	35	36	37	38	39	40	
.	16	8590	8593	8595	8601	8999	14715	18346	19838	20785	23368	23812	23868	23874	23876	23878	23946	23952	24474	27535	27585	39955	131104	139324	140554	161189	196054	436160	441004	
.	17	3	12	13	14	15	16	17	18	19	20	21	22	24	25	27	28	29	30	31	32	33	34	35	36	37	38	39	40	
.	17	8596	8601	8611	8612	9079	13025	17522	18775	20507	21271	23867	23922	23923	23928	23931	23982	23991	24381	27375	27400	37905	131284	139005	140337	160619	195951	436164	441004	
.	18	3	12	13	14	15	16	17	18	19	20	21	22	24	25	26	27	28	29	30	31	32	33	34	35	36	37	38	39	40	
.	18	8589	8596	8597	8598	9217	13685	21580	23074	25398	28434	30797	30850	30854	30861	30863	30864	30910	30940	31606	35368	35407	49178	100363	109065	110934	132559	179965	436249	441004	
.	19	3	12	13	14	15	16	17	18	19	20	21	22	23	24	25	27	28	29	30	31	32	33	34	35	36	37	38	39	40	
.	19	8611	8617	8621	8624	9505	17472	20403	22463	26368	30081	32300	32354	32355	32364	32374	32376	32418	32430	32950	36258	36294	48499	64305	74453	76738	100248	149748	436255	441004	
.	20	3	12	13	14	15	16	17	18	19	20	21	22	23	24	25	27	28	29	30	31	32	33	34	35	36	37	38	39	40	
.	20	8614	8620	8624	8634	10488	16001	18525	20338	21342	23133	23762	23822	23823	23833	23841	23842	23863	23865	24087	27007	27049	39183	45203	56540	58591	82707	117672	436229	441004	
.	21	3	11	12	13	14	15	16	17	18	19	20	21	22	23	24	25	26	27	28	29	30	31	32	33	34	35	36	37	38	39	40	
.	21	8578	8581	8586	8604	8607	10354	15602	17986	19948	20783	21454	21826	21870	21881	21885	21890	21900	21905	21998	22001	22138	26919	27112	36828	41110	52608	53936	86611	116128	436165	440995	
.	22	3	12	13	14	15	16	17	18	19	20	21	22	23	24	25	26	27	28	29	30	31	32	33	34	35	36	37	38	39	40	
.	22	8578	8587	8599	8601	10496	15504	17871	19909	20769	21379	21785	21830	21841	21844	21851	21858	21865	21962	21967	22101	24707	24780	34747	39264	49331	54909	78840	120783	285649	440990	
.	23	3	11	12	13	14	15	16	17	18	19	20	21	22	23	24	25	26	27	28	29	30	31	32	33	34	35	36	37	38	39	40	
.	23	8578	8580	8582	8583	8591	10511	15466	17334	19273	20028	20494	20872	20921	20927	20931	20933	20945	20951	21077	21079	21208	24565	24628	34357	38543	47480	52306	82938	113442	279865	440987	
.	24	3	12	14	15	16	17	18	19	20	21	22	23	24	25	26	27	28	29	30	31	32	33	34	35	36	37	38	39	40	
.	24	8581	8584	8588	10536	14826	16993	18815	19556	19921	20307	20342	20343	20347	20354	20359	20373	20472	20473	20575	22963	23030	31023	36926	44549	47405	68129	96520	211565	440983	
.	25	3	12	13	14	15	16	17	18	19	20	21	22	24	25	26	27	28	29	30	31	32	33	34	35	36	37	38	39	40	
.	25	8587	8601	8605	8607	10836	14596	19639	21772	27655	28118	28674	28732	28734	28741	28749	28752	28888	28892	29008	31510	31590	39727	46408	56885	59925	80489	113931	229946	440982	
.	26	3	12	13	14	15	16	17	18	19	20	21	22	25	26	27	28	29	30	31	32	33	34	35	36	37	38	39	40	
.	26	8585	8593	8602	8603	11072	14478	16444	19216	20267	20587	21727	21776	21787	21792	21799	21836	21839	22049	24347	24440	32276	36536	43297	47804	67784	95517	210126	440978	
.	27	3	12	13	14	15	16	17	18	19	20	21	22	25	26	27	28	29	30	31	32	33	34	35	36	37	38	39	40	
.	27	8581	8584	8593	8594	11359	14635	16704	19209	20187	20465	21290	21339	21353	21363	21370	21412	21414	21668	23988	24102	31919	35868	42749	46585	66499	91043	202456	440975	
.	28	3	12	13	14	15	16	17	18	19	20	21	22	23	24	25	26	27	28	29	30	31	32	33	34	35	36	37	38	39	40	
.	28	8584	8599	8610	8611	11582	14571	16670	21281	23242	23468	27617	27675	27677	27678	27695	27702	27706	27733	27735	28051	30493	30630	38750	44489	52082	57230	77534	107369	222466	440973	
.	29	3	11	12	13	14	15	16	17	18	19	20	21	22	23	24	25	26	27	28	29	30	31	32	33	34	35	36	37	38	39	40	
.	29	8588	8589	8595	8605	8609	12296	15598	20168	22962	27548	27746	28746	28791	28792	28794	28810	28814	28819	28997	29000	29277	32188	32379	41356	48252	57291	61683	83103	112769	239805	440967	
.	30	3	11	12	13	14	15	16	17	18	19	20	21	22	23	24	25	26	27	28	29	30	31	32	33	34	35	36	37	38	39	40	
.	30	8589	8591	8607	8621	8630	13564	17327	22459	26654	29954	30125	31534	31553	31555	31560	31581	31585	31591	31886	31890	32296	35557	35793	46136	52492	61126	66734	90061	119608	244616	440961	
.	31	3	11	12	13	14	15	16	17	18	19	20	21	22	23	24	25	26	27	28	29	30	31	32	33	34	35	36	37	38	39	40	
.	31	8591	8593	8604	8617	8622	12778	15445	18153	20246	21114	21227	21847	21881	21883	21887	21895	21903	21916	22152	22162	22615	25411	25653	35199	42953	50880	54651	79925	111541	244860	440960	
.	32	3	11	12	13	14	15	16	17	18	19	20	21	22	23	24	25	26	27	28	29	30	31	32	33	34	35	36	37	38	39	40	
.	32	8608	8615	8629	8656	8665	13043	15696	18410	20613	21737	21838	22696	22735	22739	22743	22757	22760	22768	22997	22999	23460	26097	26542	35079	39801	49619	53042	77659	109270	245148	440955	
.	33	3	11	12	13	14	15	16	17	18	19	20	21	22	23	24	25	26	27	28	29	30	31	32	33	34	35	36	37	38	39	40	
.	33	8663	8668	8677	8703	8711	13507	16662	19363	21545	22587	22674	23322	23344	23353	23362	23369	23374	23380	23585	23592	24140	26850	27391	36376	40309	50409	54052	77185	108126	240507	440947	
.	34	3	11	12	13	14	15	16	17	18	19	20	21	22	23	24	25	26	27	28	29	30	31	32	33	34	35	36	37	38	39	40	
.	34	8639	8647	8653	8693	8707	13803	16335	19245	21214	22246	22314	23042	23064	23068	23069	23080	23087	23101	23261	23264	23830	26583	27027	35006	40106	47595	51649	73271	99223	228004	440943	
.	35	3	11	12	13	14	15	16	17	18	19	20	21	22	23	24	25	26	27	28	29	30	31	32	33	34	35	36	37	38	39	40	
.	35	10	13	18	48	60	4776	7136	10996	13188	15423	15487	16520	16541	16543	16548	16567	16574	16578	16751	16753	17453	20038	20449	28061	34294	42626	47070	67749	102213	230024	432327	
.	36	3	12	13	14	15	16	17	18	19	20	21	22	23	24	25	26	27	28	29	30	31	32	33	34	35	36	37	38	39	40	
.	36	5	20	46	57	4646	6900	11833	13483	16162	16204	16785	16802	16803	16827	16833	16839	16849	17032	17038	17843	20191	20636	28244	36685	47686	50458	71470	106186	228058	432235	
.	37	3	11	12	13	14	15	16	17	18	19	20	21	22	24	25	26	27	28	29	30	31	32	33	34	35	36	37	38	39	40	
.	37	10	12	24	58	101	4775	11607	15772	20348	21741	21770	22347	22362	22378	22387	22390	22394	22593	22597	23411	25915	26491	38554	43505	56124	58968	80213	117720	237996	432182	
.	38	3	11	12	13	14	15	16	17	18	19	20	21	22	23	24	25	26	27	28	29	30	31	32	33	34	35	36	37	38	39	40	
.	38	17	20	31	73	94	5765	8890	12164	14799	15876	15897	16531	16541	16544	16552	16565	16573	16582	16795	16799	17738	20983	21675	29533	36386	44979	48401	70269	105071	236714	432134	
.	39	3	11	12	13	14	15	16	17	18	19	20	21	22	23	24	25	26	27	28	29	30	31	32	33	34	35	36	37	38	39	40	
.	39	15	18	23	81	104	6687	9168	12081	13987	14749	14766	15439	15447	15458	15460	15471	15494	15506	15892	15897	17213	21819	23237	33009	37458	52661	57014	96336	123575	302184	432071	
.	40	3	11	12	13	14	15	16	17	18	19	20	21	22	23	24	25	26	27	28	29	30	31	32	33	34	35	36	37	38	39	40	
.	40	10	23	27	96	115	9060	14000	16767	18627	19453	19460	20118	20124	20132	20133	20154	20171	20180	20677	20681	22164	26358	28102	37274	41478	56177	59897	96422	122462	301408	432017	
.	41	3	11	12	13	14	15	16	17	18	19	20	21	22	23	25	26	27	28	29	30	31	32	33	34	35	36	37	38	39	40	
.	41	16	19	21	91	110	6608	9238	12177	13519	14352	14356	14939	14944	14951	14967	14989	15000	15517	15522	17148	20909	22574	31666	36095	49540	53314	87910	112789	301005	431951	
.	42	3	11	12	13	14	15	16	17	18	19	20	21	23	24	25	26	27	28	29	30	31	32	33	34	35	36	37	38	39	40	
.	42	6	12	14	94	120	6504	8903	11867	13001	13794	13796	14382	14393	14394	14410	14432	14441	14722	14728	16261	19675	21256	28557	32282	44342	47940	78842	103473	297631	431863	
.	43	3	11	12	13	14	15	16	17	18	19	20	21	22	23	24	25	26	27	28	29	30	31	32	33	34	35	36	37	38	39	40	41	
.	43	16	23	29	102	147	7223	9975	13497	14500	15472	15476	16012	16013	16016	16021	16041	16059	16066	16397	16401	18037	22198	23617	30874	34776	46571	51319	78361	103265	294469	431667	431777	
.	44	3	11	12	13	14	15	16	17	18	19	20	21	22	23	24	25	26	27	28	29	30	31	32	33	34	35	36	37	38	39	40	41	
.	44	6	8	17	80	109	6578	9156	13539	14656	15697	15700	16937	16942	16944	16958	16984	16992	17012	17290	17296	19307	22718	23995	30813	35969	41884	45570	69835	98945	215481	431642	431713	
.	45	3	11	12	13	14	15	16	17	18	19	20	21	22	24	25	26	27	28	29	30	31	32	33	34	35	36	37	38	39	40	41	
.	45	4	6	14	80	118	5937	7974	11084	12040	12881	12887	13446	13447	13449	13469	13477	13500	13777	13778	15707	19047	20338	25589	29513	35587	38864	62552	92126	240416	431570	431647	
.	46	3	11	12	13	14	15	16	17	18	19	20	21	22	24	25	26	27	28	29	30	31	32	33	34	35	36	37	38	39	40	41	
.	46	5	7	10	88	114	5956	8053	11337	12413	13444	13451	14085	14089	14093	14107	14120	14138	14433	14439	16413	19465	20935	25677	29716	35626	38118	60328	85211	195743	431500	431569	
.	47	3	11	12	13	14	15	16	17	18	19	20	21	22	23	24	25	26	27	28	29	30	31	32	33	34	35	36	37	38	39	40	41	
.	47	9	11	16	103	148	6030	8814	12360	13446	14377	14384	15141	15144	15145	15150	15165	15170	15189	15556	15569	17659	20799	22259	27710	31940	39047	42070	64660	92760	204057	431443	431497	
.	48	3	11	12	13	14	15	16	17	18	19	20	21	22	24	25	26	27	28	29	30	31	32	33	34	35	36	37	38	39	40	41	
.	48	10	12	23	114	157	6038	8419	11581	12752	13641	13644	14279	14283	14294	14319	14330	14349	14798	14799	17016	20082	21658	26075	30748	37676	40621	63419	93566	207024	431362	431397	
.	49	3	11	12	13	14	15	16	17	18	19	20	21	22	24	25	26	27	28	29	30	31	32	33	34	35	36	37	38	39	40	41	
.	49	11	13	25	118	164	6130	8824	13891	15684	17808	17816	20133	20137	20140	20167	20181	20215	20682	20692	23005	26310	28023	32210	39072	45362	49474	72660	103608	215799	430948	430970	
.	50	3	11	12	13	14	15	16	17	18	19	20	21	22	23	24	25	26	27	28	29	30	31	32	33	34	35	36	37	38	39	40	41	
.	50	16	18	44	148	215	7363	9193	15356	16375	17942	17948	19929	19932	19933	19936	19962	19980	20001	20703	20715	23199	27253	29041	34308	38932	45580	50290	74989	105367	233681	430671	430684	
.	51	3	11	12	13	14	15	16	17	18	19	20	21	22	23	24	25	26	27	28	29	30	31	32	33	34	35	36	37	38	39	40	41	
.	51	13	21	28	177	233	8304	11412	16043	17109	18291	18297	19956	19967	19968	19973	19999	20019	20041	20875	20885	23676	27975	30279	35126	39525	47137	50959	76083	103571	227712	430388	430406	
.	52	3	11	12	13	14	15	16	17	18	19	20	21	22	23	24	25	26	27	28	29	30	31	32	33	34	35	36	37	38	39	40	41	
.	52	14	15	31	187	264	6820	8701	12288	13122	14422	14429	14944	14947	14948	14950	14980	14994	15017	15688	15708	18602	22850	24829	29444	35164	42211	46595	71995	101094	224606	430053	430066	
.	53	3	11	12	13	14	15	16	17	18	19	20	21	22	23	24	25	26	27	28	29	30	31	32	33	34	35	36	37	38	39	40	41	
.	53	36	38	47	211	307	7163	8844	12382	13219	14439	14444	14966	14970	14971	14978	15010	15031	15061	15666	15673	18400	22127	24200	28207	32484	39369	43533	70001	97432	221707	428237	428246	
.	54	3	11	12	13	14	15	16	17	18	19	20	21	22	23	24	25	26	27	28	29	30	31	32	33	34	35	36	37	38	39	40	41	
.	54	29	30	43	225	304	6549	8158	10774	11572	12599	12605	13049	13053	13055	13075	13101	13123	13151	13795	13799	16627	20011	22163	25176	29128	36194	39113	64856	90810	216509	428127	428133	
.	55	3	11	12	13	14	15	16	17	18	19	20	21	22	23	24	25	26	27	28	29	30	31	32	33	34	35	36	37	38	39	40	41	
.	55	22	24	32	259	596	8812	11693	16275	17980	19163	19172	19595	19598	19602	19610	19635	19656	19688	20483	20491	23109	26799	28893	33278	38302	46567	49250	76417	108797	268224	428020	428026	
.	56	3	11	12	13	14	15	16	17	18	19	20	21	22	24	25	26	27	28	29	30	31	32	33	34	35	36	37	38	39	40	41	
.	56	37	38	48	272	365	6939	9588	12840	13881	15078	15084	15488	15489	15495	15536	15550	15573	16560	16568	19275	23052	25175	29107	34349	42969	45620	68321	105812	229671	427916	427919	
.	57	3	11	12	13	14	15	16	17	18	19	20	21	22	23	24	25	26	27	28	29	30	31	32	33	34	35	36	37	38	39	40	41	
.	57	51	53	59	356	503	7609	9876	15236	16181	17790	18035	18922	18927	18928	18929	18982	19007	19056	20166	20188	23001	27435	29819	33168	39554	46320	49893	71653	100268	214071	421516	427841	
.	58	3	11	12	13	14	15	16	17	18	19	20	21	22	23	24	25	26	27	28	29	30	31	32	33	34	35	36	37	38	39	40	41	
.	58	41	42	49	392	504	7350	8860	14082	14929	17315	17555	18623	18625	18626	18631	18681	18710	18750	20166	20201	23688	27596	30670	33939	40301	48284	52325	76817	107245	225780	422103	427760	
.	59	3	11	12	13	14	15	16	17	18	19	20	21	22	23	24	25	26	27	28	29	30	31	32	33	34	35	36	37	38	39	40	41	
.	59	43	44	53	331	448	7258	8636	11781	12620	13695	13994	14331	14334	14335	14347	14387	14424	14464	15529	15542	18503	22459	24842	27421	32705	40090	43041	65467	93731	213791	422697	427702	
.	60	3	11	12	13	14	15	16	17	18	19	20	21	22	23	24	25	26	27	28	29	30	31	32	33	34	35	36	37	38	39	40	41	
.	60	34	38	49	393	543	7449	8876	12348	13204	14358	14662	14980	14983	14984	14991	15034	15083	15118	16312	16336	19045	22878	25505	28015	32623	40781	43684	65739	93362	213963	423512	427603	
.	61	3	11	12	13	14	15	16	17	18	19	20	21	22	23	24	25	26	27	28	29	30	31	32	33	34	35	36	37	38	39	40	41	
.	61	45	48	51	536	695	8076	9730	12651	13609	14850	15123	16229	16231	16238	16240	16301	16355	16408	17816	17850	21242	25254	29251	32645	36664	47282	50913	78493	100995	301243	424089	427493	
.	62	3	11	12	13	14	15	16	17	18	19	20	21	22	23	25	26	27	28	29	30	31	32	33	34	35	36	37	38	39	40	41	
.	62	32	36	41	511	663	7732	9127	11727	12548	13267	13543	13848	13851	13864	13916	13984	14045	15336	15364	18341	22200	24841	27584	32011	41009	45067	71327	93962	302211	424603	427342	
.	63	3	11	12	13	14	15	16	17	18	19	20	21	22	23	24	25	26	27	28	29	30	31	32	33	34	35	36	37	38	39	40	41	
.	63	59	67	69	692	861	8477	9954	12495	13242	14034	14303	14612	14615	14619	14620	14687	14754	14817	16330	16350	19517	23988	28640	31034	34884	47042	50324	76697	99618	301447	424703	426887	
.	64	3	11	12	13	14	15	16	17	18	19	20	21	22	23	24	25	26	27	28	29	30	31	32	33	34	35	36	37	38	39	40	41	
.	64	58	69	70	1558	1728	11597	13376	15901	16698	17484	17764	18035	18040	18044	18047	18125	18309	18492	21144	21178	30672	34533	38915	43438	47239	60484	68729	121319	154313	300826	425031	426781	
.	65	3	11	12	13	14	15	16	17	18	19	20	21	22	23	24	25	26	27	28	29	30	31	32	33	34	35	36	37	38	39	40	41	
.	65	65	72	75	783	1052	9235	10691	13353	14120	14947	15214	15479	15481	15488	15492	15582	15725	15821	18411	18438	24152	28539	32129	34782	38548	50493	55828	90786	116530	300940	425267	426677	
.	66	3	11	12	13	14	15	16	17	18	19	20	21	22	23	24	25	26	27	28	29	30	31	32	33	34	35	36	37	38	39	40	41	
.	66	79	81	93	1236	2937	13970	15413	20822	21595	22349	22630	22905	22906	22924	22925	23001	23123	23210	25403	25431	29038	36492	39357	44477	48587	60706	69218	99999	127392	300595	425557	426577	
.	67	3	11	12	13	14	15	16	17	18	19	20	21	22	23	24	25	26	27	28	29	30	31	32	33	34	35	36	37	38	39	40	41	
.	67	39	43	55	962	3036	13990	15421	21014	21759	22597	22893	23156	23160	23165	23167	23267	23459	23574	25986	26022	29441	35761	38452	44209	48521	59917	66066	96790	126468	287271	425733	426482	
.	68	3	11	12	13	14	15	16	17	18	19	20	21	22	23	24	25	26	27	28	29	30	31	32	33	34	35	36	37	38	39	40	41	
.	68	25	26	38	776	1581	9288	12315	17347	18371	21327	22165	22481	22483	22484	22486	22605	22768	22945	25536	26572	29117	33633	37815	40444	48507	57778	64196	84082	115196	237231	425899	426388	
.	69	3	11	12	13	14	15	16	17	18	19	20	21	22	24	25	26	27	28	29	30	31	32	33	34	35	36	37	38	39	40	41	
.	69	63	64	68	783	1279	9341	11110	14486	15449	16567	16931	17179	17181	17186	17300	17438	17577	20757	20883	23588	29187	32561	35480	42468	53009	58441	79987	110415	239723	425950	426277	
.	70	3	11	12	13	14	15	16	17	18	19	20	21	22	23	24	25	26	27	28	29	30	31	32	33	34	35	36	37	38	39	40	41	
.	70	87	88	102	891	1480	9348	11305	14592	15407	16391	16693	16906	16908	16914	16921	17044	17174	17293	19638	19738	22303	27104	30175	33790	38856	49639	55608	77996	109233	247461	425893	426159	
.	71	3	12	13	14	15	16	17	18	19	20	21	22	23	24	25	26	27	28	29	30	31	32	33	34	35	36	37	38	39	40	41	
.	71	71	81	1030	1822	10499	13605	17422	19764	21320	22579	22792	22794	22795	22800	22928	23078	23249	25764	25981	28115	32544	35594	38330	45723	56396	62036	80364	110325	226803	425881	426060	
.	72	3	11	12	13	14	15	16	17	18	19	20	21	22	23	24	25	26	27	28	29	30	31	32	33	34	35	36	37	38	39	40	41	
.	72	47	49	57	1006	1713	9517	11943	15579	17050	18393	19152	19359	19360	19361	19364	19527	19723	19915	22636	22849	25032	29802	33049	35941	42297	53600	59925	78293	108553	229866	425878	425962	
.	73	3	11	12	13	14	15	16	17	18	19	20	21	22	24	25	26	27	28	29	30	31	32	33	34	35	36	37	38	39	40	41	
.	73	58	59	67	934	1533	8631	10504	13302	14480	15377	15899	16097	16101	16103	16286	16455	16657	19409	19543	21518	25799	28936	31612	37650	48773	55645	72114	104803	227102	425809	425853	
.	74	3	12	13	14	15	16	17	18	19	20	21	22	23	24	25	26	27	28	29	30	31	32	33	34	35	36	37	38	39	40	41	
.	74	49	65	1038	1536	8587	10889	14213	15080	16537	16943	17145	17149	17150	17153	17322	17489	17644	20237	20358	22276	26324	29221	31474	37397	48164	54134	69479	101005	215205	425724	425747	
.	75	3	12	13	14	15	16	17	18	19	20	21	22	24	25	26	27	28	29	30	31	32	33	34	35	36	37	38	39	40	41	
.	75	61	69	1162	1762	8721	10817	13945	14804	16056	16415	16606	16612	16615	16785	16991	17147	19836	19989	21803	26071	28926	31483	37697	48897	55207	70878	103676	223307	425610	425622	
.	76	3	12	13	14	15	16	17	18	19	20	21	22	23	24	25	26	27	28	29	30	31	32	33	34	35	36	37	38	39	40	41	
.	76	81	87	1221	1956	9339	11114	14306	15234	16166	16416	16625	16626	16630	16641	16803	17014	17185	20010	20095	21795	26246	29137	31935	38092	50306	55654	72143	101080	224537	425508	425512	
.	77	3	11	12	13	14	15	16	17	18	19	20	21	22	23	24	25	26	27	28	29	30	31	32	33	34	35	36	37	38	39	40	41	
.	77	83	87	102	1413	2776	12036	14403	18661	19788	21158	22083	22261	22264	22267	22272	22608	23008	23402	26813	27232	29019	34141	37730	41536	47983	60664	66644	83859	112342	231576	425400	425401	
.	78	3	11	12	13	14	15	16	17	18	19	20	21	22	23	24	25	26	27	28	29	30	31	32	33	34	35	36	37	38	39	40	
.	78	81	82	98	1376	2524	10392	12366	15910	17034	18329	18545	18694	18696	18697	18700	18991	19347	19770	23144	23579	25409	30504	33519	36407	42662	55515	61905	76888	106281	225683	425288	
.	79	3	11	12	13	14	15	16	17	18	19	20	21	22	23	24	25	26	27	28	29	30	31	32	33	34	35	36	37	38	39	40	
.	79	81	85	99	1610	2755	10448	13008	17622	18587	20945	21365	21537	21540	21541	21547	21781	22182	22706	26067	26187	27948	32799	36145	38874	45292	58607	65233	78244	108514	227333	425179	
.	80	3	11	12	13	14	15	16	17	18	19	20	21	22	23	24	25	26	27	28	29	30	31	32	33	34	35	36	37	38	39	40	
.	80	78	80	94	1658	2779	10256	12356	15470	16354	17775	18033	18172	18176	18178	18185	18455	18828	19197	22523	22679	24307	28876	31923	34637	40345	53510	59415	71623	100895	217444	425063	
.	81	3	11	12	13	14	15	16	17	18	19	20	21	23	24	25	26	27	28	29	30	31	32	33	34	35	36	37	38	39	40	
.	81	48	51	66	1812	2952	10393	14081	18499	20211	24126	24856	25009	25010	25011	25344	25950	26328	29673	29799	31468	36245	39671	42405	48756	62102	68967	81401	112188	226212	424939	
.	82	3	11	12	13	14	15	16	17	18	19	20	21	24	25	26	27	28	29	30	31	32	33	34	35	36	37	38	39	40	
.	82	62	66	81	1841	3014	10203	12865	16607	17736	18877	19792	19941	19943	20365	21018	21608	25063	25221	26904	31844	35353	38157	44959	59261	66157	78084	108388	223865	424829	
.	83	3	11	12	13	14	15	16	17	18	19	20	21	22	23	24	25	26	27	28	29	30	31	32	33	34	35	36	37	38	39	40	
.	83	87	91	97	1997	3219	9827	11741	14650	15502	16346	16555	16683	16684	16690	16695	16996	17447	17887	21430	21577	23131	28040	31603	34518	40980	55894	62893	75121	104277	237248	424726	
.	84	3	11	12	13	14	15	16	17	18	19	20	21	23	24	25	26	27	28	29	30	31	32	33	34	35	36	37	38	39	40	
.	84	79	84	98	2090	3799	11522	14648	17987	19276	20814	21158	21277	21281	21288	21648	22108	22441	25943	26048	27534	32524	35756	39594	45670	60316	67278	79930	109632	240908	424576	
.	85	3	10	11	12	13	14	15	16	17	18	19	20	21	22	23	24	25	26	27	28	29	30	31	32	33	34	35	36	37	38	39	40	
.	85	75	76	78	88	2300	3984	12219	15368	19013	20315	21821	22247	22363	22366	22367	22374	22914	23820	24674	28573	28759	30445	36224	39439	42563	49237	63960	70953	81894	111399	230766	424445	
.	86	3	10	11	12	13	14	15	16	17	18	19	20	21	22	23	24	25	26	27	28	29	30	31	32	33	34	35	36	37	38	39	40	
.	86	60	62	67	82	2508	4162	11372	13778	16350	17462	18091	18313	18431	18434	18438	18445	18872	19481	20307	24132	24462	26030	31512	34861	37885	44057	58774	65709	75522	107298	237195	424314	
.	87	3	10	11	12	13	14	15	16	17	18	19	20	21	23	24	25	26	27	28	29	30	31	32	33	34	35	36	37	38	39	40	
.	87	75	77	83	96	3133	4913	13538	16055	19004	19990	20799	21067	21151	21155	21156	21709	22374	22807	27144	27287	29209	34304	38816	42317	47417	63758	71418	85193	112750	269951	424173	
.	88	3	10	11	12	13	14	15	16	17	18	19	20	21	23	24	25	26	27	28	29	30	31	32	33	34	35	36	37	38	39	40	
.	88	80	81	87	96	2955	5081	13720	16315	19273	20304	20926	21197	21302	21304	21305	22040	23011	23703	28501	28662	30665	36644	40288	44154	49348	64874	72974	85421	114158	269250	424051	
.	89	3	10	11	12	13	14	15	16	17	18	19	20	21	22	23	24	25	26	27	28	29	30	31	32	33	34	35	36	37	38	39	40	
.	89	54	56	59	71	2820	4581	10929	14280	18521	19736	21108	22158	22247	22248	22249	22255	22997	24177	25092	29279	29463	31299	36595	40574	43824	50772	65648	74411	83368	117971	234203	423916	
.	90	3	11	12	13	14	15	16	17	18	19	20	21	25	26	27	28	29	30	31	32	33	34	35	36	37	38	39	40	
.	90	110	111	120	3119	4968	10976	13238	15744	17036	17472	18004	18127	18715	19534	20655	24720	24950	26353	30979	34805	38021	45888	61372	69414	77303	113722	230981	423783	
.	91	3	11	12	13	14	15	16	17	18	19	20	21	22	23	25	26	27	28	29	30	31	32	33	34	35	36	37	38	39	40	
.	91	55	56	71	3218	5095	10918	13219	15725	17126	17519	18068	18159	18161	18163	18782	19474	20118	24093	24296	25641	30127	33814	37132	42591	57657	65860	73821	109356	226347	423640	
.	92	3	12	13	14	15	16	17	18	19	20	21	22	25	26	27	28	29	30	31	32	33	34	35	36	37	38	39	40	
.	92	68	100	3478	5610	11581	16299	20165	23801	24357	28512	28596	28598	29355	30251	31060	35143	35351	36827	41885	45673	49116	57542	73305	82586	91185	128535	242659	423512	
.	93	3	12	13	14	15	16	17	18	19	20	21	25	26	27	28	29	30	31	32	33	34	35	36	37	38	39	40	
.	93	98	114	3464	5588	10940	14368	17431	19200	20674	22026	22106	22939	23815	24952	29090	29309	30641	35595	39305	42800	49877	65661	73863	80797	114966	229915	423382	
.	94	3	10	11	12	13	14	15	16	17	18	19	20	21	24	25	26	27	28	29	30	31	32	33	34	35	36	37	38	39	40	
.	94	98	99	100	117	3831	6395	12828	16137	19693	21185	23323	23932	24033	24038	25081	26047	27001	31256	31489	32768	37815	41490	45315	51594	67237	76001	83043	114752	228384	423231	
.	95	3	11	12	13	14	15	16	17	18	19	20	21	24	25	26	27	28	29	30	31	32	33	34	35	36	37	38	39	40	
.	95	115	116	133	4065	6568	12240	15716	19931	20918	22213	22942	22991	22995	23920	24882	26127	30486	30751	32129	37233	41048	44971	52114	68290	77204	84025	117565	232314	423082	
.	96	3	10	11	12	13	14	15	16	17	18	19	20	21	24	25	26	27	28	29	30	31	32	33	34	35	36	37	38	39	40	
.	96	98	99	100	123	4129	6638	11756	15050	18542	20204	20919	22094	22143	22147	23241	24330	25358	29614	29875	31504	36584	40373	44018	49351	64762	73188	79928	112022	227548	422922	
.	97	3	12	13	14	15	16	17	18	19	20	21	22	24	25	26	27	28	29	30	31	32	33	34	35	36	37	38	39	40	
.	97	98	112	4148	6725	11355	13646	16031	16822	17148	17412	17442	17443	17444	18300	19220	20376	24485	24771	25870	30221	33951	37723	43755	59234	66789	72878	103096	217301	422761	
.	98	3	11	12	13	14	15	16	17	18	19	20	21	24	25	26	27	28	29	30	31	32	33	34	35	36	37	38	39	40	
.	98	102	103	121	4202	6841	11086	13301	15594	16368	16655	16931	16969	16970	17896	18813	19723	23573	23832	24925	29026	32751	36584	40920	55394	63036	68652	96330	214834	422599	
.	99	3	12	13	14	15	16	17	18	19	20	21	24	25	26	27	28	29	30	31	32	33	34	35	36	37	38	39	40	
.	99	101	111	4351	7045	11338	14456	17369	18985	19379	20992	21024	21025	22032	23066	24022	27726	28020	29004	33332	37168	40976	46479	60896	69328	75362	105595	222002	422425	
.	100	3	11	12	13	14	15	16	17	18	19	20	21	23	24	25	26	27	28	29	30	31	32	33	34	35	36	37	38	39	40	
.	100	118	120	137	4650	7684	12786	16940	21132	24171	25260	27144	27178	27179	27180	28556	29742	30910	35013	35279	36535	41344	45252	49498	56676	71630	81253	88461	122865	241323	422244	
.	101	3	10	11	12	13	14	15	16	17	18	19	20	21	25	26	27	28	29	30	31	32	33	34	35	36	37	38	39	40	
.	101	119	122	126	149	4604	7589	12800	17182	20636	23470	24972	26552	26573	28361	29670	31185	35410	35748	37093	42783	46824	51070	58580	74362	83223	90094	124588	244514	422070	
.	102	3	10	11	12	13	14	15	16	17	18	19	20	21	23	24	25	26	27	28	29	30	31	32	33	34	35	36	37	38	39	40	
.	102	115	116	118	136	4670	7913	12634	16746	20760	23471	24687	25874	25898	25899	25902	27527	28853	30562	34483	34827	36120	41646	45587	49943	57960	73389	82242	88791	124836	247167	421864	
.	103	3	11	12	13	14	15	16	17	18	19	20	21	23	24	25	26	27	28	29	30	31	32	33	34	35	36	37	38	39	40	
.	103	114	117	131	4780	8243	14084	17890	20867	23292	24854	26021	26037	26038	26043	27842	29153	30839	34835	35271	36525	41869	45939	50430	57758	73333	81582	89607	123661	250375	421642	
.	104	3	10	11	12	13	14	15	16	17	18	19	20	21	23	24	25	26	27	28	29	30	31	32	33	34	35	36	37	38	39	40	
.	104	108	110	114	129	5230	8695	14604	17871	20399	22333	23032	24038	24048	24051	24054	25851	27165	29075	33100	33497	35106	41069	45565	50619	57817	74364	82592	93313	126500	265803	421428	
.	105	3	10	11	12	13	14	15	16	17	18	19	20	21	23	24	25	26	27	28	29	30	31	32	33	34	35	36	37	38	39	40	
.	105	112	115	121	129	6056	9536	17105	20293	22514	23736	24161	24685	24698	24705	24706	26558	27865	29576	34189	34580	36080	42204	47492	52732	59819	77411	85597	96274	130624	272647	421233	
.	106	3	10	11	12	13	14	15	16	17	18	19	20	21	23	25	26	27	28	29	30	31	32	33	34	35	36	37	38	39	40	
.	106	99	100	118	134	5450	9310	15547	18144	20257	20769	21198	21376	21381	21386	23228	24530	26399	30464	30866	32795	38778	43853	49940	57685	76604	86237	95422	129728	277113	421016	
.	107	3	10	11	12	13	14	15	16	17	18	19	20	21	23	24	25	26	27	28	29	30	31	32	33	34	35	36	37	38	39	40	
.	107	119	120	130	146	6250	10199	16546	20317	22133	22896	23205	23385	23390	23408	23422	25410	26717	28405	32369	32781	33832	40081	45341	51420	58262	77568	85138	96731	135976	286315	420790	
.	108	3	10	11	12	13	14	15	16	17	18	19	20	21	23	24	25	26	27	28	29	30	31	32	33	34	35	36	37	38	39	40	
.	108	154	158	163	181	6743	11546	18935	23437	25361	26184	26580	26765	26770	26781	26793	28868	30329	31951	35991	36409	37410	42903	47913	54254	60475	78075	86102	94779	133104	274560	420560	
.	109	3	10	11	12	13	14	15	16	17	18	19	20	21	23	24	25	26	27	28	29	30	31	32	33	34	35	36	37	38	39	40	
.	109	153	154	159	170	6538	11281	17139	21381	23578	24347	24693	24858	24864	24868	24871	27269	28856	30714	34869	35373	36451	42564	47350	54014	60973	78522	88325	96915	135764	275804	420305	
.	110	3	10	11	12	13	14	15	16	17	18	19	20	21	23	24	25	26	27	28	29	30	31	32	33	34	35	36	37	38	39	40	
.	110	152	156	159	176	7030	11381	17233	21237	23715	24355	24817	24986	24994	24999	25003	27633	29180	31042	35534	35953	37044	42901	48347	54712	61545	78283	87157	98586	138897	280310	420064	
.	111	3	10	11	12	13	14	15	16	17	18	19	20	21	23	24	25	26	27	28	29	30	31	32	33	34	35	36	37	38	39	40	
.	111	142	143	148	160	6650	11277	18015	22278	24809	26324	27064	27231	27239	27245	27250	29962	31449	33675	37729	38162	39473	45629	50734	56803	64938	80976	88557	101462	144835	278094	419781	
.	112	3	10	11	12	13	14	15	16	17	18	19	20	21	23	24	25	26	27	28	29	30	31	32	33	34	35	36	37	38	39	40	41	
.	112	168	170	175	190	6140	10746	15612	19704	21810	22940	23500	23682	23684	23692	23693	26456	27984	30415	34424	34909	36437	42147	47192	53402	62007	77854	86456	99195	143543	280401	419509	419512	
.	113	3	10	11	12	13	14	15	16	17	18	19	20	21	22	23	24	25	26	27	28	29	30	31	32	33	34	35	36	37	38	39	40	
.	113	144	146	152	169	6296	10431	15040	18566	20857	21856	22351	22509	22514	22515	22523	22527	25285	26863	29178	32907	33573	34682	39770	44950	50802	59061	74246	83509	94331	140748	281100	419254	
.	114	3	10	11	12	13	14	15	16	17	18	19	20	21	23	24	25	26	27	28	29	30	31	32	33	34	35	36	37	38	39	40	41	
.	114	106	107	110	124	6480	10884	16980	22086	24760	27149	27929	28100	28104	28107	28110	31153	32773	34951	38598	39224	40263	45166	50894	56597	64878	80529	88790	96449	140582	273032	418969	418973	
.	115	3	10	11	12	13	14	15	16	17	18	19	20	21	23	24	25	26	27	28	29	30	31	32	33	34	35	36	37	38	39	40	41	
.	115	104	106	108	123	6514	11309	16507	22529	25292	28015	28780	29077	29088	29090	29094	32273	33971	36359	39889	40517	41594	46787	51617	57872	66430	80595	89305	96873	145450	267713	418669	418670	
.	116	3	10	11	12	13	14	15	16	17	18	19	20	21	23	24	25	26	27	28	29	30	31	32	33	34	35	36	37	38	39	40	41	
.	116	79	82	88	104	6576	11009	16629	20711	23439	25518	26229	26403	26404	26410	26413	29639	31421	34095	37740	38461	39731	45141	51037	57381	66637	82344	91349	98962	146008	278750	418336	418337	
.	117	3	10	11	12	13	14	15	16	17	18	19	20	21	23	24	25	26	27	28	29	30	31	32	33	34	35	36	37	38	39	40	41	
.	117	62	65	68	82	6652	11561	17314	21693	25488	27006	27337	27499	27504	27506	27508	31093	32958	35646	39684	40650	41569	47336	52265	59026	67582	81145	91847	99713	148309	279717	418060	418064	
.	118	3	10	11	12	13	14	15	16	17	18	19	20	21	23	24	25	26	27	28	29	30	31	32	33	34	35	36	37	38	39	40	41	
.	118	63	70	77	89	7113	12720	19245	22909	26361	28200	28510	28670	28675	28681	28686	32272	34072	36917	40772	41627	42676	48719	54288	61466	70349	84879	95949	104406	153187	289991	417739	417741	
.	119	3	10	11	12	13	14	15	16	17	18	19	20	21	22	23	24	25	26	27	28	29	30	31	32	33	34	35	36	37	38	39	40	
.	119	60	63	68	81	7743	12929	19693	23529	27446	28812	29117	29323	29327	29328	29334	29337	33160	34940	37777	41594	42373	43305	49068	55098	61865	70904	85971	94238	102732	153854	277374	417405	
.	120	3	10	11	12	13	14	15	16	17	18	19	20	21	22	23	24	25	26	27	28	29	30	31	32	33	34	35	36	37	38	39	40	41	
.	120	88	91	94	111	7148	12179	17595	20777	24155	25145	25375	25529	25531	25532	25535	25546	29443	31336	34354	38181	38944	39903	45328	51168	58251	66730	80140	89684	97863	150678	277541	417048	417049	
.	121	3	10	11	12	13	14	15	16	17	18	19	20	21	23	24	25	26	27	28	29	30	31	32	33	34	35	36	37	38	39	40	
.	121	120	122	128	142	8181	14315	20165	24486	27310	29147	29420	29591	29592	29597	29604	33684	35609	38403	41974	42650	43834	49141	54512	61964	71334	85106	93522	103468	159329	279556	416692	
.	122	3	10	11	12	13	14	15	16	17	18	19	20	21	22	23	24	25	26	27	28	29	30	31	32	33	34	35	36	37	38	39	40	41	
.	122	100	105	110	118	9055	15115	20957	24388	27372	28871	29125	29258	29260	29261	29263	29267	33521	35512	38989	42667	43468	44796	50766	56890	64501	73609	87148	97042	105458	160700	283320	416374	416375	
.	123	3	10	11	12	13	14	15	16	17	18	19	20	21	22	23	24	25	26	27	28	29	30	31	32	33	34	35	36	37	38	39	40	41	
.	123	90	92	97	117	8143	14037	19252	23167	26437	28563	28855	29032	29036	29037	29040	29042	33581	35662	39301	42946	43787	45233	50850	56248	63463	73071	85171	94392	103039	162312	276385	416030	416031	
.	124	3	10	11	12	13	14	15	16	17	18	19	20	21	23	24	25	26	27	28	29	30	31	32	33	34	35	36	37	38	39	40	41	
.	124	162	168	175	193	7911	13888	20338	24139	27807	29876	30129	30306	30310	30314	30317	35073	37099	40570	44153	44985	46259	51767	57327	65048	74799	87201	97226	105631	166372	282627	415673	415674	
.	125	3	10	11	12	13	14	15	16	17	18	19	20	21	22	23	24	25	26	27	28	29	30	31	32	33	34	35	36	37	38	39	40	41	
.	125	135	141	146	159	8477	14660	21048	24483	28172	29802	30068	30231	30232	30233	30237	30241	34867	36779	40144	43628	44502	45891	51829	58089	65763	76076	89011	99188	106839	168340	292414	415260	415262	
.	126	3	10	11	12	13	14	15	16	17	18	19	20	21	23	24	25	26	27	28	29	30	31	32	33	34	35	36	37	38	39	40	41	
.	126	81	82	94	102	9897	15098	22083	26124	28895	30235	30435	30566	30567	30578	30580	35335	37290	40997	44117	45280	46515	52452	59360	66858	77635	90975	99552	106709	172115	289252	414537	414857	
.	127	3	10	11	12	13	14	15	16	17	18	19	20	21	22	23	24	25	26	27	28	29	30	31	32	33	34	35	36	37	38	39	40	41	
.	127	135	140	147	159	9023	13637	19154	22876	25327	26338	26528	26659	26660	26661	26672	26677	31327	33229	37304	40144	41347	43121	48690	56172	63533	74877	88225	96760	103934	173704	290585	414150	414466	
.	128	3	10	11	12	13	14	15	16	17	18	19	20	21	23	24	25	26	27	28	29	30	31	32	33	34	35	36	37	38	39	40	41	
.	128	203	207	213	230	8458	13119	18128	21459	25126	25896	26078	26199	26201	26205	26206	30929	32749	36548	39524	40593	42203	47452	54679	62307	73830	86785	95988	103534	175688	292381	413759	414089	
.	129	3	10	11	12	13	14	15	16	17	18	19	20	21	23	24	25	26	27	28	29	30	31	32	33	34	35	36	37	38	39	40	41	
.	129	198	204	210	222	8835	13881	19890	23356	26620	27671	27838	27932	27934	27943	27948	32790	34520	38148	40883	41926	43199	48871	55193	62833	73692	85298	94029	101624	177041	290681	413423	413698	
.	130	3	10	11	12	13	14	15	16	17	18	19	20	23	24	25	26	27	28	29	30	31	32	33	34	35	36	37	38	39	40	41	
.	130	194	196	198	217	8461	13828	19457	24510	27958	29200	29371	29478	29479	29490	34409	36197	39594	42328	43298	44490	49274	54920	62336	72987	83233	90587	98125	177637	275952	413027	413267	
.	131	3	10	11	12	13	14	15	16	17	18	19	20	21	22	23	24	25	26	27	28	29	30	31	32	33	34	35	36	37	38	39	40	41	
.	131	195	198	201	224	8292	13753	19863	24321	28821	30760	30918	31025	31028	31029	31032	31037	36023	37674	41355	44273	45244	46509	51612	57244	64410	77255	86683	94220	103784	189304	288511	412606	412824	
.	132	3	10	11	12	13	14	15	16	17	18	19	20	21	23	24	25	26	27	28	29	30	31	32	33	34	35	36	37	38	39	40	41	
.	132	160	163	165	188	8338	13531	18851	23212	26922	27616	27780	27899	27901	27902	27909	33194	34927	38826	41688	42807	44177	49356	55080	62454	73954	83375	90753	98315	186720	280931	412176	412371	
.	133	3	10	11	12	13	14	15	16	17	18	19	20	21	22	23	24	25	26	27	28	29	30	31	32	33	34	35	36	37	38	39	40	41	
.	133	190	192	195	211	8733	14635	20559	24748	28004	29188	29444	29613	29615	29616	29617	29626	34971	36707	40338	43132	44203	45411	50343	55955	63097	74804	83848	91239	99515	189832	282158	411724	411903	
.	134	3	10	11	12	13	14	15	16	17	18	19	20	21	23	24	25	26	27	28	29	30	31	32	33	34	35	36	37	38	39	40	41	
.	134	174	178	182	200	8984	13558	19250	23493	27247	27834	27972	28074	28076	28078	28080	33362	34999	39104	41837	43021	44589	49561	55642	62906	75738	85127	92720	99991	191118	281898	411310	411461	
.	135	3	10	11	12	13	14	15	16	17	18	19	20	21	23	24	25	26	27	28	29	30	31	32	33	34	35	36	37	38	39	40	41	
.	135	164	169	171	200	8583	13581	19640	23768	28715	29278	29409	29501	29503	29507	29513	35043	36718	40473	43608	44690	45791	50597	56057	63661	76472	85142	93963	101840	195819	285732	410873	411017	
.	136	3	10	11	12	13	14	15	16	17	18	19	20	21	23	24	25	26	27	28	29	30	31	32	33	34	35	36	37	38	39	40	41	
.	136	177	180	184	219	9423	14745	20862	25512	30957	31387	31533	31606	31608	31611	31621	37387	39202	43350	46459	47718	48856	53855	59740	67562	80463	89495	97741	104810	199078	285920	410435	410566	
.	137	3	10	11	12	13	14	15	16	17	18	19	20	21	23	24	25	26	27	28	29	30	31	32	33	34	35	36	37	38	39	40	41	
.	137	191	193	199	219	8974	14741	20058	24444	27543	27868	28009	28094	28098	28101	28109	33969	35747	40316	43145	44419	45855	51244	56753	64667	76699	85272	92335	100537	196076	278844	409977	410101	
.	138	3	10	11	12	13	14	15	16	17	18	19	20	23	24	25	26	27	28	29	30	31	32	33	34	35	36	37	38	39	40	41	
.	138	194	199	206	222	9226	15284	21772	25048	28059	28354	28489	28567	28579	28583	34411	36118	40582	43734	44901	46222	51793	57354	66500	79134	88845	99208	107131	203633	306684	409545	409641	
.	139	3	10	11	12	13	14	15	16	17	18	19	20	21	23	24	25	26	27	28	29	30	31	32	33	34	35	36	37	38	39	40	41	
.	139	216	225	235	246	11170	16947	23304	26285	28104	28371	28501	28569	28573	28590	28594	34617	36293	40776	43646	45243	46768	52526	60902	70280	83986	95853	105737	113185	206123	319009	409024	409124	
.	140	3	10	11	12	13	14	15	16	17	18	19	20	22	23	24	25	26	27	28	29	30	31	32	33	34	35	36	37	38	39	40	41	
.	140	182	189	196	208	12133	17660	23041	25852	27401	27670	27801	27857	27858	27865	27870	33898	35628	40550	43477	45116	46459	52418	59985	69301	82786	94109	103896	111384	207109	319668	408554	408643	
.	141	3	10	11	12	13	14	15	16	17	18	19	20	21	22	23	25	26	27	28	29	30	31	32	33	34	35	36	37	38	39	40	41	
.	141	104	109	117	129	11707	17780	23292	26076	27567	27861	27971	28030	28032	28033	28038	34046	35651	40533	43449	44929	46630	52222	60567	70360	84194	95883	105338	114885	213580	312287	408012	408085	
.	142	3	10	11	12	13	14	15	16	17	18	19	20	23	24	25	26	27	28	29	30	31	32	33	34	35	36	37	38	39	40	41	
.	142	216	221	234	241	13594	20838	26175	28747	30041	30330	30442	30497	30511	30517	36882	38623	43098	46384	47898	49220	54907	63447	73701	87376	98547	110708	118784	216953	327102	407506	407571	
.	143	3	10	11	12	13	14	15	16	17	18	19	20	21	22	23	24	25	26	27	28	29	30	31	32	33	34	35	36	37	38	39	40	41	
.	143	197	205	219	228	11280	21669	26594	29189	31490	31761	31869	31931	31932	31935	31945	31949	38582	40505	45075	48465	49842	51000	56503	62491	73352	86097	94342	107671	115683	217845	318256	407009	407050	
.	144	3	10	11	12	13	14	15	16	17	18	19	20	22	23	24	25	26	27	28	29	30	31	32	33	34	35	36	37	38	39	40	41	
.	144	216	219	222	238	12595	18619	24354	28055	30721	31024	31140	31184	31187	31195	31207	38109	40057	45319	48379	49931	51315	56204	63217	71847	85824	94999	103055	110795	216422	297025	406526	406553	
.	145	3	10	11	12	13	14	15	16	17	18	19	20	21	22	23	24	25	26	27	28	29	30	31	32	33	34	35	36	37	38	39	40	41	
.	145	220	223	232	243	10327	17429	24924	28837	31836	32111	32223	32264	32265	32266	32268	32275	39293	41342	46228	49926	51296	52459	56645	62532	71392	85613	93786	102364	111294	219652	298307	405981	406018	
.	146	3	10	11	12	13	14	15	16	17	18	19	20	21	22	23	24	25	26	27	28	29	30	31	32	33	34	35	36	37	38	39	40	41	
.	146	243	248	256	273	10250	17545	23200	28608	30507	30790	30880	30923	30927	30928	30930	30934	37939	39894	45203	48553	50537	51991	56439	62336	71945	85389	92994	101799	111344	221979	295704	405446	405474	
.	147	3	10	11	12	13	14	15	16	17	18	19	20	21	22	23	25	26	27	28	29	30	31	32	33	34	35	36	37	38	39	40	41	
.	147	250	253	259	275	9779	15464	22043	27526	30104	30416	30544	30583	30586	30587	30595	37366	39048	44307	47472	49439	50921	55082	60794	69206	83676	90297	99545	106928	220339	292990	404937	404962	
.	148	3	10	11	12	13	14	15	16	17	18	19	20	21	22	23	24	25	26	27	28	29	30	31	32	33	34	35	36	37	38	39	40	41	
.	148	231	235	238	257	9995	14974	21759	26557	29397	29719	29817	29851	29856	29857	29858	29861	36669	38348	43545	46393	48485	49745	53815	59537	67278	82050	88954	97429	104421	220792	288886	404377	404394	
.	149	3	10	11	12	13	14	15	16	17	18	19	20	21	22	23	24	25	26	27	28	29	30	31	32	33	34	35	36	37	38	39	40	41	
.	149	213	220	229	247	10257	18265	23953	28009	30128	30433	30537	30569	30571	30572	30575	30579	37627	39360	44250	46993	48767	49910	54477	60458	70077	83760	90442	100557	110753	225752	316634	403891	403907	
.	150	3	10	11	12	13	14	15	16	17	18	19	20	21	22	23	24	25	26	27	28	29	30	31	32	33	34	35	36	37	38	39	40	41	
.	150	140	144	151	167	9983	15828	22243	26111	28295	28550	28634	28664	28667	28668	28671	28672	35896	38010	43410	46992	48770	50046	54120	59878	67984	82198	89566	97241	106205	223394	292461	403304	403323	
.	151	3	10	11	12	13	14	15	16	17	18	19	20	21	22	23	24	25	26	27	28	29	30	31	32	33	34	35	36	37	38	39	40	41	
.	151	89	96	103	112	10630	19724	25953	29600	31414	31670	31758	31786	31787	31789	31802	31806	38702	40554	45665	48273	50122	51329	55733	61436	70581	83940	90663	97953	110718	227556	311201	402738	402752	
.	152	3	10	11	12	13	14	15	16	17	18	19	20	23	24	25	26	27	28	29	30	31	32	33	34	35	36	37	38	39	40	41	
.	152	164	171	180	189	11055	20692	27109	30215	31668	31928	32024	32050	32057	32058	39557	41731	47271	49822	51682	52932	57530	63342	73478	87630	94559	104973	114897	231908	317874	402214	402227	
.	153	3	10	11	12	13	14	15	16	17	18	19	20	21	23	24	25	26	27	28	29	30	31	32	33	34	35	36	37	38	39	40	41	
.	153	156	164	173	186	11096	21056	27272	30823	33090	33488	33610	33644	33645	33654	33655	41304	43893	49574	52137	53907	54947	58933	64821	74090	88230	95379	103288	113957	234185	293570	401651	401662	
.	154	3	10	11	12	13	14	15	16	17	18	19	20	21	23	24	25	26	27	28	29	30	31	32	33	34	35	36	37	38	39	40	41	
.	154	169	171	176	200	10129	16009	23322	29517	31893	32153	32206	32220	32221	32227	32228	39628	41944	48276	50591	52982	54190	58019	63936	72300	88497	94513	103560	112368	238055	299286	401109	401114	
.	155	3	10	11	12	13	14	15	16	17	18	19	20	21	23	24	25	26	27	28	29	30	31	32	33	34	35	36	37	38	39	40	41	
.	155	192	195	200	215	10863	16835	24412	31149	32784	33036	33092	33108	33109	33112	33117	40568	42878	48509	51405	53062	54304	58297	64054	72430	88243	95265	103789	111992	237552	297583	400517	400525	
.	156	3	10	11	12	13	14	15	16	17	18	19	20	21	22	23	24	25	26	27	28	29	30	31	32	33	34	35	36	37	38	39	40	41	
.	156	229	232	237	254	11520	19878	26696	30900	32488	32750	32805	32823	32824	32825	32828	32829	40476	42947	49494	51908	53758	54953	58845	64852	74448	88700	95782	103304	116518	239332	315486	399920	399922	
.	157	3	10	11	12	13	14	15	16	17	18	19	20	22	24	25	26	27	28	29	30	31	32	33	34	35	36	37	38	39	40	41	
.	157	224	227	233	248	11354	17145	24913	29253	30300	30640	30723	30752	30753	30756	38329	40539	47152	49935	51724	52934	56529	62572	70673	86874	94699	101940	109068	238188	294700	399329	399332	
.	158	3	10	11	12	13	14	15	16	17	18	19	20	21	22	23	24	25	26	27	28	29	30	31	32	33	34	35	36	37	38	39	40	41	
.	158	220	228	231	242	11425	19903	26256	29996	30727	30969	31005	31014	31015	31019	31026	31035	38815	40957	46659	49169	50746	51975	56104	62518	72455	86923	94778	101942	111296	239992	297010	398713	398717	
.	159	3	10	11	12	13	14	15	16	17	18	19	20	21	22	23	24	25	26	27	28	29	30	31	32	33	34	35	36	37	38	39	40	41	
.	159	230	235	238	249	14063	20856	28494	31339	31994	32218	32253	32258	32259	32263	32272	32276	40005	42307	48356	50853	52692	53961	58641	66234	75672	91566	101373	109465	117635	241657	310608	398145	398148	
.	160	3	10	11	12	13	14	15	16	17	18	19	20	21	22	23	24	25	26	27	28	29	30	31	32	33	34	35	36	37	38	39	40	41	
.	160	236	245	252	262	15242	23621	29972	31765	32377	32599	32638	32644	32646	32648	32657	32660	40575	43013	49813	52097	53799	55008	59952	67596	77796	93017	103259	111453	121442	243838	308908	397534	397535	
.	161	3	10	11	12	13	14	15	16	17	18	19	20	21	23	24	25	26	27	28	29	30	31	32	33	34	35	36	37	38	39	40	41	
.	161	248	255	262	270	17954	24243	30598	33269	33910	34100	34123	34133	34137	34142	34149	42528	45121	51100	53070	55212	56651	61976	72748	82976	100040	111373	120363	127053	246123	329972	396776	396893	
.	162	3	10	11	12	13	14	15	16	17	18	19	20	21	22	23	24	25	26	27	28	29	30	31	32	33	34	35	36	37	38	39	40	41	
.	162	237	247	252	260	16682	22392	28286	29713	30289	30457	30480	30488	30491	30493	30506	30510	38671	41043	48677	50589	52576	53939	58513	69325	79397	96941	107395	116895	124404	243231	329008	396213	396293	
.	163	3	10	11	12	13	14	15	16	17	18	19	20	21	23	24	25	26	27	28	29	30	31	32	33	34	35	36	37	38	39	40	41	
.	163	147	158	165	172	17841	26946	33103	34879	35541	35711	35743	35751	35755	35760	35765	44539	47226	53858	55675	57843	59263	65026	74359	86611	102830	112048	122641	132040	247981	329914	395595	395679	
.	164	3	10	11	12	13	14	15	16	17	18	19	20	21	22	23	24	25	26	27	28	29	30	31	32	33	34	35	36	37	38	39	40	41	
.	164	169	175	183	191	16724	21989	28968	32949	33567	33721	33742	33745	33750	33751	33758	33760	42923	45658	53161	55152	57358	58790	64533	75870	87272	106730	117398	127584	134543	254022	326893	395036	395094	
.	165	3	10	11	12	13	14	15	16	17	18	19	20	21	23	24	25	26	27	28	29	30	31	32	33	34	35	36	37	38	39	40	41	
.	165	205	213	215	223	18174	27994	34981	36675	37336	37510	37538	37542	37546	37553	37561	48228	52176	61239	63222	65271	66481	71184	78982	92704	108977	118546	132419	142640	260033	323806	394482	394524	
.	166	3	10	11	12	13	14	15	16	17	18	19	20	21	22	23	24	25	26	27	28	29	30	31	32	33	34	35	36	37	38	39	40	41	
.	166	202	222	227	235	17159	24993	31180	34117	34908	35117	35147	35152	35157	35158	35165	35167	46005	48676	56628	58043	60169	61490	66382	74482	87348	104522	111141	125482	134550	255752	323380	393830	393863	
.	167	3	10	11	12	13	14	15	16	17	18	19	20	21	22	23	24	25	26	27	28	29	30	31	32	33	34	35	36	37	38	39	40	41	
.	167	157	178	182	187	17249	26783	33879	36975	37600	37762	37788	37792	37795	37796	37802	37807	48224	50554	57988	59392	61558	62867	67725	75316	87713	103772	109315	118574	132519	255196	322090	393168	393207	
.	168	3	10	11	12	13	14	15	16	17	18	19	20	22	23	24	25	26	27	28	29	30	31	32	33	34	35	36	37	38	39	40	41	
.	168	200	213	216	234	14369	23659	32684	37491	38097	38241	38259	38263	38264	38265	38270	49798	52656	61697	63002	64849	66036	69673	75799	86819	104729	110916	122338	130085	255634	321722	392557	392593	
.	169	3	10	11	12	13	14	15	16	17	18	19	20	21	22	23	24	25	26	27	28	29	30	31	32	33	34	35	36	37	38	39	40	41	
.	169	198	204	209	221	13287	21786	29957	34075	34709	34834	34847	34849	34852	34854	34861	34864	46114	49051	58355	59524	61351	62532	66418	72491	83820	102416	108971	120882	129375	260423	335162	391890	391914	
.	170	3	10	11	12	13	14	15	16	17	18	19	20	21	23	24	25	26	27	28	29	30	31	32	33	34	35	36	37	38	39	40	41	
.	170	134	141	149	164	11862	19113	27807	31616	32224	32324	32335	32336	32337	32342	32348	43447	46730	56134	57285	59159	60323	63615	70444	80686	98838	105371	113339	123669	255072	320816	391289	391303	
.	171	3	10	11	12	13	14	15	16	17	18	19	20	21	22	23	24	25	26	27	28	29	30	31	32	33	34	35	36	37	38	39	40	41	
.	171	151	158	161	174	13428	22200	30684	34301	34897	35016	35033	35034	35038	35039	35051	35058	45012	47500	56294	57352	59361	60495	64522	70428	82551	98857	105134	113791	130269	257913	334843	390624	390637	
.	172	3	10	11	12	13	14	15	16	17	18	19	20	21	23	24	25	26	27	28	29	30	31	32	33	34	35	36	37	38	39	40	41	
.	172	179	191	197	207	14823	26624	34896	38255	38984	39098	39111	39112	39119	39134	39137	50125	52796	61507	62598	64574	65858	71219	77690	89577	107666	113554	125904	136983	263600	336495	390007	390015	
.	173	3	10	11	12	13	14	15	16	17	18	19	20	21	22	23	24	25	26	27	28	29	30	31	32	33	34	35	36	37	38	39	40	41	
.	173	213	230	239	254	14907	25831	33924	36357	37004	37118	37133	37136	37141	37142	37157	37169	48151	50743	59832	60923	62861	64125	68358	74841	87187	103950	110170	122146	135349	262812	323283	389361	389368	
.	174	3	10	11	12	13	14	15	16	17	18	19	20	21	22	23	24	25	26	27	28	29	30	31	32	33	34	35	36	37	38	39	40	41	
.	174	142	159	166	174	13568	21987	28912	32601	33237	33314	33325	33326	33334	33335	33341	33346	44920	47570	57577	58637	60436	61610	65824	72648	86735	105006	111378	127722	138570	266840	328069	388748	388758	
.	175	3	10	11	12	13	14	15	16	17	18	19	20	21	22	23	24	25	26	27	28	29	30	31	32	33	34	35	36	37	38	39	40	41	
.	175	85	102	104	111	14767	23601	30612	32876	33479	33570	33586	33588	33591	33593	33602	33609	43770	46419	55855	57048	59266	60530	65962	74659	88568	107767	115019	128489	136150	266711	325043	388103	388107	
.	176	3	10	11	12	13	14	15	16	17	18	19	20	21	22	23	24	25	26	27	28	29	30	31	32	33	34	35	36	37	38	39	40	41	
.	176	140	158	159	165	17115	26908	33977	35444	36014	36091	36097	36099	36108	36110	36126	36130	46764	49214	57539	58635	60839	62153	68218	76497	90010	108396	114711	127482	139378	268194	335084	387429	387432	
.	177	3	10	11	12	13	14	15	16	17	18	19	20	21	23	24	25	26	27	28	29	30	31	32	33	34	35	36	37	38	39	40	41	
.	177	231	256	258	265	18501	28964	36985	38470	39069	39130	39138	39139	39144	39159	39169	49800	52063	60352	61455	63812	65215	71064	78880	92192	110582	116504	129156	138831	269716	325106	386717	386721	
.	178	3	10	11	12	13	14	15	16	17	18	19	20	21	23	24	25	26	27	28	29	30	31	32	33	34	35	36	37	38	39	40	41	
.	178	242	258	260	269	15036	22987	29160	30538	31060	31105	31106	31109	31116	31128	31136	41906	44290	54365	55527	57797	59207	64014	73927	87514	105970	112285	124611	134499	268331	323092	386075	386076	
.	179	3	10	11	12	13	14	15	16	17	18	19	20	21	22	23	24	25	26	27	28	29	30	31	32	33	34	35	36	37	38	39	40	41	
.	179	258	273	275	287	16638	25564	33884	36064	36625	36696	36709	36711	36712	36713	36724	36728	46504	48468	56577	57624	59811	61203	65663	74175	85725	105423	110859	122910	130901	269582	322848	385376	385377	
.	180	3	10	11	12	13	14	15	16	17	18	19	20	21	22	23	24	25	26	27	28	29	30	31	32	33	34	35	36	37	38	39	40	41	
.	180	263	278	281	293	17351	26682	34583	37107	37695	37728	37731	37734	37737	37741	37750	37755	48600	51136	60070	61202	63443	64886	69284	77737	89531	107453	112803	121729	132229	272422	325268	384691	384693	
.	181	3	10	11	12	13	14	15	16	17	18	19	20	21	22	23	24	25	26	27	28	29	30	31	32	33	34	35	36	37	38	39	40	41	
.	181	270	289	291	299	16860	26191	34649	37591	38131	38184	38189	38190	38194	38196	38206	38214	49304	51888	60511	61522	63614	64878	70133	78681	91025	109358	115843	124796	134995	278868	336404	384021	384023	
.	182	3	10	11	12	13	14	15	16	17	18	19	20	21	22	23	24	25	26	27	28	29	30	31	32	33	34	35	36	37	38	39	40	41	
.	182	262	277	279	287	16211	24592	33199	35728	36243	36281	36288	36290	36295	36299	36303	36312	47475	49618	56872	57756	59702	60914	65629	74121	86283	105996	110825	120172	127130	277467	336220	383328	383330	
.	183	3	10	11	12	13	14	15	16	17	18	19	20	21	22	23	24	25	26	27	28	29	30	31	32	33	34	35	36	37	38	39	40	
.	183	272	280	282	292	15971	23070	33299	35388	35948	35981	35987	35988	35990	35994	35999	36007	46759	48702	55912	56888	58909	60175	65420	73751	85072	104491	109098	116920	125299	277118	336452	382682	
.	184	3	10	11	12	13	14	15	16	17	18	19	20	21	22	23	24	25	26	27	28	29	30	31	32	33	34	35	36	37	38	39	40	41	
.	184	164	181	183	190	17370	24408	32272	33887	34305	34347	34350	34351	34357	34359	34364	34371	45345	47511	56568	57645	60216	61802	67569	80217	93472	115254	120987	131725	139807	281198	335669	381967	381968	
.	185	3	10	11	12	13	14	15	16	17	18	19	20	21	22	23	24	25	26	27	28	29	30	31	32	33	34	35	36	37	38	39	40	41	
.	185	142	163	167	174	14323	23812	30762	32231	32657	32698	32704	32707	32711	32716	32721	32731	44365	47132	56657	57561	59398	60473	64160	70028	85488	101467	107337	123184	137225	284785	335393	381291	381293	
.	186	3	10	11	12	13	14	15	16	17	18	19	20	21	22	23	24	25	26	27	28	29	30	31	32	33	34	35	36	37	38	39	40	41	
.	186	170	201	203	211	16895	27480	33891	35315	35714	35739	35742	35743	35750	35751	35757	35781	45997	47898	55136	55994	57975	59074	64490	71465	85357	102385	106784	122665	132419	290007	334779	380601	380602	
.	187	3	10	11	12	13	14	15	16	17	18	19	20	21	23	24	25	26	27	28	29	30	31	32	33	34	35	36	37	38	39	40	
.	187	202	229	232	237	19140	27725	34388	35969	36380	36411	36413	36419	36425	36434	36447	46762	48629	57040	58095	60817	62351	68060	78566	91507	110615	115421	125175	136702	288736	334719	379889	
.	188	3	10	11	12	13	14	15	16	17	18	19	20	21	22	23	24	25	26	27	28	29	30	31	32	33	34	35	36	37	38	39	40	
.	188	222	243	249	253	14560	21932	28812	30853	31221	31253	31255	31258	31266	31271	31272	31286	40807	42819	52187	53136	55176	56333	60295	67290	79936	97284	101903	111961	123848	291218	334245	379151	
.	189	3	10	11	12	13	14	15	16	17	18	20	21	22	23	24	25	26	27	28	29	30	31	32	33	34	35	36	37	38	39	40	41	
.	189	178	192	197	210	15516	23025	32216	35596	36061	36082	36084	36093	36095	36099	36116	45652	47407	54577	55525	57535	58736	63032	69603	81177	99341	103253	112235	123337	293099	335146	378418	378419	
.	190	3	10	11	12	13	14	15	16	17	18	19	20	21	22	23	24	25	26	27	28	29	30	31	32	33	34	35	36	37	38	39	40	
.	190	204	212	219	229	13802	21751	31343	33871	34257	34279	34282	34284	34290	34291	34297	34303	44434	46576	54839	55752	57591	58629	62300	67970	78844	97818	102134	112554	121554	292413	334529	377690	
.	191	3	10	11	12	13	14	15	16	17	18	19	21	22	23	24	25	26	27	28	29	30	31	32	33	34	35	36	37	38	39	40	
.	191	182	199	201	210	14942	25065	33333	35404	35806	35824	35825	35830	35831	35837	35851	46297	48337	55797	56642	58600	59725	64406	70193	83555	100357	104268	117458	129947	294514	335276	376992	
.	192	3	10	11	12	13	14	15	16	17	18	19	20	21	22	23	24	25	26	27	28	29	30	31	32	33	34	35	36	37	38	39	40	
.	192	200	214	216	225	15589	24105	33299	35480	35867	35882	35883	35885	35888	35889	35898	35913	46193	48141	55954	57344	59746	61223	66757	77340	89406	111777	116565	127517	136771	297934	336106	376294	
.	193	3	10	11	12	13	14	15	16	17	18	19	20	21	22	23	24	25	26	27	28	29	30	31	32	33	34	35	36	37	38	39	40	
.	193	213	246	248	257	15149	25490	35238	37107	37443	37459	37460	37461	37468	37474	37487	37508	47738	49784	57002	57910	59781	60848	66079	71709	84079	102934	106931	122022	129421	297515	335625	375579	
.	194	3	10	11	12	13	14	15	16	17	18	19	20	21	22	23	24	25	26	27	28	29	30	31	32	33	34	35	36	37	38	39	40	
.	194	246	266	267	275	16719	27239	35671	37339	37618	37628	37629	37634	37652	37653	37659	37680	48639	51021	60110	60968	62824	63967	69944	76086	90848	108503	112836	125740	141248	298260	334571	374878	
.	195	3	10	11	12	13	14	15	16	17	18	20	21	22	23	24	25	26	27	28	29	30	31	32	33	34	35	36	37	38	39	40	
.	195	215	238	242	246	17922	26543	35229	37049	37329	37337	37339	37347	37349	37359	37379	48091	50248	58565	59509	61783	62975	68095	77137	90845	109160	113493	122447	135723	297746	334238	374143	
.	196	3	10	11	12	13	14	15	16	17	18	19	20	21	22	23	24	25	26	27	28	29	30	31	32	33	34	35	36	37	38	39	40	
.	196	207	226	235	243	16615	25102	35739	37527	37793	37801	37802	37804	37812	37820	37827	37840	48521	50701	59191	60226	62403	63638	68771	76688	88355	108769	112770	122710	131433	306882	333984	373428	
.	197	3	10	11	12	13	14	15	16	17	18	19	21	22	23	24	25	26	27	28	29	30	31	32	33	34	35	36	37	38	39	40	
.	197	268	286	300	307	15850	24216	36493	38312	38574	38592	38595	38596	38598	38606	38611	50940	53583	63214	64021	66195	67485	70984	77579	90358	110905	114876	126845	135795	307053	333732	372684	
.	198	3	10	11	12	13	14	15	16	17	18	19	20	21	22	23	24	25	26	27	28	29	30	31	32	33	34	35	36	37	38	39	40	
.	198	209	223	236	243	14596	23077	36754	38814	39087	39094	39095	39096	39099	39100	39106	39117	50826	53202	61023	61733	63457	64521	68246	73671	85904	104978	108462	115850	129895	307266	333983	371898	
.	199	3	10	11	12	13	14	15	16	17	18	19	20	21	22	23	24	25	26	27	28	29	30	31	32	33	34	35	36	37	38	39	40	
.	199	302	315	333	341	14812	23402	36273	38246	38487	38491	38493	38494	38498	38500	38506	38518	49471	51655	59438	60183	61961	62971	66812	72202	83058	102680	106149	116419	123474	308152	334433	371106	
.	200	3	10	11	12	13	14	15	16	17	18	19	20	21	22	23	24	25	26	27	28	29	30	31	32	33	34	35	36	37	38	39	40	
.	200	283	294	311	317	13613	19983	35346	37346	37552	37561	37564	37565	37568	37572	37581	37591	48616	50892	59480	60196	61954	63030	66344	71753	81106	103727	107259	115747	123509	307632	334008	370375	
.	201	3	10	11	12	13	14	15	16	17	18	19	20	21	22	23	24	25	26	27	28	29	30	31	32	33	34	35	36	37	38	39	40	
.	201	330	345	368	375	13957	20621	36479	38435	38651	38660	38664	38666	38671	38675	38681	38693	49451	51440	58760	59472	61218	62235	65828	71185	80835	102291	105842	112898	123607	307841	334097	369625	
.	202	3	10	11	12	13	14	15	16	17	18	19	21	22	23	24	25	26	27	28	29	30	31	32	33	34	35	36	37	38	39	40	
.	202	291	307	311	320	14427	22550	34107	35837	36014	36019	36022	36033	36036	36042	36063	46860	49254	58940	59649	61389	62422	66687	71829	83315	103431	106919	114064	128420	307801	334076	368853	
.	203	3	10	11	12	13	14	15	16	17	18	19	21	22	23	24	25	26	27	28	29	30	31	32	33	34	35	36	37	38	39	40	
.	203	418	437	442	446	15806	24873	35139	36904	37083	37090	37092	37099	37103	37107	37120	48392	50748	59057	59739	61609	62667	66930	72644	89666	105246	108759	116752	143929	308177	334397	368102	
.	204	3	10	11	12	13	14	15	16	17	18	19	20	21	22	24	25	26	27	28	29	30	31	32	33	34	35	36	37	38	39	40	
.	204	412	424	427	429	17565	26109	33883	35541	35720	35725	35727	35728	35735	35740	35758	46897	49217	58889	59611	62083	63589	68284	80343	94042	116907	121268	137964	145258	308191	334629	367297	
.	205	3	10	11	12	13	14	15	16	17	19	20	21	22	24	25	26	27	28	29	30	31	32	33	34	35	36	37	38	39	40	
.	205	189	204	208	213	18196	26555	35134	36834	37011	37012	37014	37019	37023	37048	49402	51840	61023	61695	64093	65809	69591	82614	95031	117827	122218	135958	144282	308102	334878	366500	
.	206	3	10	11	12	13	14	15	16	17	18	19	20	21	22	23	24	25	26	27	28	29	30	31	32	33	34	35	36	37	38	39	40	
.	206	168	195	200	203	20246	28615	36705	38262	38400	38404	38406	38407	38424	38425	38426	38441	49374	51572	61450	62352	65199	66927	72123	83155	96388	118220	122973	135653	142496	307709	334511	365683	
.	207	3	10	11	12	13	14	15	16	17	18	19	20	21	22	23	24	25	26	27	28	29	30	31	32	33	34	35	36	37	38	39	40	
.	207	189	216	219	222	18541	28596	37012	38665	38819	38820	38822	38824	38847	38849	38851	38872	50312	52637	61266	61924	64106	65455	70554	77725	92561	112781	116762	134428	142107	307774	334614	364933	
.	208	3	10	11	12	13	14	15	16	17	18	19	20	21	24	25	26	27	28	29	30	31	32	33	34	35	36	37	38	39	40	
.	208	152	183	187	189	19911	32257	40725	42434	42575	42580	42583	42584	42595	42621	55246	57885	67545	68397	70480	71852	76774	84181	98785	114846	118719	126710	146702	307512	334714	364172	
.	209	3	10	11	12	13	14	15	16	17	18	19	21	23	24	25	26	27	28	29	30	31	32	33	34	35	36	37	38	39	40	
.	209	135	141	157	160	16641	24386	39010	40872	41032	41037	41039	41042	41052	41058	53898	56469	65777	66522	68694	70020	73562	80136	91188	113265	117207	127041	134234	307407	334973	363393	
.	210	3	10	11	12	13	14	15	16	17	18	19	20	21	23	24	25	26	27	28	29	30	31	32	33	34	35	36	37	38	39	40	
.	210	130	140	156	158	15647	24651	39259	41177	41325	41328	41331	41333	41341	41349	41366	53887	56729	66554	67192	68963	69994	73366	78812	90552	112578	115982	127876	135866	307307	334912	362610	
.	211	3	10	11	12	13	14	15	16	17	18	19	21	22	23	24	25	26	27	28	29	30	31	32	33	34	35	36	37	38	39	40	
.	211	152	166	172	173	16276	27306	35485	37339	37480	37484	37487	37503	37505	37506	37524	49438	52061	61410	62064	64007	65130	69681	75727	91728	110881	114467	133099	141655	308363	335958	361873	
.	212	3	10	11	12	13	14	15	16	17	19	21	23	24	25	26	27	28	29	30	31	32	33	34	35	36	37	38	39	40	
.	212	289	307	313	317	22687	33161	42752	44603	44754	44755	44777	44779	44800	56754	59229	69821	71029	74006	75718	81350	92201	106321	128971	133598	144935	152792	308320	336234	361123	
.	213	3	10	11	12	13	14	15	16	17	18	19	21	22	23	24	25	26	27	28	29	30	31	32	33	34	35	36	37	38	39	40	
.	213	282	308	311	313	19727	29658	39027	40896	41023	41026	41030	41048	41049	41053	41079	53202	55635	65697	66398	68858	70359	75591	85529	100060	121380	125582	140410	149264	307865	336142	360355	
.	214	3	10	11	12	13	14	15	16	17	18	19	20	21	24	25	26	27	28	29	30	31	32	33	34	35	36	37	38	39	40	
.	214	284	305	313	314	20908	30131	39258	41170	41290	41297	41298	41299	41318	41348	53584	56150	66437	67161	69758	71385	76044	86115	99853	121609	125828	141028	147633	308234	336456	359580	
.	215	3	10	11	12	13	14	15	16	17	18	19	20	21	23	24	25	26	27	28	29	30	31	32	33	34	35	36	37	38	39	40	
.	215	253	270	274	275	18917	27663	37587	39424	39528	39531	39534	39535	39552	39555	39577	51767	54221	64102	64779	67284	68907	73448	83554	97304	119360	123746	137793	145339	307877	336504	358798	
.	216	3	10	11	12	13	14	15	16	17	18	19	21	22	24	25	26	27	28	29	30	31	32	33	34	35	36	37	38	39	40	
.	216	230	242	252	254	17756	27984	39742	41751	41871	41878	41879	41884	41888	41907	56080	59416	69855	70605	72597	73730	77263	83748	97871	117139	120917	130159	138773	309453	337455	357979	
.	217	3	10	11	12	13	14	15	16	17	18	19	20	21	22	23	24	25	26	27	28	29	30	31	32	33	34	35	36	37	38	39	40	
.	217	243	264	274	275	17364	26945	39117	40918	41038	41043	41044	41046	41054	41057	41063	41076	53423	56084	65549	66199	68375	69682	73499	80416	91071	114597	118349	127738	135040	308247	336902	357139	
.	218	3	10	11	12	13	14	15	16	17	18	19	20	21	22	23	24	25	26	27	28	29	30	31	32	33	34	35	36	37	38	39	40	
.	218	239	260	272	273	18057	28956	41371	43211	43317	43320	43322	43323	43331	43332	43334	43345	56062	58604	68006	68628	70727	72052	76645	83842	97322	118036	121863	131999	139221	308502	337221	356312	
.	219	3	10	11	12	13	14	15	16	17	18	19	20	21	23	24	25	26	27	28	29	30	31	32	33	34	35	36	37	38	39	40	
.	219	113	134	145	148	17985	28710	39745	41589	41681	41687	41688	41689	41700	41709	41722	53771	56278	65182	65762	67781	68987	73433	79545	92343	112598	116191	128023	137900	308440	337220	355484	
.	220	3	9	10	11	12	13	14	15	16	17	18	21	22	23	24	25	26	27	28	29	30	31	32	33	34	35	36	37	38	39	40	
.	220	114	115	127	142	144	16456	25168	41157	43390	43499	43502	43505	43510	43517	43521	55797	58530	67811	68448	70470	71633	75071	81020	92019	113914	117783	125059	135416	309979	338018	354652	
.	221	3	10	11	12	13	14	15	16	17	18	20	21	22	23	24	25	26	27	28	29	30	31	32	33	34	35	36	37	38	39	40	
.	221	146	158	166	170	16064	23396	34778	36664	36790	36797	36798	36806	36815	36816	36829	48166	50637	62973	63589	65835	67332	71379	82996	92821	118134	122460	131370	139130	308744	337472	353814	
.	222	3	10	11	12	13	14	15	16	17	18	19	21	22	23	24	25	26	27	28	29	30	31	32	33	34	35	36	37	38	39	40	
.	222	143	157	163	164	18213	26728	38831	40830	40936	40938	40941	40960	40962	40964	40977	52702	55228	65400	66346	68931	70513	75642	86550	100348	123870	128355	138375	150792	308690	337666	353022	
.	223	3	10	11	12	13	14	15	16	17	18	20	21	22	23	24	25	26	27	28	29	30	31	32	33	34	35	36	37	38	39	40	
.	223	100	134	144	148	21069	29314	40486	42433	42532	42535	42536	42563	42571	42576	42596	55388	58116	70080	70945	73564	75103	79701	88832	102498	125982	130268	140745	148461	308705	337712	352184	
.	224	3	9	10	11	12	13	14	15	16	17	18	19	20	21	23	24	25	26	27	28	29	30	31	32	33	34	35	36	37	38	39	40	
.	224	78	84	115	120	123	20890	28849	38162	39935	40066	40072	40077	40078	40101	40109	40135	52233	54616	67032	67825	70546	72202	76608	87475	101086	123250	127718	138027	150459	308223	337523	351308	
.	225	3	9	10	11	12	13	14	15	16	17	18	19	21	23	24	25	26	27	28	29	30	31	32	33	34	35	36	37	38	39	40	
.	225	86	87	136	144	147	21626	31933	43201	45065	45176	45184	45192	45222	45231	45261	57694	60264	70093	70709	73222	74751	79223	88520	101524	123552	127483	140031	147853	308248	337526	350496	
.	226	3	9	10	11	12	13	14	15	16	17	18	19	20	21	22	23	24	25	26	27	28	29	30	31	32	33	34	35	36	37	38	39	40	
.	226	36	37	53	72	74	17719	27163	44669	46595	46693	46697	46700	46701	46713	46725	46735	46749	60101	63179	75046	75605	77622	78842	82311	89237	100377	124602	127946	136934	145718	307840	337350	349696	
.	227	3	10	11	12	13	14	15	16	17	18	19	20	21	22	23	24	25	26	27	28	29	30	31	32	33	34	35	36	37	38	39	40	
.	227	37	51	74	76	16345	25472	42367	44335	44447	44450	44453	44454	44461	44463	44472	44474	57161	59989	69838	70336	72296	73482	77144	83562	94400	118331	121604	129873	140213	307789	337202	348834	
.	228	3	10	11	12	13	14	15	16	17	18	19	21	22	23	24	25	26	27	28	29	30	31	32	33	34	35	36	37	38	39	40	
.	228	45	53	78	80	15358	25013	42376	44324	44429	44435	44436	44442	44448	44454	44458	56927	59561	68428	68948	70686	71798	75312	80411	91512	113310	116234	125101	134657	307587	337040	348019	
.	229	3	10	11	12	13	14	15	16	17	18	19	20	21	23	24	25	26	27	28	29	30	31	32	33	34	35	36	37	38	39	40	
.	229	42	53	78	79	17715	27005	44990	47126	47229	47231	47234	47235	47243	47253	47255	60196	62765	72346	72937	75037	76238	80051	86377	96661	120295	123424	130198	140642	307833	336987	347179	
.	230	3	10	11	12	13	14	15	16	17	18	19	20	21	22	23	24	25	26	27	28	29	30	31	32	33	34	35	36	37	38	39	40	
.	230	69	80	94	96	16448	24697	46832	48980	49081	49084	49087	49088	49092	49098	49117	49123	62649	65547	75454	76029	78020	79330	82534	89264	99192	125479	128703	136700	145655	308002	336761	346402	
.	231	3	10	11	12	13	14	15	16	17	18	19	20	21	22	23	24	25	26	27	28	29	30	31	32	33	34	35	36	37	38	39	40	
.	231	66	82	100	102	17688	26951	43454	45579	45688	45693	45696	45697	45709	45710	45720	45722	59180	62140	72637	73190	75275	76571	80737	87006	99308	123967	127263	138847	145941	308128	336639	345508	
.	232	3	10	11	13	14	15	16	17	18	19	20	21	22	23	24	25	26	27	28	29	30	31	32	33	34	35	36	37	38	39	40	
.	232	77	82	97	16281	27421	43842	45981	46086	46094	46100	46101	46108	46109	46118	46127	61498	65154	76988	77556	79258	80284	83760	88687	103809	126536	129310	138188	146089	308877	336599	344732	
.	233	3	10	11	12	13	14	15	16	17	18	19	20	21	22	23	24	25	26	27	28	29	30	31	32	33	34	35	36	37	38	39	40	
.	233	57	74	90	92	17684	28528	46683	49141	49247	49248	49250	49251	49264	49265	49274	49276	63214	66314	76159	76776	78367	79402	83078	87785	101466	123093	125980	133030	149479	310007	336608	343881	
.	234	3	9	10	11	12	13	14	15	16	17	18	19	21	22	23	24	25	26	27	28	29	30	31	32	33	34	35	36	37	38	39	40	
.	234	72	73	83	107	109	17243	27049	47020	49223	49337	49340	49342	49351	49352	49371	49373	63387	66533	76488	77063	78861	79926	83530	89314	100872	125580	128677	140633	148078	309307	336030	342891	
.	235	3	9	10	11	12	13	14	15	16	17	18	19	20	21	22	23	24	25	26	27	28	29	30	31	32	33	34	35	36	37	38	39	40	
.	235	52	56	72	83	84	16742	25192	43144	45660	45778	45780	45781	45782	45787	45789	45801	45807	60348	63692	76142	76790	78922	80369	83892	93191	103651	130907	134377	143566	151171	309575	335370	341707	
.	236	3	9	10	11	13	14	15	16	17	18	19	20	21	22	23	24	25	26	27	28	29	30	31	32	33	34	35	36	37	38	39	40	
.	236	48	49	71	80	19976	33591	48225	50519	50657	50661	50665	50668	50677	50699	50706	50710	65867	69688	81474	82130	83999	85144	88534	93967	108292	131850	134777	144297	157063	308275	333137	338923	
.	237	3	9	10	11	12	13	14	15	16	17	18	19	20	21	22	23	24	25	26	27	28	29	30	31	32	33	34	35	36	37	38	39	40	
.	237	15	20	45	50	51	20214	33805	48590	51292	51423	51426	51430	51435	51462	51463	51482	51490	66260	69649	80957	81594	83386	84565	89471	95194	109754	131483	134371	146979	154298	304304	327947	333155	
.	238	3	9	10	11	12	13	14	15	16	17	18	19	21	22	23	24	25	26	27	28	29	30	31	32	33	34	35	36	37	38	39	40	
.	238	50	51	81	87	88	17766	26290	38250	40101	40193	40196	40200	40221	40224	40234	40243	54130	57208	72583	73550	76119	77788	82084	94905	108263	133988	138096	150235	157602	303514	327403	332353	
.	239	3	9	10	11	13	14	15	16	17	18	19	21	23	24	25	26	27	28	29	30	31	32	33	34	35	36	37	38	39	40	
.	239	46	49	65	71	20835	34460	47214	49194	49304	49309	49313	49334	49344	49346	64035	67522	78466	79021	80897	82106	86804	92715	108344	131552	134365	152840	159040	303047	326758	331484	
.	240	3	9	10	11	13	14	15	16	17	18	19	20	21	22	23	24	25	26	27	28	29	30	31	32	33	34	35	36	37	38	39	40	
.	240	21	25	40	53	20416	29501	43542	45355	45458	45460	45461	45465	45480	45483	45488	45495	60726	63750	75820	76513	79389	81421	85080	97072	108574	134462	138523	149489	158238	302561	326286	330634	
.	241	3	9	10	11	13	14	15	16	17	18	19	20	21	22	23	24	25	26	27	28	29	30	31	32	33	34	35	36	37	38	39	40	
.	241	31	38	66	74	22124	33027	47063	49111	49211	49213	49220	49221	49241	49244	49255	49257	63406	66209	76804	77515	80232	81922	86636	95919	109380	132158	135818	143638	157116	302669	325796	329791	
.	242	3	9	10	11	12	13	14	15	16	17	18	19	20	21	22	23	24	25	26	27	28	29	30	31	32	33	34	35	36	37	38	39	40	
.	242	33	37	59	74	75	22567	32610	48382	50193	50280	50282	50288	50290	50302	50315	50329	50333	65135	68291	80427	81328	84278	85954	90125	98837	110619	136634	140381	148367	155740	302734	325257	328988	
.	243	3	8	9	10	11	13	14	15	16	17	18	19	20	21	22	23	24	25	26	27	28	29	30	31	32	33	34	35	36	37	38	39	40	
.	243	29	31	39	58	72	22115	30992	48248	50415	50520	50523	50530	50533	50544	50547	50570	50576	65056	67975	79276	80025	82762	84502	88275	97423	108494	134444	138083	146252	153084	303283	324735	328197	
.	244	3	9	10	11	13	14	15	16	17	18	19	20	21	22	23	24	25	26	27	28	29	30	31	32	33	34	35	36	37	38	39	40	
.	244	31	35	51	60	21410	30344	48699	50886	50993	51003	51006	51007	51015	51016	51029	51031	64854	67613	78540	79266	81794	83394	87352	95694	106594	132210	135531	143915	150996	303268	324108	327324	
.	245	3	9	10	11	13	14	15	16	17	18	19	20	21	22	23	24	25	26	27	28	29	30	31	32	33	34	35	36	37	38	39	40	
.	245	38	45	64	75	19879	29155	46653	48641	48740	48746	48752	48754	48764	48768	48779	48781	62350	65339	76909	77550	79865	81247	85018	91868	103162	127935	131035	140071	147184	303452	323391	326404	
.	246	3	9	10	11	13	14	15	16	17	18	19	20	21	22	23	24	25	26	27	28	29	30	31	32	33	34	35	36	37	38	39	40	
.	246	41	42	64	77	18922	29506	46577	48664	48777	48786	48789	48794	48805	48809	48823	48830	62801	65872	76367	76962	78879	80056	83643	89732	101374	124589	127277	136820	143122	303844	322683	325350	
.	247	3	9	10	11	12	13	14	15	16	17	18	19	20	21	22	23	24	25	26	27	28	29	30	31	32	33	34	35	36	37	38	39	40	
.	247	34	39	53	67	68	20235	29688	49447	51926	52041	52049	52052	52057	52065	52069	52083	52090	66001	68976	79577	80354	82649	83989	87898	95801	106354	130845	133801	140601	148274	302697	320954	323420	
.	248	3	9	10	11	13	14	15	16	17	18	19	20	21	22	23	24	25	26	27	28	29	30	31	32	33	34	35	36	37	38	39	40	
.	248	34	40	72	77	22243	35540	50286	52152	52264	52273	52277	52280	52288	52290	52311	52316	67913	71410	84100	84746	86697	88016	91777	99506	112541	135505	138195	148560	155116	300145	317599	319847	
.	249	3	9	10	11	13	14	15	16	17	18	19	20	21	22	23	25	26	27	28	29	30	31	32	33	34	35	36	37	38	39	40	
.	249	31	45	57	61	21473	32892	50916	53061	53173	53177	53182	53187	53198	53210	53233	69510	73133	85819	86400	88692	90241	93603	102761	113405	138949	141849	150381	156997	280573	296323	298231	
.	250	3	9	10	11	13	14	15	16	17	18	19	20	21	22	23	24	25	26	27	28	29	30	31	32	33	34	35	36	37	38	39	40	
.	250	3	11	43	48	26644	43883	60409	69277	70132	70138	70148	70154	70167	70168	70188	70197	83166	87118	95005	95947	97228	98106	99370	101984	107413	119077	120522	123142	125307	147123	151210	151621	
.	251	9	10	11	15	16	17	18	19	20	21	22	23	24	25	26	27	28	29	30	31	32	33	34	35	36	37	38	39	
.	251	7	27	34	38	47	50	54	59	65	73	86	111	116	136	147	149	155	159	173	179	195	200	201	253	301	330	501	937	
.	252	8	9	10	11	13	14	15	16	17	18	19	20	21	22	23	24	25	26	27	28	29	30	31	32	33	34	35	36	37	38	39	
.	252	3	12	40	44	45	47	53	57	58	62	70	76	88	90	108	109	122	143	144	158	167	185	200	208	212	220	292	354	366	557	937	
.	253	9	10	11	14	15	16	17	18	19	20	21	22	23	24	25	26	28	29	30	31	32	33	34	35	36	37	38	39	
.	253	18	44	47	48	51	61	64	69	72	78	90	95	122	123	141	160	169	175	192	206	226	228	243	289	341	354	593	936	
.	254	9	10	11	14	15	16	17	18	19	20	21	22	23	24	25	26	27	28	29	30	31	32	33	34	35	36	37	38	39	
.	254	4	27	40	41	44	53	56	58	60	64	74	80	97	104	120	132	134	150	161	176	191	198	202	206	255	273	281	535	936	
.	255	8	9	10	11	13	14	15	16	17	18	19	20	21	22	23	24	25	26	28	29	30	31	32	33	34	35	36	37	38	39	
.	255	2	4	25	28	30	32	37	46	47	55	56	60	63	73	94	96	123	136	140	153	162	183	190	194	207	258	286	292	499	936	
.	256	9	10	11	14	15	16	18	20	21	22	23	24	25	26	27	28	29	30	31	32	34	35	36	37	38	39	
.	256	5	33	39	40	41	51	54	62	63	78	87	88	105	122	123	131	142	150	168	179	184	245	267	272	538	936	
.	257	9	10	11	15	16	17	18	19	20	21	22	23	24	25	26	27	28	29	30	31	32	33	34	35	36	37	38	39	
.	257	2	31	35	37	46	51	56	58	65	72	81	99	101	103	116	119	134	138	148	163	174	175	178	245	267	282	488	936	
.	258	9	10	11	12	15	16	17	18	19	20	21	22	23	24	25	26	27	28	29	30	31	32	33	34	35	36	37	38	39	
.	258	13	38	40	41	42	46	47	53	56	70	79	89	110	114	126	139	143	158	165	177	206	225	228	234	272	295	303	668	936	
.	259	8	9	10	11	13	16	17	18	19	20	21	22	23	24	25	26	28	29	30	31	32	33	34	35	36	37	38	39	
.	259	2	6	31	32	34	47	53	60	63	67	72	76	98	99	118	140	153	155	184	201	208	213	232	273	319	330	531	936	
.	260	9	10	11	15	16	17	18	19	20	21	22	23	24	25	26	27	28	29	30	31	32	33	34	35	36	37	38	39	
.	260	6	29	30	40	46	50	51	58	63	74	76	92	93	103	116	117	130	136	153	164	176	177	185	238	292	300	581	936	
.	261	9	10	11	14	15	16	17	18	19	20	21	22	23	24	25	26	28	29	30	31	32	34	35	36	37	38	39	
.	261	10	36	37	39	45	50	54	56	64	72	83	87	120	122	129	137	144	154	177	191	200	204	255	297	304	565	936	
.	262	9	10	11	14	15	16	17	18	19	20	21	22	23	24	25	26	28	29	30	31	32	33	34	35	36	37	38	39	
.	262	11	30	34	35	39	47	51	56	71	80	85	95	119	121	135	144	157	170	183	208	221	222	223	275	323	330	586	936	
.	263	9	10	11	14	15	16	17	18	19	20	21	22	23	24	25	26	28	29	30	31	32	34	35	36	37	38	39	
.	263	24	51	53	54	61	64	66	69	80	102	116	122	146	150	168	178	184	203	221	245	265	281	318	349	361	743	936	
.	264	9	10	11	14	15	16	17	18	20	21	22	23	24	25	26	27	28	29	30	31	32	34	35	36	37	38	39	
.	264	12	33	37	39	42	53	56	60	69	80	87	114	116	132	145	149	173	176	199	223	245	260	296	347	365	680	936	
.	265	8	9	10	11	12	13	14	15	16	17	18	19	20	21	22	23	24	25	26	27	28	29	30	31	32	33	34	35	36	37	38	39	
.	265	3	18	36	40	41	42	47	51	59	60	68	74	82	90	94	114	117	131	142	143	159	166	191	217	231	240	275	313	356	375	692	936	
.	266	8	9	10	11	14	15	16	17	18	20	21	22	23	24	25	26	27	28	29	30	31	32	33	34	35	36	37	38	39	
.	266	1	19	34	39	40	44	50	53	56	70	79	96	117	121	137	149	152	162	168	186	221	244	249	272	293	315	319	801	936	
.	267	9	10	11	14	15	16	17	18	19	20	21	22	23	24	25	26	27	28	29	30	31	32	33	34	35	36	37	38	39	
.	267	7	21	26	32	41	47	50	54	58	71	76	94	108	113	129	142	144	156	169	180	205	218	227	238	267	286	291	703	936	
.	268	8	9	10	11	13	14	15	16	17	18	19	20	21	22	23	24	25	26	27	28	29	30	31	32	33	34	35	36	38	39	
.	268	1	11	34	35	36	39	42	47	52	56	58	76	78	100	124	126	139	149	150	156	179	188	231	246	251	267	292	310	754	936	
.	269	8	9	10	11	12	13	14	15	16	17	18	19	20	21	22	23	24	25	26	27	28	29	30	31	32	33	34	35	36	37	38	39	
.	269	3	15	29	32	33	34	37	41	56	60	62	66	90	101	109	130	133	143	181	183	197	202	211	260	274	285	316	341	360	370	798	936	
.	270	8	9	10	11	13	15	16	17	18	19	20	21	22	23	24	25	26	27	28	29	30	31	32	33	34	35	36	37	38	39	
.	270	5	25	52	53	54	57	62	65	71	72	83	100	114	126	130	148	161	163	181	193	222	253	283	288	306	339	351	364	819	936	
.	271	8	9	10	14	15	16	17	18	20	21	22	23	24	25	26	27	28	29	30	31	32	33	34	35	36	37	38	39	
.	271	2	17	36	39	42	55	57	60	75	89	102	111	115	134	149	153	162	176	198	222	253	256	269	300	317	321	784	936	
.	272	9	10	13	14	15	16	17	18	19	20	21	22	23	24	25	26	27	28	29	30	31	32	34	35	36	37	38	39	
.	272	17	38	39	41	46	55	56	60	63	75	82	89	118	124	136	155	156	169	177	205	236	255	266	285	303	313	787	936	
.	273	8	9	10	13	14	15	16	17	18	19	20	21	22	23	24	25	26	28	29	30	31	32	33	34	35	36	37	38	39	
.	273	5	26	34	36	42	44	52	59	63	68	86	98	104	127	131	139	167	182	189	226	263	285	292	307	324	338	345	819	936	
.	274	8	9	10	12	13	14	15	16	17	18	19	20	21	22	23	24	25	26	27	28	29	30	31	32	33	34	35	36	37	38	39	
.	274	11	27	52	54	56	57	62	70	74	84	96	123	126	142	161	167	179	200	202	223	233	259	312	329	347	396	411	432	439	843	936	
.	275	8	9	10	11	12	15	16	17	18	20	21	22	23	24	25	26	27	28	29	30	31	32	33	34	35	36	37	38	39	
.	275	1	13	37	47	48	53	61	62	69	83	92	109	129	138	166	176	178	189	201	211	253	274	284	309	341	359	378	802	936	
.	276	8	9	10	12	13	14	15	16	17	18	19	20	21	22	23	24	25	26	28	29	30	31	32	33	34	35	36	37	38	39	
.	276	9	27	46	49	54	57	62	71	78	82	85	101	107	131	147	150	168	181	207	220	247	281	303	348	390	393	411	420	908	936	
.	277	8	9	10	11	12	13	14	15	16	17	18	19	20	21	22	23	24	25	26	27	28	29	30	31	32	33	34	35	36	37	38	39	
.	277	1	13	31	32	35	36	41	44	53	57	66	69	84	90	100	116	122	143	159	162	174	192	219	253	263	272	315	338	365	374	795	936	
.	278	8	9	10	12	13	14	15	16	17	18	19	20	21	22	23	24	25	26	27	28	29	30	31	32	33	34	35	36	37	38	39	
.	278	9	33	42	44	51	54	55	65	67	76	80	104	114	132	142	147	160	173	179	205	219	244	282	289	331	387	396	408	410	902	936	
.	279	9	10	11	12	13	14	15	16	17	18	19	20	21	22	23	24	25	26	27	28	29	30	31	32	33	34	35	36	37	38	39	
.	279	19	56	58	60	62	63	66	72	76	80	82	101	105	124	135	137	147	165	166	192	215	230	263	281	303	335	355	364	368	852	936	
.	280	8	9	10	12	13	14	15	16	17	18	19	20	21	22	23	24	25	26	27	28	29	30	31	32	33	34	35	36	37	38	39	
.	280	6	22	42	43	44	50	56	70	73	82	86	109	118	142	153	161	181	216	218	235	246	262	352	370	381	410	414	422	423	930	936	
.	281	8	9	10	12	13	14	15	16	17	18	20	21	22	23	24	25	26	27	28	29	30	31	32	33	34	35	36	38	39	
.	281	7	27	51	53	55	57	63	70	75	79	99	109	132	154	155	164	190	192	202	209	236	277	302	306	326	344	355	832	936	
.	282	8	9	10	12	13	14	15	16	17	18	19	20	21	22	23	24	25	26	27	28	29	30	31	32	33	34	37	38	
.	282	14	44	58	62	67	71	73	88	96	103	112	135	147	162	181	187	194	229	233	254	262	288	368	388	401	453	462	936	
.	283	8	9	10	11	12	13	14	15	16	17	18	19	20	21	22	23	24	25	26	27	28	29	30	31	32	33	34	35	36	37	38	39	
.	283	15	31	44	52	58	62	70	72	84	90	101	104	127	139	157	173	179	190	214	215	257	268	300	357	369	406	448	473	488	497	868	936	
.	284	8	9	10	12	13	14	15	16	17	18	19	20	21	22	23	24	25	26	27	28	29	30	31	32	33	34	35	36	37	38	39	
.	284	13	35	48	53	57	69	71	88	97	105	113	128	138	149	169	180	199	245	249	279	285	312	403	425	439	485	490	520	531	893	935	
.	285	8	9	10	12	13	14	15	16	17	18	19	20	21	22	23	24	25	26	27	28	29	30	31	32	33	34	35	36	37	38	39	
.	285	10	27	39	42	45	53	57	68	72	81	87	104	117	129	148	156	167	193	199	225	233	266	328	344	365	419	430	456	467	898	935	
.	286	8	9	10	12	13	14	15	16	17	18	19	20	21	22	23	24	25	26	27	28	29	30	31	32	33	34	35	36	37	38	39	
.	286	8	28	40	45	47	50	53	62	70	83	91	118	124	139	158	163	178	204	206	246	255	300	337	356	397	444	451	467	469	893	935	
.	287	8	9	10	11	12	13	14	15	16	17	18	19	20	21	22	23	24	25	26	27	28	29	30	31	32	33	34	35	36	37	38	39	
.	287	6	35	52	55	56	58	61	68	75	78	98	105	127	135	150	170	176	189	215	220	251	263	290	350	363	406	459	464	485	492	917	935	
.	288	8	9	10	11	12	13	14	15	16	17	18	19	20	21	22	23	24	25	26	27	28	29	30	31	32	33	34	35	36	37	38	39	
.	288	4	24	45	48	54	55	64	68	77	78	95	99	119	124	136	153	166	183	208	209	242	249	274	344	354	389	443	468	493	499	882	935	
.	289	8	9	10	12	13	14	16	17	18	19	20	21	22	23	24	25	26	27	28	29	30	31	32	33	34	35	36	37	38	39	
.	289	16	44	53	64	72	79	89	98	110	115	137	144	159	180	192	204	241	246	278	280	303	380	395	427	501	504	515	516	924	935	
.	290	8	9	10	12	13	14	15	16	17	18	19	20	21	22	23	24	25	26	27	28	29	30	31	32	33	34	36	37	38	
.	290	12	42	49	52	59	66	70	82	89	99	106	130	140	162	179	191	210	248	253	281	284	311	411	422	434	495	510	511	935	
.	291	8	9	10	12	13	14	15	16	17	18	19	20	21	22	23	24	25	26	27	28	29	30	31	32	33	34	36	37	38	
.	291	17	48	52	53	57	65	67	73	76	82	90	123	133	158	166	174	193	217	219	266	274	309	356	375	427	482	504	508	935	
.	292	8	9	10	12	13	14	15	16	17	18	19	20	21	22	23	24	25	26	27	28	29	30	31	32	33	34	36	37	38	
.	292	10	44	53	58	61	68	71	76	81	96	102	130	136	158	172	181	202	218	219	255	262	296	341	348	407	476	490	493	935	
.	293	8	9	10	12	13	14	15	16	17	18	19	20	21	22	23	24	25	26	27	28	29	30	31	32	33	34	36	37	38	
.	293	13	47	53	56	61	70	72	75	77	94	100	119	128	148	153	162	175	200	201	243	253	283	317	328	429	495	517	519	935	
.	294	8	9	10	12	13	14	16	17	18	19	20	21	22	23	24	25	26	27	28	29	30	31	32	33	34	35	36	37	38	39	
.	294	24	50	59	61	71	75	85	94	122	126	159	166	178	191	196	215	240	242	298	306	331	367	369	435	507	508	523	525	926	935	
.	295	8	9	10	12	13	14	15	16	17	18	19	20	21	22	23	24	25	26	27	28	29	30	31	32	33	34	36	37	38	
.	295	19	46	55	57	67	75	77	89	98	109	115	139	150	166	171	178	203	231	235	276	279	312	349	362	417	502	521	531	935	
.	296	8	9	10	12	13	14	15	16	17	18	19	20	21	22	23	24	25	26	27	28	29	30	31	32	33	34	36	37	38	
.	296	13	47	58	65	68	75	77	98	106	119	127	154	167	194	207	210	231	251	254	301	310	342	382	398	450	532	552	560	935	
.	297	8	9	12	13	14	16	17	18	19	20	21	22	23	24	25	26	27	28	29	30	31	33	34	36	37	38	
.	297	30	65	70	74	88	113	125	151	160	187	196	217	227	236	256	283	287	327	328	368	449	495	591	611	612	920	
.	298	8	9	10	12	13	14	16	17	18	19	20	21	22	23	24	25	26	27	28	29	30	31	32	33	34	36	37	38	
.	298	24	43	48	55	59	65	84	99	112	124	146	157	164	176	184	203	236	242	279	282	330	390	398	430	503	515	520	887	
A	0	16	17	18	19	20	21	30	31	32	33	34	35	36	37	38	39	
A	0	3	1531	1534	2407	2409	2410	4438	5297	5561	22923	41198	57842	61298	62032	62110	64150	
A	1	16	17	18	19	21	22	30	31	32	33	34	35	36	37	38	39	
A	1	1	1579	1581	2425	2427	2429	4029	5167	5731	21028	38766	54953	58534	59465	59525	61519	
A	2	16	17	18	19	20	21	30	31	32	33	34	35	36	37	38	39	
A	2	3	1401	1402	2097	2098	2100	3411	4624	5302	21204	41860	60793	65737	66929	67008	68978	
A	3	15	16	17	18	19	20	22	25	28	30	31	32	33	34	35	36	37	38	39	
A	3	1	4	2867	2870	7685	7687	7688	7692	7700	10918	14455	16183	77319	146611	175708	179769	180787	180848	182900	
A	4	15	16	17	18	19	20	21	22	30	31	32	33	34	35	36	37	38	39	
A	4	1	9	1654	1655	2297	2298	2299	2300	3281	4661	5468	20412	41835	65691	72390	74154	74239	76229	
A	5	16	17	18	19	20	21	30	31	32	33	34	35	36	37	38	39	
A	5	5	1479	1480	2023	2254	2394	3010	3720	4654	8193	17147	24298	29417	29755	79952	81877	
A	6	15	16	17	18	19	20	21	22	23	30	31	32	33	34	35	36	37	38	39	
A	6	1	7	1720	1772	2414	2624	2764	2765	2766	3379	4105	5075	8660	17154	23771	28785	29062	72567	74456	
A	7	16	17	18	19	20	21	23	28	30	31	32	33	34	35	36	37	38	39	
A	7	28	1754	1979	2602	2910	3035	3037	3038	3695	4627	5670	9699	18665	26000	31264	31631	79026	80945	
A	8	12	13	15	16	17	18	19	20	21	22	23	27	30	31	32	33	34	35	36	37	38	39	40	
A	8	3	10	12	62	4743	9540	9827	10112	10234	10237	10254	10269	13672	17523	19998	52185	74181	82643	87336	87619	117736	118632	119930	
A	9	15	16	17	18	19	20	21	30	31	32	33	34	35	36	37	38	39	40	
A	9	6	110	1613	2076	2289	2465	2577	3295	3961	4796	8191	16556	23338	28232	28566	66740	67290	68613	
A	10	15	16	17	18	19	20	21	23	28	30	31	32	33	34	35	36	37	38	39	40	
A	10	18	213	1632	2102	2290	2521	2660	2661	2662	3578	4273	5175	8689	17094	24155	29118	29460	63784	64334	65685	
A	11	13	15	16	17	18	19	20	21	26	27	28	30	31	32	33	34	35	36	37	38	39	40	
A	11	2	185	519	2038	2700	2894	3312	3436	3437	3439	3441	5302	6067	7007	11148	19758	27055	32141	32496	67353	67913	69282	
A	12	11	12	13	15	16	17	18	19	20	21	22	23	24	26	27	28	29	30	31	32	33	34	35	36	37	38	39	40	
A	12	2	6	47	6651	7467	11716	22639	22839	26306	26426	26445	26448	26450	26454	26456	26523	26524	48119	48659	48849	93943	103302	106181	106554	113669	124560	171216	172536	
A	13	13	14	15	16	17	18	19	20	21	22	25	28	30	31	32	33	34	35	36	37	38	39	40	
A	13	8	9	49	571	1634	1917	2134	2381	2479	2503	2505	2526	2534	3059	3060	4732	6159	7990	8307	11398	15726	60759	62059	
A	14	12	14	15	16	17	18	19	20	21	22	23	24	25	28	29	30	31	32	33	34	35	36	37	38	39	40	
A	14	2	6	225	959	1917	2253	2490	2862	2945	2976	2978	2979	2981	2991	2992	3057	4562	4568	7066	10145	12147	12499	15831	20492	75022	76364	
A	15	12	13	14	15	16	17	18	19	20	21	22	24	25	27	28	29	30	31	32	33	34	35	36	37	38	39	40	
A	15	3	4	5	62	4683	5660	6135	6480	9502	9607	9626	9629	9634	9635	9698	9701	10449	12989	12998	22469	115097	117834	118215	122250	135786	193871	195171	
A	16	14	15	16	17	18	19	20	21	22	28	30	31	32	33	34	35	36	37	38	39	40	
A	16	6	93	854	1618	1901	2160	2432	2535	2550	2573	2580	3110	3119	4622	5736	7570	7929	11171	15798	69570	70877	
A	17	14	15	16	17	18	19	20	21	22	24	25	27	28	30	31	32	33	34	35	36	37	38	39	40	
A	17	1	74	924	1811	2085	2580	2864	3006	3021	3022	3023	3024	3029	3062	3728	3738	5379	7286	9214	9586	13022	17968	72193	73469	
A	18	12	14	15	16	17	18	19	20	21	22	25	27	28	29	30	31	32	33	34	35	36	37	38	39	40	
A	18	2	3	122	1061	4073	4400	5301	5499	7581	7599	7604	7605	7618	7624	7834	8958	8963	12586	24846	26862	27838	31846	42285	102290	103552	
A	19	12	13	15	16	17	18	19	20	21	22	25	27	28	29	30	31	32	33	34	35	36	37	38	39	40	
A	19	2	3	151	1129	2237	3036	4912	5053	6804	6821	6824	6825	6836	6841	7055	7967	7974	11208	17169	19003	20305	24533	37271	102420	103686	
A	20	12	13	14	15	16	17	18	19	20	21	22	23	28	30	31	32	33	34	35	36	37	38	39	40	
A	20	1	3	6	243	1209	1685	2101	2357	2505	2642	2665	2666	2667	2674	3190	3192	4821	5629	7612	7982	11517	16559	69544	70796	
A	21	13	14	15	16	17	18	19	20	21	22	25	26	27	28	30	31	32	33	34	35	36	37	38	39	40	
A	21	3	4	326	1358	1934	2333	2574	2728	2844	2850	2851	2852	2853	2863	2874	3383	3387	5073	5928	8067	8431	11973	17601	70786	72040	
A	22	12	13	14	15	16	17	18	19	20	21	22	23	24	25	26	27	28	29	30	31	32	33	34	35	36	37	38	39	40	
A	22	8	17	19	683	2320	3318	3992	4248	4571	4677	4692	4702	4705	4711	4717	4723	4814	4819	4887	5638	5684	9445	11513	16632	20018	27188	53059	133879	191929	
A	23	11	12	14	15	16	17	18	19	20	21	22	23	24	25	26	27	28	29	30	31	32	33	34	35	36	37	38	39	40	
A	23	1	3	10	587	2179	2641	3207	3421	3620	3726	3744	3750	3753	3754	3763	3767	3878	3879	3901	5446	5471	9058	10608	14386	16975	31026	45127	126863	189452	
A	24	14	15	16	17	18	19	20	21	22	23	25	28	30	31	32	33	34	35	36	37	38	39	40	
A	24	3	380	1228	1745	2141	2361	2461	2569	2582	2583	2585	2591	2604	3102	3114	4539	5400	7130	7847	11128	16391	35947	71595	
A	25	12	13	14	15	16	17	18	19	20	21	22	25	26	28	30	31	32	33	34	35	36	37	38	39	40	
A	25	2	3	4	443	1204	3452	3877	6756	6908	7028	7043	7048	7051	7127	7152	7735	7758	9598	12434	16724	17462	21150	33907	62372	146081	
A	26	12	13	15	16	17	18	19	20	21	22	25	27	28	30	31	32	33	34	35	36	37	38	39	40	
A	26	2	3	495	1218	1683	2275	2594	2686	2905	2921	2924	2925	2932	2968	3453	3465	4860	5689	7251	8070	11298	16345	35697	71683	
A	27	12	15	16	17	18	19	20	21	22	28	30	31	32	33	34	35	36	37	38	39	40	
A	27	1	508	1244	1694	2108	2340	2428	2591	2609	2611	2641	3127	3148	4498	5261	6893	7628	10852	15459	34355	68949	
A	28	12	13	15	16	17	18	19	20	21	22	26	30	31	32	33	34	35	36	37	38	39	40	
A	28	1	3	597	1225	1648	2180	2447	2512	2882	2898	2899	2929	3432	3451	4778	5666	7381	8145	11191	15949	35387	70568	
A	29	11	15	16	17	18	19	20	21	22	25	27	28	30	31	32	33	34	35	36	37	38	39	40	
A	29	1	649	1241	1808	2263	2492	2543	2702	2715	2717	2718	2720	2761	3257	3286	4662	5532	7304	8026	11250	16279	35656	71084	
A	30	12	13	14	15	16	17	18	19	20	21	22	24	25	26	28	29	30	31	32	33	34	35	36	37	38	39	40	
A	30	11	12	14	735	1352	3708	4370	6797	6851	7217	7222	7225	7236	7238	7298	7300	7341	7984	8022	9989	12778	15386	16810	20623	30951	57324	134531	
A	31	12	13	15	16	17	18	19	20	21	22	24	26	27	28	29	30	31	32	33	34	35	36	37	38	39	40	
A	31	3	6	729	1285	1829	2283	2472	2506	2660	2670	2671	2672	2673	2684	2686	2734	3264	3314	4825	5625	7283	7980	11406	16552	36386	72655	
A	32	11	12	13	14	15	16	17	18	19	20	21	22	23	24	25	27	28	29	30	31	32	33	34	35	36	37	38	39	40	
A	32	2	11	18	19	1007	1606	2595	3392	3982	4016	4431	4455	4457	4461	4470	4473	4600	4601	4699	5567	5762	8198	10419	15238	16613	24277	40000	92252	192053	
A	33	12	13	14	15	16	17	18	19	20	21	22	23	24	25	26	27	28	29	30	31	32	33	34	35	36	37	38	39	40	
A	33	7	12	15	1080	2281	3088	3846	4252	4289	4456	4466	4470	4478	4481	4483	4485	4603	4607	4703	5512	5759	8733	10151	15007	16438	22610	37639	86092	189050	
A	34	11	12	13	14	15	16	17	18	19	20	21	22	23	24	25	26	27	28	30	31	32	33	34	35	36	37	38	39	40	
A	34	6	8	14	20	1324	1845	2406	2882	3088	3108	3266	3275	3278	3279	3280	3281	3282	3323	3418	4084	4210	5609	6376	8236	8940	11996	16648	35650	70025	
A	35	13	14	15	16	17	18	19	20	21	22	28	30	31	32	33	34	35	36	37	38	39	40	
A	35	6	7	850	1329	1909	2297	2497	2524	2714	2722	2730	2835	3359	3423	4750	5559	7149	7858	11089	15674	34329	69191	
A	36	12	13	14	15	16	17	18	19	20	21	22	28	29	30	31	32	33	34	35	36	37	38	39	40	
A	36	1	4	7	887	1379	2016	2376	2603	2616	2760	2769	2784	2785	2910	3388	3473	4799	5648	7355	8094	11495	16407	35183	70390	
A	37	11	12	13	14	15	16	17	18	19	20	21	22	25	27	28	29	30	31	32	33	34	35	36	37	38	39	40	
A	37	1	6	11	15	897	1334	3224	3562	4428	4444	4609	4616	4621	4622	4693	4694	4827	5374	5495	7063	9065	12347	13181	16759	26715	50413	100399	
A	38	13	14	15	16	17	18	19	20	21	22	25	26	28	30	31	32	33	34	35	36	37	38	39	40	
A	38	5	6	920	1386	1975	2293	2463	2471	2645	2646	2647	2649	2656	2774	3317	3417	4615	5341	6967	7655	10876	15489	34252	69372	
A	39	12	13	14	15	16	17	18	19	20	21	22	23	25	26	27	28	29	30	31	32	33	34	35	36	37	38	39	40	
A	39	4	15	21	1190	1707	2554	3025	3214	3216	3442	3443	3445	3448	3453	3455	3477	3478	3657	4341	4517	5790	6728	8685	9517	13083	18132	38319	73538	
A	40	11	13	14	15	16	17	18	19	20	21	23	24	25	26	27	28	30	31	32	33	34	35	36	37	38	39	40	
A	40	7	24	27	2777	4759	5343	5778	5972	5976	6136	6139	6140	6151	6155	6157	6389	6668	7998	8620	11411	12477	17785	18816	28206	34842	84535	119308	
A	41	11	12	13	14	15	16	17	18	19	20	21	22	23	25	26	27	28	29	30	31	32	33	34	35	36	37	38	39	40	
A	41	3	5	15	17	2074	2951	3623	4105	4289	4290	4439	4441	4448	4459	4474	4481	4888	4890	5371	6978	7904	12209	14095	22486	24015	41834	51055	156672	193334	
A	42	11	13	14	15	16	17	18	19	21	23	25	26	27	28	29	30	31	32	33	34	35	36	37	38	39	40	
A	42	4	21	28	1824	2516	3189	3542	3699	3847	3857	3864	3876	3877	4055	4058	4332	5502	6244	8959	10000	16709	18115	31899	40556	150441	188379	
A	43	13	14	15	16	17	18	19	21	25	28	30	31	32	33	34	35	36	37	38	39	40	41	
A	43	10	20	951	1375	1990	2237	2423	2564	2565	2592	2823	3371	3579	4577	5322	6888	7556	10650	15174	33727	67690	67715	
A	44	13	14	15	16	17	18	19	20	21	25	27	28	29	30	31	32	33	34	35	36	37	38	39	40	41	
A	44	14	23	1027	1440	2077	2339	2525	2526	2677	2678	2679	2704	2705	2964	3541	3787	4721	5440	6569	7147	10965	15531	34196	68574	68587	
A	45	12	13	14	15	16	17	18	19	20	21	25	26	27	28	30	31	32	33	34	35	36	37	38	39	40	41	
A	45	2	10	16	1085	1486	2091	2340	2526	2529	2669	2670	2671	2674	2696	3005	3596	3840	4741	5480	6714	7244	10944	15501	34144	68841	68857	
A	46	12	13	14	15	16	17	18	19	21	22	25	26	27	28	30	31	32	33	34	35	36	37	38	39	40	41	
A	46	1	10	15	1180	1642	2262	2555	2761	2922	2923	2927	2930	2931	2975	3235	3875	4151	4993	5773	7015	7576	11343	16056	34670	69431	69450	
A	47	13	14	15	16	17	18	19	20	21	25	27	28	29	30	31	32	33	34	35	36	37	38	39	40	41	
A	47	16	22	1160	1759	2505	2912	3133	3136	3336	3339	3342	3381	3383	3674	4273	4557	5471	6526	7912	8544	12399	17600	36805	72292	72303	
A	48	11	12	13	14	15	16	17	18	19	21	22	24	25	26	27	28	30	31	32	33	34	35	36	37	38	39	40	41	
A	48	1	12	25	39	1247	2288	3102	3640	3851	4072	4074	4084	4097	4099	4101	4245	4659	5321	5632	6762	8612	11199	12273	17170	30674	61381	189182	189191	
A	49	11	12	13	14	15	16	17	18	19	20	21	25	26	27	28	29	30	31	32	33	34	35	36	37	38	39	40	41	
A	49	2	6	24	32	1204	1614	2701	3780	4175	4180	4722	4729	4732	4738	4814	4819	5220	5884	6254	7158	8983	10380	11617	16002	24455	46639	100023	100027	
A	50	12	13	14	15	16	17	18	19	20	21	22	24	25	26	27	28	29	30	31	32	33	34	35	36	37	38	39	40	41	
A	50	2	13	19	1127	1503	2146	2379	2585	2587	2723	2724	2725	2727	2733	2735	2784	2786	3107	3699	4033	4764	5462	6711	7251	11023	15591	34237	69434	69439	
A	51	11	13	14	15	16	17	18	19	21	25	26	27	28	29	30	31	32	33	34	35	36	37	38	39	40	41	
A	51	1	16	30	1263	1634	2411	2654	2912	3063	3065	3069	3072	3146	3148	3498	4134	4448	5232	6082	7385	8030	11904	17073	36765	72943	72948	
A	52	12	13	14	15	16	17	18	19	20	21	22	23	24	25	26	27	28	29	30	31	32	33	34	35	36	37	38	39	40	41	
A	52	8	40	62	1423	1980	3178	3392	3838	3839	3977	3979	3980	3982	3993	3999	4001	4297	4300	5112	6664	7127	9036	11931	14386	16813	24640	37430	78574	187336	187341	
A	53	13	14	15	16	17	18	19	21	25	26	27	28	30	31	32	33	34	35	36	37	38	39	40	41	
A	53	21	33	1293	1625	2281	2502	2741	2863	2865	2870	2872	2937	3302	3945	4286	4927	5735	6934	7534	11238	15928	34141	68376	68379	
A	54	12	13	14	15	16	17	18	19	20	21	25	26	27	28	30	31	32	33	34	35	36	37	38	39	40	41	
A	54	2	33	56	1269	1646	2204	2414	2624	2627	2752	2758	2761	2767	2866	3249	3867	4242	4862	5685	6933	7504	11366	16292	35089	70070	70074	
A	55	11	12	13	14	15	16	17	18	19	20	21	23	24	25	26	27	28	30	31	32	33	34	35	36	37	38	39	40	41	
A	55	1	4	48	242	1784	3333	4514	5638	5897	5900	6022	6024	6027	6029	6032	6037	6231	6672	7410	7815	9164	11278	13725	14325	21536	32840	63285	125849	125850	
A	56	12	13	14	15	16	17	18	19	20	21	22	24	25	26	27	28	29	30	31	32	33	34	35	36	37	38	39	40	
A	56	10	62	82	1341	2850	3907	4357	4740	4743	4850	4851	4857	4869	4874	4877	5266	5270	5835	6779	7229	9116	11430	15322	16004	21545	42924	84933	188009	
A	57	13	14	15	16	17	18	19	20	21	25	26	27	28	29	30	31	32	33	34	35	36	37	38	39	40	41	
A	57	32	49	1297	1631	2273	2479	2670	2724	2834	2838	2844	2849	2954	2956	3386	4065	4487	5031	5769	7038	7608	11181	15636	33969	66426	68173	
A	58	11	13	14	15	16	17	18	19	20	21	24	25	26	27	28	29	30	31	32	33	34	35	36	37	38	39	40	41	
A	58	1	44	58	1313	1705	3065	3328	3740	3795	4531	4532	4538	4539	4544	4718	4736	5161	5868	6324	6892	8426	9745	10602	14691	20461	39963	74360	75932	
A	59	13	14	15	16	17	18	19	20	21	25	26	27	28	29	30	31	32	33	34	35	36	37	38	39	40	41	
A	59	41	63	1329	1672	2217	2421	2609	2689	2806	2810	2812	2819	2947	2952	3345	4046	4471	4988	5847	7178	7786	11423	15840	34040	66889	68298	
A	60	13	14	15	16	17	18	19	20	21	25	26	27	28	29	30	31	32	33	34	35	36	37	38	39	40	41	
A	60	43	70	1329	1653	2235	2440	2646	2709	2812	2815	2820	2824	2979	2983	3316	4006	4434	4931	5746	7101	7760	11235	15765	33960	66995	68110	
A	61	13	14	15	16	17	18	19	20	21	25	26	27	28	29	30	31	32	33	34	35	36	37	38	39	40	41	
A	61	62	85	1393	1694	2361	2618	2944	3000	3378	3385	3388	3394	3568	3569	3940	4614	5007	5603	6484	7872	8543	11869	16254	34420	66444	67408	
A	62	12	13	14	15	16	17	18	19	20	21	25	26	27	28	29	30	31	32	33	34	35	36	37	38	39	40	41	
A	62	2	62	87	1366	1651	2218	2433	2609	2681	2785	2793	2805	2810	2961	2966	3362	4038	4467	5002	6092	7493	8298	11667	16428	34519	67193	67980	
A	63	11	12	13	14	15	16	17	18	19	20	21	25	26	27	28	29	30	31	32	33	34	35	36	37	38	39	40	41	
A	63	1	2	77	104	1464	1786	2376	2570	2765	2808	2910	2920	2923	2928	3119	3122	3482	4248	4715	5216	6055	7505	8149	11544	16273	34675	67436	68082	
A	64	11	12	13	14	15	16	17	18	19	20	21	25	26	27	28	29	30	31	32	33	34	35	36	37	38	39	40	41	
A	64	1	2	89	124	1510	1835	2429	2661	2837	2918	3011	3016	3020	3024	3217	3222	3595	4289	4746	5265	6089	7571	8250	11536	16039	34125	67003	67519	
A	65	13	14	15	16	17	18	19	20	21	23	25	26	27	28	29	30	31	32	33	34	35	36	37	38	39	40	41	
A	65	85	178	1657	1978	2648	2869	3075	3141	3224	3225	3230	3238	3245	3464	3467	3870	4734	5165	5709	6549	8206	9033	12491	17201	36568	70062	70477	
A	66	11	12	13	14	15	16	17	18	19	20	21	22	23	24	25	26	27	28	29	30	31	32	33	34	35	36	37	38	39	40	41	
A	66	2	11	131	1209	4082	4418	6909	7092	7264	7328	7421	7422	7434	7435	7455	7494	7516	8170	8181	9370	12214	12703	15663	16652	20542	25479	37559	47238	119122	152783	153071	
A	67	11	12	13	14	15	16	17	18	19	20	21	22	23	25	26	27	28	29	30	31	32	33	34	35	36	37	38	39	40	41	
A	67	2	6	114	1352	4519	4863	7441	7648	7806	7878	7960	7964	7967	7982	8032	8048	8545	8547	9199	10655	11138	13587	14594	17922	19000	28119	38301	79776	122612	122815	
A	68	11	12	13	14	15	16	17	18	19	20	21	22	25	26	27	28	29	30	31	32	33	34	35	36	37	38	39	40	41	
A	68	1	2	96	156	1465	1812	2384	2629	2823	2886	2971	2972	2982	2994	3006	3265	3270	3613	4353	4820	5322	6167	7799	8481	11574	16370	34509	68193	68333	
A	69	13	14	15	16	17	18	19	20	21	22	25	26	27	28	29	30	31	32	33	34	35	36	37	38	39	40	41	
A	69	142	242	1857	2293	3080	3317	3613	3688	3769	3770	3779	3788	3793	4148	4156	4482	5364	5881	6497	7527	9431	10290	13604	19038	37946	71180	71274	
A	70	11	12	13	14	15	16	17	18	19	20	21	23	24	25	26	27	28	29	30	31	32	33	34	35	36	37	38	39	40	41	
A	70	1	10	211	489	2652	3576	4937	5161	5591	5668	5751	5757	5764	5811	5862	5895	6481	6536	7159	8631	9663	11507	13204	16793	19482	28345	43288	101492	188179	188270	
A	71	12	13	14	15	16	17	18	19	20	21	23	24	25	26	27	28	29	30	31	32	33	34	35	36	37	38	39	40	41	
A	71	3	189	434	2523	3856	4810	5884	6219	6481	6543	6544	6546	6571	6605	6625	7013	7029	7374	8222	8739	9375	11561	13900	14812	18592	26406	48518	92695	92758	
A	72	13	14	15	16	17	18	19	20	21	25	26	27	28	29	30	31	32	33	34	35	36	37	38	39	40	41	
A	72	137	234	1598	1993	2638	2931	3148	3268	3340	3358	3371	3387	3753	3774	4097	4878	5378	5901	6956	8850	9777	12650	17789	36589	71760	71784	
A	73	12	13	14	15	16	17	18	19	20	21	22	24	25	26	27	28	29	30	31	32	33	34	35	36	37	38	39	40	41	
A	73	6	169	376	1947	2751	3761	4328	4734	5041	5116	5118	5120	5188	5256	5335	6094	6186	6618	7660	8662	9580	12573	15975	19290	24070	40882	83583	190575	190588	
A	74	12	13	14	15	16	17	18	19	20	21	22	24	25	26	27	28	29	30	31	32	33	34	35	36	37	38	39	40	41	
A	74	11	200	293	1741	2652	3925	4183	4804	5006	5071	5074	5076	5124	5188	5237	5779	5848	6267	7109	7933	8411	10971	13552	15832	19729	34800	67755	181760	181762	
A	75	12	13	14	15	16	17	18	19	20	21	22	25	26	27	28	29	30	31	32	33	34	35	36	37	38	39	40	41	
A	75	2	193	284	1609	2048	2722	2930	3198	3263	3321	3322	3346	3368	3385	3763	3771	4064	4824	5348	5838	6809	8795	9650	12120	16989	35414	69124	69133	
A	76	12	13	14	15	16	17	18	19	20	21	25	26	27	28	29	30	31	32	33	34	35	36	37	38	39	40	41	
A	76	1	188	294	1691	2028	2651	2889	3054	3116	3188	3208	3235	3251	3641	3650	3889	4620	5155	5597	6513	8442	9331	11724	16363	34171	67310	67314	
A	77	12	13	14	15	16	17	18	19	20	21	25	26	27	28	29	30	31	32	33	34	35	36	37	38	39	40	41	
A	77	2	236	402	1827	2287	2958	3206	3375	3437	3496	3529	3552	3577	4056	4064	4316	5108	5633	6099	7030	9085	9971	12309	16944	35279	68933	68934	
A	78	12	13	14	15	16	17	18	19	20	21	25	26	27	28	29	30	31	32	33	34	35	36	37	38	39	40	
A	78	1	225	364	1698	2109	2696	2879	3005	3068	3110	3131	3159	3174	3687	3701	3978	4761	5305	5793	6697	8841	9775	12055	16722	34927	68193	
A	79	12	13	14	15	16	17	18	19	20	21	24	25	26	27	28	29	30	31	32	33	34	35	36	37	38	39	40	
A	79	2	233	381	1611	1966	2549	2766	2911	2969	3035	3037	3067	3106	3129	3567	3574	3791	4535	5042	5516	6408	8471	9374	11538	16234	34181	67606	
A	80	11	12	13	14	15	16	17	18	19	20	21	22	24	25	26	27	28	29	30	31	32	33	34	35	36	37	38	39	40	
A	80	1	3	251	426	1818	2255	2894	3143	3496	3572	3625	3626	3627	3653	3702	3728	4237	4252	4503	5294	5836	6308	7316	9647	10598	12758	17856	36761	71459	
A	81	12	13	14	15	16	17	18	19	20	21	23	24	25	26	27	28	29	30	31	32	33	34	35	36	37	38	39	40	
A	81	7	327	525	1982	3344	4599	5262	6876	7332	7381	7382	7383	7416	7632	7686	8215	8236	8553	9450	10283	10793	12799	15725	17466	20312	29823	53491	116292	
A	82	11	12	13	14	15	16	17	18	19	20	21	24	25	26	27	28	29	30	31	32	33	34	35	36	37	38	39	40	
A	82	1	2	280	474	1745	2110	2641	2847	3007	3070	3122	3123	3156	3195	3231	3690	3711	3937	4689	5235	5689	6585	8847	9761	11697	16369	34210	67357	
A	83	13	14	15	16	17	18	19	20	21	23	25	26	27	28	29	30	31	32	33	34	35	36	37	38	39	40	
A	83	330	530	1857	2232	2829	3032	3157	3205	3246	3247	3281	3325	3364	3858	3873	4104	4855	5411	5830	6708	9014	10047	12040	16633	34985	68663	
A	84	12	13	14	15	16	17	18	19	20	21	25	26	27	28	29	30	31	32	33	34	35	36	37	38	39	40	
A	84	6	345	635	2442	3289	4451	5124	5947	6139	6183	6263	6361	6412	6979	7000	7294	8252	8834	9423	11370	14083	15543	18147	25562	47820	86592	
A	85	11	12	13	14	15	16	17	18	19	20	21	22	23	24	25	26	27	28	29	30	31	32	33	34	35	36	37	38	39	40	
A	85	1	5	402	652	2110	2987	4266	4478	5141	5195	5231	5232	5233	5235	5292	5367	5412	6007	6046	6349	7197	7864	8344	10038	12468	13981	16310	23358	44186	94436	
A	86	11	12	13	14	15	16	17	18	19	20	21	22	24	25	26	27	28	29	30	31	32	33	34	35	36	37	38	39	40	
A	86	1	3	431	708	2152	2574	3128	3376	3510	3585	3622	3623	3624	3678	3729	3761	4393	4417	4642	5477	6066	6541	7433	9860	10965	12639	17337	34988	67435	
A	87	11	12	13	14	15	16	17	18	19	20	21	25	26	27	28	29	30	31	32	33	34	35	36	37	38	39	40	
A	87	1	2	463	749	2115	2550	3131	3363	3479	3549	3576	3622	3691	3738	4361	4373	4598	5434	6020	6565	7488	9895	11027	12611	17252	35164	67804	
A	88	11	12	13	14	15	16	17	18	19	20	21	25	26	27	28	29	30	31	32	33	34	35	36	37	38	39	40	
A	88	2	3	466	764	2118	2579	3242	3490	3624	3742	3776	3826	3885	3945	4626	4641	4845	5669	6283	6853	7813	10272	11479	13180	18405	36082	69790	
A	89	10	11	12	13	14	15	16	17	18	19	20	21	24	25	26	27	28	29	30	31	32	33	34	35	36	37	38	39	40	
A	89	1	3	10	467	832	2323	3611	5346	5972	6343	7165	7210	7212	7564	7909	8312	9105	9140	9791	11468	12091	12690	15571	18821	21365	23773	39342	72532	157347	
A	90	12	13	14	15	16	17	18	19	20	21	25	26	27	28	29	30	31	32	33	34	35	36	37	38	39	40	
A	90	4	542	928	2200	2928	3600	4288	4435	4768	4813	5010	5335	6084	6972	7067	7481	8688	9575	10218	14968	19112	21620	24128	43918	84587	191184	
A	91	11	12	13	14	15	16	17	18	19	20	21	22	23	25	26	27	28	29	30	31	32	33	34	35	36	37	38	39	40	
A	91	1	13	582	941	2190	2908	3598	4286	4410	4758	4796	4798	4799	4951	5123	5286	5971	6010	6354	7344	8091	8721	11052	14620	17054	19851	38520	78398	187720	
A	92	12	13	14	15	16	17	18	19	20	21	22	25	26	27	28	29	30	31	32	33	34	35	36	37	38	39	40	
A	92	8	625	1029	2316	3615	4431	5632	5851	6944	6977	6979	7107	7312	7473	8183	8216	8483	9496	10360	10995	12991	16258	18242	20445	30129	53372	106866	
A	93	12	13	14	15	16	17	18	19	20	21	25	26	27	28	29	30	31	32	33	34	35	36	37	38	39	40	
A	93	3	586	986	2049	2568	3152	3372	3590	3663	3691	3786	3904	3988	4657	4695	4874	5681	6335	6968	7931	10578	11882	13253	18491	36366	69490	
A	94	12	13	14	15	16	17	18	19	20	21	24	25	26	27	28	29	30	31	32	33	34	35	36	37	38	39	40	
A	94	4	664	1095	2338	2843	3489	3763	4042	4131	4168	4170	4281	4396	4486	5133	5164	5364	6245	6860	7449	8453	11033	12296	13816	19235	37131	68909	
A	95	12	13	14	15	16	17	18	19	20	21	25	26	27	28	29	30	31	32	33	34	35	36	37	38	39	40	
A	95	3	705	1188	2231	2725	3301	3526	3628	3698	3718	3837	3947	4042	4653	4702	4875	5644	6295	6970	7907	10479	11725	13145	18142	35745	67385	
A	96	11	12	13	14	15	16	17	18	19	20	21	25	26	27	28	29	30	31	32	33	34	35	36	37	38	39	40	
A	96	1	3	715	1156	2163	2719	3263	3471	3561	3630	3652	3770	3901	4000	4682	4721	4893	5724	6429	7075	7974	10529	11782	13057	18156	35621	67028	
A	97	12	13	14	15	16	17	18	19	20	21	25	26	27	28	29	30	31	32	33	34	35	36	37	38	39	40	
A	97	3	767	1255	2216	2703	3281	3463	3558	3611	3625	3736	3857	3963	4602	4632	4804	5566	6188	6799	7637	10334	11536	12843	17720	35251	67031	
A	98	12	13	14	15	16	17	18	19	20	21	24	25	26	27	28	29	30	31	32	33	34	35	36	37	38	39	40	
A	98	3	739	1233	2128	2616	3131	3326	3401	3472	3491	3492	3609	3747	3860	4475	4515	4676	5477	6111	6746	7608	10196	11494	12764	17755	35152	66955	
A	99	12	13	14	15	16	17	18	19	20	21	25	26	27	28	29	30	31	32	33	34	35	36	37	38	39	40	
A	99	1	800	1342	2251	2777	3301	3556	3635	3736	3756	3897	4071	4211	4779	4830	4966	5817	6465	7113	8106	10650	11907	13236	18471	36670	68918	
A	100	12	13	14	15	16	17	18	19	20	21	25	26	27	28	29	30	31	32	33	34	35	36	37	38	39	40	
A	100	9	831	1394	2320	3635	4319	5829	5916	7286	7297	7570	7770	8021	8665	8717	8976	10077	10807	11515	13786	16557	18466	20260	29635	56572	108516	
A	101	10	11	12	13	14	15	16	17	18	19	20	21	25	26	27	28	29	30	31	32	33	34	35	36	37	38	39	40	
A	101	1	2	8	777	1418	2458	3447	3969	5034	5143	5909	5916	6095	6378	6602	7212	7267	7569	8584	9293	10011	11576	14554	16195	17994	25787	47379	98424	
A	102	11	12	13	14	15	16	17	18	19	20	21	23	24	25	26	27	28	29	30	31	32	33	34	35	36	37	38	39	40	
A	102	2	5	857	1523	2599	3433	4011	5098	5186	5370	5378	5379	5380	5628	5792	6007	6617	6669	6860	7928	8623	9414	10952	13631	15256	16779	23848	46266	81859	
A	103	12	13	14	15	16	17	18	19	20	21	25	26	27	28	29	30	31	32	33	34	35	36	37	38	39	40	
A	103	3	865	1537	2715	3828	4915	5937	6338	6712	6719	7104	7301	7630	8330	8427	8718	9864	10508	11294	13099	15787	17558	19372	28880	54511	98650	
A	104	11	12	13	14	15	16	17	18	19	20	21	25	26	27	28	29	30	31	32	33	34	35	36	37	38	39	40	
A	104	1	5	995	1568	2843	3667	4341	4868	5158	5340	5345	5630	5813	6027	6653	6710	6895	7979	8787	9597	10964	13822	15109	17107	23303	44601	77962	
A	105	11	12	13	14	15	16	17	18	19	20	21	23	24	25	26	27	28	29	30	31	32	33	34	35	36	37	38	39	40	
A	105	4	6	1422	2135	4642	5407	6026	6378	6503	6625	6630	6634	6635	6958	7161	7365	8292	8350	8567	10163	11482	12487	13885	17488	18891	21963	28484	59737	92116	
A	106	11	12	13	14	15	16	17	18	19	20	23	25	26	27	28	29	30	31	32	33	34	35	36	37	38	39	40	
A	106	11	18	961	2063	4420	4946	5432	5582	5674	5735	5737	6023	6229	6427	7106	7169	7313	8898	9604	10830	12019	15258	17544	19292	25540	49354	79879	
A	107	10	11	12	13	14	15	16	17	18	19	20	21	23	24	25	26	27	28	29	30	31	32	33	34	35	36	37	38	39	40	
A	107	1	8	15	1764	2951	5716	6554	7153	7351	7464	7533	7536	7553	7559	8157	8407	8881	10216	10349	10749	13634	15597	17827	20059	27531	29674	34877	51642	114876	152849	
A	108	11	12	13	14	15	16	17	18	19	20	21	23	24	25	26	27	28	29	30	31	32	33	34	35	36	37	38	39	40	
A	108	3	16	1312	2842	4609	7097	7766	8142	8322	8374	8375	8380	8391	8797	9096	9398	10277	10366	10621	12136	13003	14795	16731	21083	22867	25162	40363	76338	139578	
A	109	11	13	14	15	16	17	18	19	20	21	23	25	26	27	28	29	30	31	32	33	34	35	36	37	38	39	40	
A	109	3	1136	2110	3699	4467	4973	5178	5312	5357	5359	5360	5743	5957	6184	6855	6919	7039	8219	9002	10056	11303	14262	15762	17460	24194	46494	78017	
A	110	10	11	12	13	14	15	16	17	18	19	20	21	23	24	25	26	27	28	29	30	31	32	33	34	35	36	37	38	39	40	
A	110	2	3	15	1937	3207	4754	6832	8149	8470	8764	8835	8841	8845	8849	9520	9797	10196	11383	11487	11823	13689	15074	17051	19602	24636	27638	29954	47867	94481	153765	
A	111	10	11	12	13	14	15	16	17	18	19	20	21	23	24	25	26	27	28	29	30	31	32	33	34	35	36	37	38	39	40	
A	111	1	3	8	1909	2959	6727	8672	9255	9792	9891	9943	9948	9954	9959	10670	10954	11575	12999	13066	13628	16227	17890	19746	22820	27945	29711	36648	53204	96592	137766	
A	112	10	11	12	13	14	15	16	17	18	19	20	21	23	24	25	26	27	28	29	30	31	32	33	34	35	36	37	38	39	40	41	
A	112	2	6	15	1255	2267	4076	5261	6085	6698	7080	7139	7141	7149	7150	7867	8179	9061	10454	10567	11484	13925	15516	17461	21342	26241	29573	36588	54526	112516	168757	168758	
A	113	10	11	12	13	14	15	16	17	18	19	20	21	23	24	25	26	27	28	29	30	31	32	33	34	35	36	37	38	39	40	
A	113	2	7	18	1165	2083	3801	5141	6150	6706	6991	7044	7047	7054	7056	7804	8129	8856	10155	10389	10880	12756	14018	15611	19320	23527	27389	33104	55305	112909	172021	
A	114	10	11	12	13	14	15	16	17	18	19	20	21	23	24	25	26	27	28	29	30	31	32	33	34	35	36	37	38	39	40	
A	114	1	2	3	1476	2293	4525	6032	6692	7000	7144	7199	7201	7203	7204	7809	8081	8385	9370	9454	9647	11167	12922	14098	16242	21196	22919	24526	35162	71434	107724	
A	115	11	12	13	14	15	16	17	18	19	20	21	24	25	26	27	28	29	30	31	32	33	34	35	36	37	38	39	40	
A	115	1	6	1249	2446	3878	6152	6769	7161	7279	7367	7370	7372	8027	8293	8677	9595	9699	9877	11179	12083	13636	15477	18659	19925	21627	34610	62293	108404	
A	116	10	11	12	13	14	15	16	17	18	19	20	21	23	24	25	26	27	28	29	30	31	32	33	34	35	36	37	38	39	40	41	
A	116	3	8	20	1451	2307	4313	5858	6773	8088	8600	8654	8655	8661	8662	9390	9730	10443	11406	11656	12231	13841	15859	17241	20932	25896	28638	30415	45479	93855	148187	148188	
A	117	12	13	14	15	16	17	18	19	20	21	23	24	25	26	27	28	29	30	31	32	33	34	35	36	37	38	39	40	41	
A	117	3	1267	2077	2854	3540	4056	4350	4418	4471	4473	4474	4475	4952	5203	5559	6032	6126	6256	7196	7990	9005	10454	12675	13873	15373	23113	42385	72333	72334	
A	118	10	12	13	14	15	16	17	18	19	20	21	23	25	26	27	28	29	30	31	32	33	34	35	36	37	38	39	40	
A	118	2	8	1221	2160	3046	4161	5593	6549	6647	6698	6699	6700	7285	7523	7921	8542	8655	8841	9913	10894	11843	14026	16230	17883	19619	30272	54228	94699	
A	119	12	13	14	15	16	17	18	19	20	21	24	25	26	27	28	29	30	31	32	33	34	35	36	37	38	39	40	
A	119	3	1320	2329	3382	4434	5339	5543	5639	5701	5702	5703	6297	6554	6948	7555	7738	7877	8801	9631	10558	12352	14528	16049	17510	28257	46637	79003	
A	120	10	12	13	14	15	16	17	18	19	20	22	23	25	26	27	28	29	30	31	32	33	34	35	36	37	38	39	40	
A	120	1	4	1207	2020	2883	3552	4163	4345	4426	4474	4475	4476	4973	5214	5618	6057	6157	6287	7142	7956	8982	10493	12700	13930	15441	23693	42067	71594	
A	121	10	11	12	13	14	15	16	17	18	19	20	21	23	24	25	26	27	28	29	30	31	32	33	34	35	36	37	38	39	40	
A	121	1	3	12	1531	3271	5287	6648	7985	9309	9433	9496	9497	9499	9504	10437	10855	11380	12441	12572	13038	14393	15550	17291	20122	23905	25810	29849	47876	85945	145922	
A	122	10	11	12	13	14	15	16	17	18	19	20	21	22	24	25	26	27	28	29	30	31	32	33	34	35	36	37	38	39	40	41	
A	122	2	4	6	1406	2405	3492	4146	4548	4641	4703	4747	4748	4749	4750	5330	5595	6006	6429	6537	6649	7593	8389	9569	11025	13121	14288	16028	24388	42493	69987	69988	
A	123	11	12	13	14	15	16	17	18	19	20	23	25	26	27	28	29	30	31	32	33	34	35	36	37	38	39	40	
A	123	3	6	1428	2633	3558	4245	4612	4779	4852	4915	4916	5522	5838	6253	6727	6845	6997	7980	8773	10029	11643	13758	14885	16815	25675	43130	70816	
A	124	10	12	13	14	15	16	17	18	19	20	23	24	25	26	27	28	29	30	31	32	33	34	35	36	37	38	39	40	
A	124	3	8	1513	3018	4280	5225	6676	6973	7046	7104	7105	7106	8024	8418	9003	9937	10137	10318	11469	12324	13724	15732	18089	19657	22014	37277	56461	94325	
A	125	10	11	12	13	14	15	16	17	18	19	20	24	25	26	27	28	29	30	31	32	33	34	35	36	37	38	39	40	
A	125	1	4	8	1348	2253	3435	4238	5915	6210	6286	6346	6347	7088	7382	7912	8616	8786	9005	10076	10926	12012	14219	16153	17723	19307	33310	52127	87364	
A	126	11	12	13	14	15	16	17	18	19	20	23	25	26	27	28	29	30	31	32	33	34	35	36	37	38	39	40	41	
A	126	3	7	1748	2764	3965	4684	5179	5459	5519	5563	5567	6296	6561	7065	7537	7690	7895	8980	9984	11200	13216	15508	16865	18288	29185	48873	77471	77550	
A	127	10	11	12	13	14	15	16	17	18	19	20	21	23	24	25	26	27	28	29	30	31	32	33	34	35	36	37	38	39	40	41	
A	127	3	7	13	2537	3598	5800	6889	7828	8428	8497	8548	8549	8560	8563	9557	10005	11283	12460	12845	13950	16092	19279	21232	25279	30613	33323	35156	60505	105691	155156	155236	
A	128	10	11	12	13	14	15	16	17	18	19	20	25	26	27	28	29	30	31	32	33	34	35	36	37	38	39	40	41	
A	128	1	4	10	1442	2367	3481	4240	5331	5555	5620	5666	6443	6701	7187	7660	7841	8012	8986	9845	10986	13131	14976	16393	17955	31136	49578	79845	79908	
A	129	10	11	12	13	14	15	16	17	18	19	20	21	23	25	26	27	28	29	30	31	32	33	34	35	36	37	38	39	40	41	
A	129	6	8	15	2332	3796	6289	7375	8512	8722	8779	8817	8819	8828	9848	10272	11050	11971	12211	12535	14516	16126	18248	21380	25348	28268	30507	56806	94873	133721	133794	
A	130	10	12	13	14	15	16	17	18	19	20	24	25	26	27	28	29	30	31	32	33	34	35	36	37	38	39	40	41	
A	130	1	13	1774	3265	4752	7039	8069	8296	8365	8416	8424	9443	9796	10413	11407	11604	11871	13166	14270	16055	18361	21394	22712	24493	49843	72177	122611	122663	
A	131	10	11	12	13	14	15	16	17	18	19	20	21	22	23	25	26	27	28	29	30	31	32	33	34	35	36	37	38	39	40	41	
A	131	1	4	9	1603	2578	4451	5556	6941	8563	8634	8673	8674	8675	8676	9560	9821	10448	11042	11248	11681	12793	13959	15288	18821	20752	22454	24915	46178	69258	104381	104438	
A	132	10	12	13	14	15	16	17	18	19	20	21	24	25	26	27	28	29	30	31	32	33	34	35	36	37	38	39	40	41	
A	132	1	10	1652	2776	4616	6034	7891	8103	8158	8207	8209	8215	9474	9939	10955	12193	12521	12917	14323	15263	16580	20090	22559	24206	26156	57652	82031	136916	136963	
A	133	10	11	12	13	14	15	16	17	18	19	20	22	24	25	26	27	28	29	30	31	32	33	34	35	36	37	38	39	40	41	
A	133	1	2	11	1658	2809	4924	6837	8379	8543	8646	8698	8699	8704	9840	10263	10928	11946	12185	12434	13520	14362	15492	18688	20983	22517	24430	54539	76048	129170	129215	
A	134	10	12	13	14	15	16	17	18	19	20	21	25	26	27	28	29	30	31	32	33	34	35	36	37	38	39	40	41	
A	134	2	5	1522	2390	3458	4245	4980	5092	5127	5164	5165	6001	6246	6754	7074	7268	7403	8219	9011	10199	12341	13759	14959	16436	29651	45313	71653	71695	
A	135	10	12	13	14	15	16	17	18	19	20	21	24	25	26	27	28	29	30	31	32	33	34	35	36	37	38	39	40	41	
A	135	1	10	1484	2346	3805	5099	6207	6328	6375	6407	6408	6409	7340	7683	8335	8791	9023	9226	10139	10955	12185	14796	16466	17824	19441	37180	54099	83864	83898	
A	136	10	12	13	14	15	16	17	18	19	20	21	25	26	27	28	29	30	31	32	33	34	35	36	37	38	39	40	41	
A	136	1	16	1641	2645	4610	6040	8543	8725	8781	8809	8810	9867	10260	11035	11868	12181	12457	13622	14570	15892	19308	21079	23058	24753	50802	69991	113284	113313	
A	137	12	13	14	15	16	17	18	19	20	25	26	27	28	29	30	31	32	33	34	35	36	37	38	39	40	41	
A	137	6	1663	2904	3843	4992	5539	5650	5698	5726	6599	6862	7435	7959	8167	8339	9246	10090	11546	13519	15147	16297	17785	33305	48628	76768	76798	
A	138	12	13	14	15	16	17	18	19	20	25	26	27	28	29	30	31	32	33	34	35	36	37	38	39	40	41	
A	138	6	1620	2633	3947	4880	6074	6179	6230	6256	7205	7482	8136	8736	8945	9163	10055	10847	12175	14691	16342	17500	19167	35935	51998	79548	79569	
A	139	10	12	13	14	15	16	17	18	19	20	21	23	24	25	26	27	28	29	30	31	32	33	34	35	36	37	38	39	40	41	
A	139	1	6	1558	2517	3713	4620	5144	5222	5260	5282	5283	5285	5287	6224	6470	7074	7418	7674	7810	8606	9413	10651	12914	14173	15374	16749	31862	46314	71855	71882	
A	140	10	12	13	14	15	16	17	18	19	20	25	26	27	28	29	30	31	32	33	34	35	36	37	38	39	40	41	
A	140	2	5	1685	2652	3664	4342	4713	4804	4851	4873	5774	6034	6667	6971	7206	7355	8173	8976	10327	12569	13770	14954	16372	30924	45285	69212	69237	
A	141	10	11	12	13	14	15	16	17	18	19	20	23	25	26	27	28	29	30	31	32	33	34	35	36	37	38	39	40	41	
A	141	1	3	9	2027	3753	5797	6802	7615	7714	7750	7766	7768	8912	9164	9939	10810	11120	11427	12724	13653	15804	18464	20431	21872	26262	51520	70790	110024	110040	
A	142	12	13	14	15	16	17	18	19	20	24	25	26	27	28	29	30	31	32	33	34	35	36	37	38	39	40	41	
A	142	2	1653	2569	3418	3886	4087	4170	4212	4227	4231	5106	5317	5944	6170	6380	6528	7448	8323	9687	11786	12893	14129	15388	29586	43282	65298	65317	
A	143	10	11	12	13	14	15	16	17	18	19	20	22	23	24	25	26	27	28	29	30	31	32	33	34	35	36	37	38	39	40	41	
A	143	8	18	21	2356	6380	7635	8317	8821	8931	8967	8993	8995	9004	9008	10414	10901	11832	13073	13307	13590	14961	15871	19270	21891	24225	29236	31473	57485	94365	117333	117335	
A	144	10	11	12	13	14	15	16	17	18	19	20	22	23	24	25	26	27	28	29	30	31	32	33	34	35	36	37	38	39	40	41	
A	144	2	3	13	2071	3382	5310	7154	8927	9025	9061	9075	9077	9080	9089	10549	11019	12192	13596	13965	14494	15556	16540	17995	21890	24326	26126	27929	64710	84290	141269	141278	
A	145	11	12	13	14	15	16	17	18	19	20	23	25	26	27	28	29	30	31	32	33	34	35	36	37	38	39	40	41	
A	145	3	4	1807	3361	4518	5265	5773	5879	5923	5945	5946	6978	7277	8015	8419	8660	8824	9768	10641	12237	14585	15881	17493	18948	36259	51063	74465	74478	
A	146	10	11	12	13	14	15	16	17	18	19	20	21	24	25	26	27	28	29	30	31	32	33	34	35	36	37	38	39	40	41	
A	146	1	3	9	2611	6442	7783	10319	10721	10816	10849	10861	10862	10866	12374	12964	14138	15787	16077	16585	17982	18969	22475	25139	28204	30507	35105	65295	88428	124732	124736	
A	147	11	13	14	15	16	17	18	19	20	22	23	25	26	27	28	29	30	31	32	33	34	35	36	37	38	39	40	41	
A	147	2	1742	2806	4292	5878	6204	6314	6344	6358	6359	6360	7528	7837	8564	8954	9220	9375	10224	11054	12436	15354	16647	17974	19442	39408	54482	77974	77979	
A	148	10	12	13	14	15	16	17	18	19	20	23	25	26	27	28	29	30	31	32	33	34	35	36	37	38	39	40	41	
A	148	2	7	1760	2652	3736	4334	4728	4838	4870	4884	4885	5844	6006	6722	6985	7249	7402	8161	9036	10289	12633	13614	14799	16114	32603	44517	66256	66258	
A	149	10	11	12	13	14	15	16	17	18	19	20	21	25	26	27	28	29	30	31	32	33	34	35	36	37	38	39	40	41	
A	149	3	5	14	1857	2825	4476	5594	7015	7122	7159	7164	7166	8407	8687	9488	10367	10871	11235	12078	12967	14422	17559	18576	20371	22063	48758	63205	98924	98926	
A	150	11	12	13	14	15	16	17	18	19	20	21	22	23	25	26	27	28	29	30	31	32	33	34	35	36	37	38	39	40	41	
A	150	5	13	1889	2931	4676	5681	7174	7264	7295	7301	7303	7304	7306	8479	8744	9545	10292	10716	10987	11884	12808	14124	17317	18387	20227	21778	48746	62988	97760	97764	
A	151	11	12	13	14	15	16	17	18	19	20	22	23	24	25	26	27	28	29	30	31	32	33	34	35	36	37	38	39	40	
A	151	1	3	2015	4118	5424	6085	6384	6473	6500	6506	6507	6511	6513	7552	7863	8655	9101	9393	9594	10566	11426	13116	15596	16953	18195	20692	40837	53623	80272	
A	152	10	11	12	13	14	15	16	17	18	19	20	25	26	27	28	29	30	31	32	33	34	35	36	37	38	39	40	41	
A	152	1	3	6	2086	4234	5926	7037	7966	8056	8095	8105	9468	9979	11147	12054	12624	13032	14048	14950	16861	20187	21846	24691	26413	56368	74998	112334	112339	
A	153	10	11	12	13	14	15	16	17	18	19	20	23	25	26	27	28	29	30	31	32	33	34	35	36	37	38	39	40	41	
A	153	2	4	9	1993	3140	4997	6228	7651	7775	7823	7836	7837	9066	9378	10309	10969	11438	11707	12528	13490	14845	18267	19317	21323	22894	50571	63870	97896	97897	
A	154	11	12	13	14	15	16	17	18	19	20	23	25	26	27	28	29	30	31	32	33	34	35	36	37	38	39	40	41	
A	154	2	14	1878	2974	5550	9344	9797	9886	9906	9913	9914	11477	12213	14001	14927	15760	15984	16764	17639	19002	23602	25654	27924	29735	66528	83870	127305	127306	
A	155	10	11	12	13	14	15	16	17	18	19	20	23	24	25	26	27	28	29	30	31	32	33	34	35	36	37	38	39	40	41	
A	155	2	3	6	1881	2880	4605	6420	6699	6789	6809	6818	6819	6821	7933	8322	9268	9574	9936	10101	10883	11741	13089	16183	17574	18905	20462	42824	54804	78938	78942	
A	156	10	12	13	14	15	16	17	18	19	20	23	25	26	27	28	29	30	31	32	33	34	35	36	37	38	39	40	41	
A	156	2	8	2108	3444	5465	6814	7837	7919	7934	7939	7940	9259	9619	10691	11397	11899	12205	12909	13842	15355	18893	20135	21928	23623	53776	68646	103397	103398	
A	157	10	12	13	14	15	16	17	18	19	20	24	25	26	27	28	29	30	31	32	33	34	35	36	37	38	39	40	41	
A	157	1	7	2310	3881	7004	8442	8754	8870	8895	8903	8904	10842	11847	14244	15383	15895	16120	16876	17817	19344	24187	27822	29233	30918	72711	93839	140547	140548	
A	158	11	12	13	14	15	16	17	18	19	20	21	23	25	26	27	28	29	30	31	32	33	34	35	36	37	38	39	40	41	
A	158	1	4	1868	2773	4487	6290	6520	6609	6622	6626	6627	6628	7775	8143	9086	9381	9657	9848	10621	11569	12932	16151	17601	18785	20234	42670	53582	76720	76721	
A	159	12	13	14	15	16	17	18	19	20	22	25	26	27	28	29	30	31	32	33	34	35	36	37	38	39	40	41	
A	159	4	2051	3098	4676	5124	5312	5383	5394	5395	5396	6437	6719	7592	7834	8112	8287	9055	9898	11246	13918	14918	16099	17502	36843	46643	66130	66131	
A	160	10	13	14	15	16	17	18	19	20	22	25	26	27	28	29	30	31	32	33	34	35	36	37	38	39	40	
A	160	1	2167	3509	5612	6013	6201	6276	6295	6298	6299	7648	7958	8844	9052	9323	9533	10278	11128	12568	15685	16650	17851	19235	41329	53145	73711	
A	161	11	12	13	14	15	16	17	18	19	20	23	25	26	27	28	29	30	31	32	33	34	35	36	37	38	39	40	41	
A	161	2	6	2062	3335	5172	6794	6997	7066	7076	7078	7079	8399	8806	9756	9975	10279	10457	11231	12123	13533	16743	18102	19287	20782	43210	53903	76775	76801	
A	162	10	11	12	13	14	15	16	17	18	19	20	22	23	25	26	27	28	29	30	31	32	33	34	35	36	37	38	39	40	41	
A	162	3	4	5	2036	3331	4472	4879	5079	5135	5142	5144	5145	5146	6344	6615	7555	7818	8077	8271	9014	9971	11568	14117	15024	16556	17913	36528	46298	64946	64970	
A	163	10	12	13	14	15	16	17	18	19	20	23	25	26	27	28	29	30	31	32	33	34	35	36	37	38	39	40	41	
A	163	2	3	2705	5644	7104	7764	7978	8047	8058	8061	8064	9624	10174	11306	12253	12587	12795	13905	14757	17679	20583	22344	26074	27899	53241	76661	96227	96249	
A	164	10	11	12	13	14	15	16	17	18	19	20	21	22	24	25	26	27	28	29	30	31	32	33	34	35	36	37	38	39	40	41	
A	164	1	3	8	2198	3353	5586	8500	8725	8771	8779	8780	8781	8782	8784	10368	10869	11914	12896	13192	13393	14064	14929	16397	20579	22960	24200	25943	52768	64654	92381	92390	
A	165	10	12	13	14	15	16	17	18	19	20	23	24	25	26	27	28	29	30	31	32	33	34	35	36	37	38	39	40	41	
A	165	2	4	2233	3312	4600	5007	5211	5265	5278	5279	5280	5281	6555	6827	7861	8080	8411	8617	9392	10227	11913	14434	15264	16733	18184	36063	44419	62173	62189	
A	166	10	11	12	13	14	15	16	17	18	19	20	21	23	24	25	26	27	28	29	30	31	32	33	34	35	36	37	38	39	40	41	
A	166	13	15	17	3823	7691	8972	9600	9869	9936	9940	9941	9946	9949	9951	13360	14332	16418	16693	17033	17241	18350	19300	23892	27421	29686	36068	39934	69976	96949	115098	115109	
A	167	10	11	12	13	14	15	16	17	18	19	20	21	23	24	25	26	27	28	29	30	31	32	33	34	35	36	37	38	39	40	41	
A	167	12	15	16	3760	8064	9563	10187	10398	10459	10467	10469	10472	10476	10478	13312	13954	15477	15729	16093	16371	17630	18711	22527	25205	26645	28141	36382	67440	97325	114827	114835	
A	168	10	11	12	13	14	15	16	17	18	19	20	22	24	25	26	27	28	29	30	31	32	33	34	35	36	37	38	39	40	41	
A	168	7	8	13	2885	5987	7589	8158	8338	8388	8393	8395	8396	8399	10462	11013	12328	12555	12907	13110	14057	15015	17553	20779	21978	24825	26698	49135	66146	83568	83576	
A	169	10	11	12	13	14	15	16	17	18	19	21	22	23	24	25	26	27	28	29	30	31	32	33	34	35	36	37	38	39	40	41	
A	169	2	6	11	2666	4747	7800	10534	10740	10786	10792	10793	10794	10800	10801	14449	15265	18825	19071	19491	19693	20562	21413	24331	31222	33539	36707	39512	86849	122578	141508	141519	
A	170	10	11	12	13	14	15	16	17	18	19	21	24	25	26	27	28	29	30	31	32	33	34	35	36	37	38	39	40	41	
A	170	3	7	13	2347	4353	5798	6410	6592	6625	6630	6631	6633	8522	8876	10174	10387	10704	10906	11744	12726	14935	17811	18664	20021	23237	46115	55943	73254	73257	
A	171	10	12	13	14	15	16	17	18	19	23	24	25	26	27	28	29	30	31	32	33	34	35	36	37	38	39	40	41	
A	171	3	8	2322	3437	5339	6233	6424	6469	6477	6480	6481	7943	8206	9283	9518	9854	10058	10747	11613	13236	16372	17173	18509	20115	40455	49509	66667	66669	
A	172	10	11	12	13	14	15	16	17	18	19	20	21	23	24	25	26	27	28	29	30	31	32	33	34	35	36	37	38	39	40	41	
A	172	8	11	15	3354	6318	8960	10572	10830	10868	10873	10874	10878	10886	10888	13789	14376	16557	16814	17280	17602	18850	20027	22665	27409	28812	30366	35242	69276	90437	107345	107347	
A	173	10	11	12	13	14	15	16	17	18	19	20	21	22	23	24	25	26	27	28	29	30	31	32	33	34	35	36	37	38	39	40	
A	173	9	12	18	3239	8215	10036	10860	11066	11111	11118	11119	11123	11124	11135	11144	14219	14894	17092	17346	17783	18074	19603	20917	25349	29434	31482	36756	42039	72589	95911	113607	
A	174	10	11	12	13	14	15	16	17	18	19	21	23	25	26	27	28	29	30	31	32	33	34	35	36	37	38	39	40	41	
A	174	2	5	9	2348	3625	5939	8504	8701	8724	8726	8728	8730	10457	11000	12389	12656	13016	13219	13847	14883	16510	21215	22816	24230	26654	56485	70382	95273	95275	
A	175	10	12	13	14	15	16	17	18	19	24	25	26	27	28	29	30	31	32	33	34	35	36	37	38	39	40	41	
A	175	5	7	2321	3693	5183	5625	5828	5862	5869	5870	7214	7456	8470	8695	9032	9244	9982	10833	12437	15194	16005	17461	18826	37210	44870	61426	61428	
A	176	10	11	12	13	14	15	16	17	18	19	20	21	23	25	26	27	28	29	30	31	32	33	34	35	36	37	38	39	40	41	
A	176	6	7	11	2746	5461	7140	7595	7787	7816	7817	7818	7819	7821	9622	10044	11264	11478	11802	12003	13056	13973	16320	19879	20888	23904	25487	48838	58994	76307	76309	
A	177	10	11	12	13	14	15	16	17	18	19	21	23	24	25	26	27	28	29	30	31	32	33	34	35	36	37	38	39	40	41	
A	177	10	11	13	3225	7116	9641	10071	10252	10273	10278	10281	10286	10287	12567	13211	14828	15060	15434	15692	17319	18259	21423	26486	28473	33297	35325	73092	94810	120209	120210	
A	178	10	11	12	13	14	15	16	17	18	20	21	23	25	26	27	28	29	30	31	32	33	34	35	36	37	38	39	40	
A	178	3	4	6	2080	3212	4558	4978	5149	5173	5174	5175	5179	6595	6861	8004	8237	8565	8745	9392	10298	11867	14645	15438	16875	18243	37668	45263	61377	
A	179	10	13	14	15	16	17	18	19	20	23	24	25	26	27	28	29	30	31	32	33	34	35	36	37	38	39	40	
A	179	4	3058	5482	7408	8438	8607	8635	8641	8642	8645	8646	10653	11018	12624	12831	13179	13392	14392	15276	17517	21616	22572	25100	26607	55372	67918	84033	
A	180	10	11	12	13	14	15	16	17	18	19	20	23	24	25	26	27	28	29	30	31	32	33	34	35	36	37	38	39	40	
A	180	5	6	10	2371	3506	5229	5731	5938	5951	5953	5954	5955	5956	7432	7779	9009	9242	9604	9816	10448	11348	12864	15825	16535	17785	19261	40147	47521	63206	
A	181	10	11	12	13	14	15	16	17	18	20	21	23	24	25	26	27	28	29	30	31	32	33	34	35	36	37	38	39	40	
A	181	4	6	9	3126	6311	9322	11073	11252	11271	11272	11275	11281	11284	14140	14729	16613	16848	17201	17425	18592	19524	22573	27560	28607	29866	31842	78538	96011	111559	
A	182	10	12	13	14	15	16	17	18	19	20	22	23	24	25	26	27	28	29	30	31	32	33	34	35	36	37	38	39	40	41	
A	182	2	4	2737	4319	6826	7478	7646	7656	7660	7661	7662	7663	7664	9509	9907	11110	11302	11639	11805	12412	13335	14836	19009	19979	21253	22900	50973	63359	78432	78433	
A	183	10	12	13	14	15	16	17	18	19	20	25	26	27	28	29	30	31	32	33	34	35	36	37	38	39	40	
A	183	3	5	2695	4344	6936	7621	7800	7810	7811	7812	9483	9826	11040	11248	11555	11746	12708	13582	15476	19163	19949	21274	24032	52390	60054	74937	
A	184	10	12	13	14	15	16	17	18	19	25	26	27	28	29	30	31	32	33	34	35	36	37	38	39	40	
A	184	1	2	2594	4296	6582	7130	7251	7269	7270	9075	9479	10658	10894	11227	11431	12192	13059	15011	18157	18949	20129	21731	47993	55292	70450	
A	185	10	11	12	13	14	15	16	17	18	19	23	25	26	27	28	29	30	31	32	33	34	35	36	37	38	39	40	
A	185	4	5	8	2342	3719	5068	5463	5584	5598	5600	5602	7052	7329	8351	8557	8890	9048	9789	10631	12289	14924	15734	17301	18898	38840	46507	61402	
A	186	10	11	12	13	14	15	16	17	18	19	21	23	24	25	26	27	28	29	30	31	32	33	34	35	36	37	38	39	40	
A	186	7	8	11	2960	6122	7540	7977	8103	8114	8115	8118	8120	8129	10320	10741	12209	12405	12771	12926	14266	15108	18586	22248	23666	28589	31721	60661	79283	93927	
A	187	10	11	12	13	14	15	16	17	18	21	23	24	25	26	27	28	29	30	31	32	33	34	35	36	37	38	39	40	
A	187	6	7	9	3027	6203	7652	8074	8210	8224	8225	8232	8235	10242	10617	11869	12035	12385	12559	13864	14635	17682	20279	21252	22721	28935	59084	78514	93159	
A	188	10	12	13	14	15	16	17	18	21	22	24	25	26	27	28	29	30	31	32	33	34	35	36	37	38	39	40	
A	188	3	4	2317	3547	5146	5716	5827	5833	5838	5839	5842	7107	7391	8404	8603	8950	9126	9798	10603	12117	14888	15676	17004	18477	39845	48280	62823	
A	189	10	11	12	13	14	15	16	17	18	23	24	25	26	27	28	29	30	31	32	33	34	35	36	37	38	39	40	
A	189	7	9	12	2337	3735	6502	8393	8524	8534	8536	8540	10438	10729	11953	12151	12488	12679	13368	14231	16013	20792	21783	23411	25102	59968	80168	93979	
A	190	10	11	12	13	14	15	16	17	18	19	25	26	27	28	29	30	31	32	33	34	35	36	37	38	39	40	
A	190	2	3	6	2595	4552	6150	6649	6757	6765	6766	8317	8658	9826	10024	10359	10545	11547	12366	14639	17763	18571	21660	23042	48952	55877	69728	
A	191	10	12	13	14	15	16	17	18	21	25	26	27	28	29	30	31	32	33	34	35	36	37	38	39	40	
A	191	4	7	2970	5395	7035	7580	7710	7717	7718	9674	10101	11343	11539	11921	12103	13023	13831	16241	19229	20011	22517	24281	51600	59011	72390	
A	192	10	12	13	14	15	16	17	18	23	24	25	26	27	28	29	30	31	32	33	34	35	36	37	38	39	40	
A	192	1	4	3040	6010	7807	8501	8628	8633	8635	8638	10724	11125	12492	12747	13115	13328	14530	15358	18112	21273	22239	23942	27743	55862	64085	76803	
A	193	10	12	13	14	15	16	17	18	21	22	23	24	25	26	27	28	29	30	31	32	33	34	35	36	37	38	39	40	
A	193	22	24	3746	9014	11040	11554	11675	11679	11686	11687	11700	11718	14220	14731	16197	16393	16746	16954	19466	20321	25045	30864	31975	40333	42723	109594	128374	141415	
A	194	10	12	13	14	15	16	17	18	20	21	23	24	25	26	27	28	29	30	31	32	33	34	35	36	37	38	39	40	
A	194	9	12	4159	8386	11293	11830	11920	11924	11928	11940	11941	11955	15001	15692	18266	18475	18863	19069	21322	22277	26925	31252	32209	33775	43645	99537	106936	119928	
A	195	10	13	14	15	16	17	18	23	24	25	26	27	28	29	30	31	32	33	34	35	36	37	38	39	40	
A	195	3	2684	4414	5982	6432	6521	6522	6524	6525	8094	8430	9580	9749	10111	10299	11120	12032	13981	16895	17720	19610	21026	43354	50690	63490	
A	196	10	12	13	14	15	16	17	18	19	20	21	24	25	26	27	28	29	30	31	32	33	34	35	36	37	38	39	40	
A	196	6	10	3729	6818	8534	8966	9048	9051	9052	9053	9055	9059	11030	11413	12808	12979	13388	13623	15078	16314	19011	22776	23657	27007	28465	57878	65514	78112	
A	197	10	11	12	13	14	15	16	17	18	19	21	23	25	26	27	28	29	30	31	32	33	34	35	36	37	38	39	40	
A	197	5	16	17	3982	5659	11005	11591	11666	11671	11672	11673	11676	14893	15512	17995	18203	18867	19265	20040	21871	23807	31082	32233	33916	35955	100557	108013	120710	
A	198	10	11	12	13	14	15	16	17	18	21	25	26	27	28	29	30	31	32	33	34	35	36	37	38	39	40	
A	198	1	4	5	2364	3837	7152	7714	7798	7800	7801	9706	10134	11434	11580	11877	12065	12729	13522	15018	18944	19690	20925	22568	52735	59912	72102	
A	199	10	11	12	13	14	15	16	17	18	19	21	24	25	26	27	28	29	30	31	32	33	34	35	36	37	38	39	40	
A	199	1	8	10	2297	3694	6062	6576	6645	6646	6647	6648	6650	8153	8473	9638	9800	10126	10293	10897	11708	13087	16504	17273	18433	19971	44822	52327	64195	
A	200	10	11	13	14	15	16	17	18	19	21	22	23	24	25	26	27	28	29	30	31	32	33	34	35	36	37	38	39	40	
A	200	4	6	2500	3775	9575	10343	10416	10417	10418	10419	10422	10424	10430	13183	13716	15483	15628	15951	16109	16767	17573	19136	26398	27190	28389	30618	82381	90125	101692	
A	201	10	11	12	13	14	15	16	17	18	19	20	21	23	24	25	26	27	28	29	30	31	32	33	34	35	36	37	38	39	40	
A	201	3	8	11	2493	3784	8670	9309	9385	9387	9389	9390	9391	9393	9396	11814	12199	13372	13541	13844	14015	14715	15601	17205	22749	23582	24751	26563	68680	76433	87874	
A	202	10	12	13	14	15	16	17	18	21	22	25	26	27	28	29	30	31	32	33	34	35	36	37	38	39	40	
A	202	1	2	2180	3271	4834	5300	5360	5361	5362	5363	6625	6895	7949	8099	8417	8566	9135	9864	11259	13904	14715	15804	17190	36063	43290	54470	
A	203	10	12	13	14	15	16	17	18	23	25	26	27	28	29	30	31	32	33	34	35	36	37	38	39	40	
A	203	2	3	2341	3504	5043	5514	5570	5572	5573	6860	7149	8149	8298	8633	8780	9367	10146	11556	14202	14923	16040	17466	36362	43723	54707	
A	204	10	11	12	13	14	15	16	17	21	25	26	27	28	29	30	31	32	33	34	35	36	37	38	39	40	
A	204	1	2	3	2391	3581	5372	5826	5879	5880	7327	7656	8772	8904	9224	9412	10035	10910	12318	15295	16047	17178	18588	38627	46065	56597	
A	205	10	11	12	13	14	15	16	17	21	22	24	25	26	27	28	29	30	31	32	33	34	35	36	37	38	39	40	
A	205	1	2	3	3037	4376	7281	7828	7881	7882	7884	7886	10117	10587	12072	12203	12567	12778	13358	14426	15898	20030	20831	22075	23556	50986	58659	68697	
A	206	10	11	12	13	14	15	16	17	18	19	21	23	24	25	26	27	28	29	30	31	32	33	34	35	36	37	38	39	40	
A	206	10	12	13	6216	8069	10523	10962	11000	11003	11004	11015	11016	11025	14181	14755	18428	18776	20053	20801	22719	28452	31864	40805	42749	46014	47654	104269	112016	122110	
A	207	10	12	13	14	15	16	17	19	21	23	24	25	26	27	28	29	30	31	32	33	34	35	36	37	38	39	40	
A	207	21	22	4568	9213	11005	11449	11491	11493	11513	11514	11532	14778	15477	17530	17651	18012	18200	20426	21460	28314	34762	35604	46732	48555	120353	128519	138235	
A	208	10	12	13	14	15	16	17	18	19	20	21	24	25	26	27	28	29	30	31	32	33	34	35	36	37	38	39	40	
A	208	14	15	5013	9548	11518	12008	12055	12057	12059	12060	12066	12083	15172	15772	17768	17942	18337	18612	20457	21787	26361	29626	30513	31937	40883	93237	101221	110823	
A	209	10	11	12	13	14	15	16	17	23	24	25	26	27	28	29	30	31	32	33	34	35	36	37	38	39	40	
A	209	4	6	7	4528	6535	8642	9118	9164	9165	9169	11379	11770	13490	13673	14392	14744	15755	17308	19983	23590	24811	26796	28481	54766	62621	71701	
A	210	10	11	13	14	15	16	17	19	20	21	24	25	26	27	28	29	30	31	32	33	34	35	36	37	38	39	40	
A	210	6	8	3028	5824	8029	8504	8549	8550	8551	8553	8557	10850	11374	12889	13005	13338	13497	14385	15231	18075	21453	22181	25122	27317	54727	62727	71760	
A	211	10	11	13	14	15	16	17	18	21	24	25	26	27	28	29	30	31	32	33	34	35	36	37	38	39	40	
A	211	1	2	3189	6194	8008	8531	8576	8577	8579	8580	10476	10871	12152	12271	12612	12801	13988	14807	17255	20222	21013	22474	26015	50646	58475	66727	
A	212	10	11	12	13	14	15	16	17	19	21	24	25	26	27	28	29	30	31	32	33	34	35	36	37	38	39	40	
A	212	7	10	13	3612	7429	9322	9827	9866	9867	9871	9874	12298	12904	14666	14789	15107	15323	16502	17411	20697	24401	25206	28631	30438	60306	68408	76441	
A	213	10	13	14	15	16	17	18	19	21	22	23	24	25	26	27	28	29	30	31	32	33	34	35	36	37	38	39	40	
A	213	12	5827	9438	11713	12256	12298	12300	12303	12315	12316	12320	12339	16017	16702	20409	20626	21446	21939	24317	28808	34953	43114	44575	51483	55025	122271	130834	138549	
A	214	10	11	12	13	14	15	16	17	24	25	26	27	28	29	30	31	32	33	34	35	36	37	38	39	40	
A	214	3	5	6	2779	4065	5909	6440	6479	6480	7948	8312	9572	9694	10066	10273	10938	11867	13452	16510	17351	18521	20009	40899	49295	56756	
A	215	10	11	13	14	15	16	17	21	23	25	26	27	28	29	30	31	32	33	34	35	36	37	38	39	40	
A	215	2	4	2385	3690	5399	5870	5899	5900	5902	7334	7683	8813	8926	9227	9390	9997	10787	12283	15120	15777	16872	18294	38170	46641	53778	
A	216	10	11	13	14	15	16	17	18	25	26	27	28	29	30	31	32	33	34	35	36	37	38	39	40	
A	216	1	3	2604	4000	6407	6959	6992	6994	8750	9188	10533	10664	11019	11192	11773	12533	14075	17524	18339	19404	20850	42878	50974	57602	
A	217	10	11	13	14	15	16	17	18	19	20	21	22	23	24	25	26	27	28	29	30	31	32	33	34	35	36	37	38	39	40	
A	217	8	15	3956	6755	11584	12143	12169	12172	12173	12175	12179	12182	12187	12196	16089	16952	20064	20220	20664	20939	21755	23361	25523	35624	36572	38441	40584	121161	130099	136731	
A	218	10	11	13	14	15	16	17	18	19	21	24	25	26	27	28	29	30	31	32	33	34	35	36	37	38	39	40	
A	218	7	10	3079	6095	8219	8723	8753	8754	8755	8758	8759	11004	11455	12893	13000	13316	13486	14511	15267	17901	21465	22214	25217	26806	53210	61701	67829	
A	219	10	11	12	13	14	15	16	17	18	21	24	25	26	27	28	29	30	31	32	33	34	35	36	37	38	39	40	
A	219	5	7	8	3429	6191	8375	8894	8917	8921	8923	8927	11358	11887	13617	13742	14112	14340	15317	16321	19047	22399	23168	24297	28413	56610	65324	71031	
A	220	10	11	12	13	14	15	16	17	23	25	26	27	28	29	30	31	32	33	34	35	36	37	38	39	40	
A	220	3	4	5	3516	5142	7351	7922	7948	7949	9884	10321	12029	12163	12627	12880	13673	14900	16959	20700	21723	22902	24372	49919	58445	63708	
A	221	10	11	12	13	14	15	16	17	18	25	26	27	28	29	30	31	32	33	34	35	36	37	38	39	40	
A	221	2	3	4	2494	3795	5728	6205	6239	6241	7756	8096	9303	9404	9723	9902	10521	11277	12796	15785	16509	17527	19020	39148	47838	52974	
A	222	10	11	13	14	15	16	17	18	23	25	26	27	28	29	30	31	32	33	34	35	36	37	38	39	40	
A	222	1	3	2560	4002	8746	9406	9434	9435	9436	11625	12133	13767	13884	14207	14384	14968	15780	17389	22329	23076	24177	25887	52276	60928	65849	
A	223	10	11	13	14	15	16	17	18	21	23	24	25	26	27	28	29	30	31	32	33	34	35	36	37	38	39	40	
A	223	10	13	5080	6475	8293	8836	8862	8863	8875	8876	8880	10798	11207	13100	13296	13971	14336	15394	17338	19639	23895	25039	26532	27983	54500	63205	67992	
A	224	10	12	13	14	15	16	17	21	23	25	26	27	28	29	30	31	32	33	34	35	36	37	38	39	40	
A	224	2	3	2718	4175	6104	6580	6622	6624	6626	8255	8613	9894	10018	10352	10526	11161	11949	13596	16644	17358	18685	20126	40181	49071	53549	
A	225	10	11	12	13	14	15	16	17	18	21	23	24	25	26	27	28	29	30	31	32	33	34	35	36	37	38	39	40	
A	225	8	13	15	3781	6382	9186	9742	9770	9772	9779	9780	9785	12084	12585	14287	14382	14790	15019	15930	17077	19533	23828	24616	26809	28415	56349	65276	69385	
A	226	10	11	13	14	15	16	17	18	19	21	22	23	24	25	26	27	28	29	30	31	32	33	34	35	36	37	38	39	40	
A	226	3	9	2867	4730	10689	11193	11221	11223	11224	11226	11232	11236	11241	13717	14245	15930	16044	16375	16534	17291	18076	19834	26592	27290	28384	30866	77305	86397	90340	
A	227	10	11	13	14	15	16	17	19	20	21	23	25	26	27	28	29	30	31	32	33	34	35	36	37	38	39	40	
A	227	2	9	2603	4203	11009	11588	11624	11626	11627	11628	11631	14632	15278	17123	17228	17553	17703	18346	19134	20741	28297	28966	30168	32211	82004	91164	94950	
A	228	11	13	14	15	16	17	18	21	23	24	25	26	27	28	29	30	31	32	33	34	35	36	37	38	39	40	
A	228	13	2828	5163	11114	11649	11678	11680	11681	11687	11688	14837	15493	17537	17634	17965	18163	18942	19765	22176	28706	29336	31731	33579	84305	93490	96993	
A	229	10	11	13	14	15	16	17	18	21	23	24	25	26	27	28	29	30	31	32	33	34	35	36	37	38	39	40	
A	229	8	19	3559	6329	13363	14098	14131	14132	14140	14145	14146	17623	18371	20647	20751	21101	21281	22372	23225	25820	33127	33785	34853	39511	97124	106419	109673	
A	230	10	11	13	14	15	16	17	18	19	20	21	22	23	24	25	26	27	28	29	30	31	32	33	34	35	36	37	38	39	40	
A	230	1	6	3095	5004	14032	14748	14777	14779	14780	14781	14782	14787	14795	14798	18485	19290	21466	21589	21937	22128	22835	23745	25643	34501	35174	36326	39345	95534	104658	107605	
A	231	10	11	13	14	15	16	17	18	19	21	23	25	26	27	28	29	30	31	32	33	34	35	36	37	38	39	40	
A	231	4	9	4293	6139	9615	10182	10215	10216	10217	10219	10222	12957	13464	15567	15705	16344	16748	17704	19672	22055	27147	28149	29706	31415	61760	70432	73224	
A	232	10	11	13	14	15	16	17	18	19	21	23	24	25	26	27	28	29	30	31	32	33	34	35	36	37	38	39	40	
A	232	1	4	3415	6497	11859	12496	12529	12530	12531	12533	12536	12539	15793	16573	18795	18888	19209	19391	20405	21102	24121	30012	30615	33729	36071	72085	80776	83233	
A	233	10	11	12	13	14	15	16	17	20	21	25	26	27	28	29	30	31	32	33	34	35	36	37	38	39	40	
A	233	8	13	14	3449	6338	10591	11273	11300	11301	11304	14151	14819	16637	16739	17029	17197	18102	18829	21638	26283	26857	27855	31998	67801	75844	78110	
A	234	9	10	11	13	14	15	16	17	21	22	23	25	26	27	28	29	30	31	32	33	34	35	36	37	38	39	40	
A	234	1	5	18	3048	4706	11692	12370	12404	12405	12406	12419	15479	16209	18165	18279	18570	18723	19264	20092	21728	28493	29151	30220	32182	82256	90497	92744	
A	235	9	10	11	13	14	15	16	17	25	26	27	28	29	30	31	32	33	34	35	36	37	38	39	40	
A	235	1	3	8	2561	4046	6159	6706	6731	8411	8805	10104	10202	10485	10639	11240	11947	13515	16686	17258	18401	19879	40181	48178	50212	
A	236	10	11	13	14	15	16	17	23	25	26	27	28	29	30	31	32	33	34	35	36	37	38	39	40	
A	236	3	6	3067	5087	9194	9939	9980	9982	12275	12900	14576	14684	15012	15218	15881	16674	18659	23401	24044	25688	27253	52227	59933	61741	
A	237	9	10	11	13	14	15	16	17	19	20	21	23	24	25	26	27	28	29	30	31	32	33	34	35	36	37	38	39	40	
A	237	1	9	10	4353	7589	10636	11367	11409	11411	11412	11421	11432	11434	14481	15092	16955	17086	17399	17591	18861	19684	23489	28224	28832	33702	35169	72000	79437	81106	
A	238	11	12	13	14	15	16	17	18	25	26	27	28	29	30	31	32	33	34	35	36	37	38	39	40	
A	238	1	2	2609	4129	6946	7422	7444	7445	9302	9743	11223	11355	11667	11841	12366	13117	14632	18168	18770	19720	21126	42069	49334	50932	
A	239	10	11	13	14	15	16	17	21	25	26	27	28	29	30	31	32	33	34	35	36	37	38	39	40	
A	239	1	2	2614	4125	6197	6688	6715	6716	8360	8756	9980	10075	10339	10500	11058	11755	13298	16353	16911	17939	19281	38464	45631	47130	
A	240	10	11	13	14	15	16	17	20	21	24	25	26	27	28	29	30	31	32	33	34	35	36	37	38	39	40	
A	240	2	4	2783	4406	6609	7090	7107	7109	7110	7111	8868	9293	10577	10679	10986	11138	11704	12454	14060	17204	17741	18737	20409	40303	47603	48969	
A	241	10	11	13	14	15	16	17	18	19	21	22	23	25	26	27	28	29	30	31	32	33	34	35	36	37	38	39	40	
A	241	16	19	4602	8699	12915	13475	13502	13503	13506	13517	13519	13527	17296	18061	20179	20283	20672	20896	22226	23103	27606	32765	33358	34663	42913	92072	99285	100547	
A	242	10	11	13	14	15	16	17	18	19	20	21	22	23	24	25	26	27	28	29	30	31	32	33	34	35	36	37	38	39	40	
A	242	13	22	5280	7675	15219	15798	15819	15820	15821	15822	15825	15836	15844	15845	20339	21132	24234	24415	25116	25521	26599	28464	31221	41402	42366	43968	46498	106948	114030	115232	
A	243	9	10	11	13	14	15	16	17	19	20	21	22	23	25	26	27	28	29	30	31	32	33	34	35	36	37	38	39	40	
A	243	1	9	19	3816	6285	13899	14626	14659	14660	14662	14663	14664	14684	18576	19406	21763	21869	22188	22395	23036	23933	25825	34607	35156	36238	38506	97277	103952	105055	
A	244	9	10	11	13	14	15	16	17	18	19	20	22	23	24	25	26	27	28	29	30	31	32	33	34	35	36	37	38	39	40	
A	244	1	8	11	3095	5101	9963	10657	10681	10683	10684	10685	10686	10690	10691	13496	14121	16001	16112	16432	16611	17347	18079	19974	25131	25645	26718	28731	57912	64152	65156	
A	245	9	10	11	13	14	15	16	17	18	19	21	22	23	25	26	27	28	29	30	31	32	33	34	35	36	37	38	39	40	
A	245	2	6	9	5658	7503	12021	12610	12646	12648	12651	12655	12657	12661	16124	16835	20136	20360	21224	21710	22880	25620	28287	35611	36700	38212	39957	81673	88008	88970	
A	246	10	11	13	14	15	16	17	18	21	23	24	25	26	27	28	29	30	31	32	33	34	35	36	37	38	39	40	
A	246	3	5	2919	4777	9608	10209	10243	10244	10246	10249	10250	12750	13314	15126	15215	15474	15631	16187	16853	18488	23724	24132	25133	26684	56745	62379	63212	
A	247	10	11	13	14	15	16	17	18	23	25	26	27	28	29	30	31	32	33	34	35	36	37	38	39	40	
A	247	2	6	2645	4265	7808	8300	8327	8329	8331	10294	10767	12185	12274	12541	12680	13204	13836	15277	19085	19565	20497	21917	45445	51010	51789	
A	248	10	11	13	14	15	16	17	18	20	22	23	25	26	27	28	29	30	31	32	33	34	35	36	37	38	39	40	
A	248	4	7	3132	5093	9899	10465	10493	10495	10496	10498	10508	12846	13386	15107	15202	15448	15606	16152	16817	18297	23468	23926	24895	26851	57675	63233	64004	
A	249	10	11	13	14	15	16	17	18	20	21	22	23	25	26	27	28	29	30	31	32	33	34	35	36	37	38	39	40	
A	249	2	4	3567	5403	11794	12362	12375	12378	12379	12381	12386	12397	16377	17334	20262	20342	20700	20894	21413	22057	23456	31744	32107	32942	34329	74805	80218	80845	
A	250	10	11	13	14	15	16	17	18	19	20	21	22	23	24	25	26	27	28	29	30	31	32	33	34	35	36	37	38	39	40	
A	250	20	23	664	2121	4115	6967	7235	7237	7240	7245	7249	7250	7262	7267	8384	8960	9543	9664	9726	9758	9950	10033	10584	13422	13804	14024	14454	20935	22794	22919	
A	251	10	11	16	22	23	25	26	28	31	32	33	36	37	38	39	
A	251	2	4	5	7	9	10	11	12	13	15	16	20	24	29	49	
A	252	8	10	14	19	28	35	36	38	39	
A	252	1	8	9	10	11	13	15	20	25	
A	253	10	16	17	18	22	23	26	31	35	38	39	
A	253	4	5	6	8	9	10	12	13	14	20	29	
A	254	10	11	16	17	20	23	24	25	26	28	29	30	31	32	33	34	35	36	37	38	39	
A	254	7	13	16	17	19	22	23	28	34	39	46	54	64	65	66	70	91	99	102	210	381	
A	255	8	9	10	14	15	16	17	18	19	20	21	22	23	24	25	26	28	29	30	31	32	33	34	35	36	37	38	39	
A	255	1	2	15	17	21	26	27	34	35	39	41	48	58	59	75	77	80	90	95	110	114	116	120	149	166	169	283	500	
A	256	10	11	14	16	18	20	22	23	25	28	29	30	31	32	35	36	37	38	39	
A	256	13	16	17	19	21	27	41	45	57	58	68	70	77	82	110	119	122	250	417	
A	257	9	10	11	16	17	18	20	22	23	25	26	28	30	31	32	35	36	37	38	39	
A	257	1	4	6	8	9	11	12	16	20	21	23	24	25	30	32	41	44	45	73	120	
A	258	10	15	16	18	29	31	32	34	35	36	38	39	
A	258	5	6	8	10	13	20	21	22	25	26	64	87	
A	259	8	10	11	16	17	18	20	21	22	23	25	26	30	31	35	36	38	39	
A	259	1	4	5	6	7	8	9	10	11	16	22	24	26	29	33	35	53	79	
A	260	9	10	15	17	20	23	26	29	30	31	35	36	38	39	
A	260	1	4	6	7	8	11	12	13	14	15	19	21	40	60	
A	261	9	10	11	15	16	17	19	20	21	22	23	24	25	26	28	29	30	31	32	34	35	36	38	39	
A	261	1	10	11	12	13	14	15	22	24	27	44	45	47	52	54	59	70	83	86	88	119	127	253	415	
A	262	9	10	11	16	17	18	20	21	22	23	25	26	28	29	30	31	32	34	35	36	37	38	39	
A	262	1	10	11	16	17	18	26	27	34	42	48	50	52	62	67	84	90	91	115	132	135	248	389	
A	263	9	10	14	15	16	17	18	19	20	21	22	23	24	25	26	28	29	30	31	32	34	35	36	37	38	39	
A	263	13	35	36	39	41	42	44	53	72	82	88	108	111	127	133	137	154	170	190	208	222	255	281	290	627	783	
A	264	9	10	11	14	15	16	17	18	20	21	22	23	24	25	26	27	28	30	31	32	34	35	36	37	38	39	
A	264	8	14	16	17	18	22	23	27	33	41	47	55	57	64	71	72	92	105	120	131	138	154	183	194	323	443	
A	265	9	10	13	15	16	18	20	22	23	24	26	28	30	31	32	33	34	35	36	38	39	
A	265	2	4	5	6	7	9	10	11	13	14	17	20	21	28	29	30	32	36	40	70	93	
A	266	8	9	10	11	14	15	17	20	21	22	23	24	25	26	28	29	30	31	32	34	35	36	37	38	39	
A	266	1	2	6	8	9	10	11	12	18	19	25	26	27	30	31	32	36	40	42	50	56	60	63	103	111	
A	267	9	10	14	15	16	18	19	20	21	22	23	24	26	27	28	29	30	31	32	34	35	36	37	38	39	
A	267	3	7	8	12	15	17	18	19	21	25	29	30	35	36	40	43	45	54	58	60	66	68	69	121	146	
A	268	9	10	11	15	16	18	19	20	22	23	25	26	29	31	32	34	35	36	38	39	
A	268	3	9	10	11	12	13	15	16	19	25	28	30	37	38	39	41	43	46	72	76	
A	269	9	10	11	14	15	19	21	22	24	26	28	29	30	31	33	34	35	36	38	39	
A	269	2	4	6	7	8	9	12	13	14	15	18	20	22	23	25	27	28	29	57	67	
A	270	8	9	10	16	17	18	19	20	21	22	23	24	25	26	27	28	29	30	31	32	33	34	35	36	37	38	39	
A	270	2	9	13	14	17	19	20	25	33	36	40	41	46	52	53	56	60	77	81	91	92	98	118	121	129	307	345	
A	271	9	10	14	15	16	17	20	21	25	26	28	29	30	31	32	34	35	36	37	38	39	
A	271	4	8	10	11	13	14	15	17	19	20	22	23	26	31	33	35	41	42	43	85	96	
A	272	9	10	15	16	23	26	30	34	36	37	38	39	
A	272	2	4	5	6	10	11	13	15	19	22	29	32	
A	273	9	17	19	20	22	29	30	31	33	34	35	37	38	39	
A	273	1	3	5	6	8	9	11	12	13	14	15	17	33	35	
A	274	8	9	10	14	15	16	17	18	19	20	21	22	23	24	25	26	28	29	30	31	32	33	34	35	36	38	39	
A	274	3	10	23	24	25	27	28	32	38	53	55	64	77	79	84	94	106	113	125	144	148	161	186	193	201	379	419	
A	275	9	10	11	15	16	17	18	20	21	22	23	24	25	26	27	28	29	30	31	32	33	34	35	36	37	38	39	
A	275	4	10	15	19	23	24	28	34	36	47	61	65	79	85	86	94	98	102	125	138	140	152	173	184	193	418	487	
A	276	9	10	12	13	14	15	16	17	18	20	21	22	23	24	25	26	28	29	30	31	32	33	34	35	36	37	38	39	
A	276	10	21	22	27	30	33	41	45	48	62	64	84	98	99	112	122	145	158	171	203	225	265	299	301	314	315	740	761	
A	277	10	15	16	17	18	20	21	23	24	25	26	28	29	30	31	32	34	35	36	37	38	39	
A	277	3	4	5	6	9	10	11	14	15	18	19	22	28	29	35	36	38	44	45	46	74	80	
A	278	8	9	10	16	19	20	21	22	23	24	26	27	28	29	30	31	32	33	34	35	38	39	
A	278	3	6	7	8	9	10	11	15	18	19	20	21	22	23	25	33	34	42	46	47	72	73	
A	279	9	10	11	12	16	20	22	25	26	28	31	33	34	35	37	38	39	
A	279	2	6	7	8	9	10	12	13	15	16	24	25	26	27	28	62	64	
A	280	8	9	10	12	15	16	18	19	20	22	23	24	25	26	28	29	30	31	32	33	34	38	
A	280	2	4	14	15	17	18	22	23	31	33	36	37	43	46	54	59	62	74	78	82	86	129	
A	281	9	10	12	14	15	16	17	18	20	21	22	23	24	25	26	27	28	29	30	31	32	33	34	35	36	38	39	
A	281	6	13	14	15	18	21	22	25	29	31	45	55	56	62	73	74	79	85	89	113	117	118	126	133	139	350	397	
A	282	8	9	10	12	13	16	17	18	19	20	21	22	23	24	25	26	27	28	29	30	31	32	33	34	37	38	
A	282	2	8	15	16	17	25	28	30	32	39	44	49	51	52	56	65	67	74	75	84	106	110	112	122	125	242	
A	283	8	9	10	11	12	13	14	16	17	18	19	20	21	22	23	24	25	26	28	29	30	31	32	33	34	35	36	37	38	39	
A	283	5	14	18	22	26	27	32	39	42	48	50	63	68	81	93	94	101	121	150	160	179	211	218	251	279	297	308	314	588	625	
A	284	8	9	10	12	14	15	16	17	18	19	20	21	22	23	24	25	26	27	28	30	31	32	33	34	36	37	38	39	
A	284	6	11	14	15	18	20	23	27	30	32	37	46	50	63	68	76	99	100	112	127	169	181	185	205	213	216	397	423	
A	285	9	10	13	15	16	17	23	26	31	34	36	38	
A	285	2	3	4	5	6	7	8	9	10	11	12	16	
A	286	8	9	10	12	15	16	17	18	20	22	23	26	27	28	30	32	33	34	35	38	
A	286	2	7	9	10	11	12	14	15	17	19	20	21	22	27	30	31	34	37	38	72	
A	287	8	9	10	11	13	14	15	18	19	20	21	22	23	24	25	26	27	28	29	30	31	32	33	34	35	36	37	38	39	
A	287	2	14	17	19	20	21	22	29	30	38	39	43	53	55	58	65	68	75	78	89	99	101	115	138	142	146	147	226	229	
A	288	9	10	11	12	14	16	18	19	20	21	23	24	25	26	28	29	30	31	32	33	34	36	38	
A	288	3	9	10	12	14	18	22	24	26	28	33	34	35	44	49	50	52	54	55	57	58	60	76	
A	289	8	9	10	12	13	14	16	17	18	19	20	21	22	23	24	25	26	27	28	29	30	31	32	33	34	35	36	38	39	
A	289	1	14	20	27	32	36	40	42	53	57	76	82	92	100	107	118	128	129	155	157	171	200	208	235	277	278	285	448	455	
A	290	8	9	10	12	13	15	16	17	18	19	20	21	22	23	24	25	26	27	28	29	30	31	32	33	34	36	38	
A	290	1	12	16	17	19	21	28	29	34	38	52	55	64	70	73	82	98	102	113	115	121	163	169	180	201	206	430	
A	291	8	9	10	13	16	17	19	20	21	22	23	24	25	26	28	30	31	32	33	34	38	
A	291	6	11	12	13	14	15	16	20	22	23	24	26	27	31	34	35	40	42	44	47	75	
A	292	8	9	10	12	14	16	17	18	19	20	21	22	23	24	25	26	28	29	30	31	32	33	34	36	38	
A	292	2	9	11	13	15	16	17	18	19	22	23	25	28	31	34	37	49	52	60	67	68	77	95	98	177	
A	293	8	9	15	20	21	22	23	24	26	33	36	38	
A	293	2	5	6	7	8	9	10	11	13	15	16	24	
A	294	8	9	10	12	13	14	16	18	19	20	21	22	23	24	25	26	28	29	30	31	32	33	34	36	38	39	
A	294	2	13	18	19	20	21	22	38	39	54	57	61	65	68	73	75	97	101	111	120	121	153	185	190	346	348	
A	295	8	9	13	14	16	18	20	21	22	23	25	26	27	28	30	31	33	34	36	38	
A	295	3	10	12	15	18	19	22	25	26	27	28	29	31	32	35	42	45	55	56	74	
A	296	8	9	10	12	13	14	15	16	17	18	19	20	21	22	23	24	25	26	28	29	30	31	32	33	34	36	37	38	
A	296	3	19	23	24	25	27	29	39	41	47	54	74	80	95	100	102	109	123	156	162	178	198	206	252	303	310	312	527	
A	297	8	9	12	13	14	16	17	18	19	20	21	22	23	24	25	26	27	28	30	31	33	34	36	37	38	
A	297	10	32	35	36	46	63	71	87	94	109	113	123	131	137	148	161	164	176	190	254	259	305	312	313	430	
A	298	8	9	13	16	17	18	19	23	24	25	26	28	30	31	33	34	36	38	
A	298	2	7	8	10	11	12	13	14	16	17	20	22	27	28	29	34	35	56	
T	0	16	17	18	19	20	30	31	32	33	34	35	36	37	38	39	
T	0	1	1507	1508	2288	2289	4733	5218	5340	22636	39888	54737	57681	58309	58381	59935	
T	1	16	17	18	19	20	30	31	32	33	34	35	36	37	38	39	
T	1	1	1181	1182	1841	1842	5377	5884	6057	29504	55933	78365	83865	85318	85400	87152	
T	2	12	16	17	18	19	20	22	24	28	30	31	32	33	34	35	36	37	38	39	
T	2	6	8	2001	2004	3792	3794	3795	3800	3809	9196	10553	11119	68804	148518	187338	192945	194489	194580	196497	
T	3	16	17	18	19	21	30	31	32	33	34	35	36	37	38	39	
T	3	1	1034	1037	1592	1593	3359	3987	4300	22303	46236	70942	77673	79465	79530	81556	
T	4	16	17	18	19	20	21	30	31	32	33	34	35	36	37	38	39	
T	4	2	1420	1422	2086	2087	2088	4087	4861	5261	22280	44996	68761	75227	76936	77000	78887	
T	5	16	17	18	19	20	21	22	30	31	32	33	34	35	36	37	38	39	
T	5	4	1112	1115	1566	1769	1908	1909	2831	3030	3553	7535	13839	18332	21425	21576	55895	57791	
T	6	16	17	18	19	20	21	22	30	31	32	33	34	35	36	37	38	39	
T	6	4	1361	1393	1823	2230	2414	2415	3475	3765	4366	8454	15035	19776	23234	23404	63514	65487	
T	7	15	16	17	18	19	20	21	22	30	31	32	33	34	35	36	37	38	39	
T	7	2	17	1377	1500	1966	2433	2595	2596	3637	3946	4543	8500	14986	19746	23140	23271	59605	61536	
T	8	15	16	17	18	19	20	21	22	30	31	32	33	34	35	36	37	38	39	40	
T	8	4	40	2201	6265	6623	6852	7029	7030	9755	10943	13382	20011	27464	32585	40661	40826	80632	81173	82616	
T	9	15	16	17	18	19	20	21	30	31	32	33	34	35	36	37	38	39	40	
T	9	2	63	1701	2929	3203	3347	3478	4952	5173	5784	10093	16966	22282	26038	26232	72150	72642	74121	
T	10	15	16	17	18	19	20	21	22	28	30	31	32	33	34	35	36	37	38	39	40	
T	10	8	137	1084	1322	1598	1791	1975	1976	1977	3023	3258	3833	8021	14640	19729	23300	23510	61826	62330	63756	
T	11	13	15	16	17	18	19	20	21	30	31	32	33	34	35	36	37	38	39	40	
T	11	2	46	248	1243	1472	1803	1995	2236	3396	3657	4366	8748	15904	21804	25672	25922	69087	69578	71021	
T	12	11	13	14	15	16	17	18	19	20	21	22	23	24	25	28	30	31	32	33	34	35	36	37	38	39	40	
T	12	1	10	11	1742	2085	3881	4274	4558	8397	8527	8556	8558	8559	8560	8565	10083	10235	10308	15210	16388	17620	17988	21720	26707	79996	81450	
T	13	13	15	16	17	18	19	20	21	22	25	27	28	29	30	31	33	34	35	36	37	38	39	40	
T	13	1	20	331	1092	1285	1549	1700	1804	1832	1833	1834	1842	1843	1847	2008	3766	4973	5771	6182	9631	14365	66712	68097	
T	14	15	16	17	18	19	20	21	22	25	30	31	32	33	34	35	36	37	38	39	40	
T	14	27	392	1021	1188	1437	1552	1644	1668	1669	1670	1853	1856	3412	4654	5514	5851	8975	13533	61317	62705	
T	15	15	16	17	18	19	20	21	22	28	30	31	32	33	34	35	36	37	38	39	40	
T	15	31	462	1141	1358	1687	1810	1920	1955	1956	1961	2141	2144	3935	5491	6359	6737	10116	14907	65684	67114	
T	16	12	15	16	17	18	19	20	21	22	28	29	30	31	32	33	34	35	36	37	38	39	40	
T	16	1	59	551	1242	1444	1760	1882	2077	2107	2111	2112	2135	2311	2328	4340	8336	9173	9568	12893	17971	71094	72477	
T	17	12	13	15	16	17	18	19	20	21	22	25	27	28	29	30	31	32	33	34	35	36	37	38	39	40	
T	17	5	10	68	600	2567	2753	3752	3869	6193	6219	6222	6224	6237	6246	6566	7366	7375	11440	99297	100109	100588	104156	122991	187416	188799	
T	18	12	15	16	17	18	19	20	21	22	25	28	29	30	31	32	33	34	35	36	37	38	39	40	
T	18	1	78	652	1198	1415	1726	1837	1984	2005	2007	2011	2032	2090	2255	2260	4088	6191	7065	7482	10875	16314	69638	71025	
T	19	12	15	16	17	18	19	20	21	22	25	28	29	30	31	32	33	34	35	36	37	38	39	40	
T	19	1	109	714	1101	1353	1638	1743	1844	1869	1870	1873	1874	1893	2055	2056	3918	4900	5756	6148	9489	14485	67566	68935	
T	20	12	13	14	15	16	17	18	19	20	21	22	25	27	28	30	31	32	33	34	35	36	37	38	39	40	
T	20	3	4	5	134	757	1175	1489	1800	1897	2016	2035	2037	2038	2039	2075	2249	2251	3996	5121	5907	6348	9548	14590	69102	70484	
T	21	12	15	16	17	18	19	20	21	22	25	27	28	30	31	32	33	34	35	36	37	38	39	40	
T	21	3	186	768	1170	1411	1676	1764	1880	1910	1912	1913	1916	1945	2088	2091	3814	4837	5637	6040	9484	14576	70150	71561	
T	22	12	13	15	16	17	18	19	20	21	22	26	27	28	30	31	32	33	34	35	36	37	38	39	40	
T	22	1	2	203	800	1198	1463	1679	1750	1866	1888	1889	1890	1891	1907	2079	2081	3737	4683	5344	6059	9438	14248	30191	68868	
T	23	15	16	17	18	19	20	21	22	24	25	26	28	29	30	31	32	33	34	35	36	37	38	39	40	
T	23	223	913	1386	1775	2058	2139	2259	2283	2284	2285	2288	2300	2301	2364	2532	2539	4215	5387	6190	6970	10357	15927	33000	74535	
T	24	12	15	16	17	18	19	20	21	22	24	25	26	27	28	29	30	31	32	33	34	35	36	37	38	39	40	
T	24	2	306	1332	1982	2451	2710	2809	2920	2939	2942	2947	2952	2963	3047	3048	3079	3319	3335	5365	8890	10451	11218	15265	27103	55827	192801	
T	25	12	15	16	17	18	19	20	21	22	24	25	26	27	28	29	30	31	32	33	34	35	36	37	38	39	40	
T	25	5	310	939	2450	2901	5073	5171	5362	5394	5396	5397	5402	5404	5451	5452	5476	5686	5699	7496	9616	11368	12148	15805	24551	44094	108771	
T	26	12	15	16	17	18	19	20	21	22	25	26	27	28	29	30	31	32	33	34	35	36	37	38	39	40	
T	26	4	344	842	1308	2193	2597	2656	3329	3349	3355	3358	3363	3384	3386	3467	3716	3729	5736	7563	8423	10723	14407	26013	53919	191065	
T	27	13	15	16	17	18	19	20	21	22	25	26	27	28	29	30	31	32	33	34	35	36	37	38	39	40	
T	27	1	353	798	1241	1955	2254	2300	2651	2673	2681	2688	2692	2709	2710	2785	2932	2947	4791	6243	7114	8678	12364	20798	45257	189350	
T	28	12	13	15	16	17	18	19	20	21	22	27	28	29	30	31	32	33	34	35	36	37	38	39	40	
T	28	1	2	389	813	1281	1760	1998	2040	2258	2275	2277	2284	2285	2328	2475	2498	4061	4930	5594	6323	9598	14591	30359	69900	
T	29	12	14	15	16	17	18	19	20	21	22	25	28	29	30	31	32	33	34	35	36	37	38	39	40	
T	29	2	4	447	883	1450	1882	2121	2159	2371	2391	2392	2429	2430	2495	2669	2695	4346	5347	6062	6808	9988	14977	30618	69933	
T	30	12	13	15	16	17	18	19	20	21	22	27	28	29	30	31	32	33	34	35	36	37	38	39	40	
T	30	3	5	522	1015	2390	2817	3209	3248	4022	4035	4039	4047	4049	4202	4475	4506	6655	8216	8923	10637	14429	21285	39618	98389	
T	31	13	15	16	17	18	19	20	21	22	26	27	28	30	31	32	33	34	35	36	37	38	39	40	
T	31	1	491	844	1366	1745	1947	1969	2136	2155	2156	2158	2168	2248	2411	2436	4060	4920	5549	6210	9626	14354	30218	68511	
T	32	12	13	14	15	16	17	18	19	20	21	22	25	27	28	29	30	31	32	33	34	35	36	37	38	39	40	
T	32	1	2	4	497	839	1366	1739	1907	1925	2101	2112	2113	2114	2117	2118	2199	2382	2420	3914	4796	5447	6085	9391	14131	29730	68512	
T	33	13	14	15	16	17	18	19	20	21	22	24	25	28	30	31	32	33	34	35	36	37	38	39	40	
T	33	5	6	601	941	1537	1941	2186	2197	2422	2430	2431	2432	2440	2560	2753	2793	4400	5296	6022	6804	10361	15472	31982	72153	
T	34	12	13	14	15	16	17	18	19	20	21	22	23	25	26	27	28	29	30	31	32	33	34	35	36	37	38	39	40	
T	34	2	7	10	768	1163	2077	2586	2954	2970	3219	3231	3232	3239	3245	3252	3330	3332	3461	3891	3950	6057	8627	9803	11654	16780	26786	69113	188685	
T	35	11	12	13	14	15	16	17	18	19	20	21	22	23	24	25	26	27	28	29	30	31	32	33	34	35	36	37	38	39	40	
T	35	2	3	6	9	715	1052	1611	1965	2149	2163	2356	2361	2362	2366	2370	2374	2375	2444	2445	2575	2897	2968	4541	5460	6266	7181	10670	15565	31812	70185	
T	36	12	13	15	16	17	18	19	20	21	22	24	25	26	27	28	29	30	31	32	33	34	35	36	37	38	39	40	
T	36	3	6	595	949	1451	1823	2021	2029	2229	2234	2236	2237	2240	2243	2281	2283	2447	2671	2733	4221	5221	5957	6626	10015	15207	31261	70950	
T	37	12	13	14	15	16	17	18	19	20	21	22	25	26	27	28	29	30	31	32	33	34	35	36	37	38	39	40	
T	37	1	3	4	657	927	1478	1787	1926	1928	2100	2102	2103	2104	2105	2114	2115	2271	2465	2541	3875	4747	5408	6077	9441	14214	30008	68452	
T	38	13	14	15	16	17	18	19	20	21	22	25	27	28	30	31	32	33	34	35	36	37	38	39	40	
T	38	3	4	641	1066	1680	2062	2441	2445	2650	2655	2657	2659	2690	2905	3174	3274	4794	5793	6534	7207	10567	15511	31256	70224	
T	39	13	14	15	16	17	18	19	20	21	22	25	26	27	28	30	31	32	33	34	35	36	37	38	39	40	
T	39	3	7	657	967	1538	1857	2048	2054	2264	2267	2268	2270	2271	2287	2517	2759	2868	4269	5173	5798	6528	9827	14710	30387	68762	
T	40	12	13	14	15	16	17	18	19	20	21	22	25	26	27	28	30	31	32	33	34	35	36	37	38	39	40	
T	40	2	6	8	687	981	1597	2061	2265	2266	2506	2511	2515	2518	2521	2545	2814	3075	3200	4498	5481	6157	6929	10225	15104	30841	69430	
T	41	13	14	15	16	17	18	19	21	22	25	26	28	29	30	31	32	33	34	35	36	37	38	39	40	
T	41	8	12	744	1066	1681	1981	2178	2361	2362	2363	2366	2391	2392	2676	2956	3113	4331	5187	5782	6454	9841	14495	29849	67427	
T	42	13	14	15	16	17	18	19	21	24	25	26	27	28	29	30	31	32	33	34	35	36	37	38	39	40	
T	42	6	11	688	952	1550	1840	2035	2215	2216	2217	2219	2222	2236	2237	2534	2831	2984	4159	5072	5742	6427	9802	14582	30380	68670	
T	43	13	14	15	16	17	18	19	20	21	22	25	26	27	28	30	31	32	33	34	35	36	37	38	39	40	41	
T	43	10	19	718	997	1587	1851	2028	2030	2214	2215	2217	2218	2219	2258	2592	2889	3055	4164	5068	5750	6466	9689	14506	30413	69096	69141	
T	44	12	13	14	15	16	17	18	19	20	21	22	25	26	27	28	30	31	32	33	34	35	36	37	38	39	40	41	
T	44	3	7	11	713	998	2649	3084	3283	3284	4112	4115	4121	4124	4127	4172	4774	5457	5671	7514	8953	9470	11437	15444	23350	42953	96985	97017	
T	45	12	13	14	15	16	17	18	19	20	21	22	25	26	27	28	30	31	32	33	34	35	36	37	38	39	40	41	
T	45	2	9	21	763	1054	1850	2137	2365	2366	2547	2548	2553	2555	2559	2626	3000	3397	3592	4607	5564	6151	6865	10642	15828	32312	73214	73248	
T	46	12	13	14	15	16	17	18	19	20	21	22	24	25	26	27	28	29	30	31	32	33	34	35	36	37	38	39	40	41	
T	46	2	14	20	789	1101	2156	2582	2924	2926	3160	3162	3165	3168	3172	3178	3268	3271	3705	4151	4387	5554	7034	8054	8897	13032	21940	47064	189215	189244	
T	47	13	14	15	16	17	18	19	20	21	24	25	26	27	28	29	30	31	32	33	34	35	36	37	38	39	40	41	
T	47	8	14	753	1044	1697	1975	2200	2201	2385	2386	2387	2389	2393	2453	2454	2838	3274	3478	4378	5336	5848	6518	10052	14798	30407	68631	68649	
T	48	11	13	14	15	16	17	18	19	20	21	22	24	25	26	27	28	29	30	31	32	33	34	35	36	37	38	39	40	41	
T	48	1	10	18	851	1115	1894	2191	2434	2435	2654	2655	2656	2658	2661	2665	2796	2797	3230	3691	3959	4917	5966	6562	7274	11025	16378	32827	72781	72800	
T	49	12	13	14	15	16	17	18	19	20	21	22	24	25	26	27	28	29	30	31	32	33	34	35	36	37	38	39	40	41	
T	49	5	11	21	828	1073	3385	3708	4002	4004	5536	5539	5540	5551	5556	5564	5696	5698	6150	6736	7006	7998	10497	11008	12572	16764	26010	46499	133715	133727	
T	50	12	13	14	15	16	17	18	19	20	21	26	27	28	29	30	31	32	33	34	35	36	37	38	39	40	41	
T	50	1	11	14	802	1027	1642	1924	2165	2166	2334	2337	2341	2414	2417	2943	3380	3644	4387	5286	5796	6410	9885	14662	30281	68078	68083	
T	51	12	13	14	15	16	17	18	19	20	21	22	24	25	26	27	28	30	31	32	33	34	35	36	37	38	39	40	41	
T	51	2	12	17	791	1023	1734	2112	2335	2339	2652	2655	2656	2663	2666	2673	2779	3317	3879	4204	4984	5983	6497	7273	10927	16198	32492	72347	72350	
T	52	11	12	13	14	15	16	17	18	19	20	21	25	27	28	30	31	32	33	34	35	36	37	38	39	40	41	
T	52	1	4	12	21	841	1104	1769	2046	2300	2302	2479	2483	2492	2578	3069	3522	3783	4527	5470	6032	6670	10140	14868	30247	68065	68072	
T	53	13	14	15	16	17	18	19	20	21	25	26	27	28	29	30	31	32	33	34	35	36	37	38	39	40	41	
T	53	14	25	841	1059	1765	2030	2271	2274	2438	2445	2448	2453	2533	2534	3050	3535	3836	4434	5382	5896	6524	10031	14831	29720	66768	66773	
T	54	13	14	15	16	17	18	19	20	21	25	26	27	28	29	30	31	32	33	34	35	36	37	38	39	40	41	
T	54	9	25	859	1066	1648	1929	2158	2160	2310	2316	2319	2322	2439	2440	2943	3490	3801	4358	5339	5875	6566	9994	15026	30507	67935	67936	
T	55	12	13	14	15	16	17	18	19	20	21	25	26	27	28	29	30	31	32	33	34	35	36	37	38	39	40	41	
T	55	2	23	45	920	1155	1805	2070	2338	2340	2488	2494	2497	2503	2628	2630	3134	3678	3989	4557	5573	6156	6827	10308	15230	30599	68018	68022	
T	56	13	14	15	16	17	18	19	20	21	25	26	27	28	29	30	31	32	33	34	35	36	37	38	39	40	41	
T	56	13	30	899	1146	1839	2110	2365	2367	2520	2524	2525	2528	2693	2695	3210	3773	4096	4645	5695	6263	6942	10383	15344	31154	70014	70016	
T	57	12	13	14	15	16	17	18	19	20	21	22	25	26	27	28	29	30	31	32	33	34	35	36	37	38	39	40	41	
T	57	2	27	60	1092	1319	3538	3818	4705	4790	5414	5417	5441	5447	5463	5876	5892	6432	7645	8201	9115	12628	13267	14946	19122	30456	57508	174059	176854	
T	58	12	13	14	15	16	17	18	19	20	21	25	26	27	28	29	30	31	32	33	34	35	36	37	38	39	40	41	
T	58	2	31	57	896	1157	1861	2148	2385	2472	2665	2669	2677	2685	2880	2885	3416	4040	4428	4958	5982	6599	7370	10743	15585	31025	67372	69801	
T	59	12	13	14	15	16	17	18	19	20	21	25	26	27	28	29	30	31	32	33	34	35	36	37	38	39	40	41	
T	59	1	30	58	940	1194	1805	2104	2303	2383	2486	2492	2499	2503	2688	2691	3221	3828	4128	4642	5578	6187	6880	10138	14922	30151	65842	67952	
T	60	12	13	14	15	16	17	18	19	20	21	22	25	26	27	28	29	30	31	32	33	34	35	36	37	38	39	40	41	
T	60	1	31	57	940	1191	1807	2127	2303	2409	2521	2522	2530	2541	2550	2754	2761	3297	3877	4207	4691	5665	6325	7011	10344	15178	30525	66875	68690	
T	61	12	13	14	15	16	17	18	19	20	21	25	26	27	28	29	30	31	32	33	34	35	36	37	38	39	40	41	
T	61	1	21	50	927	1177	1822	2101	2320	2435	2805	2810	2818	2828	3046	3058	3556	4162	4489	5026	6095	6753	7593	10871	15712	30866	66406	67927	
T	62	12	13	14	15	16	17	18	19	20	21	22	25	26	27	28	29	30	31	32	33	34	35	36	37	38	39	40	41	
T	62	2	34	67	971	1192	1777	2064	2226	2316	2419	2420	2432	2443	2451	2710	2716	3243	3854	4174	4653	5778	6444	7473	10731	15821	31318	66529	67700	
T	63	12	13	14	15	16	17	18	19	20	21	22	23	25	26	27	28	29	30	31	32	33	34	35	36	37	38	39	40	41	
T	63	1	47	93	1110	1371	1961	2218	2407	2507	2588	2589	2590	2602	2614	2632	2966	2968	3724	4354	4774	5290	6277	7222	8017	12155	17303	34078	69969	70855	
T	64	11	13	14	15	16	17	18	19	20	21	22	23	24	25	26	27	28	29	30	31	32	33	34	35	36	37	38	39	40	41	
T	64	9	1024	1071	4420	5077	5622	5884	6050	6146	6226	6230	6234	6237	6263	6396	6539	8118	8135	15635	16480	18837	21542	22607	28943	34844	71261	88738	149941	185999	186730	
T	65	12	13	14	15	16	17	18	19	20	21	24	25	26	27	28	29	30	31	32	33	34	35	36	37	38	39	40	41	
T	65	1	47	99	1071	1333	1915	2167	2345	2426	2499	2500	2506	2517	2536	2826	2832	3352	3994	4297	4691	5629	6450	7239	10308	15086	30024	66320	66940	
T	66	12	13	14	15	16	17	18	19	20	21	25	26	27	28	29	30	31	32	33	34	35	36	37	38	39	40	41	
T	66	2	64	174	1296	1587	2316	2609	2783	2877	2960	2972	2997	3018	3419	3425	4040	4789	5160	5651	6646	7525	8438	11956	17091	33069	69744	70195	
T	67	13	14	15	16	17	18	19	20	21	25	26	27	28	29	30	31	32	33	34	35	36	37	38	39	40	41	
T	67	60	120	1150	1467	2065	2304	2579	2683	2775	2791	2806	2820	3191	3207	3695	4385	4729	5113	6207	7051	7922	10896	15974	31664	70045	70390	
T	68	12	13	14	15	16	17	18	19	20	21	22	25	26	27	28	29	30	31	32	33	34	35	36	37	38	39	40	41	
T	68	8	76	197	1263	2328	3771	4138	5983	6177	6264	6265	6298	6352	6406	7304	8151	8660	9569	11039	11475	15122	16174	18594	22018	31051	55613	113554	113775	
T	69	13	14	15	16	17	18	19	20	21	25	26	27	28	29	30	31	32	33	34	35	36	37	38	39	40	41	
T	69	63	129	1177	1450	2084	2418	2603	2718	2804	2824	2835	2851	3293	3302	3765	4478	4806	5242	6292	7186	8121	10982	16041	31267	68044	68203	
T	70	12	13	14	15	16	17	18	19	20	21	22	25	26	27	28	29	30	31	32	33	34	35	36	37	38	39	40	41	
T	70	2	83	166	1148	1421	2040	2345	2493	2606	2668	2669	2683	2701	2719	3168	3190	3676	4407	4768	5167	6343	7278	8264	11042	16257	31974	69889	69997	
T	71	12	13	14	15	16	17	18	19	20	21	22	24	25	26	27	28	29	30	31	32	33	34	35	36	37	38	39	40	41	
T	71	6	74	244	1563	2566	3861	4743	5577	6411	6488	6490	6493	6517	6553	6622	7284	7455	7956	8760	9309	9781	12652	13985	16086	19707	29947	53494	153647	153723	
T	72	12	13	14	15	16	17	18	19	20	21	25	26	27	28	29	30	31	32	33	34	35	36	37	38	39	40	41	
T	72	3	89	179	1228	1890	3070	3410	4041	4168	4242	4265	4286	4307	4867	4942	5338	6055	6572	7032	8688	9821	11395	14437	21018	38412	93063	93100	
T	73	13	14	15	16	17	18	19	20	21	22	25	26	27	28	29	30	31	32	33	34	35	36	37	38	39	40	41	
T	73	86	196	1144	1422	1974	2258	2396	2488	2567	2569	2591	2622	2655	3151	3170	3598	4344	4686	5092	6085	7133	8164	10674	15600	30505	67302	67318	
T	74	12	13	14	15	16	17	18	19	20	21	25	26	27	28	29	30	31	32	33	34	35	36	37	38	39	40	41	
T	74	1	93	190	1121	1403	1923	2185	2295	2385	2449	2468	2489	2514	3018	3036	3387	4033	4351	4710	5678	6725	7716	10124	14687	29796	66245	66257	
T	75	13	14	15	16	17	18	19	20	21	25	26	27	28	29	30	31	32	33	34	35	36	37	38	39	40	41	
T	75	102	223	1139	1440	2005	2311	2434	2524	2593	2624	2654	2683	3260	3278	3635	4331	4647	5077	6053	7191	8237	10580	15617	30938	68406	68407	
T	76	13	14	15	16	17	18	19	20	21	25	26	27	28	29	30	31	32	33	34	35	36	37	38	39	40	
T	76	116	254	1197	1489	2082	2378	2494	2588	2657	2695	2742	2768	3361	3400	3762	4449	4824	5248	6322	7475	8633	10859	15908	31070	67810	
T	77	12	13	14	15	16	17	18	19	20	21	22	24	25	26	27	28	29	30	31	32	33	34	35	36	37	38	39	40	
T	77	6	150	335	1710	2456	4014	4532	5220	5963	6027	6029	6030	6212	6413	6624	7749	8113	8521	9705	10896	11381	14462	16401	18475	21365	30846	54373	108827	
T	78	12	13	14	15	16	17	18	19	20	21	25	26	27	28	29	30	31	32	33	34	35	36	37	38	39	40	
T	78	3	121	302	1475	1990	3068	3652	4265	4340	4396	4521	4622	4747	5497	5528	5907	6818	7215	7633	9267	10833	12286	14462	21481	39234	83008	
T	79	11	12	13	14	15	16	17	18	19	20	21	22	24	25	26	27	28	29	30	31	32	33	34	35	36	37	38	39	40	
T	79	2	12	164	362	1901	2495	4284	4691	5816	6075	6133	6135	6139	6233	6389	6714	7473	7542	8073	9246	9859	10341	13018	15777	17323	20019	30945	57494	151261	
T	80	11	12	13	14	15	16	17	18	19	20	21	22	24	25	26	27	28	29	30	31	32	33	34	35	36	37	38	39	40	
T	80	1	11	175	444	1854	2409	3619	3939	4707	4793	4843	4845	4851	4935	5087	5295	6233	6339	6802	7957	8508	9044	11621	14071	15859	18740	30867	61396	178099	
T	81	11	12	13	14	15	16	17	18	19	20	21	25	26	27	28	29	30	31	32	33	34	35	36	37	38	39	40	
T	81	1	2	203	527	2022	2780	3838	4358	5243	5345	5400	5546	5715	5868	6755	6787	7243	8353	8752	9356	10886	12730	14204	16862	23894	45304	87778	
T	82	12	13	14	15	16	17	18	19	20	21	25	26	27	28	29	30	31	32	33	34	35	36	37	38	39	40	
T	82	4	165	398	1362	2338	3635	4167	4426	5105	5162	5209	5309	5372	6138	6217	6549	7294	7887	8337	10138	11663	13434	15689	23051	41230	101905	
T	83	13	14	15	16	17	18	19	20	21	25	26	27	28	29	30	31	32	33	34	35	36	37	38	39	40	
T	83	161	390	1244	1549	2109	2374	2476	2536	2578	2634	2713	2771	3451	3477	3763	4515	4898	5356	6270	7684	8906	10463	15226	30224	66963	
T	84	11	12	13	14	15	16	17	18	19	20	21	25	26	27	28	29	30	31	32	33	34	35	36	37	38	39	40	
T	84	2	4	200	470	1438	1819	2383	2660	2788	2870	2910	2977	3078	3154	3957	3989	4301	5081	5488	5977	7013	8558	9915	11609	17027	33183	70945	
T	85	11	12	13	14	15	16	17	18	19	20	21	22	24	25	26	27	28	29	30	31	32	33	34	35	36	37	38	39	40	
T	85	1	6	224	707	2684	3474	4193	4539	5123	5294	5344	5345	5348	5508	6105	6654	7670	7748	8401	10526	10918	11569	14055	17079	18823	21910	31640	63037	146255	
T	86	10	11	12	13	14	15	16	17	18	19	20	21	22	23	24	25	26	27	28	29	30	31	32	33	34	35	36	37	38	39	40	
T	86	1	3	14	261	758	2048	2843	3594	3941	4170	4242	4291	4293	4295	4301	4443	4722	5278	6239	6474	6993	8957	9388	10160	13021	15839	17859	20662	35587	82376	182298	
T	87	12	13	14	15	16	17	18	19	20	21	25	26	27	28	29	30	31	32	33	34	35	36	37	38	39	40	
T	87	8	284	718	2013	2837	3905	4223	4685	4806	4834	4934	5078	5186	6154	6197	6566	7547	8085	8656	9997	11831	13836	16096	23956	45064	103287	
T	88	11	12	13	14	15	16	17	18	19	20	21	23	24	25	26	27	28	29	30	31	32	33	34	35	36	37	38	39	40	
T	88	3	4	323	1074	3374	3971	4866	5189	5430	5515	5550	5551	5552	5910	6438	6738	8302	8355	9115	11329	11839	13085	14641	17371	20211	25320	34969	104055	151986	
T	89	12	13	14	15	16	17	18	19	20	21	22	24	25	26	27	28	29	30	31	32	33	34	35	36	37	38	39	40	
T	89	4	273	700	1795	2857	4137	4406	5251	5390	5408	5409	5413	5522	6040	6220	7261	7333	7766	8682	9692	10311	12146	14290	16400	18718	26285	46873	99432	
T	90	12	13	14	15	16	17	18	19	20	21	25	26	27	28	29	30	31	32	33	34	35	36	37	38	39	40	
T	90	2	299	677	1558	2013	2583	2845	2931	3035	3073	3164	3306	3393	4260	4315	4593	5321	5742	6306	7232	8873	10319	11575	16616	31485	66605	
T	91	13	14	15	16	17	18	19	20	21	25	26	27	28	29	30	31	32	33	34	35	36	37	38	39	40	
T	91	274	648	1478	1907	2487	2778	2849	2936	2958	3058	3198	3323	4262	4309	4573	5340	5766	6335	7192	8870	10384	11559	16630	31307	66202	
T	92	12	13	14	15	16	17	18	19	20	21	25	26	27	28	29	30	31	32	33	34	35	36	37	38	39	40	
T	92	4	312	715	1500	1951	2573	2826	2894	2997	3018	3151	3299	3424	4268	4331	4631	5377	5799	6354	7298	8975	10527	11701	16696	31493	66435	
T	93	12	13	14	15	16	17	18	19	20	21	25	26	27	28	29	30	31	32	33	34	35	36	37	38	39	40	
T	93	3	328	783	1572	2565	3275	4317	4396	5475	5507	5746	5937	6205	7123	7183	7579	8570	9013	9589	11417	13288	15329	16722	24444	44560	90174	
T	94	12	13	14	15	16	17	18	19	20	21	24	25	26	27	28	29	30	31	32	33	34	35	36	37	38	39	40	
T	94	9	335	797	1723	2940	4020	4749	5669	6057	6086	6088	6354	6728	7043	8063	8146	8523	9582	10052	10631	12898	15382	17500	19166	29539	55893	159558	
T	95	12	13	14	15	16	17	18	19	20	21	24	25	26	27	28	29	30	31	32	33	34	35	36	37	38	39	40	
T	95	4	361	895	1689	2628	3956	4242	4347	4894	4912	4913	5089	5349	5572	6508	6587	6971	7832	8298	8895	10234	12229	14267	15642	22713	39660	95527	
T	96	12	13	14	15	16	17	18	19	20	21	24	25	26	27	28	29	30	31	32	33	34	35	36	37	38	39	40	
T	96	9	413	989	1896	2835	4178	4663	4785	5343	5355	5359	5759	6037	6389	7529	7610	8160	9340	9787	10482	12197	14499	16648	18517	31083	65389	155864	
T	97	12	13	14	15	16	17	18	19	20	21	22	24	25	26	27	28	29	30	31	32	33	34	35	36	37	38	39	40	
T	97	7	409	912	1615	2269	2926	3247	3346	3502	3509	3510	3511	3714	3973	4492	5632	5765	6072	7001	7424	8079	11004	13575	15386	16872	29579	64759	187737	
T	98	12	13	14	15	16	17	18	19	20	21	25	26	27	28	29	30	31	32	33	34	35	36	37	38	39	40	
T	98	13	402	934	1607	2184	2847	3114	3187	3324	3334	3537	3789	4030	4944	5023	5332	6047	6474	7077	8333	10332	12043	13284	23790	62794	187596	
T	99	12	13	14	15	16	17	18	19	20	21	25	26	27	28	29	30	31	32	33	34	35	36	37	38	39	40	
T	99	6	451	988	1711	2621	3735	4148	4287	4854	4862	5081	5321	5520	6366	6452	6751	7490	7953	8590	10064	12086	14329	15673	26167	57838	164449	
T	100	12	13	14	15	16	17	18	19	20	21	25	26	27	28	29	30	31	32	33	34	35	36	37	38	39	40	
T	100	4	474	1049	1799	2761	4104	4404	4632	4993	5008	5254	5564	5806	6779	6860	7209	7893	8290	8940	10372	12435	14459	15842	23287	41171	101591	
T	101	10	12	13	14	15	16	17	18	19	20	21	25	26	27	28	29	30	31	32	33	34	35	36	37	38	39	40	
T	101	1	5	447	1005	1954	3234	4302	5180	5261	5478	5484	6040	6328	6734	7907	8014	8361	9622	10080	10729	12730	14986	16850	17971	27755	50193	103082	
T	102	10	12	13	14	15	16	17	18	19	20	21	25	26	27	28	29	30	31	32	33	34	35	36	37	38	39	40	
T	102	1	6	498	1100	1884	3061	4314	4821	4887	5703	5706	6031	6493	6972	7920	8031	8505	9607	10098	10789	12840	15253	17171	18572	27035	47236	106344	
T	103	12	13	14	15	16	17	18	19	20	21	25	26	27	28	29	30	31	32	33	34	35	36	37	38	39	40	
T	103	1	439	1074	1691	2333	2862	3136	3219	3408	3412	3753	4031	4295	5127	5212	5412	6003	6447	7133	8088	9914	11289	12675	18302	34068	71034	
T	104	12	13	14	15	16	17	18	19	20	21	25	26	27	28	29	30	31	32	33	34	35	36	37	38	39	40	
T	104	4	485	1141	1742	2681	3244	4064	4166	4727	4729	5019	5377	5765	6553	6619	6998	7644	8070	8709	10212	12176	13783	15426	21945	38926	90771	
T	105	10	12	13	14	15	16	17	18	19	20	21	25	26	27	28	29	30	31	32	33	34	35	36	37	38	39	40	
T	105	1	4	675	1282	2388	3002	3455	3646	3713	3795	3799	4240	4551	4889	6162	6247	6630	7244	7899	8707	9929	12052	13800	15801	21375	39899	73865	
T	106	11	12	13	14	15	16	17	18	19	20	21	25	26	27	28	29	30	31	32	33	34	35	36	37	38	39	40	
T	106	1	4	516	1190	1713	2307	2722	2874	2933	2993	2995	3337	3611	3915	4711	4793	4975	5516	5960	6652	7526	9297	10669	11988	17262	32448	65823	
T	107	11	12	13	14	15	16	17	18	19	20	21	25	26	27	28	29	30	31	32	33	34	35	36	37	38	39	40	
T	107	1	3	497	1151	1671	2192	2613	2722	2775	2844	2846	3185	3480	3787	4512	4598	4754	5270	5643	6366	7290	9034	10285	11614	17135	32709	66334	
T	108	10	11	12	13	14	15	16	17	18	19	20	21	23	25	26	27	28	29	30	31	32	33	34	35	36	37	38	39	40	
T	108	1	2	4	600	1730	3765	4492	4917	5197	5305	5381	5383	5386	5876	6227	6586	7466	7554	7731	8694	9150	10366	11375	13746	15245	17685	25293	55265	89543	
T	109	12	13	14	15	16	17	18	19	20	21	25	26	27	28	29	30	31	32	33	34	35	36	37	38	39	40	
T	109	3	554	1290	1916	2631	2955	3178	3228	3295	3296	3716	4052	4380	5063	5164	5342	5858	6295	6997	8076	9860	11198	12560	18181	33884	67658	
T	110	10	12	13	14	15	16	17	18	19	20	25	26	27	28	29	30	31	32	33	34	35	36	37	38	39	40	
T	110	1	4	571	1334	2099	2782	3193	3384	3455	3502	3956	4347	4774	5538	5619	5810	6566	6999	7767	8892	10827	12331	14075	20236	36938	70592	
T	111	11	12	13	14	15	16	17	18	19	20	21	25	26	27	28	29	30	31	32	33	34	35	36	37	38	39	40	
T	111	1	6	625	1942	3224	4341	5573	6410	6942	7004	7006	7754	8152	8755	9827	9951	10350	11335	11806	12827	15084	17317	19342	21781	33144	62450	116788	
T	112	12	13	14	15	16	17	18	19	20	25	26	27	28	29	30	31	32	33	34	35	36	37	38	39	40	41	
T	112	5	567	1326	1906	2553	2941	3127	3193	3267	3769	4111	4517	5160	5254	5443	5990	6398	7240	8314	10041	11340	12639	18722	34114	66558	66560	
T	113	12	13	14	15	16	17	18	19	20	21	22	25	26	27	28	29	30	31	32	33	34	35	36	37	38	39	40	
T	113	3	621	1409	2017	2790	3296	3562	3641	3697	3698	3699	4230	4583	4973	5629	5733	5929	6414	6877	7642	8772	10445	11868	13141	19745	35654	69154	
T	114	12	13	14	15	16	17	18	19	20	21	25	26	27	28	29	30	31	32	33	34	35	36	37	38	39	40	41	
T	114	9	657	1514	2498	4196	5382	6997	7494	7570	7572	8348	8795	9412	10288	10492	10911	11563	12252	13066	15572	17536	20089	21684	34881	62999	123067	123071	
T	115	12	13	14	15	16	17	18	19	20	21	25	26	27	28	29	30	31	32	33	34	35	36	37	38	39	40	41	
T	115	4	638	1403	2061	3011	3587	4007	4133	4263	4265	4911	5306	5770	6474	6586	6794	7313	7815	8624	10007	11867	13372	14802	22080	38619	72706	72707	
T	116	12	13	14	15	16	17	18	19	20	24	25	26	27	28	29	30	31	32	33	34	35	36	37	38	39	40	
T	116	3	642	1624	2750	3668	4431	4889	4976	5036	5037	5827	6267	6833	7835	7963	8242	9199	9809	10989	12623	14767	16857	18713	28561	49671	85760	
T	117	12	13	14	15	16	17	18	19	20	21	25	26	27	28	29	30	31	32	33	34	35	36	37	38	39	40	41	
T	117	3	703	1624	2539	3737	4675	4952	5019	5076	5077	5946	6445	7149	8213	8684	8949	9693	10218	11138	12796	14544	16539	17974	28426	46048	82662	82665	
T	118	12	13	14	15	16	17	18	19	20	21	25	26	27	28	29	30	31	32	33	34	35	36	37	38	39	40	41	
T	118	2	664	1520	2353	3130	3742	4251	4329	4381	4385	5081	5531	6109	6812	6922	7131	7638	8167	9116	10628	12371	13940	15396	24042	41234	76265	76267	
T	119	11	12	13	14	15	16	17	18	19	20	21	25	26	27	28	29	30	31	32	33	34	35	36	37	38	39	40	
T	119	1	3	684	1643	2617	3516	4605	4908	4973	5048	5049	5871	6324	6917	7765	7885	8077	8718	9252	10231	11883	13699	15326	16769	27551	44430	82274	
T	120	10	11	12	13	14	15	16	17	18	19	20	21	24	25	26	27	28	29	30	31	32	33	34	35	36	37	38	39	40	41	
T	120	1	2	13	771	2217	3659	4566	5746	6349	6407	6459	6460	6469	7690	8309	9163	10672	10823	11127	12421	13759	15482	17693	20790	23980	26579	42241	83426	143065	143066	
T	121	10	12	13	14	15	16	17	18	19	20	23	24	25	26	27	28	29	30	31	32	33	34	35	36	37	38	39	40	
T	121	1	2	782	1780	2903	3793	4284	4590	4650	4714	4715	4716	5651	6122	6693	7393	7519	7706	8357	8902	10040	11720	13629	15287	16928	26280	44680	77728	
T	122	10	12	13	14	15	16	17	18	19	20	21	23	24	25	26	27	28	29	30	31	32	33	34	35	36	37	38	39	40	
T	122	1	6	855	2111	3449	4578	5757	6606	6693	6733	6734	6735	6736	7882	8402	9441	10689	10861	11366	12803	13895	15107	17517	20127	22600	24733	40624	73135	131017	
T	123	10	11	12	13	14	15	16	17	18	19	20	21	25	26	27	28	29	30	31	32	33	34	35	36	37	38	39	40	41	
T	123	2	3	8	897	2370	3633	4782	5992	6702	6782	6847	6849	8065	8650	9665	11187	11356	11868	13186	13973	15507	17885	20208	23021	25347	43449	72492	123911	123912	
T	124	10	11	12	13	14	15	16	17	18	19	20	21	24	25	26	27	28	29	30	31	32	33	34	35	36	37	38	39	40	41	
T	124	1	2	3	799	1728	2759	3712	4347	4855	4913	4973	4974	4975	6005	6474	7207	7960	8091	8352	8972	9693	10737	12505	14303	15995	17573	29000	46023	79907	79908	
T	125	12	13	14	15	16	17	18	19	20	25	26	27	28	29	30	31	32	33	34	35	36	37	38	39	40	41	
T	125	5	736	1648	2543	3617	4378	5365	5451	5515	6524	6951	7637	8218	8375	8784	9364	10077	11023	13034	14616	16517	18130	30803	52412	96952	96954	
T	126	11	12	13	14	15	16	17	18	19	20	24	25	26	27	28	29	30	31	32	33	34	35	36	37	38	39	40	41	
T	126	1	4	849	1787	3093	4265	5560	6424	6487	6528	6529	7755	8234	9204	10111	10394	10803	11640	12586	13680	16196	18001	20089	21752	39113	62197	114351	114544	
T	127	12	13	14	15	16	17	18	19	20	25	26	27	28	29	30	31	32	33	34	35	36	37	38	39	40	41	
T	127	1	867	1765	2927	4071	4698	4829	4879	4921	6018	6521	7238	7806	8038	8197	8659	9128	10104	11961	13475	15099	16551	29155	44553	77550	77750	
T	128	12	13	14	15	16	17	18	19	20	21	25	26	27	28	29	30	31	32	33	34	35	36	37	38	39	40	41	
T	128	5	778	1622	2351	2978	3270	3515	3560	3602	3603	4583	4959	5618	5950	6064	6214	6671	7189	8104	9715	11091	12403	13736	23417	38221	66981	67208	
T	129	12	13	14	15	16	17	18	19	20	24	25	26	27	28	29	30	31	32	33	34	35	36	37	38	39	40	41	
T	129	3	869	1727	2666	3596	4127	4736	4788	4815	4818	5946	6370	7217	7768	7972	8460	9031	9951	11028	13071	14667	16442	17746	31604	52277	93291	93467	
T	130	12	13	14	15	16	17	18	19	20	24	25	26	27	28	29	30	31	32	33	34	35	36	37	38	39	40	41	
T	130	2	830	1680	2708	3558	4736	4893	4932	4964	4965	6066	6482	7132	7685	7856	8012	8590	9142	10209	12110	13422	14917	16317	29791	45321	78904	79062	
T	131	12	13	14	15	16	17	18	19	20	21	23	25	26	27	28	29	30	31	32	33	34	35	36	37	38	39	40	41	
T	131	3	862	1889	3238	4515	6111	6290	6320	6357	6358	6359	7552	7993	8739	9513	9657	9842	10619	11180	12231	14948	16393	18010	19759	38525	56216	97442	97580	
T	132	12	13	14	15	16	17	18	19	20	25	26	27	28	29	30	31	32	33	34	35	36	37	38	39	40	41	
T	132	2	884	1827	2752	3424	3901	4023	4062	4096	5183	5580	6260	6686	6817	6957	7542	8049	9125	10918	12207	13544	15010	27024	41811	69338	69459	
T	133	12	13	14	15	16	17	18	19	20	21	24	25	26	27	28	29	30	31	32	33	34	35	36	37	38	39	40	41	
T	133	2	877	1774	3209	4133	5300	6129	6185	6253	6255	6258	7608	8069	8893	9654	9829	10310	11041	11888	12993	15611	17011	18867	20416	41567	58297	100667	100782	
T	134	11	12	13	14	15	16	17	18	19	20	21	23	25	26	27	28	29	30	31	32	33	34	35	36	37	38	39	40	41	
T	134	2	10	878	1775	3258	4459	5771	6058	6088	6126	6127	6129	7384	7851	8777	9515	9687	10160	10885	11729	12892	15688	17367	19006	20624	43843	61084	105981	106066	
T	135	12	13	14	15	16	17	18	19	20	25	26	27	28	29	30	31	32	33	34	35	36	37	38	39	40	41	
T	135	5	911	1763	2611	3187	3419	3522	3548	3578	4687	5077	5734	6105	6215	6374	6812	7376	8516	10381	11640	13104	14495	26668	40752	66210	66305	
T	136	11	12	13	14	15	16	17	18	19	20	23	24	25	26	27	28	29	30	31	32	33	34	35	36	37	38	39	40	41	
T	136	1	7	1415	2439	3882	4798	6512	6628	6662	6682	6683	6685	7992	8429	9259	10164	10338	10607	11335	12388	13656	16413	18499	20536	22092	41752	61373	97976	98063	
T	137	12	13	14	15	16	17	18	19	20	21	25	26	27	28	29	30	31	32	33	34	35	36	37	38	39	40	41	
T	137	1	934	1909	2986	3743	4201	4303	4341	4368	4370	5593	6014	6768	7146	7289	7425	7912	8401	9606	11605	12710	14160	15530	28856	42266	69001	69085	
T	138	10	12	13	14	15	16	17	18	19	20	23	25	26	27	28	29	30	31	32	33	34	35	36	37	38	39	40	41	
T	138	1	3	942	1777	2720	3339	3698	3792	3822	3847	3848	5056	5423	6149	6418	6583	6740	7221	7768	8890	10951	12043	13365	14735	28080	41062	66699	66763	
T	139	10	12	13	14	15	16	17	18	19	20	21	24	25	26	27	28	29	30	31	32	33	34	35	36	37	38	39	40	41	
T	139	1	5	999	1974	3381	4328	5182	5283	5321	5342	5343	5344	6745	7170	8053	8868	9205	9538	10106	10643	11889	14249	15455	17144	18553	36137	50664	82696	82760	
T	140	11	12	13	14	15	16	17	18	19	20	25	26	27	28	29	30	31	32	33	34	35	36	37	38	39	40	41	
T	140	1	6	1094	2541	4257	5038	5418	5496	5531	5549	7210	7794	8955	10012	10277	10543	11502	12054	14325	16788	19004	22033	24303	47897	77201	105976	106027	
T	141	11	13	14	15	16	17	18	19	20	25	26	27	28	29	30	31	32	33	34	35	36	37	38	39	40	41	
T	141	1	1010	1832	2713	3244	3385	3477	3516	3545	4777	5123	5859	6107	6223	6368	6849	7486	8737	10819	11953	13390	14675	28519	41428	64986	65033	
T	142	10	11	12	13	14	15	16	17	18	19	20	23	25	26	27	28	29	30	31	32	33	34	35	36	37	38	39	40	41	
T	142	3	7	9	3968	5401	6595	7355	7705	7798	7822	7837	7841	9506	9991	10955	12073	12407	12773	13928	17008	18943	22590	26884	29625	31370	53880	89519	112978	113013	
T	143	11	12	13	14	15	16	17	18	19	20	25	26	27	28	29	30	31	32	33	34	35	36	37	38	39	40	41	
T	143	1	3	1050	2047	3081	3711	4061	4154	4176	4196	5525	5876	6576	6880	7040	7177	7632	8185	9403	11580	12550	13992	15390	30469	42853	67158	67191	
T	144	12	13	14	15	16	17	18	19	20	23	25	26	27	28	29	30	31	32	33	34	35	36	37	38	39	40	41	
T	144	3	1415	2642	3847	4469	4732	4836	4866	4885	4886	6458	6911	7923	8290	8453	8630	9149	9869	11351	13635	14894	16385	17924	33760	47405	70726	70737	
T	145	10	11	12	13	14	15	16	17	18	19	20	22	25	26	27	28	29	30	31	32	33	34	35	36	37	38	39	40	41	
T	145	1	4	8	1396	3847	5111	5928	6350	6424	6452	6461	6462	8297	9036	10180	11571	11819	12072	12604	13238	15522	17856	19731	22423	25585	46545	69302	93628	93650	
T	146	10	11	12	13	14	15	16	17	18	19	20	21	22	23	25	26	27	28	29	30	31	32	33	34	35	36	37	38	39	40	41	
T	146	1	2	10	1077	2025	4119	6100	7315	7407	7434	7453	7454	7455	7457	9393	10050	11371	12489	13252	13613	14035	14566	15789	19302	20549	22862	24263	54342	70527	117396	117416	
T	147	11	12	13	14	15	16	17	18	19	20	21	23	25	26	27	28	29	30	31	32	33	34	35	36	37	38	39	40	41	
T	147	1	7	1094	2069	3951	5864	6986	7080	7113	7127	7128	7130	8949	9428	10613	11650	12037	12463	12996	13536	14796	18173	19443	21639	23023	52221	68519	111973	111991	
T	148	11	12	13	14	15	16	17	18	19	20	25	26	27	28	29	30	31	32	33	34	35	36	37	38	39	40	41	
T	148	1	7	1025	1865	3333	4636	4902	5006	5031	5038	6600	7040	8001	8293	8480	8635	9076	9636	10788	13401	14387	15781	17031	35787	49027	72728	72741	
T	149	10	12	13	14	15	16	17	18	19	20	24	25	26	27	28	29	30	31	32	33	34	35	36	37	38	39	40	41	
T	149	1	6	1070	1945	3477	5081	5389	5477	5505	5524	5525	7171	7602	8623	8988	9237	9399	9859	10466	11637	14415	15525	17108	18486	39288	53380	79484	79496	
T	150	10	11	12	13	14	15	16	17	18	19	20	21	23	24	25	26	27	28	29	30	31	32	33	34	35	36	37	38	39	40	41	
T	150	4	5	6	1325	3494	5369	6207	6559	6640	6668	6683	6684	6685	6686	8899	10010	11585	13706	14015	14286	14759	15261	17044	20002	23076	24595	28218	60444	81535	129274	129283	
T	151	10	11	12	13	14	15	16	17	18	19	20	21	23	24	25	26	27	28	29	30	31	32	33	34	35	36	37	38	39	40	41	
T	151	1	2	7	1153	2098	3903	5030	6139	6226	6250	6264	6265	6266	6267	7885	8306	9245	9981	10493	10798	11251	11841	13084	16066	16986	18792	20146	46020	58270	96345	96358	
T	152	12	13	14	15	16	17	18	19	20	23	25	26	27	28	29	30	31	32	33	34	35	36	37	38	39	40	41	
T	152	3	1110	2128	3378	4075	4237	4320	4342	4351	4352	5868	6314	7217	7574	7749	7877	8269	8817	10145	12453	13336	14748	16083	33417	43153	65733	65739	
T	153	12	13	14	15	16	17	18	19	20	23	25	26	27	28	29	30	31	32	33	34	35	36	37	38	39	40	41	
T	153	3	1196	2533	4030	4963	5242	5365	5393	5402	5404	7346	8159	9454	9765	9931	10076	10504	11064	12485	15276	16463	17882	19408	40210	52494	74910	74920	
T	154	12	13	14	15	16	17	18	19	20	23	25	26	27	28	29	30	31	32	33	34	35	36	37	38	39	40	41	
T	154	2	1069	1886	3055	3491	3672	3754	3769	3774	3775	5093	5459	6325	6526	6665	6831	7202	7768	8976	11315	11981	13296	14508	31830	41062	61450	61452	
T	155	12	13	14	15	16	17	18	19	20	25	26	27	28	29	30	31	32	33	34	35	36	37	38	39	40	41	
T	155	2	1116	1947	3128	3564	3749	3817	3831	3835	5275	5599	6377	6580	6734	6869	7272	7846	9117	11349	11991	13356	14553	31772	40575	60831	60835	
T	156	11	12	13	14	15	16	17	18	19	20	25	26	27	28	29	30	31	32	33	34	35	36	37	38	39	40	41	
T	156	1	6	1286	2221	3890	5570	5768	5849	5863	5871	7592	8418	9518	9838	9997	10146	10545	11182	12473	15235	16427	17909	19240	39598	49564	73875	73876	
T	157	11	12	13	14	15	16	17	18	19	20	25	26	27	28	29	30	31	32	33	34	35	36	37	38	39	40	41	
T	157	1	4	1171	2053	3505	4395	4757	4873	4891	4903	6385	6734	7633	7963	8151	8305	8700	9244	10526	13080	13776	15309	16632	35305	44275	64532	64534	
T	158	10	11	12	13	14	15	16	17	18	19	20	25	26	27	28	29	30	31	32	33	34	35	36	37	38	39	40	41	
T	158	1	2	3	1043	1767	2953	3359	3547	3609	3621	3623	4959	5287	6079	6292	6463	6637	7014	7621	8939	11274	11890	13280	14462	32349	40834	60186	60189	
T	159	12	13	14	15	16	17	18	19	20	25	26	27	28	29	30	31	32	33	34	35	36	37	38	39	40	41	
T	159	3	1310	2194	3566	3937	4124	4191	4204	4207	5765	6097	7019	7227	7389	7577	7964	8577	9901	12371	12993	14441	15660	33672	41601	60934	60936	
T	160	12	13	14	15	16	17	18	19	20	22	25	26	27	28	29	30	31	32	33	34	35	36	37	38	39	40	41	
T	160	2	1196	2063	3378	3769	3933	4009	4016	4017	4018	5523	5852	6800	7012	7169	7319	7683	8302	9572	12032	12637	14014	15271	32845	40691	60257	60258	
T	161	10	13	14	15	16	17	18	19	20	24	25	26	27	28	29	30	31	32	33	34	35	36	37	38	39	40	41	
T	161	1	1565	2507	3914	4303	4488	4551	4559	4563	4565	6159	6532	7438	7677	7895	8043	8522	9305	10639	13198	14063	15501	16764	34984	44114	63772	63850	
T	162	12	13	14	15	16	17	18	19	20	23	24	25	26	27	28	29	30	31	32	33	34	35	36	37	38	39	40	41	
T	162	1	3393	4713	6092	6531	6667	6716	6722	6724	6732	6733	8672	9300	10472	11375	11654	11925	12594	14839	16606	20106	22882	24985	26768	50160	73158	92393	92438	
T	163	10	12	13	14	15	16	17	18	19	20	23	25	26	27	28	29	30	31	32	33	34	35	36	37	38	39	40	41	
T	163	2	5	1373	2369	3952	4369	4542	4587	4594	4597	4598	6241	6621	7616	7844	8008	8184	8541	9084	10453	13034	13634	15072	16329	34228	41650	60519	60569	
T	164	12	13	14	15	16	17	18	19	20	23	25	26	27	28	29	30	31	32	33	34	35	36	37	38	39	40	41	
T	164	2	1328	2355	3662	4043	4201	4247	4251	4252	4253	5961	6468	7607	7859	8034	8210	8568	9120	10586	13127	13843	15456	16870	34673	41830	61043	61085	
T	165	10	11	12	13	14	15	16	17	18	19	20	21	23	24	25	26	27	28	29	30	31	32	33	34	35	36	37	38	39	40	41	
T	165	2	3	4	2043	7386	8994	9575	9768	9832	9842	9845	9847	9851	9852	14073	16238	19552	19828	20111	20279	20748	21357	26627	29768	32695	39779	44916	71996	92766	112944	112961	
T	166	10	11	12	13	14	15	16	17	18	19	20	25	26	27	28	29	30	31	32	33	34	35	36	37	38	39	40	41	
T	166	1	3	6	1611	2677	4704	6348	6582	6654	6664	6667	8706	9373	10765	11323	11721	11899	12325	13005	14580	18000	19146	21497	23037	50659	61820	94995	95015	
T	167	10	12	13	14	15	16	17	18	19	20	22	23	24	25	26	27	28	29	30	31	32	33	34	35	36	37	38	39	40	41	
T	167	7	9	2641	4466	6143	6668	6831	6872	6878	6880	6881	6883	6884	9379	10068	11570	11852	12089	12289	13053	14512	16777	20329	21497	23775	25539	47002	62407	80894	80919	
T	168	10	11	12	13	14	15	16	17	18	19	20	25	26	27	28	29	30	31	32	33	34	35	36	37	38	39	40	41	
T	168	3	5	12	1856	3867	6770	8678	8854	8906	8911	8913	12593	13486	16638	16912	17137	17293	17678	18334	20911	25693	27366	30886	32771	69263	95960	115828	115850	
T	169	12	13	14	15	16	17	18	19	20	22	25	26	27	28	29	30	31	32	33	34	35	36	37	38	39	40	41	
T	169	4	1394	2720	4292	4713	4887	4925	4930	4931	4932	6784	7389	8690	8976	9167	9319	9665	10232	11785	14423	15295	16741	18157	36624	44013	62784	62795	
T	170	10	11	12	13	14	15	16	17	18	19	23	24	25	26	27	28	29	30	31	32	33	34	35	36	37	38	39	40	41	
T	170	2	5	6	1445	3363	5100	5870	6057	6087	6090	6091	6094	8527	10156	12440	12836	13069	13225	13555	14162	16250	19296	21420	22917	25687	52501	64494	96346	96355	
T	171	12	13	14	15	16	17	18	19	23	25	26	27	28	29	30	31	32	33	34	35	36	37	38	39	40	41	
T	171	2	1445	2484	5428	7169	7336	7376	7380	7381	9679	10206	11775	12017	12235	12381	12727	13294	14747	19114	19925	21454	22900	52129	66656	84888	84897	
T	172	11	12	13	14	15	16	17	18	19	23	25	26	27	28	29	30	31	32	33	34	35	36	37	38	39	40	41	
T	172	2	4	1417	2392	4108	4627	4812	4860	4864	4865	6751	7237	8627	8872	9059	9201	9524	10152	11700	14508	15084	16609	17795	36383	43471	60958	60962	
T	173	10	11	12	13	14	15	16	17	18	19	25	26	27	28	29	30	31	32	33	34	35	36	37	38	39	40	41	
T	173	1	2	7	1387	2407	4143	4561	4739	4773	4776	6557	6993	8149	8421	8615	8758	9095	9630	11053	13699	14226	15695	16936	34727	41221	58642	58648	
T	174	10	11	12	13	14	15	16	17	18	19	23	25	26	27	28	29	30	31	32	33	34	35	36	37	38	39	40	41	
T	174	1	2	3	1264	2160	3710	4148	4335	4357	4362	4363	6176	6618	8025	8281	8492	8647	9015	9642	11182	14082	14738	16297	17534	36134	42879	59875	59882	
T	175	10	12	13	14	15	16	17	18	19	20	23	24	25	26	27	28	29	30	31	32	33	34	35	36	37	38	39	40	41	
T	175	1	4	1580	3852	5623	6079	6240	6264	6267	6268	6269	6270	8876	9680	11463	11711	11937	12085	12458	13017	15241	18007	19315	20871	22195	45251	54821	72248	72250	
T	176	13	14	15	16	17	18	19	23	25	26	27	28	29	30	31	32	33	34	35	36	37	38	39	40	41	
T	176	1373	2341	3910	4269	4447	4465	4468	4470	6310	6760	7958	8190	8365	8498	8788	9352	10767	13372	13916	15443	16626	34462	40856	58252	58253	
T	177	12	13	14	15	16	17	18	19	24	25	26	27	28	29	30	31	32	33	34	35	36	37	38	39	40	41	
T	177	1	1441	2513	4501	4882	5051	5076	5078	5079	6907	7368	8576	8814	9018	9146	9467	10013	11463	14251	14796	16348	17672	37332	43644	60861	60864	
T	178	10	13	14	15	16	17	18	21	23	24	25	26	27	28	29	30	31	32	33	34	35	36	37	38	39	40	
T	178	1	1349	2439	4046	4398	4561	4573	4574	4575	4576	6444	6945	8262	8522	8681	8829	9137	9677	11342	14206	14803	16604	17871	37768	44491	61496	
T	179	10	12	13	14	15	16	17	18	19	20	23	25	26	27	28	29	30	31	32	33	34	35	36	37	38	39	40	41	
T	179	2	6	1567	2729	4618	4979	5153	5173	5179	5180	5181	6998	7401	8586	8835	9047	9192	9577	10231	11784	14527	15110	16700	17942	37417	44470	61269	61270	
T	180	10	11	12	13	14	15	16	17	18	19	20	21	22	23	24	25	26	27	28	29	30	31	32	33	34	35	36	37	38	39	40	41	
T	180	5	7	10	4040	6368	8767	9287	9447	9459	9460	9462	9463	9464	9467	9468	12503	13176	15552	15863	16468	16845	17981	20648	23768	28929	30168	32309	34111	76505	94927	111129	111131	
T	181	12	13	14	15	16	17	18	19	25	26	27	28	29	30	31	32	33	34	35	36	37	38	39	40	41	
T	181	2	1333	2337	3861	4296	4452	4473	4475	6129	6553	7678	7917	8121	8260	8557	9113	10514	13167	13706	15195	16413	34970	40955	57138	57140	
T	182	10	11	12	13	14	15	16	17	18	19	23	25	26	27	28	29	30	31	32	33	34	35	36	37	38	39	40	41	
T	182	1	2	4	1303	2365	3791	4201	4347	4356	4357	4358	6004	6404	7472	7677	7857	7980	8268	8800	10304	12945	13495	15098	16403	35366	41545	57468	57469	
T	183	12	13	14	15	16	17	18	19	23	25	26	27	28	29	30	31	32	33	34	35	36	37	38	39	40	
T	183	2	1346	2307	3839	4264	4409	4417	4419	4420	6012	6390	7419	7652	7837	7999	8321	8882	10325	12957	13517	15009	16223	35727	42033	57609	
T	184	10	11	12	13	14	15	16	17	18	19	25	26	27	28	29	30	31	32	33	34	35	36	37	38	39	40	41	
T	184	2	3	6	1484	2730	4286	4685	4829	4840	4841	6808	7356	8781	9000	9226	9394	9688	10254	12127	14720	15580	17677	19402	40213	46915	62598	62599	
T	185	10	12	13	14	15	16	17	18	19	20	21	22	23	24	25	26	27	28	29	30	31	32	33	34	35	36	37	38	39	40	41	
T	185	9	11	2055	5039	6961	7379	7506	7523	7525	7528	7532	7536	7538	7544	12098	13556	17625	17859	18116	18259	18678	19319	25989	30624	33395	43170	48534	102288	126366	142100	142102	
T	186	10	11	12	13	14	15	16	17	18	20	21	22	23	24	25	26	27	28	29	30	31	32	33	34	35	36	37	38	39	40	41	
T	186	12	13	16	2823	5960	7797	8211	8315	8321	8322	8323	8324	8325	8338	11041	11664	13198	13384	13619	13764	14754	15338	19051	23219	23921	29614	31144	86486	94939	110632	110633	
T	187	10	11	12	13	14	15	16	17	18	20	21	25	26	27	28	29	30	31	32	33	34	35	36	37	38	39	40	
T	187	7	9	10	1768	3192	5016	5518	5632	5642	5645	5647	7692	8222	9505	9709	9921	10075	10390	10906	12835	15754	16454	18501	20143	44886	52896	68484	
T	188	10	11	12	13	14	15	16	17	18	19	20	22	23	24	25	26	27	28	29	30	31	32	33	34	35	36	37	38	39	40	
T	188	9	13	15	2037	4207	6355	7235	7343	7357	7358	7361	7365	7366	7374	10688	11563	15699	15935	16180	16294	16729	17317	22490	27184	28738	32233	39006	114010	135390	150664	
T	189	10	11	12	13	14	15	16	17	18	20	21	22	23	24	25	26	27	28	29	30	31	32	33	34	35	36	37	38	39	40	41	
T	189	3	5	13	2635	5509	8125	8761	8917	8925	8926	8933	8935	8937	8948	11927	12629	14335	14554	14774	14916	15750	16325	20249	23977	24642	27391	33240	97425	105471	120395	120396	
T	190	10	12	13	14	15	16	17	18	20	21	22	24	25	26	27	28	29	30	31	32	33	34	35	36	37	38	39	40	
T	190	3	5	1890	4139	5953	6441	6565	6570	6572	6574	6575	6579	9217	9943	11706	11932	12152	12287	12672	13216	16211	19153	19846	22617	25413	53560	60265	74884	
T	191	10	11	12	13	14	15	16	17	18	19	23	25	26	27	28	29	30	31	32	33	34	35	36	37	38	39	40	
T	191	1	2	3	1658	3432	5689	6326	6461	6465	6466	6467	8693	9292	10662	10882	11080	11210	11643	12172	14221	17168	17844	19251	21898	49382	55808	70363	
T	192	10	11	12	13	14	15	16	17	18	19	22	24	25	26	27	28	29	30	31	32	33	34	35	36	37	38	39	40	
T	192	3	4	6	1324	2321	4146	4689	4787	4791	4792	4793	4794	6543	6980	8127	8361	8601	8737	9046	9595	11051	13996	14692	16219	17566	38346	44509	58179	
T	193	10	11	12	13	14	15	16	17	18	19	22	25	26	27	28	29	30	31	32	33	34	35	36	37	38	39	40	
T	193	2	3	6	1560	2698	5866	6456	6542	6547	6548	6551	8964	9557	11018	11234	11429	11555	11842	12349	13768	17551	18222	19707	21057	50397	57055	70758	
T	194	10	12	13	14	15	16	17	18	25	26	27	28	29	30	31	32	33	34	35	36	37	38	39	40	
T	194	3	5	1521	2864	4554	5037	5127	5129	6955	7486	8725	8915	9109	9233	9605	10101	11809	14550	15218	17096	18667	40012	46347	60247	
T	195	10	11	12	13	14	15	16	17	18	20	21	23	24	25	26	27	28	29	30	31	32	33	34	35	36	37	38	39	40	
T	195	10	12	13	2719	6084	8307	8909	8990	8994	8995	9000	9004	9014	12402	13228	15335	15491	15665	15790	16608	17272	21898	24985	25718	27464	35516	90807	97489	111425	
T	196	10	11	12	13	14	15	16	17	18	20	21	22	23	24	25	26	27	28	29	30	31	32	33	34	35	36	37	38	39	40	
T	196	2	8	9	1746	3072	7831	8435	8519	8521	8522	8525	8532	8534	8542	11587	12377	14119	14313	14493	14614	14921	15433	17179	22686	23318	24871	26745	86524	93236	106868	
T	197	10	11	12	13	14	15	16	17	18	22	23	24	25	26	27	28	29	30	31	32	33	34	35	36	37	38	39	40	
T	197	6	8	9	2378	5509	8718	9280	9364	9371	9372	9374	9379	13798	14987	18268	18443	18647	18750	19217	19759	24756	29665	30390	36160	38760	83846	91060	104426	
T	198	10	11	12	13	14	15	16	17	18	24	25	26	27	28	29	30	31	32	33	34	35	36	37	38	39	40	
T	198	2	3	6	1885	3806	6338	6861	6946	6947	6950	9375	9982	11392	11555	11745	11880	12307	12916	15372	18458	19082	20506	23932	53707	60303	73251	
T	199	10	11	12	13	14	15	16	17	18	19	22	23	25	26	27	28	29	30	31	32	33	34	35	36	37	38	39	40	
T	199	1	9	15	1438	2584	8619	9328	9410	9412	9413	9414	9417	12672	13407	15383	15578	15784	15885	16170	16650	18032	24336	24980	26360	27886	94223	101125	113947	
T	200	11	12	13	14	15	16	17	18	19	23	25	26	27	28	29	30	31	32	33	34	35	36	37	38	39	40	
T	200	5	6	1351	2407	5103	5614	5669	5672	5673	5676	7636	8173	9468	9629	9808	9926	10224	10723	12092	15307	15937	17301	18566	42368	49190	61778	
T	201	10	11	12	13	14	15	16	17	18	19	20	23	25	26	27	28	29	30	31	32	33	34	35	36	37	38	39	40	
T	201	2	6	7	1421	2578	6613	7134	7188	7191	7193	7194	7195	9620	10226	11761	11907	12098	12199	12502	12973	14339	18683	19294	20664	22011	52484	59164	71495	
T	202	10	11	12	13	14	15	16	17	18	19	22	24	25	26	27	28	29	30	31	32	33	34	35	36	37	38	39	40	
T	202	1	2	4	1544	2857	7875	8447	8498	8499	8500	8501	8502	11644	12511	14703	14862	15027	15147	15459	15929	17564	23356	23966	25448	26968	61861	68507	80637	
T	203	10	11	13	14	15	16	17	18	19	25	26	27	28	29	30	31	32	33	34	35	36	37	38	39	40	
T	203	2	3	1471	2594	4489	4986	5037	5039	5040	6800	7276	8450	8618	8815	8926	9224	9711	11142	13919	14557	16021	17284	36735	43682	55267	
T	204	10	11	12	13	14	15	16	17	18	24	25	26	27	28	29	30	31	32	33	34	35	36	37	38	39	40	
T	204	2	4	5	1727	3064	5047	5533	5586	5589	5592	7818	8423	10114	10261	10465	10601	10918	11707	13711	16819	17452	19917	21241	41632	48457	59808	
T	205	10	11	12	13	14	15	16	17	20	21	24	25	26	27	28	29	30	31	32	33	34	35	36	37	38	39	40	
T	205	11	13	15	4444	6348	8434	8905	8959	8960	8964	8981	13801	14802	18156	18309	19032	19743	20325	27754	32196	42391	43854	51863	53420	122387	130251	141637	
T	206	10	11	12	13	14	15	16	17	18	21	24	25	26	27	28	29	30	31	32	33	34	35	36	37	38	39	40	
T	206	5	7	9	2832	5001	6920	7393	7435	7436	7441	7446	9773	10373	11984	12135	12342	12481	13312	14004	17198	21288	21958	26750	28112	69977	77509	88318	
T	207	10	11	12	13	14	15	16	17	18	20	21	24	25	26	27	28	29	30	31	32	33	34	35	36	37	38	39	40	
T	207	2	4	5	2171	3550	5343	5801	5850	5851	5852	5853	5855	8053	8617	10133	10281	10527	10714	11080	12021	13742	16850	17610	19171	21040	43554	50871	61713	
T	208	10	11	12	13	14	15	16	17	18	19	21	24	25	26	27	28	29	30	31	32	33	34	35	36	37	38	39	40	
T	208	5	6	7	3648	6106	8278	8779	8827	8829	8830	8833	8838	12181	12962	15342	15569	15965	16217	17009	18831	22268	26238	27163	28932	34731	79437	87011	97299	
T	209	10	11	12	13	14	15	16	17	21	25	26	27	28	29	30	31	32	33	34	35	36	37	38	39	40	
T	209	1	3	4	1516	2839	4762	5282	5334	5335	7306	7858	9242	9406	9559	9678	9971	10450	12025	14862	15478	17044	18280	36922	44481	54504	
T	210	10	12	13	14	15	16	17	18	20	21	24	25	26	27	28	29	30	31	32	33	34	35	36	37	38	39	40	
T	210	1	2	1947	4035	6205	6712	6752	6753	6754	6757	6763	9694	10584	12834	12993	13150	13239	13543	14061	17021	20343	20969	24762	26001	51151	58737	68398	
T	211	10	11	13	14	15	16	17	18	19	21	22	24	25	26	27	28	29	30	31	32	33	34	35	36	37	38	39	40	
T	211	3	6	1957	4332	6488	7064	7104	7106	7107	7110	7112	7115	9607	10270	11871	12034	12214	12308	12742	13245	15670	19020	19654	22809	24116	50986	58722	67903	
T	212	10	11	12	13	14	15	16	17	21	23	24	25	26	27	28	29	30	31	32	33	34	35	36	37	38	39	40	
T	212	2	3	4	1813	3823	5868	6369	6416	6420	6421	6422	8641	9269	10823	10976	11194	11283	11636	12112	14381	17338	18051	20165	21718	44910	52605	61295	
T	213	10	11	12	13	14	15	16	17	25	26	27	28	29	30	31	32	33	34	35	36	37	38	39	40	
T	213	2	4	5	1833	3483	5570	6062	6099	8315	8901	10307	10430	10587	10697	11040	11554	13543	16656	17257	19276	20683	43286	51185	59683	
T	214	10	11	13	14	15	16	17	18	20	21	24	25	26	27	28	29	30	31	32	33	34	35	36	37	38	39	40	
T	214	7	11	3475	6196	9324	9952	9985	9989	9990	10003	10018	13715	14634	17483	17605	17853	18017	18859	19781	24101	29804	30498	36848	38369	91523	99767	107940	
T	215	10	13	14	15	16	17	18	19	20	21	23	24	25	26	27	28	29	30	31	32	33	34	35	36	37	38	39	40	
T	215	6	2916	5868	8388	8924	8959	8960	8963	8964	8972	8973	8984	12282	13191	15731	15864	16026	16150	16924	17538	22172	27047	27662	34064	35842	84792	93106	101099	
T	216	10	11	12	13	14	15	16	17	18	21	22	24	25	26	27	28	29	30	31	32	33	34	35	36	37	38	39	40	
T	216	6	13	14	2818	5839	9192	9793	9824	9826	9830	9832	9849	14748	16189	19671	19852	20065	20204	20621	21792	26723	31590	32420	34461	35989	91814	100111	107390	
T	217	11	13	14	15	16	17	18	25	26	27	28	29	30	31	32	33	34	35	36	37	38	39	40	
T	217	1	1579	2965	5568	6084	6123	6124	8248	8834	10237	10377	10550	10646	10947	11407	13012	16348	16941	18277	19590	42386	50534	57787	
T	218	10	11	13	14	15	16	17	18	20	22	25	26	27	28	29	30	31	32	33	34	35	36	37	38	39	40	
T	218	2	5	1615	2943	6128	6677	6705	6706	6707	6708	9010	9659	11201	11323	11469	11567	11882	12386	13871	17912	18540	19942	21254	47965	56237	63057	
T	219	11	12	13	14	15	16	17	18	20	21	23	25	26	27	28	29	30	31	32	33	34	35	36	37	38	39	40	
T	219	7	9	1824	3413	7522	8094	8126	8127	8128	8129	8135	11140	11945	13892	13997	14151	14251	14560	15023	17023	22363	23012	24363	26350	74411	82755	89461	
T	220	10	11	13	14	15	16	17	18	21	24	25	26	27	28	29	30	31	32	33	34	35	36	37	38	39	40	
T	220	3	7	2075	4503	7709	8313	8352	8353	8354	8357	11454	12369	14509	14641	14816	14915	15352	15849	18858	22283	23014	24293	28340	56980	65046	71019	
T	221	11	12	13	14	15	16	17	18	20	22	24	25	26	27	28	29	30	31	32	33	34	35	36	37	38	39	40	
T	221	2	4	1564	2980	7618	8273	8312	8314	8315	8319	8321	10955	11702	13506	13632	13758	13851	14131	14557	15970	20942	21568	22792	24324	56237	64620	70631	
T	222	10	11	13	14	15	16	17	18	19	21	22	25	26	27	28	29	30	31	32	33	34	35	36	37	38	39	40	
T	222	1	3	1886	3466	6133	6694	6727	6728	6729	6731	6732	9347	10158	11939	12052	12246	12371	12670	13240	15144	18837	19452	21225	22509	43663	52168	57795	
T	223	10	11	12	13	14	15	16	17	18	20	21	22	23	24	25	26	27	28	29	30	31	32	33	34	35	36	37	38	39	40	
T	223	14	18	21	2631	4684	8411	8930	8963	8965	8966	8974	8982	8984	8999	13328	14371	17803	17921	18135	18309	18738	19985	24032	30412	31141	34069	36333	89485	98274	103424	
T	224	9	10	11	12	13	14	15	16	17	18	19	20	21	23	24	25	26	27	28	29	30	31	32	33	34	35	36	37	38	39	40	
T	224	4	26	28	29	5218	7206	10305	10832	10875	10879	10882	10883	10901	10906	10927	15086	15977	21641	21921	22630	23091	24351	29208	34593	43205	44514	48060	55059	128024	136914	141791	
T	225	9	10	11	12	13	14	15	16	17	18	19	21	23	24	25	26	27	28	29	30	31	32	33	34	35	36	37	38	39	40	
T	225	1	30	31	32	4749	7407	10095	10591	10626	10630	10637	10654	10659	10682	14315	15136	18034	18211	18756	19115	20193	23490	27289	34282	35302	40261	41810	103629	112483	117233	
T	226	10	11	12	13	14	15	16	17	18	19	20	21	22	23	24	25	26	27	28	29	30	31	32	33	34	35	36	37	38	39	40	
T	226	6	14	16	3537	6084	11013	11571	11603	11605	11607	11608	11614	11618	11624	11630	16193	17470	22424	22545	22869	23132	23596	25824	28814	35604	36400	39386	41317	90307	99200	103687	
T	227	10	11	12	13	14	15	16	17	18	19	21	22	23	24	25	26	27	28	29	30	31	32	33	34	35	36	37	38	39	40	
T	227	5	16	18	2905	4769	9521	10128	10164	10167	10168	10170	10172	10175	10177	13956	14966	18023	18133	18478	18724	19160	20791	23338	30323	31160	33615	35725	90791	99663	103937	
T	228	10	11	13	14	15	16	17	18	19	21	22	24	25	26	27	28	29	30	31	32	33	34	35	36	37	38	39	40	
T	228	4	12	2036	3979	9324	9943	9975	9978	9979	9982	9986	9987	13303	14103	16074	16186	16338	16442	16856	17452	19469	25352	25905	27527	29584	84595	93420	97487	
T	229	11	13	14	15	16	17	18	19	20	25	26	27	28	29	30	31	32	33	34	35	36	37	38	39	40	
T	229	4	1892	3500	6551	7100	7126	7127	7128	7129	9395	9947	11477	11586	11763	11889	12215	12780	14339	17944	18449	19615	21260	44443	52984	56797	
T	230	10	11	13	14	15	16	17	21	23	24	25	26	27	28	29	30	31	32	33	34	35	36	37	38	39	40	
T	230	4	6	2797	4415	8760	9411	9440	9442	9444	9446	12742	13535	15918	16036	16472	16779	17237	19201	21129	26910	27704	29529	30862	61704	70208	73875	
T	231	11	12	13	14	15	16	17	18	19	25	26	27	28	29	30	31	32	33	34	35	36	37	38	39	40	
T	231	3	5	1693	3199	5797	6276	6307	6308	6309	8569	9164	10662	10752	10890	10991	11301	11733	13611	16932	17433	18650	19873	43246	51667	54986	
T	232	10	11	13	14	15	16	17	18	19	20	21	22	23	24	25	26	27	28	29	30	31	32	33	34	35	36	37	38	39	40	
T	232	2	9	2440	5993	12300	13013	13041	13048	13052	13053	13055	13056	13062	13067	19381	21119	25739	25882	26021	26121	26633	27136	33130	41640	42133	43253	44545	118789	127545	130713	
T	233	11	13	14	15	16	17	19	25	26	27	28	29	30	31	32	33	34	35	36	37	38	39	40	
T	233	3	1721	3120	6255	6890	6924	6925	9238	9877	11373	11514	11648	11760	12052	12545	13980	17635	18174	19384	20721	44474	52506	55354	
T	234	10	11	12	13	14	15	16	17	18	25	26	27	28	29	30	31	32	33	34	35	36	37	38	39	40	
T	234	1	5	6	1820	3204	6751	7348	7385	7386	10193	10959	12675	12787	12986	13109	13402	14087	15560	19672	20268	21543	22783	47438	55531	58034	
T	235	10	12	13	14	15	16	17	18	19	25	26	27	28	29	30	31	32	33	34	35	36	37	38	39	40	
T	235	1	2	1782	3388	8204	9030	9071	9072	9073	12437	13491	16013	16131	16279	16366	16663	17166	19142	24137	24562	25726	27702	53737	61493	63911	
T	236	9	10	11	13	14	15	16	17	18	20	21	23	24	25	26	27	28	29	30	31	32	33	34	35	36	37	38	39	40	
T	236	1	4	9	2606	5389	9107	9743	9789	9791	9792	9795	9796	9797	14240	15508	18687	18829	18984	19097	19511	19978	24926	29204	29685	31017	37819	77897	85534	87841	
T	237	10	11	12	13	14	15	16	17	18	21	23	24	25	26	27	28	29	30	31	32	33	34	35	36	37	38	39	40	
T	237	3	6	7	2285	4876	10024	10883	10929	10930	10933	10934	10935	15184	16464	19747	19868	20017	20125	20482	20934	23750	30225	30702	33714	35026	70355	77643	79648	
T	238	10	11	13	14	15	16	17	19	25	26	27	28	29	30	31	32	33	34	35	36	37	38	39	40	
T	238	2	3	1735	3374	6270	6759	6793	6794	9348	10091	12002	12146	12303	12369	12625	13087	14726	18439	18913	20252	21508	42900	50229	52109	
T	239	9	10	11	13	14	15	16	17	18	19	21	23	25	26	27	28	29	30	31	32	33	34	35	36	37	38	39	40	
T	239	1	5	7	3295	7725	12448	13093	13130	13134	13137	13144	13149	19191	20901	25066	25176	25393	25575	26063	27030	32999	40843	41407	49237	50520	97116	104667	106543	
T	240	10	11	13	14	15	16	17	20	23	25	26	27	28	29	30	31	32	33	34	35	36	37	38	39	40	
T	240	1	4	1872	3548	7361	7906	7943	7944	7946	10781	11614	13911	14027	14182	14289	14543	15039	16523	21322	21761	22905	24193	50355	57707	59371	
T	241	9	10	11	13	14	15	16	17	18	19	22	25	26	27	28	29	30	31	32	33	34	35	36	37	38	39	40	
T	241	1	4	5	1723	3493	6417	6906	6933	6934	6935	6936	9363	10065	11753	11865	11994	12098	12372	12815	14447	17887	18284	19436	20973	43180	50442	52007	
T	242	10	11	13	14	15	16	17	20	21	22	23	24	25	26	27	28	29	30	31	32	33	34	35	36	37	38	39	40	
T	242	1	6	2491	5094	8339	8837	8864	8865	8866	8867	8868	8869	12448	13538	16102	16199	16369	16495	16775	17596	19374	24362	24792	26237	27770	53477	60472	61930	
T	243	9	10	11	13	14	15	16	17	18	21	22	23	24	25	26	27	28	29	30	31	32	33	34	35	36	37	38	39	40	
T	243	1	3	4	2517	4231	6831	7321	7357	7358	7359	7360	7362	7363	9974	10612	12483	12591	12808	13006	13294	14299	15927	19738	20209	21777	23050	45328	52139	53554	
T	244	10	11	13	14	15	16	17	18	19	21	23	24	25	26	27	28	29	30	31	32	33	34	35	36	37	38	39	40	
T	244	3	8	2210	4155	10590	11244	11283	11287	11288	11291	11296	11297	14953	15846	18297	18401	18596	18752	19122	19826	21602	28575	29009	30645	32174	80876	87574	88907	
T	245	10	11	13	14	15	16	17	18	19	21	23	25	26	27	28	29	30	31	32	33	34	35	36	37	38	39	40	
T	245	2	6	2147	3987	6968	7496	7515	7516	7517	7518	7519	9908	10552	12153	12239	12429	12538	12948	13553	15474	19067	19458	21072	22650	46768	53047	54196	
T	246	9	10	11	13	14	15	16	17	18	23	25	26	27	28	29	30	31	32	33	34	35	36	37	38	39	40	
T	246	1	4	7	1887	3547	6749	7229	7270	7273	7274	9536	10214	11839	11955	12126	12242	12539	13028	14511	18381	18745	19839	21109	45366	51382	52501	
T	247	10	11	13	14	15	16	17	18	19	22	23	25	26	27	28	29	30	31	32	33	34	35	36	37	38	39	40	
T	247	2	4	2028	3713	8616	9204	9238	9239	9240	9241	9244	12139	12869	14852	14958	15086	15176	15464	15973	17534	22331	22648	23703	25017	55476	61455	62420	
T	248	9	10	11	13	14	15	16	17	18	19	20	21	23	24	25	26	27	28	29	30	31	32	33	34	35	36	37	38	39	40	
T	248	2	14	15	4536	7369	11064	11587	11625	11629	11631	11632	11637	11645	11649	16874	18100	22752	22883	23182	23502	24038	26867	30704	36940	37565	39525	40888	86717	92545	93433	
T	249	9	10	13	14	15	16	17	19	20	21	23	25	26	27	28	29	30	31	32	33	34	35	36	37	38	39	40	
T	249	2	4	3499	5867	9049	9627	9682	9683	9684	9687	9692	13179	14019	16673	16785	17116	17432	17780	20119	21908	26526	27143	29259	30519	53244	58255	59101	
T	250	10	11	13	14	15	16	17	19	21	23	25	26	27	28	29	30	31	32	33	34	35	36	37	38	39	40	
T	250	3	4	2660	6418	11948	14880	15196	15198	15199	15203	18021	19123	20943	21205	21276	21311	21472	21578	22389	25851	26162	26485	27000	34393	36020	36292	
T	251	10	11	15	16	17	18	19	21	23	24	25	26	30	31	35	36	37	38	39	
T	251	3	6	7	9	10	11	12	14	19	20	21	24	27	28	34	39	40	71	109	
T	252	9	10	11	15	16	17	18	20	23	25	26	27	28	29	30	31	32	33	34	35	36	37	38	39	
T	252	1	6	7	9	12	13	15	16	23	27	43	44	49	51	60	68	71	74	76	100	110	115	198	328	
T	253	9	10	11	14	15	16	17	18	19	20	21	22	23	24	25	26	28	29	30	31	32	34	35	36	37	38	39	
T	253	8	20	21	22	25	32	34	36	38	42	53	54	64	65	76	85	92	95	104	111	120	131	153	190	200	306	450	
T	254	11	16	23	26	28	29	30	32	35	36	37	38	39	
T	254	1	2	4	5	6	7	8	9	10	11	12	17	28	
T	255	10	11	15	16	22	23	24	25	26	31	35	36	38	39	
T	255	6	8	9	13	15	18	19	23	24	27	31	34	52	85	
T	256	10	11	16	20	21	22	23	24	25	26	27	28	30	31	32	34	35	36	37	38	39	
T	256	7	9	14	15	16	17	18	19	21	32	33	38	44	49	53	56	77	84	85	170	336	
T	257	10	17	19	20	22	24	26	28	31	35	36	37	38	39	
T	257	2	3	4	5	6	7	9	11	12	16	17	19	25	34	
T	258	9	10	11	12	18	19	20	22	23	24	25	26	28	29	30	31	32	33	34	35	36	37	38	39	
T	258	2	10	11	12	14	15	16	19	28	29	31	36	37	39	43	52	55	56	58	63	68	70	146	201	
T	259	9	10	16	17	18	19	20	22	23	25	26	28	29	30	31	32	33	34	35	36	37	38	39	
T	259	1	6	11	12	15	16	18	20	27	33	45	50	52	62	68	73	76	84	99	106	111	204	366	
T	260	9	10	16	17	19	20	21	22	23	25	26	29	30	31	32	34	35	36	37	38	39	
T	260	2	13	17	18	19	22	24	25	29	32	35	38	40	44	46	50	57	73	76	154	233	
T	261	10	23	25	26	30	32	34	35	36	38	39	
T	261	3	4	5	6	7	8	9	14	15	34	52	
T	262	9	10	11	15	17	18	22	23	26	28	30	31	35	36	38	39	
T	262	1	3	4	6	7	8	10	12	13	14	15	17	23	26	47	64	
T	263	10	11	15	17	20	25	26	31	34	38	39	
T	263	1	2	3	4	5	6	7	9	10	18	23	
T	264	9	10	11	15	16	17	20	23	25	26	27	28	29	30	31	32	34	35	36	37	38	39	
T	264	1	11	12	14	19	20	22	37	42	47	48	50	52	58	64	70	75	86	103	108	246	347	
T	265	9	10	11	14	16	17	18	19	20	21	22	23	25	26	28	29	30	31	32	34	35	36	37	38	39	
T	265	2	5	7	8	9	10	12	13	15	16	17	20	22	24	28	31	33	40	42	45	51	56	58	96	126	
T	266	9	10	16	17	20	21	22	23	24	25	26	27	28	29	30	31	32	33	34	35	36	38	39	
T	266	7	16	20	22	32	33	44	54	55	63	69	71	74	77	83	101	115	118	129	138	145	396	455	
T	267	9	10	11	14	15	17	19	20	22	23	24	25	26	28	29	30	31	32	33	34	35	36	37	38	39	
T	267	1	6	10	12	14	15	16	22	23	28	31	36	41	43	44	47	51	55	61	67	77	87	89	234	310	
T	268	10	14	24	31	39	
T	268	5	6	8	9	10	
T	269	9	10	11	14	15	16	20	22	23	25	26	29	30	31	32	33	34	35	36	38	39	
T	269	1	5	6	7	8	9	10	11	13	14	18	19	20	24	26	30	34	40	41	68	79	
T	270	8	9	10	15	16	18	20	21	22	24	25	26	28	29	31	32	33	34	35	36	37	38	39	
T	270	1	3	18	19	20	23	25	26	33	34	37	38	46	53	70	83	87	91	96	99	101	219	254	
T	271	8	9	10	15	16	17	18	20	22	23	24	25	26	27	28	29	30	31	32	33	34	35	36	37	38	39	
T	271	1	4	8	10	14	15	18	25	34	37	39	51	59	60	61	73	76	88	104	106	112	123	127	128	354	421	
T	272	9	10	13	15	16	18	19	20	21	22	23	24	25	26	27	28	29	31	32	34	35	36	37	38	39	
T	272	8	19	20	22	26	28	29	34	35	39	51	54	59	66	67	73	79	93	103	109	116	119	120	304	364	
T	273	8	9	10	13	14	16	17	19	20	21	22	23	24	25	26	28	29	30	31	32	34	35	36	37	38	39	
T	273	2	14	15	16	19	24	27	29	37	40	41	56	58	60	78	83	84	102	119	127	136	143	151	153	367	421	
T	274	8	9	10	12	13	15	16	17	18	20	22	23	24	25	26	28	29	30	31	32	33	34	35	36	38	39	
T	274	1	2	6	7	8	11	13	14	18	29	32	36	37	40	47	54	55	62	88	95	100	115	121	125	282	318	
T	275	9	10	11	15	16	18	20	21	22	23	24	25	26	27	28	29	30	31	32	33	34	35	36	37	38	39	
T	275	2	9	11	12	14	16	20	21	25	28	29	38	41	42	44	52	53	61	68	76	83	90	92	94	233	282	
T	276	8	9	10	15	17	18	20	22	25	33	37	38	39	
T	276	1	3	9	11	12	13	14	15	16	17	18	23	25	
T	277	10	13	14	15	16	18	19	22	23	25	28	29	30	31	34	35	36	38	39	
T	277	5	6	7	8	9	10	11	12	14	15	16	17	18	21	23	25	27	53	62	
T	278	8	9	10	13	14	15	16	17	18	19	20	21	22	23	24	25	26	27	28	29	30	31	32	33	34	35	36	37	38	39	
T	278	4	15	23	29	30	31	39	41	50	52	72	81	95	101	105	118	125	130	151	163	183	203	209	238	283	290	300	302	731	760	
T	279	9	10	12	15	16	17	20	21	22	23	25	26	27	29	30	32	34	35	38	39	
T	279	4	10	11	13	15	16	21	24	26	27	28	30	31	32	37	38	40	41	71	78	
T	280	9	10	13	15	16	17	18	19	20	21	22	24	25	26	28	29	30	31	32	33	34	36	38	39	
T	280	1	8	9	11	13	14	15	16	17	18	22	26	29	30	34	39	42	43	48	54	64	67	130	131	
T	281	9	10	13	16	17	20	22	23	25	26	29	30	31	32	33	34	36	38	39	
T	281	1	8	10	12	14	15	18	23	25	28	29	33	35	43	44	49	50	80	83	
T	282	8	9	10	13	14	16	17	18	19	20	21	22	23	24	25	26	27	28	29	30	31	32	33	34	38	
T	282	1	10	15	17	19	20	21	22	23	29	32	34	41	43	44	49	50	57	62	65	80	84	93	104	186	
T	283	8	9	10	11	13	14	16	18	20	21	22	28	30	31	32	33	34	35	37	38	39	
T	283	2	3	7	8	9	11	13	15	17	19	20	24	25	36	38	39	44	48	49	63	66	
T	284	8	9	10	12	13	14	16	17	18	19	20	21	22	23	24	25	26	27	28	29	30	31	32	33	34	35	36	37	38	39	
T	284	3	12	19	21	23	29	40	43	47	50	56	57	60	65	67	73	83	85	91	95	101	131	139	145	155	159	168	171	260	266	
T	285	9	10	13	15	16	18	19	20	22	23	26	28	29	30	31	32	33	34	35	36	38	
T	285	2	3	5	7	9	10	11	13	15	16	17	20	22	23	28	29	34	38	41	45	79	
T	286	8	9	10	12	13	14	15	16	17	18	19	20	21	22	23	24	25	26	27	28	29	30	31	32	33	34	35	36	38	39	
T	286	3	18	24	27	28	29	31	35	39	46	51	73	77	88	99	103	114	132	133	161	169	196	223	237	270	304	308	322	644	677	
T	287	8	9	10	13	14	15	16	17	18	20	21	22	23	25	26	28	29	30	31	32	33	34	36	37	38	39	
T	287	1	9	15	16	17	21	23	24	28	34	36	41	44	52	58	73	77	83	93	94	119	131	136	138	255	262	
T	288	9	10	11	14	15	16	20	21	22	24	25	26	30	31	33	34	35	38	39	
T	288	1	4	5	6	8	9	10	11	12	15	17	20	22	26	29	39	40	73	76	
T	289	8	9	10	12	13	14	16	17	20	22	23	26	31	32	33	34	38	
T	289	2	3	4	5	7	8	10	12	13	15	19	23	30	32	36	43	74	
T	290	8	9	10	12	13	14	15	16	17	18	20	21	22	23	24	25	26	28	29	30	31	32	33	34	36	38	
T	290	2	8	10	11	12	16	17	18	20	22	23	26	28	31	36	38	40	45	46	49	59	60	61	64	66	85	
T	291	8	9	12	13	14	15	16	17	18	19	20	21	22	23	24	25	26	28	29	30	31	32	33	34	36	38	
T	291	1	17	18	21	27	29	31	32	35	37	60	65	82	86	89	100	113	154	162	186	212	225	273	311	330	650	
T	292	8	9	10	12	13	14	16	17	18	19	20	21	22	23	24	25	26	28	29	30	31	32	33	34	36	38	
T	292	2	13	16	18	20	21	23	26	31	33	43	46	58	60	63	70	77	91	94	104	116	118	151	185	190	401	
T	293	8	9	10	12	13	14	16	18	19	20	21	22	23	24	25	26	28	29	30	31	32	33	34	36	37	38	
T	293	2	18	22	24	29	36	38	46	48	56	61	72	76	80	85	96	117	122	140	153	158	201	232	245	246	391	
T	294	8	9	10	13	14	17	18	20	21	22	23	25	26	28	29	30	31	33	34	36	38	39	
T	294	1	7	9	14	15	16	19	24	25	30	31	34	39	54	56	62	66	86	91	95	163	164	
T	295	9	10	13	14	15	16	18	20	21	22	24	25	26	28	29	30	31	32	33	34	36	37	38	
T	295	8	17	20	22	24	25	29	35	36	44	47	55	59	75	76	90	94	99	135	163	172	173	319	
T	296	8	9	10	12	13	14	16	21	22	23	25	26	27	28	29	30	31	33	34	36	37	38	
T	296	5	13	15	17	18	22	28	29	36	38	41	43	45	51	52	57	58	62	71	74	75	107	
T	297	8	9	12	14	16	17	18	19	20	21	22	23	24	25	26	28	30	31	34	36	38	
T	297	4	9	10	12	14	17	18	19	23	24	27	28	30	32	36	40	41	48	59	60	78	
T	298	8	9	10	14	16	17	18	20	21	22	23	24	25	26	28	29	30	31	32	33	34	36	38	
T	298	2	8	11	13	17	20	24	31	32	35	37	38	44	47	69	72	79	94	95	121	147	156	330	
G	0	16	17	18	19	21	30	31	32	33	34	35	36	37	38	39	
G	0	3	1777	1780	2893	2894	6136	6949	7150	33364	60640	80297	82352	82722	82789	84877	
G	1	17	18	19	20	30	31	32	33	34	35	36	37	38	39	
G	1	1761	1767	2825	2827	4935	6152	6787	28179	51053	68485	71194	71762	71824	73889	
G	2	17	18	19	20	21	30	31	32	33	34	35	36	37	38	39	
G	2	1594	1597	2263	2266	2267	3788	5087	5864	26019	50040	69019	72840	73669	73723	75591	
G	3	16	17	18	19	28	30	31	32	33	34	35	36	37	38	39	
G	3	3	1624	1626	2315	2316	3874	5236	6205	25043	48424	66147	69960	70831	70885	72728	
G	4	16	17	18	19	21	28	30	31	32	33	34	35	36	37	38	39	
G	4	4	2870	2874	4222	4223	4225	6327	8404	9678	32146	56433	74298	77656	78450	78506	80495	
G	5	13	15	16	17	18	19	20	21	23	24	27	28	30	31	32	33	34	35	36	37	38	39	
G	5	3	5	12	5172	5193	8955	9262	9346	9348	9350	9354	9355	13814	20080	25569	80038	146210	169328	179492	179977	212328	215092	
G	6	13	15	16	17	18	19	20	21	23	27	28	30	31	32	33	34	35	36	37	38	39	
G	6	5	8	47	9161	9292	21079	21395	21472	21482	21487	21488	29449	38465	44761	109729	153150	170336	181641	182248	212700	215419	
G	7	11	15	16	17	18	19	20	21	23	26	30	31	32	33	34	35	36	37	38	39	
G	7	9	13	57	8203	8676	20938	21333	21430	21447	21456	29519	41184	54632	71253	110640	127001	178032	178630	205792	208605	
G	8	11	15	16	17	18	19	20	21	22	23	26	27	30	31	32	33	34	35	36	37	38	39	40	
G	8	6	34	181	5866	10819	11147	11377	11468	11469	11474	11479	11480	16994	20886	25165	37131	60584	75164	97560	98145	124885	126227	127161	
G	9	11	13	15	16	17	18	19	20	21	22	23	26	27	28	30	31	32	33	34	35	36	37	38	39	40	
G	9	7	9	503	4113	11450	33984	34228	34508	34564	34567	34581	34601	34602	34603	48452	58896	70294	88348	120101	136609	176970	177522	198366	200185	201085	
G	10	11	13	15	16	17	18	19	20	21	22	23	25	26	27	28	30	31	32	33	34	35	36	37	38	39	40	
G	10	11	14	24192	25227	34701	85848	86057	86492	86577	86578	86592	86594	86613	86614	86651	114236	118179	122711	134202	153342	169419	183403	184284	215760	217590	218536	
G	11	13	15	16	17	18	19	20	21	23	28	30	31	32	33	34	35	36	37	38	39	40	
G	11	27	75	491	2625	3399	3494	3722	3786	3787	3794	5203	6593	8327	15386	33196	47186	57650	58247	82080	83152	84018	
G	12	13	14	15	16	17	18	19	20	21	22	25	27	28	30	31	32	33	34	35	36	37	38	39	40	
G	12	6	8	359	1103	3259	4575	4657	5349	5425	5429	5430	5431	5432	5511	6852	6858	10573	11301	14405	14623	23124	28370	91398	92276	
G	13	13	14	15	16	17	18	19	20	21	22	23	25	26	27	28	29	30	31	32	33	34	35	36	37	38	39	40	
G	13	3	8	698	2236	3957	5270	5368	5723	5812	5820	5824	5825	5828	5834	5859	5861	7414	40027	40050	119782	129362	132332	132540	140685	145850	204333	205233	
G	14	13	14	15	16	17	18	19	20	21	22	25	27	28	29	30	31	32	33	34	35	36	37	38	39	40	
G	14	3	8	89	1078	2414	2966	3053	3238	3284	3287	3288	3289	3318	3319	3329	4331	4333	7014	8102	11150	11362	19386	24697	86362	87248	
G	15	13	14	15	16	17	18	19	20	21	22	26	28	30	31	32	33	34	35	36	37	38	39	40	
G	15	4	5	112	1512	2748	3362	3470	3769	3826	3827	3828	3833	3874	5007	5021	7913	10744	13861	14078	21669	27004	85569	86415	
G	16	13	15	16	17	18	19	20	21	22	24	25	26	28	29	30	31	32	33	34	35	36	37	38	39	40	
G	16	2	159	3701	5002	5697	5898	7899	7958	7963	7969	7971	7972	8013	8018	8509	10355	10378	17184	102085	105618	105819	114319	133830	203843	204652	
G	17	13	15	16	17	18	19	20	21	22	28	30	31	32	33	34	35	36	37	38	39	40	
G	17	3	230	1789	2620	3154	3231	3435	3497	3500	3533	3566	4577	4583	7505	10197	13222	13430	21363	27187	86446	87317	
G	18	12	13	15	16	17	18	19	20	21	22	24	26	28	29	30	31	32	33	34	35	36	37	38	39	40	
G	18	1	2	273	2051	5658	6267	7204	9715	9766	9770	9774	9776	9805	9808	10195	12096	12119	18436	54063	57891	58096	66886	92598	172642	173485	
G	19	12	13	14	15	16	17	18	19	20	21	22	23	24	25	27	28	29	30	31	32	33	34	35	36	37	38	39	40	
G	19	3	5	7	445	5652	6339	7027	8593	11916	12195	12197	12198	12207	12210	12211	12237	12243	12482	14136	14160	19300	26923	32332	32641	43190	68971	172355	173188	
G	20	12	13	14	15	16	17	18	19	20	21	22	24	25	28	29	30	31	32	33	34	35	36	37	38	39	40	
G	20	2	3	9	1250	4010	5028	5740	6004	7406	7677	7682	7692	7698	7717	7719	7891	9544	9572	16278	19498	26074	27021	38914	58156	206106	206969	
G	21	11	12	13	14	15	16	17	18	19	20	21	22	23	24	25	26	27	28	29	30	31	32	33	34	35	36	37	38	39	40	
G	21	3	5	20	21	965	3457	4287	5295	5449	5739	5796	5800	5811	5815	5816	5824	5827	5906	5909	5992	9555	9733	14001	15545	22174	22411	42557	55667	203266	204150	
G	22	13	15	16	17	18	19	20	21	22	23	25	28	30	31	32	33	34	35	36	37	38	39	40	
G	22	2	633	2278	2679	3391	3592	3682	3774	3778	3779	3780	3785	3826	4950	4972	7555	8219	10784	11578	19487	25112	63351	86091	
G	23	11	13	15	16	17	18	19	20	21	22	27	28	30	31	32	33	34	35	36	37	38	39	40	
G	23	1	2	684	2181	2584	3197	3321	3410	3468	3470	3471	3473	3499	4605	4626	7227	7859	10499	11278	19105	24313	62587	84678	
G	24	14	15	16	17	18	19	20	21	24	27	28	30	31	32	33	34	35	36	37	38	39	40	
G	24	1	812	2192	2623	3203	3324	3398	3477	3478	3481	3487	3517	4567	4595	7232	7839	10444	11148	18982	24333	61666	83153	
G	25	12	13	15	16	17	18	19	20	21	22	28	29	30	31	32	33	34	35	36	37	38	39	40	
G	25	1	4	903	2268	2706	3479	3608	3703	3804	3809	3812	3813	3858	4967	4995	7536	8165	10748	11469	19145	24418	61515	83450	
G	26	13	14	15	16	17	18	19	20	21	22	25	26	27	28	30	31	32	33	34	35	36	37	38	39	40	
G	26	6	7	1002	2247	2683	3482	3614	3694	3790	3797	3798	3799	3800	3805	3860	4902	4941	7527	8223	10812	11517	19187	24546	62925	85020	
G	27	12	13	15	16	17	18	19	20	21	22	25	26	27	28	29	30	31	32	33	34	35	36	37	38	39	40	
G	27	2	9	1124	2343	2920	3780	4018	4088	4237	4242	4245	4248	4251	4265	4266	4363	5476	5528	8162	8954	11588	12462	20091	25750	64448	88647	
G	28	12	13	14	15	16	17	18	19	20	21	22	23	25	26	27	28	30	31	32	33	34	35	36	37	38	39	40	
G	28	9	17	18	1235	2357	2812	5098	5899	5945	8028	8044	8046	8058	8062	8064	8078	8225	9418	9485	12601	14766	17908	20272	28498	40040	87235	183888	
G	29	12	13	15	16	17	18	19	20	21	22	23	24	25	26	27	28	29	30	31	32	33	34	35	36	37	38	39	40	
G	29	3	10	1703	3175	5156	6501	8777	8833	9004	9014	9015	9016	9028	9030	9034	9127	9129	9227	10792	10888	14457	17818	22428	23987	33262	44310	104584	181249	
G	30	11	13	14	15	16	17	18	19	20	21	23	24	25	26	27	28	30	31	32	33	34	35	36	37	38	39	40	
G	30	2	10	15	2689	4494	5110	7646	7863	7899	8009	8011	8013	8020	8021	8023	8236	8352	10156	10273	14457	15318	18787	20477	30748	36982	87475	110006	
G	31	12	13	14	15	16	17	18	19	20	21	22	23	24	25	26	27	28	29	30	31	32	33	34	35	36	37	38	39	40	
G	31	1	6	8	1803	2816	3317	4044	4167	4191	4288	4290	4292	4293	4294	4296	4300	4359	4363	4504	5605	5701	8548	9254	11773	12557	20762	26016	64440	86038	
G	32	11	13	14	15	16	17	18	19	20	21	22	23	25	26	27	28	30	31	32	33	34	35	36	37	38	39	40	
G	32	4	21	26	1924	2952	3481	4138	4288	4315	4428	4430	4432	4435	4437	4441	4537	4709	5828	5976	8710	9406	12126	12882	21073	26575	65722	88112	
G	33	11	13	14	15	16	17	18	19	20	21	22	23	25	26	27	28	29	30	31	32	33	34	35	36	37	38	39	40	
G	33	4	15	17	1973	2924	3491	4125	4294	4315	4436	4437	4442	4445	4448	4451	4524	4526	4728	5877	6054	8577	9249	12018	12785	20801	26017	64147	86081	
G	34	11	12	13	14	15	16	17	18	19	20	21	25	27	28	29	30	31	32	33	34	35	36	37	38	39	40	
G	34	1	3	25	30	1914	2818	3516	4086	4294	4310	4438	4441	4446	4479	4480	4683	5785	5932	8517	9343	12049	12857	20742	26466	64556	88291	
G	35	11	12	13	14	15	16	17	18	19	20	21	22	23	24	25	26	27	28	29	30	31	32	33	34	35	36	37	38	39	40	
G	35	1	5	17	22	1986	2912	4891	5996	7592	7605	8083	8087	8088	8089	8104	8106	8109	8193	8194	8476	9652	9831	12728	16240	20439	22564	31102	50303	114428	209030	
G	36	12	13	14	15	16	17	18	19	20	21	22	24	25	26	27	28	29	30	31	32	33	34	35	36	37	38	39	40	
G	36	10	23	29	1951	2795	5895	6494	8536	8548	8658	8659	8681	8686	8688	8694	8807	8809	9122	10234	10396	13383	18987	25776	26474	35075	53954	111579	205989	
G	37	11	12	13	14	15	16	17	18	19	20	21	22	24	25	26	28	29	30	31	32	33	34	35	36	37	38	39	40	
G	37	1	6	26	60	2032	7561	8543	12165	12341	12344	12457	12461	12476	12478	12480	12580	12582	12896	14098	14344	21792	22818	29749	30498	39209	55650	106451	175169	
G	38	11	12	13	14	15	16	17	18	19	20	21	22	23	25	26	27	28	29	30	31	32	33	34	35	36	37	38	39	40	
G	38	2	3	26	36	2881	3849	4775	5976	6186	6189	6311	6312	6315	6321	6323	6326	6401	6403	6772	8526	8813	11617	12457	15723	17082	26290	32387	76483	99476	
G	39	11	13	14	15	16	17	18	19	20	21	22	23	24	25	26	27	28	29	30	31	32	33	34	35	36	37	38	39	40	
G	39	3	37	42	3411	4417	5076	5890	6044	6048	6144	6148	6156	6157	6162	6177	6181	6501	6505	7116	10143	11077	16496	18181	28960	31099	57788	69318	181920	203516	
G	40	11	13	14	15	16	17	18	19	21	25	26	27	28	29	30	31	32	33	34	35	36	37	38	39	40	
G	40	1	30	38	2415	3301	4038	4362	4540	4646	4649	4652	4654	4698	4700	5198	6389	6810	8984	9660	12532	13245	21161	26286	64358	85999	
G	41	13	14	15	16	17	18	19	20	21	25	26	27	28	29	30	31	32	33	34	35	36	37	38	39	40	
G	41	42	46	2397	3294	4110	4426	4615	4617	4700	4703	4705	4707	4765	4767	5293	6517	6879	8945	9644	12337	13159	21126	26526	64860	86641	
G	42	11	13	14	15	16	17	18	19	20	21	25	26	27	28	29	30	31	32	33	34	35	36	37	38	39	40	
G	42	2	48	58	2529	3369	4143	4380	4556	4557	4662	4666	4670	4675	4730	4732	5287	6563	7009	8968	9675	12627	13406	21541	26892	65855	87544	
G	43	11	12	13	14	15	16	17	18	19	20	21	23	25	26	27	28	29	30	31	32	33	34	35	36	37	38	39	40	41	
G	43	5	6	44	59	3652	4861	5984	6200	6389	6391	6482	6485	6497	6511	6515	6684	6685	7363	9975	10735	14068	14976	22106	24522	39378	47734	172380	195882	195894	
G	44	13	14	15	16	17	18	19	21	25	26	27	28	29	30	31	32	33	34	35	36	37	38	39	40	41	
G	44	31	41	2431	3136	3913	4101	4288	4403	4411	4414	4423	4488	4490	5164	6352	6829	8659	9413	11680	12262	20797	26175	64473	86143	86152	
G	45	13	14	15	16	17	18	19	21	25	27	28	30	31	32	33	34	35	36	37	38	39	40	41	
G	45	32	42	2512	3188	3955	4142	4339	4417	4422	4428	4507	5228	6477	6986	8656	9389	11781	12414	20994	26315	63617	85165	85173	
G	46	11	13	14	15	16	17	18	19	20	21	22	25	26	27	28	30	31	32	33	34	35	36	37	38	39	40	41	
G	46	2	41	52	2441	3241	4053	4220	4445	4447	4545	4546	4550	4553	4560	4663	5420	6692	7271	8866	9658	11959	12530	20794	26452	64309	88010	88018	
G	47	11	12	13	14	15	16	17	18	19	20	21	22	23	24	25	26	27	28	29	30	31	32	33	34	35	36	37	38	39	40	41	
G	47	1	5	54	75	2567	3955	5266	5492	5707	5710	5946	5949	5950	5954	5963	5965	5973	6175	6183	7044	8374	8982	11618	12837	16574	17758	27089	39515	87350	206868	206879	
G	48	13	14	15	16	17	18	19	20	21	25	26	27	28	30	31	32	33	34	35	36	37	38	39	40	41	
G	48	50	59	2412	3004	3757	3918	4132	4133	4215	4220	4224	4233	4341	5158	6404	7028	8366	9103	11364	11992	20235	25562	62579	84194	84199	
G	49	12	13	14	15	16	17	18	19	21	25	26	27	28	29	30	31	32	33	34	35	36	37	38	39	40	41	
G	49	1	44	62	2508	3141	3886	4042	4235	4323	4328	4332	4338	4463	4464	5297	6554	7203	8430	9132	11555	12229	20489	25737	63285	84898	84900	
G	50	11	12	13	14	15	16	17	18	19	20	21	22	23	25	26	27	28	30	31	32	33	34	35	36	37	38	39	40	41	
G	50	2	9	57	101	3806	4365	6868	7097	7383	7384	7757	7759	7760	7770	7776	7782	8074	9092	11121	11821	14131	14995	18002	19879	30378	37136	89389	112743	112744	
G	51	11	13	14	15	16	17	18	19	21	22	25	26	27	28	29	30	31	32	33	34	35	36	37	38	39	40	41	
G	51	5	108	127	4033	5970	6930	7086	7436	7519	7521	7529	7536	7540	7865	7867	9072	11066	12191	13582	14407	18257	18986	28842	34790	81897	104112	104115	
G	52	12	13	14	15	16	17	18	19	20	21	25	26	27	28	29	30	31	32	33	34	35	36	37	38	39	40	41	
G	52	2	67	97	2854	3397	4270	4396	4672	4673	4746	4759	4763	4770	4940	4945	5849	7217	7933	9093	9904	12355	13044	21269	26842	64638	87404	87405	
G	53	11	12	13	14	15	16	17	18	19	21	22	23	24	25	26	27	28	29	30	31	32	33	34	35	36	37	38	39	40	41	
G	53	2	9	97	150	3187	3767	4987	5147	5489	5573	5575	5576	5581	5598	5608	5620	5924	5928	7053	8803	9706	11593	12960	16463	18776	31878	43741	105370	204540	204541	
G	54	13	14	15	16	17	18	19	20	21	25	26	27	28	29	30	31	32	33	34	35	36	37	38	39	40	
G	54	66	87	2490	2942	3625	3745	3964	3965	4039	4047	4055	4062	4260	4262	5305	6598	7328	8209	8981	11440	12076	20226	25460	62347	83968	
G	55	13	14	15	16	17	18	19	21	22	24	25	26	27	28	29	30	31	32	33	34	35	36	37	38	39	40	41	
G	55	120	153	2989	3601	4313	4444	4704	4761	4762	4764	4773	4779	4787	5026	5029	6015	7518	8364	9265	10048	12831	13559	21630	26981	64997	86303	86304	
G	56	11	13	14	15	16	17	18	19	21	25	26	27	28	29	30	31	32	33	34	35	36	37	38	39	40	
G	56	1	104	129	2886	3333	4030	4166	4418	4488	4503	4510	4520	4772	4773	5741	7148	7968	8825	9639	12212	12930	20977	26359	63588	85372	
G	57	12	13	14	15	16	17	18	19	20	21	22	24	25	26	27	28	29	30	31	32	33	34	35	36	37	38	39	40	41	
G	57	2	119	153	3012	3557	4428	4596	4846	4887	4949	4950	4951	4964	4971	4986	5289	5291	6299	7732	8533	9437	10337	13033	13721	21592	27350	64877	86935	87643	
G	58	12	13	14	15	16	17	18	19	20	21	22	23	24	25	26	27	28	29	30	31	32	33	34	35	36	37	38	39	40	41	
G	58	3	201	248	3246	3692	5915	6024	7460	7499	7564	7566	7567	7571	7599	7609	7632	8430	8437	10178	11794	13410	14942	17535	21848	23610	34862	48477	102403	193160	193816	
G	59	13	14	15	16	17	18	19	20	21	25	26	27	28	29	30	31	32	33	34	35	36	37	38	39	40	41	
G	59	128	158	2924	3289	3960	4102	4314	4361	4418	4431	4444	4454	4793	4794	5759	7232	8097	8880	9742	12621	13363	21142	26362	63368	84112	84705	
G	60	11	13	14	15	16	17	18	19	20	21	24	25	26	27	28	29	30	31	32	33	34	35	36	37	38	39	40	41	
G	60	1	169	222	3188	3637	4339	4483	4693	4746	4785	4786	4803	4824	4834	5225	5227	6233	7736	8695	9514	10359	13356	14155	22198	27573	65922	86690	87151	
G	61	11	12	13	14	15	16	17	18	19	20	21	22	23	24	25	26	27	28	29	30	31	32	33	34	35	36	37	38	39	40	41	
G	61	3	4	300	367	3735	4372	5125	5297	5597	5640	5812	5813	5820	5822	5856	5886	5907	6604	6619	8337	10123	12709	14304	15199	21681	23038	38173	45594	181814	203719	204070	
G	62	13	14	15	16	17	18	19	20	21	22	25	26	27	28	29	30	31	32	33	34	35	36	37	38	39	40	41	
G	62	190	231	3218	3612	4252	4377	4537	4576	4619	4620	4636	4655	4670	5113	5117	6101	7560	8508	9319	10265	13347	14325	22249	27715	66867	87808	88127	
G	63	11	13	14	15	16	17	18	19	20	21	22	23	24	25	26	27	28	29	30	31	32	33	34	35	36	37	38	39	40	41	
G	63	7	420	461	3895	4362	4978	5101	5282	5324	5389	5390	5393	5394	5423	5460	5482	6111	6120	7552	9699	12885	13682	14591	22432	23519	37296	44714	182966	204010	204252	
G	64	13	14	15	16	17	18	19	20	21	22	25	26	27	28	29	30	31	32	33	34	35	36	37	38	39	40	41	
G	64	270	314	3605	3956	4573	4710	4914	4956	4994	4995	5023	5051	5071	5566	5569	6540	7925	8889	9644	10502	13798	14720	22519	27922	66472	87470	87656	
G	65	11	13	14	15	16	17	18	19	20	21	22	23	24	25	26	27	28	29	30	31	32	33	34	35	36	37	38	39	40	41	
G	65	7	455	520	4309	4713	5286	5403	5619	5663	5712	5714	5720	5723	5785	5898	5946	7630	7641	11769	13658	15883	17017	17966	25409	28298	51628	62277	183942	204902	205057	
G	66	12	13	14	15	16	17	18	19	20	21	23	25	26	27	28	29	30	31	32	33	34	35	36	37	38	39	40	41	
G	66	1	840	928	5588	5983	6602	6720	6903	6957	7001	7004	7037	7081	7105	7708	7712	8745	11011	12423	13209	14115	18770	19913	28479	34450	77934	98745	98867	
G	67	11	12	13	14	15	16	17	18	19	20	21	23	24	25	26	27	28	29	30	31	32	33	34	35	36	37	38	39	40	41	
G	67	1	6	599	1292	6195	6534	8213	8320	8496	8539	8579	8581	8583	8632	8736	8805	9848	9859	11544	14714	16007	18336	19377	24414	27758	41616	50320	125327	148673	148771	
G	68	12	13	14	15	16	17	18	19	20	21	23	24	25	26	27	28	29	30	31	32	33	34	35	36	37	38	39	40	41	
G	68	3	413	960	4444	5565	7803	7936	8495	8842	8916	8917	8919	8974	9053	9136	10081	10246	11362	13220	14842	16000	18246	22614	24883	33500	44807	95350	157356	157403	
G	69	11	12	13	14	15	16	17	18	19	20	21	22	24	25	26	27	28	29	30	31	32	33	34	35	36	37	38	39	40	41	
G	69	1	5	347	574	4011	4608	5776	5932	6315	6377	6411	6412	6416	6480	6570	6668	8531	8629	9953	12849	14781	16094	19890	25243	27919	38775	53048	119871	202786	202813	
G	70	12	13	14	15	16	17	18	19	20	21	25	26	27	28	29	30	31	32	33	34	35	36	37	38	39	40	41	
G	70	1	309	423	3337	3678	4240	4355	4524	4572	4605	4643	4684	4719	5426	5435	6270	7852	8900	9690	10696	14450	15746	22082	27425	63628	84030	84058	
G	71	12	13	14	15	16	17	18	19	20	21	25	26	27	28	29	30	31	32	33	34	35	36	37	38	39	40	41	
G	71	1	496	705	4156	4513	5219	5394	5579	5645	5673	5722	5762	5806	6684	6702	7458	9276	10620	11615	12789	17268	18840	25167	31133	72912	94690	94710	
G	72	11	12	13	14	15	16	17	18	19	20	21	22	23	24	25	26	27	28	29	30	31	32	33	34	35	36	37	38	39	40	41	
G	72	2	5	488	886	4470	5382	6487	7090	7378	7811	7840	7841	7842	7845	7946	8073	8186	9344	9444	10427	12654	14240	15573	18044	23715	26449	34941	47931	104823	177514	177521	
G	73	13	14	15	16	17	18	19	20	21	25	26	27	28	29	30	31	32	33	34	35	36	37	38	39	40	41	
G	73	376	529	3332	3685	4205	4322	4480	4524	4540	4593	4635	4675	5542	5553	6193	7630	8756	9522	10487	14388	15784	21137	26519	63085	84260	84269	
G	74	12	13	14	15	16	17	18	19	20	21	22	23	25	26	27	28	29	30	31	32	33	34	35	36	37	38	39	40	41	
G	74	1	459	621	3490	3948	4638	4774	5068	5126	5154	5155	5156	5216	5260	5302	6195	6211	6862	8403	9522	10359	11443	15738	17226	22514	28227	65537	88262	88264	
G	75	12	13	14	15	16	17	18	19	20	21	22	24	25	26	27	28	29	30	31	32	33	34	35	36	37	38	39	40	41	
G	75	4	511	738	3701	4603	5818	5966	6652	6804	6833	6838	6841	6921	7033	7113	8170	8279	9001	10761	12129	13168	16259	21435	24738	32046	49387	107157	204331	204332	
G	76	12	13	14	15	16	17	18	19	20	21	22	23	24	25	26	27	28	29	30	31	32	33	34	35	36	37	38	39	40	
G	76	3	539	812	4017	4642	5794	5941	6377	6411	6447	6448	6450	6460	6528	6613	6681	7743	7762	8386	10293	11608	12886	15837	21892	23953	32117	45241	106808	202281	
G	77	11	13	14	15	16	17	18	19	20	21	23	25	26	27	28	29	30	31	32	33	34	35	36	37	38	39	40	
G	77	1	588	788	3743	4117	4651	4791	4923	4964	4982	4983	5043	5102	5151	6089	6098	6661	8192	9382	10174	11200	15803	17457	22125	27507	63939	84986	
G	78	13	14	15	16	17	18	19	20	21	25	26	27	28	29	30	31	32	33	34	35	36	37	38	39	40	
G	78	567	764	3485	3867	4342	4466	4603	4635	4664	4736	4800	4872	5843	5857	6412	7911	9073	9894	10946	15624	17259	21517	26845	62759	83328	
G	79	13	14	15	16	17	18	19	20	21	25	26	27	28	29	30	31	32	33	34	35	36	37	38	39	40	
G	79	661	894	3468	3835	4330	4467	4598	4641	4666	4709	4792	4854	5919	5932	6408	7894	9092	9963	10969	15678	17337	21385	26751	62953	83250	
G	80	12	13	14	15	16	17	18	19	20	21	22	23	25	26	27	28	29	30	31	32	33	34	35	36	37	38	39	40	
G	80	1	744	1105	4149	4597	5120	5240	5354	5397	5414	5415	5416	5519	5628	5701	6753	6768	7311	8871	10178	11193	12185	17309	19146	23527	29418	68110	89664	
G	81	12	13	14	15	16	17	18	19	20	21	25	26	27	28	29	30	31	32	33	34	35	36	37	38	39	40	
G	81	1	751	1036	3675	4098	4713	4861	5018	5062	5077	5178	5268	5346	6363	6381	6830	8419	9723	10667	11674	16512	18255	21998	27458	63391	84947	
G	82	11	12	13	14	15	16	17	18	19	20	21	24	25	26	27	28	29	30	31	32	33	34	35	36	37	38	39	40	
G	82	3	12	844	1330	4688	5532	6778	6977	7561	7689	7708	7709	7980	8425	8853	10238	10273	11037	13445	15149	16370	19386	26389	29107	34399	46917	98188	172104	
G	83	11	12	13	14	15	16	17	18	19	20	21	22	23	24	25	26	27	28	29	30	31	32	33	34	35	36	37	38	39	40	
G	83	4	10	929	1398	4366	5139	6194	6398	6900	6967	6991	6992	6997	7002	7144	7382	7651	9154	9232	9885	12334	14252	15649	19283	27026	30294	36754	50994	122902	206990	
G	84	11	12	13	14	15	16	17	18	19	20	21	23	24	25	26	27	28	29	30	31	32	33	34	35	36	37	38	39	40	
G	84	3	9	933	1772	5105	6498	7377	7535	7966	7990	8007	8011	8017	8135	8293	8395	9628	9658	10187	12379	13802	15849	17840	24646	27231	33328	44493	108861	182806	
G	85	10	13	14	15	16	17	18	19	20	21	22	25	26	27	28	29	30	31	32	33	34	35	36	37	38	39	40	
G	85	1	988	1478	4305	5109	5807	6132	6244	6395	6410	6411	6551	6677	6792	8000	8024	8433	10027	11412	12526	13776	19274	21415	24577	30683	67572	91357	
G	86	11	13	14	15	16	17	18	19	20	21	25	26	27	28	29	30	31	32	33	34	35	36	37	38	39	40	
G	86	1	1101	1555	4201	4651	5158	5295	5414	5445	5456	5583	5725	5826	7089	7120	7585	9231	10734	11762	12813	18344	20519	23558	29190	65954	86666	
G	87	10	11	12	13	14	15	16	17	18	19	20	21	23	24	25	26	27	28	29	30	31	32	33	34	35	36	37	38	39	40	
G	87	2	7	9	1641	2251	6587	7207	7788	7958	8086	8119	8134	8138	8139	8438	8777	8951	10663	10710	11654	13780	16332	17897	19475	27699	30480	38378	47424	138073	168984	
G	88	10	11	12	13	14	15	16	17	18	19	20	21	23	25	26	27	28	29	30	31	32	33	34	35	36	37	38	39	40	
G	88	1	2	6	1389	1984	5325	6287	6970	7207	7358	7389	7399	7400	7589	7842	8041	9548	9595	10282	12087	13782	14992	16522	23004	25339	29013	36824	77730	118555	
G	89	11	13	14	15	16	17	18	19	20	21	23	25	26	27	28	29	30	31	32	33	34	35	36	37	38	39	40	
G	89	1	1290	1797	4099	4518	5008	5133	5201	5237	5248	5249	5395	5560	5736	6992	7023	7408	9023	10520	11703	12817	18465	20785	23221	28749	63854	84035	
G	90	13	14	15	16	17	18	19	20	21	25	26	27	28	29	30	31	32	33	34	35	36	37	38	39	40	
G	90	1373	1943	4256	4705	5190	5311	5388	5421	5441	5608	5773	5907	7163	7197	7574	9106	10706	11858	12854	18543	20801	23116	28697	62987	82471	
G	91	12	13	14	15	16	17	18	19	20	21	23	25	26	27	28	29	30	31	32	33	34	35	36	37	38	39	40	
G	91	2	1435	2023	4229	4722	5244	5425	5517	5585	5598	5599	5804	5996	6164	7422	7474	7871	9468	11025	12229	13362	19086	21451	23714	29346	63775	84061	
G	92	12	13	14	15	16	17	18	19	20	21	25	26	27	28	29	30	31	32	33	34	35	36	37	38	39	40	
G	92	15	1579	2314	4593	6298	6933	8454	8569	10775	10787	11032	11386	11656	13027	13074	13555	15495	17120	18412	21548	28046	31333	34563	45729	86326	130623	
G	93	12	13	14	15	16	17	18	19	20	21	25	26	27	28	29	30	31	32	33	34	35	36	37	38	39	40	
G	93	1	1502	2187	4131	4584	5087	5212	5298	5321	5325	5529	5755	5956	7224	7267	7588	9150	10763	12051	13189	18949	21413	23508	29176	63322	82987	
G	94	10	13	14	15	16	17	18	19	20	21	25	26	27	28	29	30	31	32	33	34	35	36	37	38	39	40	
G	94	1	1715	2489	4724	5486	6384	6584	7259	7298	7321	7675	7926	8220	9585	9635	10005	11768	13431	14775	16335	22270	24925	27117	34235	70953	95129	
G	95	12	13	14	15	16	17	18	19	20	21	25	26	27	28	29	30	31	32	33	34	35	36	37	38	39	40	
G	95	2	1801	2576	4696	5515	6321	6495	6958	6991	6995	7245	7518	7765	9087	9145	9503	11248	12924	14329	15745	21656	24328	26388	33261	68083	90698	
G	96	12	13	14	15	16	17	18	19	20	21	25	26	27	28	29	30	31	32	33	34	35	36	37	38	39	40	
G	96	1	1810	2639	4436	4883	5360	5466	5536	5560	5569	5859	6132	6379	7674	7731	8088	9694	11346	12664	13739	19529	22066	23834	29565	63365	82665	
G	97	13	14	15	16	17	18	19	20	21	25	26	27	28	29	30	31	32	33	34	35	36	37	38	39	40	
G	97	1793	2677	4474	4958	5402	5532	5590	5611	5615	5898	6182	6461	7682	7732	8067	9647	11306	12752	13912	19858	22417	24270	30517	64726	84397	
G	98	11	12	13	14	15	16	17	18	19	20	21	25	26	27	28	29	30	31	32	33	34	35	36	37	38	39	40	
G	98	1	3	1888	2762	4361	4837	5270	5378	5449	5469	5471	5818	6102	6380	7610	7677	8017	9552	11209	12707	13743	19535	22144	23817	29728	64095	83867	
G	99	12	13	14	15	16	17	18	19	20	21	25	26	27	28	29	30	31	32	33	34	35	36	37	38	39	40	
G	99	1	1917	2774	4299	4772	5236	5312	5366	5398	5402	5741	6064	6356	7595	7668	7937	9594	11301	12740	13849	19538	22111	23826	29651	63701	83271	
G	100	11	12	13	14	15	16	17	18	19	20	21	23	24	25	26	27	28	29	30	31	32	33	34	35	36	37	38	39	40	
G	100	2	5	2045	3169	5358	6250	7426	7841	8541	8576	8581	8582	8583	9069	9430	9785	11173	11233	11550	13451	15205	16987	18805	24743	28033	30511	39001	82456	111681	
G	101	10	11	12	13	14	15	16	17	18	19	20	21	25	26	27	28	29	30	31	32	33	34	35	36	37	38	39	40	
G	101	1	2	9	2145	3083	5001	5820	6448	6717	7085	7380	7382	7836	8223	8624	9870	9959	10325	12133	14000	15626	17332	23399	26233	28147	35527	73356	97266	
G	102	13	14	15	16	17	18	19	20	21	25	26	27	28	29	30	31	32	33	34	35	36	37	38	39	40	
G	102	1993	3020	4490	5026	5402	5553	5606	5631	5636	6039	6394	6719	7837	7931	8175	9768	11484	13121	14333	20053	22576	24195	30651	66330	85767	
G	103	11	12	13	14	15	16	17	18	19	20	21	23	24	25	26	27	28	29	30	31	32	33	34	35	36	37	38	39	40	
G	103	3	6	2163	3413	6186	6816	7206	7415	7513	7694	7696	7697	7699	8258	8631	9067	10452	10559	10893	13028	14957	16803	18329	24598	27539	30229	37792	83235	104343	
G	104	10	11	12	13	14	15	16	17	18	19	20	21	23	24	25	26	27	28	29	30	31	32	33	34	35	36	37	38	39	40	
G	104	2	5	7	2410	3733	6840	7534	8228	8549	8760	8853	8855	8858	8861	9642	10089	11009	12755	12931	13747	17003	19264	21747	24706	32555	36249	41605	55021	127612	166587	
G	105	10	11	13	14	15	16	17	18	19	20	21	23	25	26	27	28	29	30	31	32	33	34	35	36	37	38	39	40	
G	105	2	4	2501	3717	6593	7645	8222	8813	8988	9268	9271	9274	9920	10407	11140	12647	12788	13467	16325	18483	20695	23990	31976	35360	39116	54235	117952	170525	
G	106	10	11	12	13	14	15	16	17	18	19	20	21	23	25	26	27	28	29	30	31	32	33	34	35	36	37	38	39	40	
G	106	1	2	7	2542	3711	6111	6888	7580	7689	7892	7921	7923	7926	8684	9165	10092	11798	11970	13383	16205	19146	22059	26489	36492	40893	45257	60912	141646	191932	
G	107	11	12	13	14	15	16	17	18	19	20	23	24	25	26	27	28	29	30	31	32	33	34	35	36	37	38	39	40	
G	107	1	6	2529	3747	5978	7716	8066	8407	8492	8506	8507	8515	9102	9540	9992	11068	11181	11457	13389	15220	17151	19525	25838	28296	31706	41516	85226	118959	
G	108	12	13	14	15	16	17	18	19	20	21	25	26	27	28	29	30	31	32	33	34	35	36	37	38	39	40	
G	108	1	2473	3521	4912	5390	5737	5803	5855	5876	5877	6433	6834	7270	8239	8360	8593	10306	12127	13877	15204	20627	22938	25054	32182	68805	87773	
G	109	10	11	12	13	14	15	16	17	18	19	20	21	23	24	25	26	27	28	29	30	31	32	33	34	35	36	37	38	39	40	
G	109	1	3	9	3132	4822	7348	8263	9074	9323	9424	9453	9455	9458	9460	10520	11012	11797	13641	13859	14423	17575	19993	23250	26240	34515	39950	43396	59848	130568	165912	
G	110	10	11	13	14	15	16	17	18	19	20	21	23	25	26	27	28	29	30	31	32	33	34	35	36	37	38	39	40	
G	110	1	3	2996	4309	7037	7601	7919	7967	8018	8035	8037	8038	9000	9482	10059	11847	11979	12340	14597	17187	19482	21311	27493	30309	35910	44518	95322	114033	
G	111	11	12	13	14	15	16	17	18	19	20	25	26	27	28	29	30	31	32	33	34	35	36	37	38	39	40	
G	111	1	2	2467	3683	4550	5027	5319	5369	5416	5440	6114	6542	7051	7887	8032	8219	9780	11627	13474	14826	19815	21987	23749	31105	64067	82100	
G	112	11	13	14	15	16	17	18	19	20	25	26	27	28	29	30	31	32	33	34	35	36	37	38	39	40	
G	112	1	2595	4398	5979	7428	7883	8093	8139	8157	9025	9482	10085	11317	11463	11680	13426	15268	17343	19436	24945	27206	29890	41520	76549	98185	
G	113	12	13	14	15	16	17	18	19	20	24	25	26	27	28	29	30	31	32	33	34	35	36	37	38	39	40	
G	113	2	2567	3844	4781	5344	5638	5694	5738	5760	5761	6526	6977	7550	8372	8556	8750	10373	12294	14222	15742	20640	22747	24782	32859	65988	83768	
G	114	11	13	14	15	16	17	18	19	20	24	25	26	27	28	29	30	31	32	33	34	35	36	37	38	39	40	
G	114	1	2632	4154	5914	6696	7037	7282	7334	7350	7351	8232	8703	9356	10367	10559	10780	12535	14586	16790	18558	23584	25864	28467	38553	77667	96492	
G	115	10	11	12	13	14	15	16	17	18	19	20	21	23	24	25	26	27	28	29	30	31	32	33	34	35	36	37	38	39	40	
G	115	2	3	7	2935	4550	6579	8286	9180	10829	11287	11333	11337	11339	11341	12461	13011	13874	14969	15246	15733	18046	20189	22479	25826	31361	35524	38073	55674	104328	144710	
G	116	11	13	14	15	16	17	18	19	20	25	26	27	28	29	30	31	32	33	34	35	36	37	38	39	40	
G	116	1	2734	4110	5478	6160	6764	6932	6984	7010	7932	8435	9126	10040	10236	10498	12213	14192	16325	18427	23534	25924	27909	39465	73624	94153	
G	117	10	11	12	13	14	15	16	17	18	19	20	23	25	26	27	28	29	30	31	32	33	34	35	36	37	38	39	40	
G	117	1	4	7	2778	4602	6902	7672	8311	8507	8602	8627	8628	9669	10187	10876	11956	12178	12418	14871	16883	19751	22068	27624	31798	34316	46173	95610	114423	
G	118	10	11	12	13	14	15	16	17	18	19	20	23	24	25	26	27	28	29	30	31	32	33	34	35	36	37	38	39	40	
G	118	5	12	13	3174	5738	8879	9666	10358	10468	10531	10564	10569	10571	11889	12539	13597	15150	15580	15953	19155	21292	24765	27582	34015	39850	43117	59107	121521	143512	
G	119	10	11	12	13	14	15	16	17	18	19	20	22	23	25	26	27	28	29	30	31	32	33	34	35	36	37	38	39	40	
G	119	2	5	8	3932	5624	8199	9113	10268	10904	10978	11004	11005	11010	12329	12897	13885	15304	15589	15965	18629	21909	24728	28162	35369	38662	40972	57431	111446	141940	
G	120	10	11	13	14	15	16	17	18	19	20	21	23	24	25	26	27	28	29	30	31	32	33	34	35	36	37	38	39	40	
G	120	1	3	3200	4789	6691	7304	8247	8340	8386	8410	8411	8413	8414	9591	10089	11026	12091	12338	12692	14912	17251	19916	22450	27306	30392	32553	47314	86981	108470	
G	121	11	12	13	14	15	16	17	18	19	20	23	25	26	27	28	29	30	31	32	33	34	35	36	37	38	39	40	
G	121	4	8	3840	5977	7829	9135	9812	9930	9974	9995	9997	11314	11870	12794	14051	14328	14676	16914	19262	22136	24938	29970	33281	35655	52376	89670	110068	
G	122	10	11	13	14	15	16	17	18	19	20	23	25	26	27	28	29	30	31	32	33	34	35	36	37	38	39	40	
G	122	1	2	4442	6140	7745	8277	8889	9049	9093	9116	9117	10396	10980	11985	13009	13337	13733	15942	18656	21358	24012	29214	32281	34434	48803	86015	103587	
G	123	11	12	13	14	15	16	17	18	19	20	22	24	25	26	27	28	29	30	31	32	33	34	35	36	37	38	39	40	
G	123	1	2	3512	5223	6516	7055	7313	7381	7430	7446	7447	7448	8807	9371	10340	11034	11323	11583	13540	15719	18262	20565	24747	27356	29501	41425	73912	88917	
G	124	10	11	12	13	14	15	16	17	18	19	20	23	25	26	27	28	29	30	31	32	33	34	35	36	37	38	39	40	
G	124	2	5	6	3444	5562	8319	8853	9101	9197	9243	9273	9276	10676	11212	12218	13231	13506	13775	16280	18537	21806	24471	29335	33500	35706	49046	93745	108716	
G	125	10	11	12	13	14	15	16	17	18	19	20	21	22	23	24	25	26	27	28	29	30	31	32	33	34	35	36	37	38	39	40	
G	125	5	7	9	4066	6447	9411	10203	10841	11081	11130	11139	11140	11141	11144	11146	12770	13390	14562	15887	16209	16728	19692	22834	26221	29731	36014	40262	42590	59798	112857	131366	
G	126	10	11	12	13	14	15	16	17	18	19	20	23	25	26	27	28	29	30	31	32	33	34	35	36	37	38	39	40	41	
G	126	1	5	6	4452	6146	9015	9961	10315	10411	10446	10470	10477	11881	12429	13568	14479	14894	15256	17910	21196	24235	27624	33522	36274	38259	56937	102418	119365	119379	
G	127	10	12	13	14	15	16	17	18	19	20	22	24	25	26	27	28	29	30	31	32	33	34	35	36	37	38	39	40	41	
G	127	2	5	3289	4702	5688	6257	6778	6865	6895	6911	6912	6913	8302	8764	9827	10380	10753	11019	12854	15174	17721	20451	24170	26643	28630	43803	73494	90033	90043	
G	128	10	11	12	13	14	15	16	17	18	19	20	21	23	24	25	26	27	28	29	30	31	32	33	34	35	36	37	38	39	40	41	
G	128	3	4	8	4095	5821	7623	8710	9746	9981	10019	10039	10040	10044	10045	11797	12502	14157	15778	16322	17439	20125	24508	28284	33094	40281	44825	47448	78197	136027	172789	172801	
G	129	11	13	14	15	16	17	18	19	20	25	26	27	28	29	30	31	32	33	34	35	36	37	38	39	40	41	
G	129	4	3429	4930	6268	6829	7393	7550	7585	7596	9006	9463	10500	11066	11445	11729	13669	16006	18642	21598	25063	27561	29661	46224	76346	92751	92757	
G	130	10	11	12	13	14	15	16	17	18	19	20	23	24	25	26	27	28	29	30	31	32	33	34	35	36	37	38	39	40	41	
G	130	1	3	7	3583	5384	7060	8017	8634	8739	8767	8777	8778	8780	10240	10803	11885	12613	12991	13292	15102	17369	19995	23303	26769	29178	31502	52126	81759	102114	102122	
G	131	10	12	13	14	15	16	17	18	19	20	21	23	24	25	26	27	28	29	30	31	32	33	34	35	36	37	38	39	40	41	
G	131	2	12	3631	5925	7783	9193	10483	10570	10603	10618	10619	10620	10622	12317	12867	14245	15455	15861	16354	18528	20979	23924	27825	31727	34403	37903	66061	101158	128839	128843	
G	132	10	12	13	14	15	16	17	18	19	20	23	25	26	27	28	29	30	31	32	33	34	35	36	37	38	39	40	41	
G	132	1	5	3503	5411	6561	8067	8465	8537	8574	8587	8588	10089	10533	11613	12346	12731	13043	15053	17404	20411	23445	26780	29132	31309	51634	80507	99499	99502	
G	133	10	11	12	13	14	15	16	17	18	19	20	23	24	25	26	27	28	29	30	31	32	33	34	35	36	37	38	39	40	41	
G	133	1	2	3	3792	6428	7515	8085	8343	8400	8445	8474	8475	8476	9992	10426	11531	12164	12576	12879	14834	17180	20128	23035	26116	28409	31194	50622	80899	94996	95001	
G	134	10	11	12	13	14	15	16	17	18	19	20	24	25	26	27	28	29	30	31	32	33	34	35	36	37	38	39	40	41	
G	134	2	3	10	4321	5947	7884	9486	10904	10990	11029	11042	11044	12883	13411	14981	16318	16912	17689	20087	22979	25953	30805	35065	38234	40530	75479	110673	149494	149506	
G	135	10	12	13	14	15	16	17	18	19	20	21	23	24	25	26	27	28	29	30	31	32	33	34	35	36	37	38	39	40	41	
G	135	1	8	3786	5404	7006	7785	9460	9730	9758	9767	9768	9769	9770	11531	11905	13102	14028	14490	14862	16863	19293	22106	26130	28948	32122	34338	61525	89424	115975	115980	
G	136	10	12	13	14	15	16	17	18	19	20	21	24	25	26	27	28	29	30	31	32	33	34	35	36	37	38	39	40	41	
G	136	2	4	3772	5239	6352	7053	7589	7643	7675	7683	7684	7685	9387	9853	11077	11548	12045	12369	14179	16483	19245	22583	25142	27631	29403	49054	73013	87099	87105	
G	137	10	11	12	13	14	15	16	17	18	19	20	24	25	26	27	28	29	30	31	32	33	34	35	36	37	38	39	40	41	
G	137	1	3	8	3736	5246	6646	8007	8633	8674	8706	8719	8720	10560	11094	12484	12969	13499	13837	15678	18019	20793	24552	27369	29958	32005	55422	80514	98278	98282	
G	138	10	11	13	14	15	16	17	18	19	20	23	25	26	27	28	29	30	31	32	33	34	35	36	37	38	39	40	41	
G	138	1	4	4062	6122	8249	8702	9025	9069	9094	9108	9114	10955	11370	12670	13509	13987	14336	16909	19503	23431	27145	30735	35414	37596	64785	103100	116426	116428	
G	139	10	11	12	13	14	15	16	17	18	19	20	21	23	24	25	26	27	28	29	30	31	32	33	34	35	36	37	38	39	40	41	
G	139	4	13	14	6001	8523	10461	10928	11137	11181	11206	11220	11222	11236	11237	13309	13758	15503	16901	17614	18448	21740	27132	31977	37584	45048	50435	53089	88690	152403	165250	165252	
G	140	10	11	12	13	14	15	16	17	18	19	20	22	23	24	25	26	27	28	29	30	31	32	33	34	35	36	37	38	39	40	41	
G	140	4	10	14	6656	8405	9771	10443	10990	11026	11047	11053	11054	11061	11064	12920	13398	15281	16393	17245	17943	21027	25507	29193	34513	40517	44444	46412	79809	128665	146454	146460	
G	141	10	11	12	13	14	15	16	17	18	19	20	25	26	27	28	29	30	31	32	33	34	35	36	37	38	39	40	41	
G	141	1	3	5	4185	6104	6926	7293	7427	7474	7494	7498	9254	9658	10967	11424	11957	12293	14192	16740	19764	23202	25695	28315	29999	51862	74786	85897	85899	
G	142	10	11	12	13	14	15	16	17	18	19	20	23	24	25	26	27	28	29	30	31	32	33	34	35	36	37	38	39	40	41	
G	142	1	3	4	4503	7331	8189	8568	8689	8742	8763	8773	8775	8776	10756	11322	12771	13350	13946	14309	16242	18964	22443	26105	28915	32818	35042	59814	85688	96773	96774	
G	143	13	14	15	16	17	18	19	20	22	25	26	27	28	29	30	31	32	33	34	35	36	37	38	39	40	
G	143	4781	8566	9535	10012	10227	10264	10285	10291	10292	12336	12964	14535	15479	16019	16424	18669	21279	25313	29130	32207	36878	39306	66676	96643	108019	
G	144	10	11	13	14	15	16	17	18	19	20	22	23	24	25	26	27	28	29	30	31	32	33	34	35	36	37	38	39	40	41	
G	144	1	3	5698	7444	8556	9072	9387	9430	9452	9455	9456	9459	9460	11506	11942	13526	14275	14917	15329	17501	20705	23973	28012	31361	34239	36042	60963	86758	99282	99284	
G	145	10	11	12	13	14	15	16	17	18	19	20	21	23	24	25	26	27	28	29	30	31	32	33	34	35	36	37	38	39	40	41	
G	145	1	3	5	4114	5632	7124	7795	9491	9528	9544	9549	9550	9551	9555	11562	11942	13427	14079	14627	15052	16739	19395	22222	26862	29396	31945	34106	64850	85412	107009	107010	
G	146	10	11	12	13	14	15	16	17	18	19	20	21	25	26	27	28	29	30	31	32	33	34	35	36	37	38	39	40	
G	146	2	4	5	3791	5144	6019	6408	6546	6589	6606	6612	6614	8522	8864	10367	10659	11273	11632	13313	15874	18688	22321	24170	26631	28302	51749	69952	80871	
G	147	10	11	12	13	14	15	16	17	18	19	20	21	25	26	27	28	29	30	31	32	33	34	35	36	37	38	39	40	
G	147	3	4	5	3959	5542	6648	7216	7402	7460	7495	7500	7501	9386	9713	11248	11679	12318	12730	14389	16917	19917	23734	25633	28176	30091	55542	73454	86294	
G	148	12	13	14	15	16	17	18	19	20	21	24	25	26	27	28	29	30	31	32	33	34	35	36	37	38	39	40	41	
G	148	3	4355	6259	7772	8472	9859	9903	9927	9929	9931	9932	12093	12488	13985	14915	15701	16192	17949	20457	23613	27985	30125	33437	35749	69710	90904	113264	113266	
G	149	10	11	12	13	14	15	16	17	18	19	20	23	24	25	26	27	28	29	30	31	32	33	34	35	36	37	38	39	40	41	
G	149	2	8	9	4560	9625	10696	11162	11322	11374	11391	11394	11397	11400	13841	14525	16246	17455	18111	18519	20772	23432	28355	32374	35700	40728	45942	84584	132416	142352	142353	
G	150	11	12	13	14	15	16	17	18	19	20	25	26	27	28	29	30	31	32	33	34	35	36	37	38	39	40	41	
G	150	1	3	3944	5378	6394	6884	7016	7054	7065	7071	9022	9350	10840	11158	11774	12225	13856	16409	19365	23123	24928	27377	29268	54684	71331	81903	81904	
G	151	10	11	12	13	14	15	16	17	18	19	20	23	24	25	26	27	28	29	30	31	32	33	34	35	36	37	38	39	40	
G	151	5	8	9	4615	9290	10626	11197	11402	11444	11462	11463	11470	11471	13843	14513	16398	17497	18189	18635	20489	22974	27038	30812	33895	36438	43309	81831	123311	134696	
G	152	10	11	12	13	14	15	16	17	18	19	20	24	25	26	27	28	29	30	31	32	33	34	35	36	37	38	39	40	41	
G	152	1	3	5	4476	6697	8492	9103	9249	9280	9298	9299	9300	11671	12143	13885	14220	14950	15376	17080	19656	22839	27396	29348	32399	34383	63640	83080	93854	93855	
G	153	10	11	12	13	14	15	16	17	18	19	20	23	25	26	27	28	29	30	31	32	33	34	35	36	37	38	39	40	
G	153	2	4	7	4557	7660	8844	9566	9855	9921	9944	9950	9953	12229	12909	14730	15242	15968	16365	17963	20489	23818	27853	30246	32898	35393	66130	83329	98616	
G	154	10	12	13	14	15	16	17	18	19	21	23	24	25	26	27	28	29	30	31	32	33	34	35	36	37	38	39	40	
G	154	2	9	4395	6860	8707	9951	11451	11489	11499	11500	11502	11503	14184	14913	16996	17792	18803	19356	20992	23592	27100	32200	34321	37639	41306	80188	100726	124140	
G	155	10	11	12	13	14	15	16	17	18	19	20	23	24	25	26	27	28	29	30	31	32	33	34	35	36	37	38	39	40	
G	155	1	2	8	4564	6252	8688	12080	12410	12438	12447	12449	12451	12453	15064	15890	17870	19119	19840	20300	21932	24448	27382	33122	36289	38915	41253	83731	102614	133572	
G	156	11	12	13	14	15	16	17	18	19	20	21	23	25	26	27	28	29	30	31	32	33	34	35	36	37	38	39	40	
G	156	2	4	4444	5952	7165	7786	7923	7966	7980	7982	7983	7984	10049	10358	12094	12426	13137	13579	15100	17685	20712	24749	26362	28860	30647	58219	70926	80927	
G	157	10	11	12	13	14	15	16	17	18	19	20	25	26	27	28	29	30	31	32	33	34	35	36	37	38	39	40	
G	157	2	4	6	4459	5969	7189	7995	8160	8206	8225	8231	10333	10691	12393	12716	13418	13851	15316	17983	21019	25232	27027	29550	31321	60311	73488	84046	
G	158	10	11	12	13	14	15	16	17	18	19	20	22	23	24	25	26	27	28	29	30	31	32	33	34	35	36	37	38	39	40	
G	158	3	4	5	5148	9006	10640	11604	11749	11793	11796	11797	11800	11803	11810	14814	15667	17726	18528	19271	19730	21611	24572	28934	33589	37154	39951	42226	90571	113932	146151	
G	159	10	11	13	14	15	16	17	18	19	23	25	26	27	28	29	30	31	32	33	34	35	36	37	38	39	40	
G	159	3	5	6709	8847	10405	11775	11913	11951	11956	11963	14387	15097	17471	18789	19757	20397	22800	27121	31144	36695	42367	46092	47994	84999	113907	127813	
G	160	10	11	12	13	14	15	16	17	18	19	20	23	24	25	26	27	28	29	30	31	32	33	34	35	36	37	38	39	40	
G	160	1	6	8	7869	10305	11444	11752	11873	11902	11906	11907	11914	11915	14373	14929	17071	18023	18863	19403	22107	26132	30075	34887	39933	43496	45230	79443	105149	115060	
G	161	10	11	12	13	14	15	16	17	18	19	20	21	23	24	25	26	27	28	29	30	31	32	33	34	35	36	37	38	39	40	41	
G	161	4	7	8	8874	11146	12350	12672	12783	12814	12816	12818	12822	12825	12828	15910	16934	19247	19719	20784	21491	24201	29478	34121	40161	45365	48788	50535	91020	129542	140119	140124	
G	162	12	13	14	15	16	17	18	19	20	23	25	26	27	28	29	30	31	32	33	34	35	36	37	38	39	40	41	
G	162	2	4728	6120	7139	7392	7504	7532	7536	7539	7540	9935	10308	12260	12548	13307	13783	15251	18156	21223	25514	27245	30087	31795	58847	70603	79316	79321	
G	163	10	11	12	13	14	15	16	17	18	19	20	21	23	24	25	26	27	28	29	30	31	32	33	34	35	36	37	38	39	40	41	
G	163	4	10	11	9601	11271	12482	12755	12875	12904	12915	12916	12919	12920	12923	16123	17095	19605	19975	21228	21975	25050	31021	35612	42067	47093	50591	52281	88637	125883	134419	134420	
G	164	10	11	13	14	15	16	17	18	19	21	23	25	26	27	28	29	30	31	32	33	34	35	36	37	38	39	40	41	
G	164	4	8	9381	11170	12440	12704	12809	12840	12847	12851	12856	16535	17741	21277	21748	23008	23755	27335	35084	41043	49131	55414	60781	62674	104718	148308	157071	157074	
G	165	10	11	12	13	14	15	16	17	18	19	21	24	25	26	27	28	29	30	31	32	33	34	35	36	37	38	39	40	41	
G	165	3	4	5	8061	9744	10908	11176	11306	11332	11334	11335	11338	13941	14530	16826	17142	18050	18596	20721	24475	28221	33086	36133	39246	40911	70604	88097	96358	96360	
G	166	10	11	12	13	14	15	16	17	18	19	23	25	26	27	28	29	30	31	32	33	34	35	36	37	38	39	40	
G	166	4	5	6	6723	8264	9380	9637	9750	9777	9785	9787	12674	13139	15463	15802	16663	17237	19279	22950	26793	31896	33712	36979	38674	68738	84379	92485	
G	167	13	14	15	16	17	18	19	24	25	26	27	28	29	30	31	32	33	34	35	36	37	38	39	40	41	
G	167	7121	8843	10130	10393	10514	10550	10557	10558	13272	13687	16048	16376	17312	17855	19742	22983	26879	31712	33342	36333	38116	68547	79754	87920	87922	
G	168	12	13	14	15	16	17	18	19	23	24	25	26	27	28	29	30	31	32	33	34	35	36	37	38	39	40	41	
G	168	3	5690	8006	9812	10471	10592	10612	10616	10617	10618	13715	14257	16724	17014	17803	18324	19703	22325	25728	30581	32136	35196	37165	65955	78025	86021	86022	
G	169	10	11	13	14	15	16	17	18	19	21	24	25	26	27	28	29	30	31	32	33	34	35	36	37	38	39	40	41	
G	169	4	5	5562	9221	10676	11166	11264	11283	11285	11286	11288	14491	15554	17938	18351	19127	19641	21425	24118	28497	33086	35461	40661	42966	76319	100374	108737	108738	
G	170	10	12	13	14	15	16	17	18	19	25	26	27	28	29	30	31	32	33	34	35	36	37	38	39	40	41	
G	170	2	4	4801	6479	7881	8190	8298	8316	8317	11185	11721	14248	14546	15390	15905	17198	20325	23748	28182	29859	32903	35022	62933	72820	81610	81612	
G	171	10	11	12	13	14	15	16	17	18	19	20	21	22	23	24	25	26	27	28	29	30	31	32	33	34	35	36	37	38	39	40	
G	171	3	6	8	5988	10747	12276	12756	12861	12883	12886	12887	12891	12892	12899	12905	16801	17955	22197	22582	23588	24080	26065	28758	35164	39492	43100	46946	58128	104366	149692	158717	
G	172	10	13	14	15	16	17	18	19	21	23	24	25	26	27	28	29	30	31	32	33	34	35	36	37	38	39	40	41	
G	172	3	5820	10689	12215	12680	12804	12816	12817	12819	12823	12824	16040	16584	18939	19226	20061	20563	23093	25795	29954	35487	37138	42508	44490	77598	97751	105426	105428	
G	173	10	11	12	13	14	15	16	17	18	19	25	26	27	28	29	30	31	32	33	34	35	36	37	38	39	40	
G	173	3	5	7	5566	8122	9630	10000	10138	10160	10162	13133	13577	15868	16146	16978	17514	18968	21745	25250	29702	31111	34340	36596	65496	75784	83440	
G	174	10	11	12	13	14	15	16	17	18	19	20	21	22	23	24	25	26	27	28	29	30	31	32	33	34	35	36	37	38	39	40	41	
G	174	14	15	17	6655	11600	12951	13334	13457	13477	13481	13482	13488	13489	13492	13497	19147	20315	25259	25576	26392	26900	29296	32385	40786	47091	50370	61665	66941	116930	151423	160370	160371	
G	175	10	11	12	13	14	15	16	17	18	19	21	22	23	24	25	26	27	28	29	30	31	32	33	34	35	36	37	38	39	40	
G	175	9	11	12	7188	10484	12166	13190	13313	13322	13326	13329	13331	13339	13344	17355	18483	23333	23827	24985	25619	29010	34476	41877	51239	55467	63969	66546	124264	158084	177210	
G	176	10	13	14	15	16	17	18	21	22	23	24	25	26	27	28	29	30	31	32	33	34	35	36	37	38	39	40	
G	176	10	8858	12098	13877	14160	14255	14272	14279	14281	14291	14295	18627	19401	23169	23621	24864	25527	29163	34149	40629	48547	51565	57777	60231	108522	137460	145388	
G	177	10	13	14	15	16	17	18	19	20	21	23	24	25	26	27	28	29	30	31	32	33	34	35	36	37	38	39	40	
G	177	13	9439	12301	13747	14018	14135	14144	14145	14146	14147	14155	14162	17970	18585	21872	22288	23584	24310	27084	31582	37187	43320	45663	50027	51994	90185	106530	115188	
G	178	10	11	12	13	14	15	16	17	18	20	21	23	24	25	26	27	28	29	30	31	32	33	34	35	36	37	38	39	40	41	
G	178	10	11	13	7425	10361	11639	11915	11991	11996	11998	12002	12008	12014	16569	17552	22669	23108	24448	25240	27985	34342	41357	49518	53302	60251	63500	122470	151280	169978	169979	
G	179	10	11	12	13	14	15	16	17	18	25	26	27	28	29	30	31	32	33	34	35	36	37	38	39	40	
G	179	1	2	6	5911	8170	9748	10120	10227	10239	12957	13410	15644	15929	16741	17237	18693	21282	24736	29156	30493	33262	34964	63956	72521	79901	
G	180	10	12	13	14	15	16	17	18	21	22	24	25	26	27	28	29	30	31	32	33	34	35	36	37	38	39	40	
G	180	3	4	6645	9159	10949	12068	12166	12169	12170	12171	12173	15689	16320	19241	19566	20409	20927	22439	25438	29301	34686	36423	40014	42299	80614	94919	102374	
G	181	10	12	13	14	15	16	17	18	19	22	23	25	26	27	28	29	30	31	32	33	34	35	36	37	38	39	40	
G	181	8	10	7943	10242	12110	12434	12520	12528	12529	12530	12533	16106	17005	20072	20400	21466	22056	24602	29411	33864	39949	43632	47728	49844	90352	111858	118588	
G	182	10	11	12	13	14	15	16	17	18	19	20	21	22	23	24	25	26	27	28	29	30	31	32	33	34	35	36	37	38	39	40	
G	182	8	9	10	6637	10204	12664	13729	13826	13836	13838	13839	13841	13843	13844	13850	18292	18964	21686	21939	22784	23320	25197	28190	33303	39317	40982	43898	45893	103219	122198	129222	
G	183	10	11	12	13	14	15	16	17	18	21	22	23	24	25	26	27	28	29	30	31	32	33	34	35	36	37	38	39	40	
G	183	5	6	9	7599	10193	11619	12053	12171	12178	12179	12180	12181	12186	15827	16330	19148	19453	20543	21168	24237	29328	34883	41179	43449	46688	48451	90301	118975	125766	
G	184	10	11	12	13	14	15	16	17	18	20	21	22	23	24	25	26	27	28	29	30	31	32	33	34	35	36	37	38	39	40	
G	184	13	14	15	9443	11441	12843	13149	13211	13218	13219	13225	13226	13230	13237	17765	18430	22954	23369	24920	25838	29640	39054	46038	56905	59886	65508	67801	123351	152639	159367	
G	185	10	11	13	14	15	16	17	18	19	24	25	26	27	28	29	30	31	32	33	34	35	36	37	38	39	40	
G	185	4	5	5845	8055	9801	10155	10234	10237	10238	10239	13143	13660	16086	16339	17146	17633	18999	21684	25471	30198	31533	34330	37082	73314	81208	87900	
G	186	10	13	14	15	16	17	18	19	23	24	25	26	27	28	29	30	31	32	33	34	35	36	37	38	39	40	
G	186	9	6925	8822	10071	10312	10392	10395	10396	10399	10400	13280	13659	15995	16261	17188	17730	19683	23358	27097	32197	33687	37074	38733	72673	84607	91216	
G	187	10	12	13	14	15	16	17	18	19	20	21	23	24	25	26	27	28	29	30	31	32	33	34	35	36	37	38	39	40	
G	187	13	14	9348	11655	13012	13290	13368	13372	13373	13375	13378	13379	13386	17189	17687	21544	22003	23619	24494	27211	33734	38953	47558	49729	54034	55780	116975	125188	131564	
G	188	10	13	14	15	16	17	18	21	24	25	26	27	28	29	30	31	32	33	34	35	36	37	38	39	40	
G	188	6	6556	8356	9541	9798	9869	9876	9878	9879	12730	13170	15589	15883	16901	17515	19228	23111	26491	31984	33554	36448	38213	73546	81291	87793	
G	189	10	13	14	15	16	17	21	24	25	26	27	28	29	30	31	32	33	34	35	36	37	38	39	40	
G	189	3	7084	8881	10170	10494	10569	10570	10571	13072	13410	15836	16165	17168	17763	19605	23045	26705	31769	33234	36093	37734	72565	79753	86076	
G	190	10	11	12	13	14	15	16	17	18	25	26	27	28	29	30	31	32	33	34	35	36	37	38	39	40	
G	190	1	3	5	5234	7210	8617	8887	8954	8956	11479	11849	13948	14202	15003	15429	16875	19330	22656	26803	28124	30875	33141	62830	70356	76475	
G	191	10	11	13	14	15	16	17	18	21	23	24	25	26	27	28	29	30	31	32	33	34	35	36	37	38	39	40	
G	191	11	12	6833	11261	12911	13279	13339	13344	13348	13352	13366	17308	17900	20816	21056	21967	22497	24907	27607	34267	40274	41919	49311	55515	130997	152153	158181	
G	192	10	13	14	15	16	17	18	20	21	23	24	25	26	27	28	29	30	31	32	33	34	35	36	37	38	39	40	
G	192	8	7649	10726	12414	12830	12906	12910	12912	12915	12921	12932	16764	17327	20595	21268	22620	23470	26618	34003	39442	50186	52468	58243	60388	130324	148818	154649	
G	193	10	13	14	15	16	17	18	20	22	24	25	26	27	28	29	30	31	32	33	34	35	36	37	38	39	40	
G	193	5	5995	8420	9690	9994	10046	10049	10050	10051	10054	12714	13126	15435	15713	16569	17053	18586	21155	24965	29336	30693	34160	35900	67439	74849	80439	
G	194	10	12	13	14	15	16	17	18	19	21	22	23	24	25	26	27	28	29	30	31	32	33	34	35	36	37	38	39	40	
G	194	6	7	7384	10852	12544	12832	12878	12880	12881	12887	12888	12893	12900	16897	17618	21082	21359	22238	22801	25296	28340	34408	40773	42673	50297	52495	100498	117838	123676	
G	195	10	12	13	14	15	16	17	18	20	21	23	24	25	26	27	28	29	30	31	32	33	34	35	36	37	38	39	40	
G	195	9	10	8741	10751	12154	12429	12478	12480	12481	12484	12488	12497	15558	16031	19074	19527	20797	21392	24029	29802	34603	41732	43747	47206	49152	92663	109742	115432	
G	196	10	11	13	14	15	16	17	21	22	23	24	25	26	27	28	29	30	31	32	33	34	35	36	37	38	39	40	
G	196	8	9	7571	10157	11835	12222	12273	12276	12277	12282	12283	15665	16211	19648	20160	21304	21921	24409	28868	33748	40431	42155	45183	48734	101184	108814	114602	
G	197	10	12	13	14	15	16	17	18	19	22	25	26	27	28	29	30	31	32	33	34	35	36	37	38	39	40	
G	197	6	8	5879	7910	9429	9731	9782	9784	9786	9787	12320	12740	14816	15070	15920	16431	17832	20302	23837	27921	29245	31901	34350	63358	70137	75605	
G	198	10	12	13	14	15	16	17	18	19	20	21	22	23	24	25	26	27	28	29	30	31	32	33	34	35	36	37	38	39	40	
G	198	9	10	6428	9601	11434	11780	11830	11832	11833	11834	11836	11837	11839	11845	15572	16217	18802	19012	19813	20283	21978	24336	29964	34279	35561	38214	45018	88966	95695	101141	
G	199	10	11	13	14	15	16	17	18	21	23	24	25	26	27	28	29	30	31	32	33	34	35	36	37	38	39	40	
G	199	4	5	6089	9169	11004	11349	11390	11391	11394	11395	11399	14526	15067	17467	17680	18498	18979	20623	23015	27046	31396	32643	35545	37617	78836	85003	90071	
G	200	10	11	12	13	14	15	16	17	18	19	20	21	23	24	25	26	27	28	29	30	31	32	33	34	35	36	37	38	39	40	
G	200	4	13	16	5947	8414	13172	13575	13608	13612	13613	13614	13616	13620	13623	17722	18486	22164	22405	23246	23764	25317	27804	31818	39824	41116	45201	47504	125398	131987	137271	
G	201	10	11	12	13	14	15	16	17	18	21	22	23	24	25	26	27	28	29	30	31	32	33	34	35	36	37	38	39	40	
G	201	8	21	22	6292	8918	13814	14218	14262	14266	14270	14274	14277	14286	18009	18614	21442	21655	22484	22960	24662	27102	31396	38765	40095	42858	48466	129054	135572	140652	
G	202	10	11	12	13	14	15	16	17	18	19	21	22	23	24	25	26	27	28	29	30	31	32	33	34	35	36	37	38	39	40	
G	202	12	15	19	6662	10420	13232	13573	13606	13609	13610	13620	13621	13627	13646	17673	18504	23088	23326	24152	24662	27043	29406	35098	42480	43788	46581	55326	147851	154741	159580	
G	203	10	11	12	13	14	15	16	17	19	22	24	25	26	27	28	29	30	31	32	33	34	35	36	37	38	39	40	
G	203	6	7	8	6869	10222	13847	14244	14284	14285	14287	14290	18553	19313	22435	22639	23512	24022	25670	28300	34427	40063	41364	44750	51418	94246	100376	105171	
G	204	10	13	14	15	16	17	18	19	21	22	24	25	26	27	28	29	30	31	32	33	34	35	36	37	38	39	40	
G	204	6	8492	11200	12932	13258	13295	13297	13298	13302	13304	13317	17786	18543	23147	23414	24922	25853	28492	37220	43542	55784	58012	66449	69155	156683	163465	168106	
G	205	10	11	12	13	14	15	16	17	24	25	26	27	28	29	30	31	32	33	34	35	36	37	38	39	40	
G	205	1	2	3	6664	9672	11071	11350	11380	11382	14302	14740	17168	17381	18222	18740	20390	23229	27103	31483	32837	35506	38907	73180	79116	83375	
G	206	10	11	13	14	15	16	17	22	24	25	26	27	28	29	30	31	32	33	34	35	36	37	38	39	40	
G	206	8	9	6633	8660	10154	10432	10461	10462	10463	13238	13661	16110	16349	17297	17896	19326	22309	25825	30480	31897	34746	36439	65777	71947	76427	
G	207	10	11	13	14	15	16	17	20	21	22	23	24	25	26	27	28	29	30	31	32	33	34	35	36	37	38	39	40	
G	207	3	4	7845	10168	12764	13121	13151	13152	13153	13155	13156	13157	16931	17473	20571	20821	21966	22655	24277	27850	31601	38080	39699	42848	44682	85756	91734	95867	
G	208	10	11	13	14	15	16	17	25	26	27	28	29	30	31	32	33	34	35	36	37	38	39	40	
G	208	4	5	6231	8569	10123	10458	10482	13481	14019	16596	16865	17645	18170	19366	21699	24981	28990	30169	33071	34682	60489	66603	70627	
G	209	10	11	13	14	15	16	17	18	19	21	23	24	25	26	27	28	29	30	31	32	33	34	35	36	37	38	39	40	
G	209	1	6	6606	9234	14804	15217	15247	15250	15252	15253	15262	15264	20455	21385	25140	25366	26244	26804	28203	31067	35411	44292	45639	50067	52231	123544	130063	134152	
G	210	10	11	13	14	15	16	17	23	24	25	26	27	28	29	30	31	32	33	34	35	36	37	38	39	40	
G	210	2	3	6132	8401	11199	11569	11595	11596	11598	14853	15399	17951	18166	18993	19502	20819	23223	26763	31916	33145	36455	38315	69967	76043	79813	
G	211	10	11	13	14	15	16	17	19	21	23	24	25	26	27	28	29	30	31	32	33	34	35	36	37	38	39	40	
G	211	8	9	7271	11260	13135	13476	13502	13504	13514	13515	13529	18616	19650	24064	24273	25185	25700	27734	30696	39320	47603	48988	61097	62901	148263	154799	158349	
G	212	10	13	14	15	16	17	21	23	24	25	26	27	28	29	30	31	32	33	34	35	36	37	38	39	40	
G	212	6	9394	11648	14493	14917	14945	14950	14951	14957	18860	19484	23537	24125	25559	26352	28646	33382	38232	46431	48190	51511	53319	103029	109331	112885	
G	213	10	11	13	14	15	16	17	21	24	25	26	27	28	29	30	31	32	33	34	35	36	37	38	39	40	
G	213	9	10	7670	10459	11921	12248	12263	12265	12272	15743	16280	19028	19245	20259	20854	22476	25525	29526	34352	35729	39690	41542	73676	79801	83180	
G	214	10	13	14	15	16	17	18	19	24	25	26	27	28	29	30	31	32	33	34	35	36	37	38	39	40	
G	214	2	6706	9579	11141	11482	11509	11510	11511	11512	14692	15265	17749	17978	18799	19286	20668	23163	27043	31528	32686	36591	38320	69478	75258	78374	
G	215	10	11	12	13	14	15	16	17	18	21	24	25	26	27	28	29	30	31	32	33	34	35	36	37	38	39	40	
G	215	4	6	7	9337	11693	13319	13646	13666	13668	13674	13683	18184	18805	22815	23097	24696	25750	27991	35071	39931	48700	51031	55125	57391	109184	115400	118522	
G	216	10	11	13	14	15	16	17	22	24	25	26	27	28	29	30	31	32	33	34	35	36	37	38	39	40	
G	216	2	3	6800	10326	12071	12452	12473	12474	12475	15924	16542	19201	19427	20266	20744	22246	24548	28847	32825	34054	36912	40551	74029	79864	82710	
G	217	10	11	13	14	15	16	17	18	21	23	24	25	26	27	28	29	30	31	32	33	34	35	36	37	38	39	40	
G	217	10	11	7016	10434	12378	12706	12733	12734	12738	12739	12743	16180	16780	19354	19557	20477	21017	22782	25287	29494	34447	35721	39859	41816	77990	83861	86492	
G	218	10	11	13	14	15	16	17	18	19	21	23	24	25	26	27	28	29	30	31	32	33	34	35	36	37	38	39	40	
G	218	10	11	8931	13569	16049	16379	16405	16406	16407	16411	16412	16421	21329	22144	26205	26447	27598	28334	30811	35003	41820	48387	50035	53815	56120	122129	128365	130947	
G	219	10	11	13	14	15	16	17	21	23	24	25	26	27	28	29	30	31	32	33	34	35	36	37	38	39	40	
G	219	16	17	7874	12509	14806	15148	15164	15172	15175	15184	19171	19799	22725	22913	23814	24335	26560	29095	34483	41132	42410	49777	51673	112671	118620	121023	
G	220	9	10	11	12	13	14	15	16	17	18	21	23	24	25	26	27	28	29	30	31	32	33	34	35	36	37	38	39	40	
G	220	1	5	7	8	6538	8982	13577	13985	14005	14006	14007	14013	14014	17710	18311	21277	21489	22370	22919	24245	26884	30286	37554	38826	41752	43909	100532	106220	108624	
G	221	10	11	13	14	15	16	17	18	21	22	23	24	25	26	27	28	29	30	31	32	33	34	35	36	37	38	39	40	
G	221	9	10	8131	10894	13279	13608	13631	13633	13639	13644	13645	13656	18461	19339	26667	26910	28241	29201	31468	40377	44828	58016	60250	65063	67919	157485	163550	165805	
G	222	10	12	13	14	15	16	17	19	21	22	23	24	25	26	27	28	29	30	31	32	33	34	35	36	37	38	39	40	
G	222	9	10	9567	12832	15023	15405	15425	15427	15444	15445	15446	15459	19868	20549	25107	25662	27260	28244	31550	39468	47054	57334	59722	64655	72208	154037	160292	162362	
G	223	10	11	13	14	15	16	17	21	25	26	27	28	29	30	31	32	33	34	35	36	37	38	39	40	
G	223	5	6	6961	9251	10895	11279	11292	11295	14210	14707	17436	17674	18597	19153	20513	23125	26726	31302	32550	35526	37467	64210	69760	71696	
G	224	9	10	11	13	14	15	16	17	18	21	23	24	25	26	27	28	29	30	31	32	33	34	35	36	37	38	39	40	
G	224	2	7	9	7825	10346	12263	12611	12628	12629	12630	12631	12635	16222	16810	19918	20125	21157	21780	23250	26567	30336	36243	37736	41271	43329	78101	83757	85672	
G	225	10	11	13	14	15	16	17	21	23	24	25	26	27	28	29	30	31	32	33	34	35	36	37	38	39	40	
G	225	6	8	7800	10845	14072	14468	14487	14491	14494	14496	18078	18701	21576	21764	22699	23271	24832	27469	31579	37627	38885	42255	45012	86401	92292	94052	
G	226	10	11	13	14	15	16	17	21	22	24	25	26	27	28	29	30	31	32	33	34	35	36	37	38	39	40	
G	226	4	5	7204	10092	13924	14351	14369	14373	14374	14375	18110	18787	21816	22008	22899	23380	24723	27075	30791	36929	38086	41141	43628	81893	87529	89136	
G	227	10	13	14	15	16	17	21	23	25	26	27	28	29	30	31	32	33	34	35	36	37	38	39	40	
G	227	6	6982	10616	12770	13103	13115	13118	13119	16426	17025	19707	19858	20698	21239	22989	25479	29594	34279	35356	38218	42159	76356	81993	83491	
G	228	10	12	13	14	15	16	17	18	21	22	25	26	27	28	29	30	31	32	33	34	35	36	37	38	39	40	
G	228	2	3	6213	8544	10715	11047	11068	11069	11070	11072	13913	14415	16787	16953	17784	18288	19500	21707	24891	29320	30365	33204	34809	61695	67278	68671	
G	229	10	11	13	14	15	16	17	19	23	24	25	26	27	28	29	30	31	32	33	34	35	36	37	38	39	40	
G	229	1	8	8035	10628	15259	15625	15648	15649	15654	15655	20184	20912	24497	24738	25820	26440	27950	31446	34977	43092	44423	47279	49319	106479	112152	113537	
G	230	10	11	13	14	15	16	17	21	22	23	25	26	27	28	29	30	31	32	33	34	35	36	37	38	39	40	
G	230	4	10	6681	9422	15101	15445	15463	15464	15465	15473	19350	20028	22985	23172	23957	24502	25770	28099	31668	38771	39879	43055	45818	94464	99970	101234	
G	231	10	11	13	14	15	16	17	18	21	22	23	24	25	26	27	28	29	30	31	32	33	34	35	36	37	38	39	40	
G	231	12	20	7438	11296	17317	17847	17869	17872	17882	17883	17890	17892	23281	24387	28738	28925	29773	30260	32314	34496	39954	50455	51529	58567	60726	137929	143771	144971	
G	232	11	13	14	15	16	17	21	24	25	26	27	28	29	30	31	32	33	34	35	36	37	38	39	40	
G	232	3	6512	9021	10977	11325	11343	11346	11347	14547	15094	17826	18022	18829	19304	20472	22668	26335	30218	31199	33965	36298	60966	65961	67024	
G	233	10	13	14	15	16	17	21	22	23	24	25	26	27	28	29	30	31	32	33	34	35	36	37	38	39	40	
G	233	7	8029	11996	15291	15783	15802	15812	15813	15817	15819	20304	21097	24465	24696	25471	25946	27544	29621	36301	41040	42128	44803	53645	92513	97583	98455	
G	234	10	11	13	14	15	16	17	18	19	21	23	25	26	27	28	29	30	31	32	33	34	35	36	37	38	39	40	
G	234	2	6	7048	10249	16105	16643	16657	16658	16659	16662	16667	21218	22074	25460	25663	26534	27029	28286	30976	34581	42448	43570	46848	48904	93405	98382	99259	
G	235	9	10	11	13	14	15	16	17	18	21	22	23	24	25	26	27	28	29	30	31	32	33	34	35	36	37	38	39	40	
G	235	3	8	11	8082	11125	16563	17128	17152	17153	17158	17159	17169	17173	23157	24268	30350	30631	31881	32806	34572	41167	45491	58240	60085	65076	67101	142223	147243	148056	
G	236	10	13	14	15	16	17	18	19	20	21	22	23	24	25	26	27	28	29	30	31	32	33	34	35	36	37	38	39	40	
G	236	14	9696	15788	18289	18691	18712	18713	18716	18718	18724	18746	18750	18753	23435	24366	28349	28569	29504	30057	31604	34318	39227	47808	48981	53730	56246	112182	116838	117570	
G	237	9	10	11	13	14	15	16	17	19	20	21	23	24	25	26	27	28	29	30	31	32	33	34	35	36	37	38	39	40	
G	237	3	12	13	9091	14476	17599	18145	18162	18163	18167	18182	18189	18194	22747	23596	27332	27572	28459	29049	31536	34552	39945	45782	46943	49931	52500	103859	108312	108996	
G	238	9	10	11	13	14	15	16	17	19	21	22	23	24	25	26	27	28	29	30	31	32	33	34	35	36	37	38	39	40	
G	238	1	24	26	9269	12399	15751	16176	16194	16197	16218	16221	16230	16239	22806	24047	33575	34102	35790	36947	39682	49828	57393	71488	73855	81719	84691	162969	167748	168337	
G	239	9	10	11	13	14	15	16	17	18	19	21	23	24	25	26	27	28	29	30	31	32	33	34	35	36	37	38	39	40	
G	239	1	10	12	9508	13647	16053	16407	16425	16426	16427	16438	16442	16444	20168	20810	23922	24128	25068	25651	27956	30692	35471	42089	43167	49363	51090	94402	98891	99487	
G	240	9	10	11	13	14	15	16	17	19	21	22	23	24	25	26	27	28	29	30	31	32	33	34	35	36	37	38	39	40	
G	240	4	10	11	11340	14859	17199	17541	17562	17563	17576	17577	17579	17585	24547	25501	31387	31691	33639	35112	37146	46328	52238	62794	65233	72202	75692	124430	128852	129406	
G	241	9	10	11	13	14	15	16	17	19	20	21	23	24	25	26	27	28	29	30	31	32	33	34	35	36	37	38	39	40	
G	241	4	7	9	9841	12673	16550	17115	17131	17134	17135	17143	17146	17147	21948	22667	26629	26927	28468	29412	31435	36818	41240	49939	51823	55245	57168	100511	104706	105207	
G	242	9	10	13	14	15	16	17	19	21	23	24	25	26	27	28	29	30	31	32	33	34	35	36	37	38	39	40	
G	242	3	8	10487	13278	15197	15522	15543	15548	15556	15559	15561	19573	20211	24261	24744	26382	27261	29315	33880	38656	45078	46779	49938	51530	87942	92189	92616	
G	243	8	9	10	11	13	14	15	16	17	18	19	20	21	22	23	24	25	26	27	28	29	30	31	32	33	34	35	36	37	38	39	40	
G	243	1	4	11	13	10879	13320	15380	15731	15748	15749	15753	15754	15762	15763	15764	15769	20206	20781	25187	25571	27288	28315	30329	35808	40749	48286	50255	53936	55422	95498	99378	99765	
G	244	10	13	14	15	16	17	18	19	21	23	25	26	27	28	29	30	31	32	33	34	35	36	37	38	39	40	
G	244	4	8644	11350	15097	15503	15517	15520	15521	15523	15525	19267	19866	23066	23302	24333	24986	26486	29541	33362	39881	41110	44116	45901	80615	84285	84658	
G	245	9	10	13	14	15	16	17	19	21	23	24	25	26	27	28	29	30	31	32	33	34	35	36	37	38	39	40	
G	245	3	6	6867	9477	11570	11920	11936	11937	11939	11940	11941	14951	15455	17991	18176	18995	19473	20608	22670	25870	30026	31019	33534	34997	57221	60555	60912	
G	246	10	11	13	14	15	16	17	18	19	21	23	24	25	26	27	28	29	30	31	32	33	34	35	36	37	38	39	40	
G	246	6	7	9258	13137	15835	16256	16273	16274	16275	16283	16288	16289	20880	21647	25214	25445	26504	27132	28985	32539	37594	44252	45530	51287	52817	95995	99393	99679	
G	247	9	10	11	13	14	15	16	17	18	19	21	23	24	25	26	27	28	29	30	31	32	33	34	35	36	37	38	39	40	
G	247	4	7	8	10457	13422	18292	19046	19076	19077	19079	19084	19089	19094	23873	24684	28896	29324	30747	31534	33732	39068	43637	52542	54096	57295	58968	102827	106063	106358	
G	248	9	10	11	13	14	15	16	17	18	19	21	23	24	25	26	27	28	29	30	31	32	33	34	35	36	37	38	39	40	
G	248	3	11	12	9704	14543	17009	17366	17392	17393	17394	17397	17399	17400	21984	22797	26308	26557	27512	28103	30034	32820	38067	43860	44917	50634	52053	93037	96060	96291	
G	249	9	10	11	13	14	15	16	17	19	20	21	22	23	25	26	27	28	29	30	31	32	33	34	35	36	37	38	39	40	
G	249	10	14	15	10146	15136	21082	21737	21755	21759	21762	21767	21774	21781	27907	29139	34021	34279	35476	36263	38080	42918	48096	57060	58471	62416	64813	104739	107810	108012	
G	250	9	10	11	13	14	15	16	17	18	19	21	23	24	25	26	27	28	29	30	31	32	33	34	35	36	37	38	39	40	
G	250	7	12	13	13792	19820	23192	25013	25155	25158	25163	25171	25173	25176	29844	30996	33865	34185	34899	35376	35972	37483	39658	42563	43088	44276	44914	49550	50139	50153	
G	251	9	10	11	15	16	17	18	19	20	21	22	23	24	25	26	27	28	29	30	31	32	33	34	35	36	37	38	39	
G	251	6	19	21	24	29	31	34	38	44	50	60	76	80	96	102	104	109	113	124	128	142	145	146	192	230	253	385	752	
G	252	8	10	16	18	19	20	21	22	23	25	26	28	29	31	34	35	36	37	38	39	
G	252	1	4	5	7	9	10	11	12	15	16	17	20	24	27	29	39	48	49	72	113	
G	253	9	10	21	23	25	28	30	32	33	34	35	36	37	38	39	
G	253	4	8	9	10	13	14	15	17	18	19	23	30	31	50	69	
G	254	9	10	18	24	25	29	35	38	39	
G	254	2	7	8	9	11	12	15	19	33	
G	255	10	11	13	22	23	25	26	28	29	30	31	32	33	34	35	36	37	38	39	
G	255	1	2	3	4	10	16	24	25	28	32	35	38	40	47	62	68	70	138	313	
G	256	9	10	15	23	25	26	31	34	35	36	37	38	39	
G	256	3	8	9	10	11	15	20	22	27	30	31	52	76	
G	257	9	10	11	15	16	18	19	20	21	22	23	24	26	28	29	30	31	32	34	35	36	37	38	39	
G	257	1	3	4	6	7	8	9	10	11	12	22	23	28	31	34	41	47	52	55	79	89	98	161	350	
G	258	9	10	17	19	20	21	22	23	24	25	26	28	30	31	32	33	34	35	36	37	38	39	
G	258	6	11	12	14	18	23	26	31	33	34	38	46	49	60	67	68	69	86	97	102	242	355	
G	259	9	10	16	18	23	26	31	36	38	39	
G	259	1	4	6	7	8	9	10	13	21	30	
G	260	9	10	15	16	19	21	23	25	26	27	28	30	31	32	34	35	36	37	38	39	
G	260	2	7	11	13	18	25	28	30	33	34	45	54	57	65	66	93	107	109	243	393	
G	261	9	10	14	15	16	17	18	19	20	21	22	23	25	26	28	29	30	31	32	35	36	37	38	39	
G	261	8	16	17	21	23	25	26	33	34	42	43	53	57	58	63	67	76	77	82	94	117	121	227	392	
G	262	9	10	11	14	15	16	17	18	19	20	21	22	23	24	25	26	28	29	30	31	32	33	35	36	37	38	39	
G	262	7	12	13	14	16	19	21	23	34	35	38	39	52	53	57	62	72	74	79	85	91	92	110	137	141	248	414	
G	263	9	10	15	19	20	21	23	26	28	29	30	31	32	34	35	36	37	38	39	
G	263	6	8	10	12	13	17	20	23	25	27	28	30	31	32	36	40	42	72	99	
G	264	9	14	16	21	22	23	25	26	28	29	30	31	32	34	35	36	37	38	39	
G	264	2	3	4	5	6	9	10	11	12	13	15	17	19	22	28	30	32	49	68	
G	265	9	10	14	15	19	20	21	22	23	24	25	26	28	29	30	31	34	35	36	37	38	39	
G	265	3	4	5	6	8	10	12	14	18	20	22	23	24	25	32	33	37	42	50	51	75	97	
G	266	9	11	15	16	18	21	22	23	24	25	27	28	29	30	32	33	34	36	38	39	
G	266	2	3	4	5	6	8	10	12	13	14	15	17	18	23	24	25	27	31	68	82	
G	267	9	10	11	14	15	16	17	19	20	21	22	23	24	25	26	28	29	30	31	32	33	34	35	36	37	38	39	
G	267	2	7	8	10	13	16	18	20	25	27	38	43	44	55	58	61	69	75	87	92	94	96	108	114	116	315	433	
G	268	8	9	10	13	14	15	17	18	20	21	22	23	25	26	27	28	29	30	31	32	33	34	35	36	38	39	
G	268	1	3	7	8	9	11	14	15	19	20	27	40	44	49	50	54	61	66	83	89	92	97	112	118	337	413	
G	269	8	9	10	12	14	15	16	17	18	19	20	21	22	23	25	26	28	30	31	32	33	34	35	36	37	38	39	
G	269	2	6	12	13	14	16	22	24	26	28	41	43	47	53	57	73	77	83	103	110	111	127	138	150	160	332	385	
G	270	8	9	16	20	21	22	23	28	31	32	34	36	37	38	39	
G	270	1	3	4	5	6	7	8	9	10	12	17	18	19	33	37	
G	271	9	10	16	20	21	22	23	24	25	26	27	28	29	30	31	32	33	34	35	36	37	38	39	
G	271	3	9	14	18	29	30	34	36	37	40	43	49	50	64	66	78	79	83	94	103	105	265	323	
G	272	10	17	23	26	28	30	31	34	35	36	37	38	39	
G	272	3	4	5	6	7	12	15	16	18	21	23	50	63	
G	273	8	9	10	13	14	15	16	17	18	19	20	21	22	23	24	25	26	28	29	30	31	32	33	34	35	36	37	38	39	
G	273	1	6	10	11	13	14	16	17	20	21	30	37	40	46	48	53	61	68	73	85	103	115	121	125	134	139	142	364	419	
G	274	8	9	10	12	13	15	16	17	18	19	20	21	22	23	24	25	26	27	28	29	30	31	32	34	35	36	37	38	39	
G	274	7	11	13	14	15	16	19	20	22	28	29	30	33	35	38	42	45	46	48	50	54	60	66	75	77	86	91	143	157	
G	275	8	9	10	12	16	20	21	22	23	24	26	30	31	32	34	35	36	37	38	39	
G	275	1	4	11	12	14	16	22	23	24	28	29	34	39	40	45	48	53	61	95	108	
G	276	8	9	10	19	20	21	22	23	24	25	26	28	30	33	34	36	37	38	39	
G	276	3	5	7	10	11	15	18	19	20	23	25	26	39	41	44	46	53	79	82	
G	277	9	10	18	19	25	28	30	34	38	
G	277	3	5	6	7	8	9	10	11	13	
G	278	8	9	13	20	26	28	30	31	33	34	36	38	39	
G	278	1	3	4	5	6	8	9	13	17	21	22	37	40	
G	279	9	10	13	16	17	18	20	22	23	24	25	26	28	29	30	31	32	33	34	35	36	37	38	39	
G	279	9	23	25	27	29	32	40	49	55	57	62	70	87	99	103	120	129	144	161	170	173	174	402	449	
G	280	8	9	10	14	15	16	17	18	19	20	21	22	23	24	25	26	28	30	31	32	34	35	38	39	
G	280	1	11	12	16	18	26	28	30	31	43	46	53	54	55	59	79	81	87	133	139	148	150	377	379	
G	281	8	9	10	12	14	15	16	17	18	20	21	22	23	25	26	27	28	30	31	32	33	34	35	36	38	39	
G	281	5	14	20	21	22	24	26	28	29	40	46	51	55	56	67	68	69	87	100	110	111	118	127	131	331	374	
G	282	8	9	12	13	14	15	16	17	18	19	20	21	22	23	24	25	26	27	28	30	31	32	34	37	38	
G	282	3	12	15	16	17	18	23	24	27	33	40	44	50	59	61	63	84	85	87	99	132	141	163	169	401	
G	283	8	9	10	12	15	16	17	18	19	20	21	22	23	24	25	26	28	29	30	31	32	33	34	35	36	37	38	39	
G	283	3	6	8	10	12	14	15	18	19	25	29	32	35	40	43	45	51	52	62	76	79	80	87	88	91	93	160	178	
G	284	8	9	10	12	13	16	17	18	19	20	22	23	24	25	26	28	30	31	34	35	36	37	38	39	
G	284	4	8	10	12	13	16	18	19	21	24	27	28	31	32	41	47	50	62	72	73	83	88	144	150	
G	285	8	9	10	14	16	17	18	19	20	21	22	23	25	26	27	28	29	30	31	32	33	34	35	36	37	38	39	
G	285	2	8	10	14	16	17	18	19	24	26	28	30	31	36	37	40	41	44	47	49	53	62	63	66	71	115	118	
G	286	8	10	12	16	17	18	19	20	21	22	23	24	25	26	28	29	30	31	32	33	34	35	36	37	38	39	
G	286	3	6	7	11	12	17	20	23	24	26	33	34	38	44	49	50	63	71	75	80	90	92	94	96	157	163	
G	287	8	9	10	11	12	15	16	17	18	19	20	21	22	23	24	25	26	27	28	29	30	31	32	33	34	36	37	38	39	
G	287	1	6	11	12	13	15	19	21	29	34	38	40	43	50	54	56	65	66	75	79	86	119	127	128	143	149	151	342	349	
G	288	8	9	10	11	12	13	14	15	16	17	18	19	20	22	23	24	25	26	28	29	30	31	32	33	34	35	36	37	38	39	
G	288	2	14	23	24	26	27	32	33	36	37	44	45	55	59	66	70	78	87	104	107	122	150	159	186	212	222	237	241	412	443	
G	289	8	9	14	16	17	18	22	23	24	26	27	30	31	32	34	36	37	38	
G	289	7	8	9	11	12	13	15	16	17	24	26	31	37	38	45	46	47	72	
G	290	8	9	10	12	13	14	16	17	18	19	20	21	22	23	24	25	26	27	28	30	31	32	34	36	37	38	
G	290	7	20	21	22	24	26	30	33	35	36	44	46	55	63	67	75	89	90	102	117	157	161	196	203	204	362	
G	291	8	9	10	16	17	18	19	20	21	22	23	24	25	26	27	28	30	31	32	33	34	36	37	38	
G	291	6	12	14	16	17	19	24	30	33	39	42	43	44	50	51	54	60	75	78	80	87	89	91	158	
G	292	8	9	12	14	15	16	17	18	19	20	21	22	23	24	25	26	27	28	30	31	32	33	34	36	37	38	
G	292	3	7	8	9	10	11	12	18	21	30	32	35	41	44	45	50	51	55	59	78	81	83	86	88	89	144	
G	293	8	9	10	12	17	18	19	20	21	22	24	25	26	27	28	29	30	31	32	33	34	36	37	38	
G	293	2	9	10	11	13	15	17	23	25	28	30	36	41	42	55	60	66	72	76	116	141	147	148	321	
G	294	8	9	10	13	14	16	17	18	19	20	21	22	23	24	25	26	27	28	29	30	31	32	33	34	35	36	37	38	39	
G	294	15	19	20	23	24	31	37	45	48	59	62	65	69	71	82	94	96	111	113	121	141	142	155	185	186	192	194	333	337	
G	295	8	9	12	13	14	16	17	18	19	20	21	22	23	24	25	26	27	28	29	30	31	32	33	34	36	37	38	
G	295	13	22	24	27	28	34	42	47	53	67	73	76	80	83	97	120	122	141	142	157	182	187	200	243	249	257	462	
G	296	8	9	10	12	16	17	18	19	20	21	22	23	25	26	27	28	29	30	31	32	33	34	36	37	38	
G	296	2	9	14	18	22	28	34	35	41	47	52	58	67	71	72	79	81	91	110	118	120	139	149	154	271	
G	297	8	9	13	16	17	18	19	20	21	22	23	24	25	26	27	28	30	31	33	34	36	38	
G	297	9	10	11	16	17	22	23	27	28	33	34	35	39	47	48	49	62	72	73	93	95	137	
G	298	8	9	10	12	13	14	16	17	18	19	20	21	22	23	24	25	26	27	28	30	31	32	33	34	36	37	38	
G	298	18	25	27	34	37	41	54	65	73	84	99	109	113	122	127	138	165	171	184	220	264	271	275	317	319	324	494	
C	0	13	17	18	19	20	21	22	24	25	28	30	31	32	33	34	35	36	37	38	39	
C	0	3	3859	3861	7222	7224	7225	7228	7231	7234	7240	34860	35656	35829	141493	189887	215237	219769	220893	220941	223039	
C	1	13	16	17	18	19	20	22	24	25	28	30	31	32	33	34	35	36	37	38	39	
C	1	4	8	2926	2927	4940	4941	4943	4944	4948	4968	17731	19041	19665	104817	173546	201489	206683	207814	207874	209833	
C	2	16	17	18	19	20	21	28	30	31	32	33	34	35	36	37	38	39	
C	2	2	1897	1898	2609	2611	2612	2613	4625	5822	6443	28490	56332	80726	87531	89342	89396	91346	
C	3	17	18	19	20	25	30	31	32	33	34	35	36	37	38	39	
C	3	1684	1685	2243	2244	2245	3682	4926	5699	28547	58023	83915	91270	93299	93361	95233	
C	4	13	16	17	19	24	25	28	30	31	32	33	34	35	36	37	38	39	
C	4	8	9	2338	3346	3348	3354	3365	7900	9701	10699	76224	159843	188846	193627	194832	194874	196806	
C	5	16	17	18	19	20	21	30	31	32	33	34	35	36	37	38	39	
C	5	5	1843	1844	2264	2461	2560	3352	4148	5205	10634	23728	33409	40373	40826	75597	77656	
C	6	16	17	18	19	20	21	28	30	31	32	33	34	35	36	37	38	39	
C	6	18	1903	1951	2382	2615	2718	2719	3627	4364	5403	10584	23237	32597	39416	39851	75047	77051	
C	7	16	17	18	19	20	21	28	30	31	32	33	34	35	36	37	38	39	
C	7	30	2042	2265	2591	2828	2951	2952	4052	4851	6017	11531	24809	34905	42393	42859	79347	81330	
C	8	15	16	17	18	19	20	21	30	31	32	33	34	35	36	37	38	39	40	
C	8	5	54	2451	3953	4212	4467	4597	6450	7649	9111	15816	29710	41294	50262	50901	100609	101398	102711	
C	9	15	16	17	18	19	20	21	26	30	31	32	33	34	35	36	37	38	39	40	
C	9	22	144	2310	3006	3243	3443	3560	3561	4829	5570	6600	12433	26205	37348	45318	45957	86583	87335	88599	
C	10	15	16	17	18	19	20	21	23	28	30	31	32	33	34	35	36	37	38	39	40	
C	10	332	655	2569	3516	3767	4118	4374	4375	4377	6693	7579	8674	14474	28422	38973	46660	47217	82422	83190	84441	
C	11	11	13	15	16	17	18	19	20	21	22	23	25	26	27	28	29	30	31	32	33	34	35	36	37	38	39	40	
C	11	1	6	10576	11837	18251	36405	36604	41727	41835	41836	41853	41854	41858	41862	41968	41969	114768	115782	117253	129061	145638	158037	166198	166883	205299	206762	208093	
C	12	13	15	16	17	18	19	20	21	22	27	28	30	31	32	33	34	35	36	37	38	39	40	
C	12	13	56	485	1959	2332	2490	2704	2785	2796	2797	2819	2839	3360	3364	5524	6326	8328	8608	14193	19945	84827	86152	
C	13	14	15	16	17	18	19	20	21	22	27	30	31	32	33	34	35	36	37	38	39	40	
C	13	1	66	738	2222	2588	2752	2957	3040	3045	3046	3107	4293	4295	8644	9651	11721	12013	17698	23604	95695	97027	
C	14	12	13	15	16	17	18	19	20	21	22	23	24	26	27	28	30	31	32	33	34	35	36	37	38	39	40	
C	14	3	7	257	1229	2455	2896	3032	3218	3297	3308	3321	3323	3326	3336	3344	3794	34629	34637	116318	120264	122306	122594	132793	139788	204795	206098	
C	15	14	15	16	17	18	19	20	21	22	28	29	30	31	32	33	34	35	36	37	38	39	40	
C	15	1	88	942	2026	2358	2496	2709	2808	2816	2845	2846	2850	3410	3413	5438	6666	8779	9081	14372	20015	82489	83715	
C	16	12	15	16	17	18	19	20	21	22	26	30	31	32	33	34	35	36	37	38	39	40	
C	16	2	98	1019	1894	2206	2377	2565	2652	2658	2659	2660	3169	3170	5219	6357	8373	8648	14216	19865	83063	84408	
C	17	13	15	16	17	18	19	20	21	22	25	30	31	33	34	35	36	37	38	39	40	
C	17	2	111	1116	1928	2187	2348	2507	2575	2586	2587	2591	3108	4985	5908	7864	8137	13482	19209	81513	82823	
C	18	12	15	16	17	18	19	20	21	22	30	31	32	33	34	35	36	37	38	39	40	
C	18	3	155	1332	2062	2403	2578	2794	2877	2887	2898	3470	3476	5479	6674	8658	8929	14363	20179	83090	84353	
C	19	13	14	15	16	17	18	19	20	21	22	25	28	30	31	32	33	34	35	36	37	38	39	40	
C	19	1	2	189	1366	2115	2436	2614	2758	2846	2856	2859	2861	2909	3489	3493	5462	6702	8751	9033	14425	20410	85303	86584	
C	20	15	16	17	18	19	20	21	22	30	31	32	33	34	35	36	37	38	39	40	
C	20	247	1411	2023	2394	2567	2711	2813	2826	2833	3410	3420	5474	6341	8333	8626	14114	19753	82863	84141	
C	21	14	15	16	17	18	19	20	21	22	25	26	28	30	31	32	33	34	35	36	37	38	39	40	
C	21	1	299	1441	2017	2331	2506	2645	2728	2732	2733	2734	2735	2749	3315	3323	5362	6222	8152	8476	14019	19706	83385	84666	
C	22	15	16	17	18	19	20	21	22	30	31	32	33	34	35	36	37	38	39	40	
C	22	399	1528	2098	2485	2672	2798	2890	2894	2903	3462	3465	5432	6271	7993	8676	14149	19786	49650	85524	
C	23	14	15	16	17	18	19	20	21	22	27	28	30	31	32	33	34	35	36	37	38	39	40	
C	23	1	439	1615	2145	2516	2650	2747	2841	2846	2847	2848	2866	3404	3414	5279	6111	7827	8505	13872	19497	48837	83744	
C	24	12	15	16	17	18	19	20	21	22	28	30	31	32	33	34	35	36	37	38	39	40	
C	24	1	457	1493	2062	2439	2580	2672	2760	2763	2766	2794	3394	3405	5306	6216	7943	8611	14173	20112	49544	84853	
C	25	12	14	15	16	17	18	19	20	21	22	25	27	28	29	30	31	32	33	34	35	36	37	38	39	40	
C	25	6	7	593	1598	2444	2928	3631	3749	3893	3899	3900	3901	3911	3913	3935	4535	4551	6510	7606	9458	10259	15802	22468	53378	94093	
C	26	12	13	15	16	17	18	19	20	21	22	25	26	28	29	30	31	32	33	34	35	36	37	38	39	40	
C	26	2	4	646	1586	2185	2681	2877	2966	3118	3124	3125	3126	3130	3131	3169	3691	3720	5568	6476	8226	8909	14307	20028	49000	84625	
C	27	13	14	15	16	17	18	19	20	21	22	25	28	30	31	32	33	34	35	36	37	38	39	40	
C	27	1	2	793	1669	2268	2785	2994	3068	3230	3234	3237	3246	3298	3872	3898	5887	6829	8573	9236	14611	20455	49815	85448	
C	28	12	15	16	17	18	19	20	21	22	24	25	26	28	29	30	31	32	33	34	35	36	37	38	39	40	
C	28	4	777	1592	2345	3659	4314	4387	5865	5874	5875	5880	5882	5888	5889	5985	6584	6612	8726	10543	12615	13906	19663	28205	60901	108033	
C	29	12	13	14	15	16	17	18	19	20	21	22	24	25	26	28	30	31	32	33	34	35	36	37	38	39	40	
C	29	1	4	6	909	1711	3166	3728	5570	5623	6081	6083	6084	6085	6087	6133	6206	6882	6922	9303	10967	12909	14274	20015	28615	60359	110113	
C	30	12	13	14	15	16	17	18	19	20	21	22	25	26	28	30	31	32	33	34	35	36	37	38	39	40	
C	30	2	5	7	1029	1877	2662	3232	3496	3538	3697	3698	3701	3702	3716	3812	4353	4403	6446	7591	9441	10221	15672	21801	51610	89446	
C	31	11	12	13	14	15	16	17	18	19	20	21	22	24	25	26	27	28	29	30	31	32	33	34	35	36	37	38	39	40	
C	31	2	9	13	16	1164	1909	3050	3583	3937	3970	4172	4175	4177	4184	4188	4194	4350	4354	4538	5540	5611	9175	14563	17684	19313	29540	46028	105225	205165	
C	32	11	12	13	14	15	16	17	18	19	20	21	22	25	26	28	30	31	32	33	34	35	36	37	38	39	40	
C	32	1	5	7	8	1007	1691	2360	2736	2952	2974	3128	3130	3131	3132	3135	3245	3712	3776	5649	6572	8200	8854	14310	19956	48836	83670	
C	33	11	12	13	14	15	16	17	18	19	20	21	22	27	28	29	30	31	32	33	34	35	36	37	38	39	40	
C	33	1	3	8	10	1190	1853	2584	2970	3192	3210	3345	3348	3349	3355	3356	3486	4045	4122	6003	6950	8699	9362	14750	20335	49623	85000	
C	34	11	13	15	16	17	18	19	20	21	22	27	28	30	31	32	33	34	35	36	37	38	39	40	
C	34	1	8	1158	1870	2607	3021	3271	3287	3480	3481	3482	3490	3629	4184	4296	6184	7121	8868	9559	15114	20684	50046	85303	
C	35	13	14	15	16	17	18	19	20	21	22	26	28	30	31	32	33	34	35	36	37	38	39	40	
C	35	9	12	1215	1833	2575	2920	3175	3185	3357	3361	3362	3374	3557	4120	4217	6032	7025	8762	9457	14878	20661	49445	83911	
C	36	12	13	14	15	16	17	18	19	20	21	22	23	26	27	28	29	30	31	32	33	34	35	36	37	38	39	40	
C	36	1	8	10	1208	1772	2466	2785	2997	3006	3133	3135	3136	3137	3138	3155	3156	3359	3893	4029	5836	6824	8593	9259	14880	20613	50030	84901	
C	37	12	13	14	15	16	17	18	19	20	21	22	24	25	27	28	30	31	32	33	34	35	36	37	38	39	40	
C	37	1	8	12	1179	1775	2517	2824	3036	3044	3171	3173	3174	3175	3177	3196	3407	3968	4101	5814	6865	8610	9202	14794	21131	51114	88152	
C	38	11	12	13	14	15	16	17	18	19	20	21	22	24	25	26	27	28	29	30	31	32	33	34	35	36	37	38	39	40	
C	38	1	11	22	31	1306	2572	3717	4451	4769	4775	4908	4911	4919	4923	4927	4931	5031	5033	5270	5949	6154	8490	12778	15738	16440	22519	41667	94706	193045	
C	39	12	13	14	15	16	17	18	19	20	21	23	24	25	26	27	28	30	31	32	33	34	35	36	37	38	39	40	
C	39	1	11	19	1414	2062	2898	3200	3428	3433	3574	3575	3576	3578	3579	3584	3612	3908	4561	4760	6439	7361	9203	9855	15623	21400	51543	86240	
C	40	11	12	13	14	15	16	17	18	19	20	21	22	23	25	26	27	28	29	30	31	32	33	34	35	36	37	38	39	40	
C	40	5	7	26	32	3171	4949	5779	6416	6666	6668	6820	6821	6826	6829	6836	6838	7035	7037	7474	8886	9462	12371	13850	19693	20897	36820	46220	121664	157270	
C	41	13	14	15	16	17	18	19	20	21	22	25	26	27	28	30	31	32	33	34	35	36	37	38	39	40	
C	41	10	19	1377	1911	2747	2991	3254	3255	3423	3425	3426	3428	3430	3457	3792	4442	4662	6165	7153	8919	9670	15093	20697	49608	84533	
C	42	12	13	14	15	16	17	18	19	20	21	23	25	26	28	30	31	32	33	34	35	36	37	38	39	40	
C	42	2	13	17	1457	2060	2979	3233	3498	3499	3652	3653	3657	3661	3695	4102	4773	5013	6465	7529	9258	9986	15594	21437	50949	87264	
C	43	11	12	13	14	15	16	17	18	19	21	24	25	26	27	28	29	30	31	32	33	34	35	36	37	38	39	40	41	
C	43	2	7	22	33	1886	2726	3920	4196	4616	4736	4741	4746	4749	4751	4847	4850	5243	5947	6232	8049	9394	11811	12759	18628	25835	57933	98983	99011	
C	44	11	12	13	14	15	16	17	18	19	20	21	22	23	24	25	26	27	28	29	30	31	32	33	34	35	36	37	38	39	40	41	
C	44	2	8	22	28	2401	3576	4894	5126	5595	5596	5739	5741	5743	5757	5768	5770	5777	5920	5923	6399	7362	7702	9913	12157	14159	14718	22623	33883	73853	179934	179951	
C	45	11	12	13	14	15	16	17	18	19	20	21	24	25	26	27	28	29	30	31	32	33	34	35	36	37	38	39	40	41	
C	45	2	6	25	35	1573	2242	3184	3417	3647	3649	3809	3811	3820	3825	3835	3944	3945	4470	5573	5916	7581	9076	10937	12337	19968	34478	110339	204346	204365	
C	46	13	14	15	16	17	18	19	20	21	24	25	26	27	28	29	30	31	32	33	34	35	36	37	38	39	40	41	
C	46	18	22	1541	2064	2861	3051	3309	3312	3453	3454	3457	3460	3464	3522	3525	4048	4742	5121	6259	7246	8593	9110	15154	20758	49695	84839	84852	
C	47	11	12	13	14	15	16	17	18	19	21	25	26	27	28	29	30	31	32	33	34	35	36	37	38	39	40	41	
C	47	1	2	16	28	1541	2047	2883	3058	3328	3465	3467	3468	3472	3538	3540	4094	4869	5233	6234	7232	8704	9241	15111	20838	49486	83643	83657	
C	48	13	14	15	16	17	18	19	20	21	22	25	26	27	28	30	31	32	33	34	35	36	37	38	39	40	41	
C	48	19	31	1518	2002	2818	2993	3214	3215	3328	3329	3334	3336	3340	3406	3959	4656	5029	6020	7057	8541	9072	14979	20942	50227	85195	85197	
C	49	12	13	14	15	16	17	18	19	20	21	22	24	25	26	27	28	29	30	31	32	33	34	35	36	37	38	39	40	41	
C	49	2	28	38	1579	2985	3908	4143	5385	5386	5541	5542	5544	5548	5550	5564	5698	5700	6327	7125	7549	8613	10449	12408	13045	19394	27395	59365	112301	112305	
C	50	12	13	14	15	16	17	18	19	20	21	24	25	26	27	28	29	30	31	32	33	34	35	36	37	38	39	40	41	
C	50	16	51	65	1612	2282	4684	4959	5793	5795	7099	7101	7115	7118	7127	7415	7422	8041	9037	9527	11010	13173	15055	16734	23687	37962	79758	180400	180402	
C	51	11	12	13	14	15	16	17	18	19	20	21	22	23	24	25	26	27	28	29	30	31	32	33	34	35	36	37	38	39	40	41	
C	51	2	7	28	46	2204	2772	4955	5244	5595	5597	6709	6715	6716	6720	6729	6735	6743	7072	7078	7776	8883	9423	11315	13040	14985	16657	24397	35497	76545	180973	180980	
C	52	12	13	14	15	16	17	18	19	20	21	22	25	26	27	28	29	30	31	32	33	34	35	36	37	38	39	40	
C	52	3	54	70	1688	2206	3057	3274	3598	3601	3728	3729	3731	3735	3740	3859	3871	4558	5433	5972	6774	7845	9424	10054	15932	21940	51133	87234	
C	53	12	13	14	15	16	17	18	19	20	21	22	24	25	26	27	28	29	30	31	32	33	34	35	36	37	38	39	40	
C	53	2	43	63	1806	2357	3313	3504	3902	3904	4056	4058	4060	4066	4069	4080	4236	4238	4959	5808	6336	7217	8371	10040	10663	16818	22896	52440	88517	
C	54	11	12	13	14	15	16	17	18	19	21	22	23	24	25	26	27	28	29	30	31	32	33	34	35	36	37	38	39	40	41	
C	54	1	12	88	107	1902	2475	3268	3455	3824	3919	3923	3925	3945	3951	3959	3971	4201	4202	5101	6027	6763	7718	9094	11917	12938	23241	34003	88537	206125	206126	
C	55	11	12	13	14	15	16	17	18	19	20	21	22	23	24	25	26	27	28	29	30	31	32	33	34	35	36	37	38	39	40	
C	55	1	4	46	134	3097	3582	5621	5806	6202	6206	6302	6304	6306	6309	6317	6326	6339	6576	6579	7266	8171	8703	10270	11381	13833	14517	22921	33724	109321	147828	
C	56	13	14	15	16	17	18	19	20	21	25	26	27	28	29	30	31	32	33	34	35	36	37	38	39	40	41	
C	56	56	87	1776	2222	3027	3211	3518	3519	3593	3603	3604	3611	3792	3793	4452	5315	5845	6484	7548	9135	9707	15379	21148	49959	84484	84485	
C	57	11	12	13	14	15	16	17	18	19	20	21	22	23	25	26	27	28	29	30	31	32	33	34	35	36	37	38	39	40	41	
C	57	2	4	127	190	2157	3318	4946	5237	5518	5583	5674	5675	5676	5688	5694	5707	5996	5998	6833	7942	8547	9534	10769	12931	13567	19707	26775	57666	94045	95120	
C	58	12	13	14	15	16	17	18	19	20	21	25	26	27	28	29	30	31	32	33	34	35	36	37	38	39	40	41	
C	58	2	75	100	1854	2265	3200	3388	3689	3748	3822	3834	3844	3848	4097	4102	4892	5853	6467	7106	8317	10051	10702	16480	22681	52348	87170	88170	
C	59	11	12	13	14	15	16	17	18	19	20	21	22	23	24	25	26	27	28	29	30	31	32	33	34	35	36	37	38	39	40	41	
C	59	1	9	89	126	2022	2438	3756	3950	4426	4518	4578	4581	4582	4594	4611	4626	4645	5058	5062	6135	7310	8103	8868	11495	14061	14969	22721	36564	86189	205811	206704	
C	60	11	12	13	14	15	16	17	18	19	20	21	22	23	24	25	26	27	28	29	30	31	32	33	34	35	36	37	38	39	40	41	
C	60	3	13	116	160	1958	2361	3933	4120	4682	4764	4828	4830	4831	4837	4852	4864	4876	5320	5331	6165	7225	8135	8845	10819	13965	14724	21928	34812	83522	202918	203618	
C	61	12	13	14	15	16	17	18	19	20	21	22	25	26	27	28	29	30	31	32	33	34	35	36	37	38	39	40	41	
C	61	1	108	148	1976	2442	3298	3548	3944	4003	4189	4190	4205	4218	4234	4553	4559	5364	6310	7001	7667	8841	10931	11694	17535	23390	54098	87475	88043	
C	62	11	12	13	14	15	16	17	18	19	20	21	22	23	25	26	27	28	29	30	31	32	33	34	35	36	37	38	39	40	41	
C	62	4	5	193	246	2145	2640	3448	3642	3863	3938	3993	3994	4007	4023	4049	4082	4520	4533	5603	6716	7660	8578	9844	13693	14939	26648	33966	169475	203041	203503	
C	63	13	14	15	16	17	18	19	20	21	22	25	26	27	28	29	30	31	32	33	34	35	36	37	38	39	40	41	
C	63	89	144	1949	2376	3121	3294	3521	3605	3666	3667	3683	3698	3716	4075	4081	4700	5628	6207	6787	7902	9824	10580	15643	21269	49669	83229	83639	
C	64	11	13	14	15	16	17	18	19	20	21	25	26	27	28	29	30	31	32	33	34	35	36	37	38	39	40	41	
C	64	1	117	161	2004	2450	3219	3385	3625	3686	3746	3765	3784	3800	4185	4194	4844	5781	6385	6929	7983	10114	10857	15945	21556	50230	84501	84818	
C	65	12	13	14	15	16	17	18	19	20	21	25	26	27	28	29	30	31	32	33	34	35	36	37	38	39	40	41	
C	65	2	131	190	2133	2602	3439	3616	3843	3919	3979	3996	4007	4029	4426	4433	5096	6088	6719	7300	8339	10363	11193	16294	21901	50341	83918	84138	
C	66	13	14	15	16	17	18	19	20	21	23	25	26	27	28	29	30	31	32	33	34	35	36	37	38	39	40	41	
C	66	122	547	2925	3346	4916	5095	5320	5389	5444	5447	5458	5472	5492	6027	6034	6804	8399	8992	9875	11095	13790	15309	21926	28534	70391	104206	104365	
C	67	11	12	13	14	15	16	17	18	19	20	21	25	26	27	28	29	30	31	32	33	34	35	36	37	38	39	40	41	
C	67	1	4	150	233	2087	2518	3256	3448	3677	3754	3803	3823	3846	3862	4363	4370	4964	5968	6539	7134	8304	10491	11347	16120	21834	50465	84364	84467	
C	68	13	14	15	16	17	18	19	20	21	25	26	27	28	29	30	31	32	33	34	35	36	37	38	39	40	41	
C	68	166	243	2091	2585	3364	3643	4001	4235	4305	4326	4344	4372	4861	4880	5457	6466	7089	7622	8947	11166	12213	16965	22943	51734	86771	86852	
C	69	13	14	15	16	17	18	19	20	21	24	25	26	27	28	29	30	31	32	33	34	35	36	37	38	39	40	41	
C	69	168	271	2233	2696	3483	3719	3973	4085	4132	4133	4154	4182	4202	4722	4733	5325	6433	7030	7584	8696	11086	12048	16563	22225	50576	83877	83924	
C	70	12	13	14	15	16	17	18	19	20	21	22	25	26	27	28	29	30	31	32	33	34	35	36	37	38	39	40	41	
C	70	2	201	315	2124	2543	3288	3459	3696	3760	3795	3796	3820	3840	3873	4476	4490	5111	6127	6757	7339	8526	11031	12029	16440	22176	50280	83708	83747	
C	71	13	14	15	16	17	18	19	20	21	25	26	27	28	29	30	31	32	33	34	35	36	37	38	39	40	41	
C	71	200	368	2186	2599	3461	3672	3874	3971	4017	4047	4087	4125	4712	4724	5256	6215	6855	7488	8650	11172	12227	16827	22768	51808	84778	84798	
C	72	12	13	14	15	16	17	18	19	20	21	25	26	27	28	29	30	31	32	33	34	35	36	37	38	39	40	41	
C	72	2	245	367	2174	2631	3337	3572	3779	3858	3890	3911	3946	3988	4625	4642	5123	6168	6812	7388	8562	11167	12257	16218	21768	49995	83494	83510	
C	73	11	12	13	14	15	16	17	18	19	20	21	25	26	27	28	29	30	31	32	33	34	35	36	37	38	39	40	41	
C	73	1	3	245	374	2150	2588	3304	3514	3709	3788	3816	3856	3884	3934	4564	4576	5051	6107	6774	7360	8447	11219	12349	16175	21744	49871	83614	83620	
C	74	12	13	14	15	16	17	18	19	20	21	24	25	26	27	28	29	30	31	32	33	34	35	36	37	38	39	40	41	
C	74	3	237	383	2186	2837	3678	3889	4321	4377	4422	4423	4465	4503	4542	5196	5214	5711	6730	7366	7945	9256	12100	13311	17063	23242	52068	89408	89415	
C	75	12	13	14	15	16	17	18	19	20	21	25	26	27	28	29	30	31	32	33	34	35	36	37	38	39	40	41	
C	75	2	295	456	2211	2665	3339	3536	3711	3763	3798	3833	3875	3905	4582	4600	5042	6094	6741	7339	8515	11415	12521	16071	21622	49737	83688	83689	
C	76	12	13	14	15	16	17	18	19	20	21	23	24	25	26	27	28	29	30	31	32	33	34	35	36	37	38	39	40	
C	76	2	297	515	2353	2874	3698	3945	4160	4220	4252	4254	4255	4291	4343	4404	5184	5202	5677	6803	7469	8123	9339	12416	13656	17362	23487	52407	88026	
C	77	11	12	13	14	15	16	17	18	19	20	21	22	23	24	25	26	27	28	29	30	31	32	33	34	35	36	37	38	39	40	
C	77	3	10	356	1168	4673	5460	6955	7176	7557	7636	7673	7674	7676	7680	7741	7858	7967	8836	8874	9438	11053	11736	13799	15208	19292	20658	27977	36962	77902	162571	
C	78	11	12	13	14	15	16	17	18	19	20	21	22	23	24	25	26	27	28	29	30	31	32	33	34	35	36	37	38	39	40	
C	78	1	13	382	1013	3653	4319	5723	5956	6375	6421	6443	6445	6446	6449	6522	6685	6896	8036	8412	9031	10933	11845	13006	15671	20136	22504	28773	41152	88682	190678	
C	79	11	12	13	14	15	16	17	18	19	20	21	22	23	25	26	27	28	29	30	31	32	33	34	35	36	37	38	39	40	
C	79	2	4	471	1037	3387	4631	6378	6582	7539	7599	7622	7623	7624	7691	7814	7928	9027	9058	9595	11043	12071	12973	14816	18600	21118	25221	34503	72624	122981	
C	80	12	13	14	15	16	17	18	19	20	21	23	25	26	27	28	29	30	31	32	33	34	35	36	37	38	39	40	
C	80	1	410	726	2357	3017	3759	3954	4140	4193	4212	4213	4270	4333	4395	5222	5242	5613	6676	7323	8014	9145	12405	13734	16520	22676	51099	85763	
C	81	11	12	13	14	15	16	17	18	19	20	21	25	26	27	28	29	30	31	32	33	34	35	36	37	38	39	40	
C	81	2	8	483	816	2666	3811	5301	5682	6941	7069	7103	7156	7287	7380	8292	8347	8794	9975	10865	11541	13349	17087	18994	22181	30965	63978	135874	
C	82	12	13	14	15	16	17	18	19	20	21	25	26	27	28	29	30	31	32	33	34	35	36	37	38	39	40	
C	82	1	490	750	2346	2823	3491	3683	3821	3866	3887	3958	4027	4090	4935	4958	5319	6354	7020	7699	8788	12300	13793	16237	21989	50175	83401	
C	83	13	14	15	16	17	18	19	20	21	25	26	27	28	29	30	31	32	33	34	35	36	37	38	39	40	
C	83	490	814	2273	2734	3431	3611	3726	3760	3781	3850	3940	4014	4880	4908	5292	6249	6955	7596	8632	12083	13559	15777	21337	49050	82023	
C	84	13	14	15	16	17	18	19	20	21	24	25	26	27	28	29	30	31	32	33	34	35	36	37	38	39	40	
C	84	533	843	2458	2963	3697	3878	4034	4080	4098	4099	4194	4297	4401	5300	5322	5673	6733	7553	8266	9368	12950	14510	16767	22471	50965	84154	
C	85	12	13	14	15	16	17	18	19	20	21	24	25	26	27	28	29	30	31	32	33	34	35	36	37	38	39	40	
C	85	1	611	1072	3045	3723	4672	5091	5238	5288	5303	5305	5488	5596	5741	6821	6866	7187	8399	9170	10049	11293	15064	16659	19022	25643	55896	92322	
C	86	10	11	12	13	14	15	16	17	18	19	20	21	23	25	26	27	28	29	30	31	32	33	34	35	36	37	38	39	40	
C	86	1	2	4	655	1081	2911	3650	4410	4790	4937	4981	5002	5004	5108	5245	5382	6351	6391	6750	7787	8613	9362	10730	14671	16306	18603	25124	53817	87855	
C	87	12	13	14	15	16	17	18	19	20	21	25	26	27	28	29	30	31	32	33	34	35	36	37	38	39	40	
C	87	2	670	1120	2748	3386	4105	4371	4474	4518	4532	4640	4753	4857	5891	5932	6316	7468	8304	9124	10382	14258	16000	18033	24043	51575	84023	
C	88	12	13	14	15	16	17	18	19	20	21	25	26	27	28	29	30	31	32	33	34	35	36	37	38	39	40	
C	88	3	697	1179	2823	3398	4115	4338	4434	4471	4497	4635	4766	4899	5945	5991	6343	7479	8304	9144	10292	14147	15865	17828	23880	51303	83640	
C	89	10	12	13	14	15	16	17	18	19	20	21	25	26	27	28	29	30	31	32	33	34	35	36	37	38	39	40	
C	89	1	2	736	1198	2658	3240	3976	4171	4259	4312	4327	4462	4614	4770	5867	5913	6280	7368	8217	9066	10184	14018	15807	17602	23541	50890	83048	
C	90	11	12	13	14	15	16	17	18	19	20	21	25	26	27	28	29	30	31	32	33	34	35	36	37	38	39	40	
C	90	1	4	795	1310	2852	3482	4261	4482	4608	4670	4690	4823	5010	5161	6215	6261	6595	7754	8672	9529	10724	14734	16564	18374	24381	51812	83413	
C	91	12	13	14	15	16	17	18	19	20	21	25	26	27	28	29	30	31	32	33	34	35	36	37	38	39	40	
C	91	1	872	1428	2966	3627	4341	4582	4688	4734	4752	4914	5102	5290	6383	6448	6788	7920	8877	9792	10930	15026	16916	18642	24805	52812	85602	
C	92	12	13	14	15	16	17	18	19	20	21	25	26	27	28	29	30	31	32	33	34	35	36	37	38	39	40	
C	92	5	894	1484	3104	4367	6160	6821	6975	7728	7746	7997	8186	8439	9597	9662	10090	11449	12326	13287	15637	19958	22416	24408	35913	71400	119520	
C	93	12	13	14	15	16	17	18	19	20	21	25	26	27	28	29	30	31	32	33	34	35	36	37	38	39	40	
C	93	9	950	1534	3090	4553	5819	6201	7292	7469	7485	7780	8121	8705	9988	10066	10502	12096	13096	14094	17242	22748	25141	27216	42757	85569	180633	
C	94	11	12	13	14	15	16	17	18	19	20	21	24	25	26	27	28	29	30	31	32	33	34	35	36	37	38	39	40	
C	94	1	5	1019	1916	3945	4770	5702	5991	6255	6348	6360	6361	6673	6899	7154	8377	8446	8778	10122	11049	12362	13810	18454	21182	22846	31645	64309	99537	
C	95	11	12	13	14	15	16	17	18	19	20	21	24	25	26	27	28	29	30	31	32	33	34	35	36	37	38	39	40	
C	95	1	9	1083	1794	3509	4733	6238	6540	7165	7244	7251	7254	7634	7953	8633	10123	10202	10665	12394	13416	14662	18113	23811	26769	28735	43334	88711	169357	
C	96	10	12	13	14	15	16	17	18	19	20	21	25	26	27	28	29	30	31	32	33	34	35	36	37	38	39	40	
C	96	1	12	1093	1756	3163	4515	5643	6506	6939	7463	7469	7755	8162	8492	9631	9715	10265	11728	12713	13699	15343	20107	22594	24422	33120	63075	117267	
C	97	12	13	14	15	16	17	18	19	20	21	25	26	27	28	29	30	31	32	33	34	35	36	37	38	39	40	
C	97	4	1081	1783	2952	3618	4324	4482	4556	4590	4595	4854	5110	5362	6471	6544	6829	7909	8935	9995	11104	15369	17352	18795	25182	52467	83498	
C	98	13	14	15	16	17	18	19	20	21	25	26	27	28	29	30	31	32	33	34	35	36	37	38	39	40	
C	98	1071	1810	2888	3562	4244	4448	4516	4564	4571	4830	5073	5351	6442	6515	6798	7848	8855	9952	11134	15229	17253	18685	24955	52691	84079	
C	99	12	13	14	15	16	17	18	19	20	24	25	26	27	28	29	30	31	32	33	34	35	36	37	38	39	40	
C	99	2	1082	1840	2976	4185	4996	5868	5990	6903	6904	7212	7509	7834	8885	8969	9249	10330	11348	12432	14359	18521	20880	22526	31205	63692	105686	
C	100	12	13	14	15	16	17	18	19	20	21	25	26	27	28	29	30	31	32	33	34	35	36	37	38	39	40	
C	100	1	1182	1954	3191	4176	5165	5979	6053	6171	6174	6545	6860	7180	8278	8351	8682	9805	10832	11938	13595	17777	20177	21730	30824	61006	100338	
C	101	11	12	13	14	15	16	17	18	19	20	21	25	26	27	28	29	30	31	32	33	34	35	36	37	38	39	40	
C	101	2	8	1116	1964	3268	4562	5798	6420	7364	7666	7672	8271	8622	9106	10302	10389	10719	12325	13332	14585	16823	21304	23826	25863	35400	73467	123179	
C	102	12	13	14	15	16	17	18	19	20	21	24	25	26	27	28	29	30	31	32	33	34	35	36	37	38	39	40	
C	102	10	1207	2155	3546	5111	6918	7884	8893	9055	9063	9065	9714	10059	10749	11994	12081	12465	14228	15267	16504	19720	24337	27124	29130	43187	87220	147779	
C	103	12	13	14	15	16	17	18	19	20	21	24	25	26	27	28	29	30	31	32	33	34	35	36	37	38	39	40	
C	103	7	1199	2105	3378	4799	5770	6690	7670	8093	8096	8099	8613	9076	9733	10812	10959	11388	12860	13913	15086	18128	22920	25082	27217	38573	78447	147501	
C	104	12	13	14	15	16	17	18	19	20	21	25	26	27	28	29	30	31	32	33	34	35	36	37	38	39	40	
C	104	5	1232	2145	3071	3881	4478	4744	4840	5010	5011	5452	5778	6166	7031	7129	7358	8335	9336	10458	11827	15703	17343	19067	26123	54556	86000	
C	105	12	13	14	15	16	17	18	19	20	21	25	26	27	28	29	30	31	32	33	34	35	36	37	38	39	40	
C	105	3	1346	2290	3370	4127	4699	4787	4845	4885	4886	5328	5634	6070	6976	7083	7304	8360	9516	10731	11903	15783	17434	19282	26418	54947	84615	
C	106	11	12	13	14	15	16	17	18	19	20	21	25	26	27	28	29	30	31	32	33	34	35	36	37	38	39	40	
C	106	5	6	1332	2247	3204	3904	4424	4525	4600	4628	4629	5085	5426	5866	6750	6835	7025	8060	9044	10300	11552	15458	17032	18786	25915	53566	83283	
C	107	11	12	13	14	15	16	17	18	19	20	25	26	27	28	29	30	31	32	33	34	35	36	37	38	39	40	
C	107	1	3	1341	2231	3062	3736	4182	4297	4355	4383	4847	5171	5626	6454	6534	6753	7669	8762	9957	11269	15046	16764	18415	25564	53385	82529	
C	108	10	11	12	13	14	15	16	17	18	19	20	21	23	24	25	26	27	28	29	30	31	32	33	34	35	36	37	38	39	40	
C	108	3	4	6	2204	3299	5495	6304	6787	6888	6944	6980	6981	6984	6985	7608	8018	8543	9855	9975	10311	11613	13479	15062	17011	22465	24898	26724	35112	73998	103512	
C	109	12	13	14	15	16	17	18	19	20	21	24	25	26	27	28	29	30	31	32	33	34	35	36	37	38	39	40	
C	109	2	1563	2906	4023	5867	6423	6515	6576	6600	6601	6602	7137	7682	8200	9157	9278	9494	10759	11907	13558	15201	19732	21262	23346	33388	64705	108565	
C	110	12	13	14	15	16	17	18	19	20	25	26	27	28	29	30	31	32	33	34	35	36	37	38	39	40	
C	110	2	1374	2379	3191	3870	4302	4382	4428	4462	5005	5402	5861	6614	6716	6919	7897	8935	10260	11588	15175	16727	18495	26124	53417	81522	
C	111	11	12	13	14	15	16	17	18	19	20	21	25	26	27	28	29	30	31	32	33	34	35	36	37	38	39	40	
C	111	1	2	1507	2551	3372	4096	4520	4611	4673	4702	4703	5282	5659	6152	6874	6971	7134	8145	9269	10614	12066	15757	17375	19142	27240	54843	82985	
C	112	12	13	14	15	16	17	18	19	20	25	26	27	28	29	30	31	32	33	34	35	36	37	38	39	40	
C	112	1	1555	2587	3483	4294	4733	4854	4920	4951	5627	6044	6584	7325	7457	7662	8638	9842	11190	12747	16459	18169	19910	28607	57054	85841	
C	113	11	12	13	14	15	16	17	18	19	20	21	23	24	25	26	27	28	29	30	31	32	33	34	35	36	37	38	39	40	
C	113	1	2	1799	2951	4297	5147	5629	5750	5837	5864	5865	5866	5867	6581	7030	7655	8607	8751	8979	10083	11617	13183	15083	19490	21361	23160	32695	66405	94167	
C	114	11	12	13	14	15	16	17	18	19	20	23	24	25	26	27	28	29	30	31	32	33	34	35	36	37	38	39	40	
C	114	1	5	1609	2817	3937	5056	5543	5764	5851	5875	5876	5877	6658	7088	7692	8467	8613	8819	9795	11028	12537	14400	18107	19812	21666	31880	60826	91580	
C	115	12	13	14	15	16	17	18	19	20	21	25	26	27	28	29	30	31	32	33	34	35	36	37	38	39	40	
C	115	2	1588	2806	3885	4976	5652	5914	5977	6010	6012	6770	7257	7934	8747	8882	9086	10145	11426	13029	15016	18604	20380	22267	32982	62369	92745	
C	116	12	13	14	15	16	17	18	19	20	24	25	26	27	28	29	30	31	32	33	34	35	36	37	38	39	40	
C	116	1	1670	2889	4009	4946	5392	5530	5590	5624	5625	6411	6910	7614	8380	8527	8681	9809	11098	12747	14576	18068	19851	21846	32424	61521	90157	
C	117	10	12	13	14	15	16	17	18	19	20	21	24	25	26	27	28	29	30	31	32	33	34	35	36	37	38	39	40	
C	117	2	7	1842	3196	4957	6682	8384	9135	9236	9263	9265	9266	10464	11061	12000	13421	13600	13884	15514	17112	19070	22202	26240	29575	31988	50535	95612	148580	
C	118	12	13	14	15	16	17	18	19	20	24	25	26	27	28	29	30	31	32	33	34	35	36	37	38	39	40	
C	118	3	1991	3239	4904	5889	6605	6869	6940	6964	6967	7954	8416	9227	10205	10407	10688	11950	13872	15679	18050	22200	24213	26211	39703	72945	103200	
C	119	10	11	12	13	14	15	16	17	18	19	20	21	23	24	25	26	27	28	29	30	31	32	33	34	35	36	37	38	39	40	
C	119	1	2	7	1747	3273	5435	6406	7174	7397	7467	7510	7512	7513	7515	8603	9105	9967	10910	11101	11326	12860	14246	16288	18447	22315	24141	27421	40555	74801	114128	
C	120	12	13	14	15	16	17	18	19	20	24	25	26	27	28	29	30	31	32	33	34	35	36	37	38	39	40	
C	120	3	1882	3065	4274	5267	5911	6023	6068	6098	6099	7101	7636	8459	9273	9538	9709	10765	12114	13783	16006	19256	21294	23202	37342	64979	93831	
C	121	13	14	15	16	17	18	19	20	24	25	26	27	28	29	30	31	32	33	34	35	36	37	38	39	40	
C	121	1908	3167	4026	4790	5109	5198	5243	5266	5267	6162	6642	7416	7969	8111	8294	9357	10678	12377	14434	17482	19024	20916	32677	59141	82854	
C	122	10	11	12	13	14	15	16	17	18	19	20	24	25	26	27	28	29	30	31	32	33	34	35	36	37	38	39	40	
C	122	1	3	4	2252	4359	6171	7287	8078	8475	8536	8562	8564	9813	10435	11457	12440	12633	12948	14328	15850	18367	20955	24586	27773	30163	46785	81577	111683	
C	123	12	13	14	15	16	17	18	19	20	21	23	24	25	26	27	28	29	30	31	32	33	34	35	36	37	38	39	40	
C	123	11	2216	3721	5455	6995	8430	9611	9701	9734	9736	9738	9739	11097	11713	12953	13908	14173	14695	16054	17693	19575	22888	26368	29040	31286	51673	86761	132296	
C	124	11	12	13	14	15	16	17	18	19	20	21	24	25	26	27	28	29	30	31	32	33	34	35	36	37	38	39	40	
C	124	3	14	1993	3418	4818	6187	7521	8689	8765	8794	8797	8798	10206	10833	11980	12863	13089	13652	14884	16611	18619	21929	25312	27912	30176	50887	86236	132563	
C	125	12	13	14	15	16	17	18	19	20	23	24	25	26	27	28	29	30	31	32	33	34	35	36	37	38	39	40	
C	125	2	2192	4177	5524	6290	6903	7011	7066	7096	7097	7098	8350	8921	9898	10772	10997	11239	12562	14117	16372	18957	22093	24551	26677	44294	74883	99443	
C	126	11	13	14	15	16	17	18	19	20	21	24	25	26	27	28	29	30	31	32	33	34	35	36	37	38	39	40	41	
C	126	4	2767	4320	5929	7133	7760	7860	7902	7924	7925	7926	9322	9985	11079	11909	12221	12480	13841	15513	17662	20518	23863	26243	28329	46799	75683	103269	103303	
C	127	11	12	13	14	15	16	17	18	19	20	24	25	26	27	28	29	30	31	32	33	34	35	36	37	38	39	40	41	
C	127	3	5	2195	3437	4604	5524	5888	6081	6122	6144	6145	7315	7804	8821	9363	9576	9820	10950	12456	14341	17051	19832	21560	23462	40106	66712	91276	91302	
C	128	11	12	13	14	15	16	17	18	19	20	25	26	27	28	29	30	31	32	33	34	35	36	37	38	39	40	41	
C	128	2	4	1940	3106	4470	5328	6576	6642	6676	6689	7903	8384	9383	9933	10163	10335	11467	12934	14730	17687	20234	22164	24192	42735	68352	93941	93969	
C	129	12	13	14	15	16	17	18	19	20	24	25	26	27	28	29	30	31	32	33	34	35	36	37	38	39	40	41	
C	129	2	2007	3230	4469	5358	6390	6465	6488	6506	6508	7792	8217	9183	9880	10100	10277	11457	12912	14717	17445	20022	21560	23512	42209	66987	93462	93482	
C	130	12	13	14	15	16	17	18	19	20	25	26	27	28	29	30	31	32	33	34	35	36	37	38	39	40	41	
C	130	1	2080	3305	4743	5702	6325	7078	7113	7127	8466	8922	9970	10429	10653	11121	12222	13945	15883	19019	21454	23586	25619	45683	76501	109204	109226	
C	131	12	13	14	15	16	17	18	19	20	24	25	26	27	28	29	30	31	32	33	34	35	36	37	38	39	40	41	
C	131	5	2001	3166	4196	4862	5091	5142	5166	5182	5185	6399	6798	7728	8068	8283	8437	9477	10931	12772	15466	17616	19158	21012	38345	61684	81749	81768	
C	132	10	11	12	13	14	15	16	17	18	19	20	24	25	26	27	28	29	30	31	32	33	34	35	36	37	38	39	40	41	
C	132	1	3	11	2139	3357	4762	5527	6505	6793	6826	6849	6850	8288	8715	9838	10303	10578	11100	12278	14204	16178	19341	21669	23711	25680	50250	76422	106263	106287	
C	133	11	12	13	14	15	16	17	18	19	20	25	26	27	28	29	30	31	32	33	34	35	36	37	38	39	40	41	
C	133	1	5	2216	3434	4721	5503	5792	5926	5978	5998	7341	7759	8796	9178	9423	9598	10758	12335	14294	17280	19548	21256	23285	42914	66724	86701	86715	
C	134	11	13	14	15	16	17	18	19	20	25	26	27	28	29	30	31	32	33	34	35	36	37	38	39	40	41	
C	134	1	2089	3272	4476	5129	5418	5520	5554	5568	6920	7317	8418	8756	8980	9163	10196	11749	13688	16730	18762	20347	22227	41971	64654	84008	84020	
C	135	10	11	12	13	14	15	16	17	18	19	20	23	24	25	26	27	28	29	30	31	32	33	34	35	36	37	38	39	40	41	
C	135	3	5	13	2238	3904	6054	7533	9465	9534	9564	9585	9588	9592	11321	11889	13138	14520	14798	15165	16619	18269	20690	25001	27924	30749	33402	70282	101293	144660	144670	
C	136	11	12	13	14	15	16	17	18	19	20	23	24	25	26	27	28	29	30	31	32	33	34	35	36	37	38	39	40	41	
C	136	3	15	2418	4245	5841	7444	8136	8214	8238	8255	8257	8264	9964	10483	11802	12702	12977	13246	14542	16122	18592	21982	24598	26339	28385	57293	81366	111899	111908	
C	137	10	11	12	13	14	15	16	17	18	19	20	21	23	24	25	26	27	28	29	30	31	32	33	34	35	36	37	38	39	40	41	
C	137	1	5	13	2450	4491	6392	7511	8979	9050	9073	9090	9092	9095	9102	11026	11586	13438	14880	15273	16063	18217	20052	22531	26832	29855	31729	35026	78302	107245	165739	165745	
C	138	10	11	12	13	14	15	16	17	18	19	20	23	24	25	26	27	28	29	30	31	32	33	34	35	36	37	38	39	40	41	
C	138	3	7	15	2408	4558	6662	7933	9068	9120	9149	9162	9167	9171	11001	11649	13433	14877	15192	15789	17414	19042	21810	26153	29531	32735	35439	74639	110330	146678	146687	
C	139	10	11	12	13	14	15	16	17	18	19	20	23	25	26	27	28	29	30	31	32	33	34	35	36	37	38	39	40	41	
C	139	3	4	5	2396	3717	5533	6193	6425	6469	6498	6509	6510	8123	8679	9930	10243	10534	10756	11858	13498	15547	19023	20961	22568	24578	49218	69412	89007	89014	
C	140	10	13	14	15	16	17	18	19	20	24	25	26	27	28	29	30	31	32	33	34	35	36	37	38	39	40	41	
C	140	1	2516	3880	5167	5847	6098	6162	6190	6200	6202	7812	8220	9465	9919	10206	10436	11534	13266	15274	18734	20636	22283	24115	48297	68335	86730	86737	
C	141	10	11	12	13	14	15	16	17	18	19	20	21	22	23	25	26	27	28	29	30	31	32	33	34	35	36	37	38	39	40	41	
C	141	3	6	10	4381	5987	7752	8633	9036	9092	9107	9117	9119	9120	9123	10999	11602	13664	15004	15525	16438	18353	22584	25951	31605	37700	41657	43845	81575	125179	147001	147009	
C	142	10	11	12	13	14	15	16	17	18	19	20	23	24	25	26	27	28	29	30	31	32	33	34	35	36	37	38	39	40	41	
C	142	1	8	10	3254	5321	7757	8722	9344	9404	9429	9444	9452	9453	11298	11777	13212	14575	14949	15394	17073	18936	22412	26679	29639	33920	36768	73457	108397	132241	132251	
C	143	11	12	13	14	15	16	17	18	19	20	21	23	25	26	27	28	29	30	31	32	33	34	35	36	37	38	39	40	41	
C	143	3	7	2896	4479	6146	6952	8184	8215	8244	8254	8255	8256	10110	10567	11935	12836	13279	13612	15044	16959	19169	23299	25163	27368	29317	63018	84198	114302	114308	
C	144	12	13	14	15	16	17	18	19	20	23	24	25	26	27	28	29	30	31	32	33	34	35	36	37	38	39	40	41	
C	144	3	3195	4935	6425	7144	7459	7517	7545	7553	7554	7556	9380	9969	11462	12002	12380	12646	13782	15887	18312	22071	24202	26089	28684	56773	78356	95033	95038	
C	145	10	11	12	13	14	15	16	17	18	19	20	24	25	26	27	28	29	30	31	32	33	34	35	36	37	38	39	40	41	
C	145	1	2	6	2790	4369	7951	9629	10002	10060	10084	10089	10092	12236	12867	14386	15637	15970	16291	17314	19038	21191	26090	28558	30283	32435	71778	92310	130659	130660	
C	146	10	11	12	13	14	15	16	17	18	19	20	25	26	27	28	29	30	31	32	33	34	35	36	37	38	39	40	41	
C	146	1	4	6	2528	3691	5036	5538	5682	5735	5748	5754	7407	7773	9084	9375	9692	9918	10866	12684	14750	18384	19828	21556	23431	50350	66554	82204	82208	
C	147	11	12	13	14	15	16	17	18	19	20	21	23	25	26	27	28	29	30	31	32	33	34	35	36	37	38	39	40	41	
C	147	2	11	2734	4797	6902	8318	9262	9312	9342	9348	9349	9354	11253	11820	13632	14939	15614	16103	17223	19037	21807	26165	28324	31506	34122	72918	96285	128446	128448	
C	148	10	11	12	13	14	15	16	17	18	19	20	21	22	24	25	26	27	28	29	30	31	32	33	34	35	36	37	38	39	40	
C	148	2	4	9	2624	3967	6687	8884	9677	9741	9758	9769	9772	9773	9775	11901	12583	14606	15969	16824	17285	18398	20177	22357	27800	30597	33181	35296	82461	104207	151898	
C	149	10	11	12	13	14	15	16	17	18	19	20	22	25	26	27	28	29	30	31	32	33	34	35	36	37	38	39	40	41	
C	149	1	2	5	2557	3657	5091	5959	6189	6247	6269	6274	6275	7995	8333	9680	9970	10335	10544	11555	13380	15450	19199	20428	22137	24049	52909	67420	82918	82919	
C	150	12	13	14	15	16	17	18	19	20	25	26	27	28	29	30	31	32	33	34	35	36	37	38	39	40	41	
C	150	5	2685	3885	5664	7199	7406	7452	7466	7469	9356	9766	11300	11696	12125	12408	13481	15260	17311	21616	23035	24902	26801	59380	76467	94227	94232	
C	151	10	11	12	13	14	15	16	17	18	19	20	22	23	25	26	27	28	29	30	31	32	33	34	35	36	37	38	39	40	41	
C	151	1	3	4	2758	4129	5911	7199	7400	7438	7457	7464	7465	7466	9333	9783	11278	11605	11958	12213	13338	15106	17254	21377	22740	24439	26482	58779	75908	91336	91337	
C	152	10	11	12	13	14	15	16	17	18	19	20	23	25	26	27	28	29	30	31	32	33	34	35	36	37	38	39	40	41	
C	152	5	10	11	3219	7469	9149	9836	10052	10108	10125	10131	10137	12386	13131	14858	15810	16195	16483	17969	19755	23469	27430	29865	32971	37854	78319	116479	130129	130130	
C	153	10	11	12	13	14	15	16	17	18	19	20	21	23	24	25	26	27	28	29	30	31	32	33	34	35	36	37	38	39	40	
C	153	4	9	11	3194	7567	9245	9910	10186	10271	10294	10300	10301	10304	10305	12507	13291	14925	16005	16414	16643	17782	19622	22786	26678	29197	31029	36106	77118	93721	130073	
C	154	11	12	13	14	15	16	17	18	19	20	23	25	26	27	28	29	30	31	32	33	34	35	36	37	38	39	40	41	
C	154	3	6	2618	4120	5841	6562	6804	6855	6863	6865	6867	8705	9190	10785	11177	11585	11850	12892	14768	17053	21211	22388	24532	26650	59340	73459	88045	88047	
C	155	11	12	13	14	15	16	17	18	19	20	21	24	25	26	27	28	29	30	31	32	33	34	35	36	37	38	39	40	
C	155	3	7	3110	5564	7799	8893	9734	9800	9813	9814	9815	9816	12104	12875	14802	15940	16360	16842	18018	19827	22650	27397	29219	32421	35532	79033	99398	126984	
C	156	10	11	12	13	14	15	16	17	18	19	20	22	23	24	25	26	27	28	29	30	31	32	33	34	35	36	37	38	39	40	
C	156	1	3	7	3453	8032	9947	10501	10731	10787	10799	10802	10803	10804	10805	13347	14323	16962	18018	18496	18794	20062	21914	25679	29594	32629	34378	42779	87510	126121	141492	
C	157	11	12	13	14	15	16	17	18	19	20	22	24	25	26	27	28	29	30	31	32	33	34	35	36	37	38	39	40	
C	157	3	7	3190	5018	6991	8197	8405	8467	8488	8491	8492	8494	10545	11043	12658	13649	14036	14434	15413	17304	19560	24151	25850	27624	29973	69637	82874	109980	
C	158	10	12	13	14	15	16	17	18	19	20	22	23	24	25	26	27	28	29	30	31	32	33	34	35	36	37	38	39	40	
C	158	4	10	3146	6137	7956	8523	8691	8738	8746	8748	8749	8752	8754	11047	11640	13548	14748	15135	15540	16638	18536	21430	25689	27913	29706	34154	74182	88442	115436	
C	159	10	11	12	13	14	15	16	17	18	19	20	21	22	23	24	25	26	27	28	29	30	31	32	33	34	35	36	37	38	39	40	
C	159	2	3	7	3763	6487	9617	10273	10415	10463	10469	10470	10471	10474	10476	10480	13186	14164	16044	16773	17204	17470	18592	20408	23151	28352	30865	32603	36249	85913	108227	143038	
C	160	10	11	12	13	14	15	16	17	18	19	20	21	23	24	25	26	27	28	29	30	31	32	33	34	35	36	37	38	39	40	
C	160	7	9	15	3774	7508	9302	9995	10134	10176	10185	10186	10188	10190	10192	12795	14038	16862	17774	18208	18517	19648	21798	25345	30177	33803	35856	41470	89985	109687	148270	
C	161	10	11	12	13	14	15	16	17	18	19	20	23	24	25	26	27	28	29	30	31	32	33	34	35	36	37	38	39	40	41	
C	161	2	4	7	5205	7007	8914	9252	9394	9421	9424	9426	9427	9429	11812	12601	14411	15451	16006	16412	17774	21594	24435	29690	33595	36539	38724	76661	102165	115862	115870	
C	162	10	11	12	13	14	15	16	17	18	19	20	21	22	23	24	25	26	27	28	29	30	31	32	33	34	35	36	37	38	39	40	41	
C	162	7	11	15	6288	7991	10346	10674	10802	10837	10843	10844	10847	10848	10851	10854	13483	14583	18153	18611	19301	19723	21417	26122	29763	36967	42007	45030	47691	97459	138712	159321	159327	
C	163	10	11	12	13	14	15	16	17	18	19	20	21	24	25	26	27	28	29	30	31	32	33	34	35	36	37	38	39	40	41	
C	163	3	4	6	4015	7515	9418	9844	9999	10026	10029	10030	10031	10033	12404	13189	15184	15456	15873	16162	17383	19350	22720	26999	28830	30757	35384	71728	85573	104283	104294	
C	164	10	11	12	13	14	15	16	17	18	19	20	23	25	26	27	28	29	30	31	32	33	34	35	36	37	38	39	40	41	
C	164	1	3	4	3648	4942	7111	7533	7663	7694	7696	7697	7698	9890	10411	12194	12480	12955	13263	14397	16568	19077	23724	25012	26978	28887	61694	71932	84372	84376	
C	165	10	12	13	14	15	16	17	18	19	21	23	24	25	26	27	28	29	30	31	32	33	34	35	36	37	38	39	40	41	
C	165	1	5	5632	7347	10274	10712	10846	10876	10879	10880	10882	10885	13454	14376	16795	17967	18494	18784	20118	22718	25738	31484	34249	36456	38424	81165	98319	122802	122809	
C	166	10	12	13	14	15	16	17	18	19	20	22	23	25	26	27	28	29	30	31	32	33	34	35	36	37	38	39	40	41	
C	166	2	4	4800	6159	7922	8330	8505	8548	8556	8557	8558	8560	11063	11630	13780	14023	14550	14911	16226	19025	21881	27003	28395	30736	32703	66177	80030	91050	91052	
C	167	10	11	12	13	14	15	16	17	18	19	24	25	26	27	28	29	30	31	32	33	34	35	36	37	38	39	40	41	
C	167	2	3	5	3570	5253	7886	9570	9700	9724	9729	9730	12104	12688	14736	15278	15907	16195	17143	18953	21373	26369	27674	30168	32325	72050	82447	109370	109374	
C	168	10	12	13	14	15	16	17	18	19	24	25	26	27	28	29	30	31	32	33	34	35	36	37	38	39	40	41	
C	168	3	6	3738	5599	8313	9984	10113	10135	10139	10140	12828	13700	15807	16321	16802	17109	18035	19925	22427	27476	29236	31231	33251	71081	81391	106940	106945	
C	169	12	13	14	15	16	17	18	20	21	23	25	26	27	28	29	30	31	32	33	34	35	36	37	38	39	40	41	
C	169	3	3467	4900	6991	7464	7620	7642	7643	7644	7645	10192	10645	12704	12928	13368	13681	14568	16530	19009	23487	24478	26575	28542	60433	67999	78663	78664	
C	170	11	12	13	14	15	16	17	18	19	20	23	24	25	26	27	28	29	30	31	32	33	34	35	36	37	38	39	40	
C	170	1	7	3135	4784	8894	11012	11143	11162	11164	11165	11169	11170	15079	15843	19138	19382	19862	20153	20984	23097	25619	33415	35294	37364	39589	93389	127425	139945	
C	171	10	12	13	14	15	16	17	18	19	23	25	26	27	28	29	30	31	32	33	34	35	36	37	38	39	40	41	
C	171	1	5	3522	5381	7490	7992	8125	8137	8139	8140	10438	10982	12888	13084	13533	13825	14832	16612	19253	23728	24785	26731	28975	60812	68835	80201	80203	
C	172	10	11	12	13	14	15	16	17	18	19	21	23	25	26	27	28	29	30	31	32	33	34	35	36	37	38	39	40	
C	172	1	2	6	4053	7046	9434	10197	10359	10375	10378	10379	10381	13366	14420	17205	17507	17995	18313	19573	21537	25079	30083	32341	36242	39277	80164	104657	116099	
C	173	10	11	12	13	14	15	16	17	18	19	20	21	23	24	25	26	27	28	29	30	31	32	33	34	35	36	37	38	39	40	41	
C	173	4	7	9	4502	6874	9902	10723	10848	10861	10864	10866	10867	10871	10874	14029	15066	18510	18797	19272	19566	20479	22336	25322	30902	33138	35142	39565	89787	110154	133459	133460	
C	174	11	12	13	14	15	16	17	18	25	26	27	28	29	30	31	32	33	34	35	36	37	38	39	40	
C	174	2	3	3159	4460	6170	6473	6602	6614	8998	9495	11762	11982	12394	12702	13524	15596	18115	22476	23312	25388	27299	57149	63243	73088	
C	175	10	12	13	14	15	16	17	18	19	20	25	26	27	28	29	30	31	32	33	34	35	36	37	38	39	40	
C	175	2	3	3593	5487	7555	7897	8013	8037	8039	8040	10240	10715	12504	12730	13227	13497	14427	16248	18928	23242	24147	26103	28498	59901	67183	77134	
C	176	10	12	13	14	15	16	17	18	19	20	21	23	25	26	27	28	29	30	31	32	33	34	35	36	37	38	39	40	
C	176	2	4	3998	6868	8910	9280	9385	9398	9400	9401	9402	9404	12065	12869	15008	15206	15668	15985	17071	18883	22154	26458	28202	30218	36894	76232	97634	107342	
C	177	10	11	12	13	14	15	16	17	18	21	23	24	25	26	27	28	29	30	31	32	33	34	35	36	37	38	39	40	
C	177	2	3	7	4165	6803	8865	9268	9400	9406	9407	9409	9410	12125	12668	14845	15062	15545	15836	16963	18795	21888	26294	27341	29253	33609	68876	79891	90228	
C	178	10	12	13	14	15	16	17	18	19	21	23	24	25	26	27	28	29	30	31	32	33	34	35	36	37	38	39	40	
C	178	2	7	3940	6733	8675	9005	9117	9121	9122	9123	9124	9125	12056	12690	15188	15418	15861	16151	17258	19368	22706	27359	28500	30639	34643	70183	81816	92982	
C	179	10	11	12	13	14	15	16	17	18	19	21	22	23	24	25	26	27	28	29	30	31	32	33	34	35	36	37	38	39	40	
C	179	8	9	13	5844	8925	11852	12269	12380	12391	12392	12393	12394	12401	12404	15638	16381	19465	19771	20586	21124	22743	27128	31430	39866	42426	47590	51130	112579	137681	159915	
C	180	10	12	13	14	15	16	17	18	21	22	23	24	25	26	27	28	29	30	31	32	33	34	35	36	37	38	39	40	
C	180	2	6	4032	7386	9375	9758	9881	9886	9887	9889	9894	9895	12713	13598	16005	16268	16699	17035	18153	20040	23335	27750	29414	31358	36295	74893	87638	107719	
C	181	10	12	13	14	15	16	17	18	19	21	22	23	24	25	26	27	28	29	30	31	32	33	34	35	36	37	38	39	40	
C	181	7	8	4188	7031	9086	9518	9637	9642	9644	9645	9646	9647	9652	12659	13331	15878	16087	16556	16867	18112	20363	23804	28412	29628	31737	36626	74738	87310	96466	
C	182	10	12	13	14	15	16	17	18	21	22	23	24	25	26	27	28	29	30	31	32	33	34	35	36	37	38	39	40	
C	182	4	7	5272	7442	9656	10058	10162	10171	10174	10175	10176	10178	13408	14081	16342	16576	17160	17547	19490	23534	27578	34463	36107	39661	41672	87647	108856	117944	
C	183	11	12	13	14	15	16	17	18	19	21	22	23	24	25	26	27	28	29	30	31	32	33	34	35	36	37	38	39	40	
C	183	1	4	4059	5954	10633	11178	11296	11304	11307	11308	11311	11314	11317	15165	15884	18033	18263	18702	18990	19882	21687	24116	30920	31911	33677	36321	98428	115118	124098	
C	184	10	12	13	14	15	16	17	18	19	22	23	25	26	27	28	29	30	31	32	33	34	35	36	37	38	39	40	
C	184	1	3	3685	5777	8397	8759	8850	8856	8857	8858	8859	11533	12082	14011	14218	14679	14975	15885	17686	20132	25308	26408	28247	30709	69477	80659	89388	
C	185	10	11	12	13	14	15	16	17	18	19	22	23	24	25	26	27	28	29	30	31	32	33	34	35	36	37	38	39	40	
C	185	4	6	8	3939	6857	8790	9092	9191	9198	9199	9200	9201	9204	11930	12445	14453	14664	15104	15391	16552	18252	21597	25579	26533	28241	32569	70201	81170	89747	
C	186	10	12	13	14	15	16	17	18	19	21	24	25	26	27	28	29	30	31	32	33	34	35	36	37	38	39	40	
C	186	3	5	4017	6406	8313	8645	8734	8739	8740	8743	8744	11186	11664	13564	13774	14227	14484	15617	17491	20453	24551	25340	27218	30651	70017	75780	84656	
C	187	10	12	13	14	15	16	17	18	19	20	23	24	25	26	27	28	29	30	31	32	33	34	35	36	37	38	39	40	
C	187	1	2	4795	6473	8506	8885	8968	8971	8972	8973	8974	8977	11437	11901	13920	14146	14690	15021	16393	19089	21835	26822	27784	29717	31642	67589	77919	86480	
C	188	10	11	12	13	14	15	16	17	18	19	21	24	25	26	27	28	29	30	31	32	33	34	35	36	37	38	39	40	
C	188	3	5	6	3428	5600	7548	7882	7960	7965	7966	7967	7969	10060	10473	12273	12493	12923	13176	14318	16037	18616	23006	23713	26054	27930	63595	69062	77649	
C	189	10	11	12	13	14	15	16	17	18	20	21	24	25	26	27	28	29	30	31	32	33	34	35	36	37	38	39	40	
C	189	1	2	4	3282	4722	7241	7770	7873	7876	7877	7878	7879	10037	10461	12275	12477	12927	13200	14131	15824	18032	22625	23416	25162	27083	62963	69576	77790	
C	190	10	11	12	13	14	15	16	17	18	19	21	23	24	25	26	27	28	29	30	31	32	33	34	35	36	37	38	39	40	
C	190	2	6	9	3879	5646	10419	11690	11777	11784	11786	11790	11796	11798	15217	15922	19155	19390	19873	20164	21002	22854	25134	33895	35389	37198	39754	126867	147827	156399	
C	191	10	12	13	14	15	16	17	18	22	23	25	26	27	28	29	30	31	32	33	34	35	36	37	38	39	40	
C	191	1	6	3299	4795	7516	8037	8114	8116	8117	8118	10440	10862	12794	12983	13450	13733	14651	16401	18644	23504	24312	26197	28071	62353	68122	75876	
C	192	10	11	12	13	14	15	16	17	18	23	25	26	27	28	29	30	31	32	33	34	35	36	37	38	39	40	
C	192	2	3	7	3376	4848	8732	9260	9346	9348	9349	11962	12509	14540	14768	15210	15488	16363	18184	20601	26122	26966	28913	30874	73202	78494	86463	
C	193	10	11	12	13	14	15	16	17	18	22	25	26	27	28	29	30	31	32	33	34	35	36	37	38	39	40	
C	193	4	5	9	3635	5145	8429	8890	8967	8971	8972	11627	12157	14139	14357	14824	15073	15972	17671	20088	24970	25828	27609	29528	69872	75134	82754	
C	194	10	11	12	13	14	15	16	17	18	20	25	26	27	28	29	30	31	32	33	34	35	36	37	38	39	40	
C	194	2	3	5	3409	4891	7034	7394	7447	7449	7450	9540	9979	11791	11973	12368	12618	13475	15122	17460	21682	22490	24326	26195	57967	63204	70781	
C	195	10	11	12	13	14	15	16	17	18	22	25	26	27	28	29	30	31	32	33	34	35	36	37	38	39	40	
C	195	1	3	5	3563	5079	8571	9064	9125	9126	9128	11822	12344	14361	14527	14995	15279	16123	17816	20148	25333	26093	27952	29814	70707	76102	83581	
C	196	10	11	12	13	14	15	16	17	18	25	26	27	28	29	30	31	32	33	34	35	36	37	38	39	40	
C	196	3	5	8	3362	4848	7332	7697	7746	7749	10032	10493	12409	12567	13011	13273	14156	15866	18210	22669	23433	25442	27282	61089	66213	73639	
C	197	10	11	12	13	14	15	16	17	18	23	25	26	27	28	29	30	31	32	33	34	35	36	37	38	39	40	
C	197	1	2	5	3343	4870	7073	7442	7494	7498	7501	9661	10076	11867	12037	12493	12771	13627	15379	17690	21969	22740	24600	26462	59024	64254	71675	
C	198	10	11	12	13	14	15	16	17	18	23	24	25	26	27	28	29	30	31	32	33	34	35	36	37	38	39	40	
C	198	2	11	13	3710	5624	11621	12250	12304	12306	12310	12312	15964	16660	19186	19377	19813	20084	21023	22688	25341	33088	33920	35996	38168	111649	117864	125195	
C	199	10	11	13	14	15	16	17	20	22	23	24	25	26	27	28	29	30	31	32	33	34	35	36	37	38	39	40	
C	199	7	9	4686	7653	10286	10691	10740	10741	10742	10744	10750	13818	14406	16648	16823	17251	17512	18820	20527	24591	30142	30951	35779	37698	89969	95676	102591	
C	200	10	11	12	13	14	15	16	17	18	22	24	25	26	27	28	29	30	31	32	33	34	35	36	37	38	39	40	
C	200	3	4	6	3532	5104	7213	7531	7576	7577	7578	7579	9792	10234	12082	12251	12666	12948	13753	15370	17777	21915	22733	24573	26538	57202	62423	69351	
C	201	10	11	12	13	14	15	16	17	25	26	27	28	29	30	31	32	33	34	35	36	37	38	39	40	
C	201	2	3	5	3421	5011	7052	7444	7486	9678	10071	11855	12039	12462	12731	13619	15179	17565	21764	22541	24295	26237	57293	62598	69274	
C	202	10	12	13	14	15	16	17	19	24	25	26	27	28	29	30	31	32	33	34	35	36	37	38	39	40	
C	202	2	4	3750	5711	7875	8226	8259	8260	8261	10627	11053	12909	13071	13502	13756	14759	16339	19103	23400	24159	25940	28645	61735	67247	73875	
C	203	10	11	12	13	14	15	16	17	18	21	22	23	24	25	26	27	28	29	30	31	32	33	34	35	36	37	38	39	40	
C	203	9	12	14	4707	8135	11342	11742	11774	11777	11784	11786	11789	11799	15761	16592	19605	19766	20231	20521	22251	24069	32123	36644	37497	39523	57343	140416	146198	152539	
C	204	10	13	14	15	16	17	19	20	21	22	24	25	26	27	28	29	30	31	32	33	34	35	36	37	38	39	40	
C	204	3	4543	7852	10120	10512	10548	10549	10550	10552	10555	10557	13554	14183	16444	16620	17060	17311	18427	20094	24059	28597	29345	34008	35862	70837	76230	82374	
C	205	10	12	13	14	15	16	17	19	20	22	24	25	26	27	28	29	30	31	32	33	34	35	36	37	38	39	40	
C	205	2	3	3862	5970	8159	8562	8602	8603	8604	8606	8610	10993	11522	13438	13613	14083	14359	15329	17016	19645	23734	24507	26325	28210	61360	66663	72602	
C	206	10	13	14	15	16	17	19	20	21	25	26	27	28	29	30	31	32	33	34	35	36	37	38	39	40	
C	206	4	4397	6717	8940	9307	9336	9337	9338	9339	12014	12615	14760	14924	15339	15581	16598	18222	21333	25479	26201	27975	30123	67518	72871	78660	
C	207	10	12	13	14	15	16	17	21	25	26	27	28	29	30	31	32	33	34	35	36	37	38	39	40	
C	207	1	2	3768	5476	7711	8105	8138	8139	10361	10881	12843	12982	13412	13697	14582	16205	18715	22900	23660	25488	27641	57922	63301	68929	
C	208	10	11	13	14	15	16	17	18	21	24	25	26	27	28	29	30	31	32	33	34	35	36	37	38	39	40	
C	208	8	10	4867	7882	10654	11037	11059	11060	11062	11066	14260	14980	17687	17869	18381	18701	19790	21712	25023	29840	30722	32618	36254	74197	79727	85271	
C	209	11	12	13	14	15	16	17	18	21	25	26	27	28	29	30	31	32	33	34	35	36	37	38	39	40	
C	209	7	8	3856	5643	10667	11120	11152	11154	11155	14623	15321	17770	17942	18364	18659	19498	21176	23634	30386	31144	32999	35107	92040	97673	102901	
C	210	10	11	12	13	14	15	16	17	18	19	21	23	24	25	26	27	28	29	30	31	32	33	34	35	36	37	38	39	40	
C	210	1	14	15	4410	6261	13696	14262	14299	14301	14303	14306	14313	14318	18360	19242	22750	22898	23352	23626	24489	26167	28563	38736	39557	41407	44103	131332	137275	142509	
C	211	10	11	12	13	14	15	16	17	18	21	25	26	27	28	29	30	31	32	33	34	35	36	37	38	39	40	
C	211	2	3	4	3707	5368	7702	8116	8146	8147	8148	10587	11118	13171	13334	13844	14169	15065	16827	19331	23884	24660	26567	28471	58316	63810	68742	
C	212	10	11	13	14	15	16	17	21	24	25	26	27	28	29	30	31	32	33	34	35	36	37	38	39	40	
C	212	3	5	7579	9972	12780	13201	13238	13247	13258	16666	17283	20506	20850	21857	22471	24277	29007	32722	40512	41862	44339	47028	99786	105601	110213	
C	213	10	12	13	14	15	16	17	18	19	21	25	26	27	28	29	30	31	32	33	34	35	36	37	38	39	40	
C	213	3	4	4115	5996	9541	10048	10081	10082	10083	10087	12845	13470	15671	15815	16284	16587	17476	19360	21756	26976	27739	29679	31732	68350	74040	78661	
C	214	10	11	13	14	15	16	17	18	21	24	25	26	27	28	29	30	31	32	33	34	35	36	37	38	39	40	
C	214	9	11	7664	10007	12600	13012	13033	13035	13041	13054	16945	17655	21349	21600	22756	23525	25295	31020	34973	43483	45009	48784	50651	106050	111852	116226	
C	215	10	13	14	15	16	17	21	24	25	26	27	28	29	30	31	32	33	34	35	36	37	38	39	40	
C	215	5	4026	6159	10228	10731	10751	10753	10755	13714	14289	16490	16639	17082	17364	18283	19905	22665	28240	29023	31479	33559	75478	81104	85146	
C	216	10	12	13	14	15	16	17	18	19	21	22	24	25	26	27	28	29	30	31	32	33	34	35	36	37	38	39	40	
C	216	3	4	5304	7589	11842	12317	12352	12355	12356	12357	12358	12359	16428	17267	20220	20432	21017	21360	22393	24645	27996	34970	35874	39152	41153	100502	106276	110047	
C	217	10	11	12	13	14	15	16	17	25	26	27	28	29	30	31	32	33	34	35	36	37	38	39	40	
C	217	3	4	5	4570	6548	9344	9742	9770	12663	13275	15651	15802	16441	16837	17772	20118	22799	27935	28872	30918	32807	66467	72165	75886	
C	218	10	11	12	13	14	15	16	17	21	23	24	25	26	27	28	29	30	31	32	33	34	35	36	37	38	39	40	
C	218	2	7	8	4193	6110	10736	11193	11215	11216	11217	11218	14480	15107	17468	17619	18105	18426	19202	20947	23491	30033	30835	32786	34802	84959	90679	94240	
C	219	11	13	14	15	16	17	18	19	25	26	27	28	29	30	31	32	33	34	35	36	37	38	39	40	
C	219	1	4745	6484	8929	9340	9361	9362	9363	11989	12534	14835	14997	15591	15948	16883	18993	21677	26591	27488	29473	31351	64635	70408	73856	
C	220	10	11	13	14	15	16	17	18	21	22	25	26	27	28	29	30	31	32	33	34	35	36	37	38	39	40	
C	220	2	10	4213	6427	12406	13056	13080	13081	13082	13087	16635	17415	19882	20041	20543	20805	21687	23273	25802	33263	34106	35998	38681	102434	108193	111187	
C	221	10	11	12	13	14	15	16	17	18	21	25	26	27	28	29	30	31	32	33	34	35	36	37	38	39	40	
C	221	1	5	6	3729	5581	8007	8432	8462	8463	8465	10848	11354	13351	13497	13967	14232	15113	16639	19081	23245	23987	25842	27721	55728	61318	64258	
C	222	10	11	13	14	15	16	17	25	26	27	28	29	30	31	32	33	34	35	36	37	38	39	40	
C	222	3	5	4057	6285	8786	9182	9207	11719	12245	14444	14605	15075	15371	16311	17919	20618	25227	25962	28175	30045	58571	64135	66873	
C	223	10	11	12	13	14	15	16	17	21	23	24	25	26	27	28	29	30	31	32	33	34	35	36	37	38	39	40	
C	223	5	7	8	6297	8804	12787	13288	13315	13319	13321	13322	16952	17731	21641	21954	22761	23205	24956	28284	32001	40273	41438	44518	46578	100410	106373	108972	
C	224	10	11	12	13	14	15	16	17	18	19	21	24	25	26	27	28	29	30	31	32	33	34	35	36	37	38	39	40	
C	224	2	3	4	5051	7044	9412	9834	9863	9864	9866	9868	9869	12592	13138	15501	15683	16329	16727	17768	19673	22483	27080	28032	29933	31867	61839	67703	70218	
C	225	10	13	14	15	16	17	18	19	21	25	26	27	28	29	30	31	32	33	34	35	36	37	38	39	40	
C	225	6	5210	7213	9762	10178	10207	10209	10210	10212	13131	13756	16110	16266	16891	17260	18182	20398	23037	27729	28594	30620	32530	61783	67389	69740	
C	226	9	10	11	13	14	15	16	17	22	24	25	26	27	28	29	30	31	32	33	34	35	36	37	38	39	40	
C	226	1	4	8	4075	6221	9007	9444	9464	9465	9467	12045	12641	14840	14972	15443	15760	16665	18226	20902	25441	26134	27987	29871	58299	64188	66497	
C	227	10	11	13	14	15	16	17	21	23	25	26	27	28	29	30	31	32	33	34	35	36	37	38	39	40	
C	227	1	6	3818	5847	9030	9479	9507	9508	9510	12110	12683	14948	15080	15530	15779	16612	18121	20690	25395	26085	27835	30081	58601	64345	66419	
C	228	10	11	12	13	14	15	16	17	21	24	25	26	27	28	29	30	31	32	33	34	35	36	37	38	39	40	
C	228	2	6	7	4236	7282	11178	11640	11663	11664	11666	14829	15505	17985	18130	18554	18860	19969	21442	24931	29887	30583	32594	36640	76947	82807	84823	
C	229	10	11	12	13	14	15	16	17	19	25	26	27	28	29	30	31	32	33	34	35	36	37	38	39	40	
C	229	2	5	6	4187	6506	9775	10261	10282	10283	12952	13493	15683	15820	16311	16586	17472	18884	21483	26090	26725	28409	30510	59745	65390	67130	
C	230	10	11	12	13	14	15	16	17	18	19	23	24	25	26	27	28	29	30	31	32	33	34	35	36	37	38	39	40	
C	230	2	3	5	3806	5787	8870	9307	9332	9333	9335	9336	9337	12003	12625	15016	15163	15585	15852	16623	18150	20683	25228	25877	27721	29561	56231	61856	63619	
C	231	11	13	14	15	16	17	19	20	25	26	27	28	29	30	31	32	33	34	35	36	37	38	39	40	
C	231	2	4198	6251	10659	11208	11231	11232	11233	14307	15059	17604	17742	18202	18506	19352	21039	23622	29367	30086	31858	33861	65127	70703	72261	
C	232	10	11	13	14	15	16	17	19	25	26	27	28	29	30	31	32	33	34	35	36	37	38	39	40	
C	232	2	4	3837	5833	8629	9070	9096	9097	11700	12291	14551	14687	15122	15391	16173	17704	20146	24589	25286	27164	29098	56960	62240	63685	
C	233	10	11	12	13	14	15	16	17	18	19	23	25	26	27	28	29	30	31	32	33	34	35	36	37	38	39	40	
C	233	2	10	11	4428	7017	14489	15138	15164	15165	15166	15171	19464	20464	23627	23770	24162	24442	25323	26733	29490	38078	38764	40931	43058	105162	110618	111905	
C	234	10	11	12	13	14	15	16	17	18	19	21	23	24	25	26	27	28	29	30	31	32	33	34	35	36	37	38	39	40	
C	234	3	6	7	5255	8818	12400	12790	12819	12820	12821	12826	12827	12829	16425	17219	20116	20262	20699	20993	22506	24087	28931	34895	35616	41950	44137	86136	91548	92782	
C	235	10	11	13	14	15	16	17	20	22	23	24	25	26	27	28	29	30	31	32	33	34	35	36	37	38	39	40	
C	235	8	11	4265	6581	12166	12744	12772	12773	12774	12776	12778	16291	17076	19623	19774	20225	20506	21365	22859	25451	31792	32420	34311	36437	73382	78404	79476	
C	236	10	11	13	14	15	16	17	18	19	25	26	27	28	29	30	31	32	33	34	35	36	37	38	39	40	
C	236	2	3	4559	7279	11587	12098	12128	12129	12130	15869	16866	19814	20000	20451	20724	21490	22949	25432	31389	32019	33814	35697	65921	70784	71723	
C	237	9	10	13	14	15	16	17	18	19	22	25	26	27	28	29	30	31	32	33	34	35	36	37	38	39	40	
C	237	1	6	4470	6849	10316	10882	10908	10910	10911	10912	13833	14482	16908	17053	17496	17785	18577	20009	22555	27237	27879	29617	31588	58075	62540	63390	
C	238	10	11	13	14	15	16	17	18	23	25	26	27	28	29	30	31	32	33	34	35	36	37	38	39	40	
C	238	5	7	4103	6338	9233	9694	9712	9714	9715	12624	13277	15733	15897	16309	16581	17361	18823	21462	25843	26508	28494	30227	55526	60042	60925	
C	239	9	10	11	13	14	15	16	17	21	23	25	26	27	28	29	30	31	32	33	34	35	36	37	38	39	40	
C	239	1	3	4	5372	8917	12470	12960	12988	12990	12991	16270	17009	19452	19596	20051	20334	21681	23192	26530	32221	32834	36255	38103	73019	77523	78278	
C	240	10	11	13	14	15	16	17	18	20	21	22	23	25	26	27	28	29	30	31	32	33	34	35	36	37	38	39	40	
C	240	6	13	4400	6667	12352	12797	12825	12827	12828	12829	12831	12832	16509	17321	19924	20095	20561	20861	21666	23230	25732	33121	33767	35624	37923	87452	92103	92867	
C	241	9	10	11	13	14	15	16	17	21	24	25	26	27	28	29	30	31	32	33	34	35	36	37	38	39	40	
C	241	2	8	10	5927	8131	11150	11584	11614	11615	11616	14768	15385	18212	18409	19067	19485	20572	23152	26056	31536	32322	34263	36031	66875	71332	71999	
C	242	9	10	11	12	13	14	15	16	17	18	22	23	25	26	27	28	29	30	31	32	33	34	35	36	37	38	39	40	
C	242	1	4	5	6	4276	6530	9594	10003	10021	10022	10023	10025	12742	13377	15797	15937	16378	16644	17403	18864	21335	25759	26411	28191	29909	54334	58533	59177	
C	243	8	9	10	11	13	14	15	16	17	18	19	21	25	26	27	28	29	30	31	32	33	34	35	36	37	38	39	40	
C	243	1	4	6	7	4874	7127	12109	12708	12727	12728	12730	12731	16271	17147	19814	19965	20449	20757	21587	23354	25964	31784	32434	34272	36077	65151	69237	69794	
C	244	9	10	11	13	14	15	16	17	18	21	23	25	26	27	28	29	30	31	32	33	34	35	36	37	38	39	40	
C	244	3	5	6	7430	9707	13018	13451	13481	13482	13485	13487	17107	17749	21145	21420	22402	23014	24366	28217	31625	38592	39736	42405	44159	83834	88066	88572	
C	245	9	10	11	13	14	15	16	17	18	19	20	21	22	23	24	25	26	27	28	29	30	31	32	33	34	35	36	37	38	39	40	
C	245	2	12	16	5169	8150	16056	16577	16605	16608	16609	16611	16614	16616	16621	16622	21329	22459	26591	26737	27179	27488	28544	29987	33493	43193	43820	47215	49542	117752	121743	122288	
C	246	10	11	13	14	15	16	17	18	19	20	21	22	23	24	25	26	27	28	29	30	31	32	33	34	35	36	37	38	39	40	
C	246	10	17	4817	8004	14344	14929	14950	14954	14956	14961	14962	14966	14971	14976	19594	20656	24147	24306	24734	25010	25891	27271	30740	38191	38829	40520	42471	105697	109488	109917	
C	247	9	10	11	12	13	14	15	16	17	18	20	21	22	23	24	25	26	27	28	29	30	31	32	33	34	35	36	37	38	39	40	
C	247	1	8	15	16	5071	8254	14697	15342	15366	15370	15375	15378	15381	15385	15387	19661	20622	23610	23764	24241	24565	25464	26890	29872	36853	37458	39072	42338	98915	102392	102819	
C	248	9	10	13	14	15	16	17	18	19	20	23	25	26	27	28	29	30	31	32	33	34	35	36	37	38	39	40	
C	248	1	9	4837	8501	12280	12700	12720	12722	12723	12724	12725	16175	17093	19899	20070	20521	20771	21519	22968	25439	31203	31753	33472	35290	62682	65727	66085	
C	249	9	10	11	13	14	15	16	17	18	21	25	26	27	28	29	30	31	32	33	34	35	36	37	38	39	40	
C	249	2	6	7	4230	6455	8960	9304	9330	9331	9332	12016	12610	14832	14963	15369	15621	16299	17636	19914	23588	24097	25733	27305	47754	50009	50242	
C	250	9	10	13	14	15	16	17	18	20	23	24	25	26	27	28	29	30	31	32	33	34	35	36	37	38	39	
C	250	1	5	9525	15521	21151	22414	22543	22544	22545	22547	22548	26914	28036	30651	30890	31324	31658	31973	32887	34779	37238	37465	38354	38936	42242	42254	
C	251	9	10	16	22	23	25	26	33	36	37	38	39	
C	251	1	3	4	5	7	9	10	11	12	13	16	27	
C	252	8	9	10	11	13	14	15	19	20	21	22	23	24	25	26	28	29	30	31	32	33	34	35	36	37	38	39	
C	252	1	9	22	25	26	27	31	36	40	51	52	60	61	69	73	78	81	90	94	99	100	104	140	181	187	267	471	
C	253	9	10	11	16	18	19	20	22	23	25	26	28	29	30	31	32	33	34	35	36	37	38	39	
C	253	6	12	14	16	17	18	20	23	38	42	50	51	54	61	67	76	77	80	99	107	109	217	388	
C	254	9	10	11	14	15	16	17	18	19	20	21	22	23	24	25	26	27	28	29	30	31	32	33	35	36	37	38	39	
C	254	2	13	19	20	23	28	30	31	33	35	45	51	63	68	77	82	84	94	96	102	107	112	115	139	148	152	289	494	
C	255	8	9	10	13	18	21	23	25	26	34	35	36	37	38	39	
C	255	1	2	3	4	5	6	8	9	11	13	16	18	19	26	38	
C	256	9	10	11	16	18	20	23	25	26	28	29	31	32	35	36	38	39	
C	256	2	5	6	9	10	11	14	16	18	20	21	22	24	31	34	66	107	
C	257	10	11	16	17	18	20	21	22	23	25	26	27	28	29	30	31	32	33	35	36	37	38	39	
C	257	22	23	29	32	34	38	44	47	51	52	56	59	68	69	71	74	78	79	109	117	120	229	432	
C	258	9	10	11	16	18	20	21	22	23	24	25	26	27	28	29	30	31	32	33	34	35	36	37	38	39	
C	258	5	12	13	15	17	26	30	34	41	42	51	55	59	65	67	72	74	82	83	85	98	104	105	216	293	
C	259	8	9	10	13	16	17	18	19	20	21	22	23	24	25	26	28	30	31	32	33	34	35	36	37	38	39	
C	259	1	3	17	19	24	28	30	32	33	37	38	47	48	55	62	70	87	94	96	98	109	131	165	171	253	461	
C	260	9	10	11	15	17	18	19	20	21	22	23	24	25	26	28	29	30	31	32	33	34	35	36	37	38	39	
C	260	1	5	6	10	12	13	14	15	17	18	24	25	30	36	38	40	45	48	50	51	54	69	91	94	144	250	
C	261	9	10	14	15	16	17	18	21	23	24	26	29	30	34	35	36	37	38	39	
C	261	1	7	8	9	11	12	13	14	19	20	21	22	24	25	28	38	41	51	77	
C	262	9	10	11	18	19	21	23	24	25	26	29	30	32	35	36	38	39	
C	262	2	5	6	7	11	12	13	14	18	19	20	22	23	27	28	43	69	
C	263	9	10	11	15	16	18	20	23	24	25	30	32	36	37	38	39	
C	263	5	7	8	9	10	11	12	13	14	15	16	17	18	19	26	31	
C	264	9	10	11	16	17	20	21	23	25	27	28	30	31	32	35	36	38	39	
C	264	1	6	7	8	9	10	12	13	16	18	19	21	22	25	28	31	62	78	
C	265	8	9	10	11	12	14	15	16	18	19	20	21	23	25	26	27	28	29	30	31	32	33	34	35	36	37	38	39	
C	265	3	11	23	25	26	29	31	37	41	44	47	52	63	73	78	79	87	90	105	116	127	135	161	184	210	226	451	620	
C	266	9	10	11	15	16	18	20	22	23	24	25	26	28	29	30	31	32	33	34	35	36	37	38	39	
C	266	8	10	12	14	15	17	20	23	26	27	33	36	40	41	44	57	63	64	66	72	79	80	234	288	
C	267	9	14	18	20	21	22	27	28	29	33	34	35	36	38	39	
C	267	1	2	4	5	6	8	9	12	13	14	15	16	17	33	47	
C	268	9	10	14	16	17	18	20	21	22	23	25	26	28	29	30	31	32	33	34	35	36	38	39	
C	268	5	13	14	18	20	22	35	36	48	53	59	62	64	73	77	101	109	111	120	128	137	336	437	
C	269	8	9	10	13	16	17	19	20	21	22	23	24	25	26	27	28	29	31	32	33	34	35	36	38	39	
C	269	1	6	8	9	17	19	20	30	36	38	51	53	58	75	77	84	86	110	115	119	128	135	140	341	405	
C	270	8	9	10	11	13	15	16	18	20	21	22	23	24	25	26	27	28	29	30	31	32	34	35	36	37	38	39	
C	270	1	10	18	19	20	22	24	25	28	35	38	45	47	57	63	64	70	71	83	92	97	100	108	113	115	260	300	
C	271	8	9	10	14	16	20	21	22	23	25	26	30	31	32	34	35	36	38	39	
C	271	1	6	11	12	14	17	18	21	23	27	30	32	37	38	39	42	45	80	96	
C	272	9	10	14	15	16	18	19	20	21	22	23	24	25	26	28	29	30	31	32	34	35	36	37	38	39	
C	272	7	12	14	16	20	22	24	31	37	40	52	55	62	72	78	80	101	115	124	126	136	144	148	404	477	
C	273	8	9	10	14	15	16	17	18	21	23	25	26	28	30	31	32	34	36	38	39	
C	273	2	5	8	9	10	11	12	13	15	17	18	20	23	28	29	31	32	33	55	61	
C	274	9	10	16	17	22	26	27	30	31	37	38	39	
C	274	4	10	11	12	13	14	15	18	20	22	39	42	
C	275	9	10	11	18	20	22	23	25	28	31	34	35	38	39	
C	275	3	7	10	11	13	14	16	21	22	28	29	30	56	59	
C	276	8	9	12	16	17	23	24	25	26	28	30	31	33	34	35	36	38	39	
C	276	5	9	11	12	14	15	16	17	18	20	21	23	25	30	31	34	66	68	
C	277	8	9	10	11	12	14	15	16	17	18	19	20	21	22	23	24	25	26	27	28	29	30	31	32	33	34	35	36	37	38	39	
C	277	1	10	18	19	22	26	27	34	37	41	42	56	61	70	81	86	102	117	120	127	138	162	187	196	205	243	258	282	290	655	781	
C	278	8	9	12	14	16	19	20	23	26	28	29	30	31	33	34	35	36	38	39	
C	278	1	9	11	13	14	15	17	18	22	24	25	27	33	34	37	38	39	62	63	
C	279	9	10	11	14	15	16	17	18	19	20	21	22	23	25	26	28	29	30	31	32	33	34	35	36	37	38	39	
C	279	4	17	18	19	20	21	22	23	25	30	31	37	41	44	50	58	68	74	82	90	96	108	117	123	125	317	345	
C	280	8	9	10	14	16	18	19	20	21	22	23	24	25	26	27	28	29	30	31	32	33	34	35	36	37	38	39	
C	280	3	6	8	10	13	15	16	18	23	34	41	43	50	61	63	66	67	71	102	105	106	112	114	119	120	294	297	
C	281	8	9	10	15	20	21	22	23	26	28	30	31	32	33	35	38	39	
C	281	2	6	10	11	15	17	18	21	22	26	27	29	32	33	35	71	82	
C	282	8	9	10	13	14	15	16	17	18	20	22	23	24	28	29	30	31	32	33	34	38	
C	282	8	14	16	17	18	19	20	23	24	27	29	30	31	36	38	40	50	53	55	64	107	
C	283	8	9	10	11	13	14	16	17	20	21	22	23	25	26	27	28	30	33	34	35	36	38	39	
C	283	5	8	11	14	16	17	18	20	22	23	24	25	26	28	29	32	34	36	38	40	41	57	67	
C	284	9	10	13	14	19	20	22	23	24	25	26	27	28	29	30	31	32	33	34	36	38	39	
C	284	4	5	6	9	10	11	12	13	14	18	22	23	29	31	34	41	43	47	53	56	92	96	
C	285	8	9	10	12	14	15	16	17	18	19	20	21	22	23	24	25	26	27	28	29	30	31	32	33	34	35	36	37	38	39	
C	285	8	15	23	26	30	31	37	39	46	50	60	71	79	94	102	112	131	136	156	161	190	243	256	268	308	315	333	339	688	722	
C	286	10	13	14	17	21	26	28	30	31	38	39	
C	286	1	2	4	5	6	7	9	11	13	20	23	
C	287	8	9	10	14	16	18	19	20	21	22	26	27	29	30	31	32	33	34	35	36	37	38	39	
C	287	2	6	9	10	11	12	13	17	20	23	27	28	29	32	39	41	44	47	48	54	56	94	95	
C	288	8	9	10	12	14	15	16	18	19	20	21	22	23	24	25	26	27	28	29	30	31	33	34	35	36	37	38	39	
C	288	2	6	9	11	12	13	14	20	21	28	30	37	42	47	53	57	58	69	72	78	114	117	134	148	156	158	321	340	
C	289	8	9	10	12	13	14	16	17	19	20	21	22	23	24	25	26	27	28	30	31	32	33	34	35	36	38	39	
C	289	6	19	21	24	25	26	28	32	33	35	36	37	45	49	50	66	68	74	78	113	117	118	136	138	141	330	334	
C	290	8	13	14	15	17	18	19	20	21	22	26	30	31	34	36	38	
C	290	2	4	5	6	7	8	10	11	13	15	21	24	32	34	35	58	
C	291	8	9	10	14	16	18	22	24	25	26	27	30	31	32	34	36	37	38	
C	291	4	8	9	11	12	13	14	16	22	23	24	28	29	30	37	38	40	52	
C	292	8	9	10	13	14	15	16	18	20	22	23	25	26	28	29	30	31	32	33	34	36	37	38	
C	292	3	15	19	20	23	25	26	29	35	40	43	53	54	60	61	73	80	81	96	110	114	116	213	
C	293	8	9	10	14	15	16	18	19	20	21	22	24	25	26	28	30	31	32	33	34	36	38	
C	293	7	15	16	18	19	20	27	29	33	34	39	41	43	50	58	64	79	81	97	107	109	199	
C	294	8	9	10	12	13	14	16	17	18	20	23	26	28	30	31	33	34	38	39	
C	294	6	11	12	13	14	15	17	19	20	22	26	32	36	37	40	41	46	84	86	
C	295	8	9	13	14	16	17	18	20	21	22	24	25	28	29	30	31	32	33	34	36	37	38	
C	295	3	6	8	10	12	13	14	15	16	20	21	23	28	29	30	31	34	37	41	44	45	80	
C	296	8	9	13	14	16	18	20	24	25	28	30	34	38	
C	296	3	6	7	8	9	10	11	12	14	15	16	19	30	
C	297	8	9	12	13	14	16	18	20	21	22	25	26	28	29	30	33	34	36	38	
C	297	7	14	15	17	19	20	24	28	31	34	37	39	62	63	75	115	134	144	275	
C	298	8	9	25	33	38	
C	298	2	3	4	5	7	
N	0	3	
N	0	9003	
N	1	3	
N	1	8611	
N	2	3	
N	2	8592	
N	3	3	
N	3	8587	
N	4	3	
N	4	8587	
N	5	3	
N	5	8588	
N	6	3	
N	6	8591	
N	7	3	
N	7	8588	
N	8	3	
N	8	8586	
N	9	3	
N	9	8586	
N	10	3	
N	10	8586	
N	11	3	
N	11	8590	
N	12	3	
N	12	8590	
N	13	3	
N	13	8588	
N	14	3	
N	14	8589	
N	15	3	
N	15	8589	
N	16	3	
N	16	8590	
N	17	3	
N	17	8596	
N	18	3	
N	18	8589	
N	19	3	
N	19	8611	
N	20	3	
N	20	8614	
N	21	3	
N	21	8578	
N	22	3	
N	22	8578	
N	23	3	
N	23	8578	
N	24	3	
N	24	8581	
N	25	3	
N	25	8587	
N	26	3	
N	26	8585	
N	27	3	
N	27	8581	
N	28	3	
N	28	8584	
N	29	3	
N	29	8588	
N	30	3	
N	30	8589	
N	31	3	
N	31	8591	
N	32	3	
N	32	8608	
N	33	3	
N	33	8663	
N	34	3	
N	34	8639	
N	35	3	
N	35	10	
N	36	3	
N	36	5	
N	37	3	
N	37	10	
N	38	3	
N	38	17	
N	39	3	
N	39	15	
N	40	3	
N	40	10	
N	41	3	
N	41	16	
N	42	3	
N	42	6	
N	43	3	
N	43	16	
N	44	3	
N	44	6	
N	45	3	
N	45	4	
N	46	3	
N	46	5	
N	47	3	
N	47	9	
N	48	3	
N	48	10	
N	49	3	
N	49	11	
N	50	3	
N	50	16	
N	51	3	
N	51	13	
N	52	3	
N	52	14	
N	53	3	
N	53	36	
N	54	3	
N	54	29	
N	55	3	
N	55	22	
N	56	3	
N	56	37	
N	57	3	
N	57	51	
N	58	3	
N	58	41	
N	59	3	
N	59	43	
N	60	3	
N	60	34	
N	61	3	
N	61	45	
N	62	3	
N	62	32	
N	63	3	
N	63	59	
N	64	3	
N	64	58	
N	65	3	
N	65	65	
N	66	3	
N	66	79	
N	67	3	
N	67	39	
N	68	3	
N	68	25	
N	69	3	
N	69	63	
N	70	3	
N	70	87	
N	71	3	
N	71	71	
N	72	3	
N	72	47	
N	73	3	
N	73	58	
N	74	3	
N	74	49	
N	75	3	
N	75	61	
N	76	3	
N	76	81	
N	77	3	
N	77	83	
N	78	3	
N	78	81	
N	79	3	
N	79	81	
N	80	3	
N	80	78	
N	81	3	
N	81	48	
N	82	3	
N	82	62	
N	83	3	
N	83	87	
N	84	3	
N	84	79	
N	85	3	
N	85	75	
N	86	3	
N	86	60	
N	87	3	
N	87	75	
N	88	3	
N	88	80	
N	89	3	
N	89	54	
N	90	3	
N	90	110	
N	91	3	
N	91	55	
N	92	3	
N	92	68	
N	93	3	
N	93	98	
N	94	3	
N	94	98	
N	95	3	
N	95	115	
N	96	3	
N	96	98	
N	97	3	
N	97	98	
N	98	3	
N	98	102	
N	99	3	
N	99	101	
N	100	3	
N	100	118	
N	101	3	
N	101	119	
N	102	3	
N	102	115	
N	103	3	
N	103	114	
N	104	3	
N	104	108	
N	105	3	
N	105	112	
N	106	3	
N	106	99	
N	107	3	
N	107	119	
N	108	3	
N	108	154	
N	109	3	
N	109	153	
N	110	3	
N	110	152	
N	111	3	
N	111	142	
N	112	3	
N	112	168	
N	113	3	
N	113	144	
N	114	3	
N	114	106	
N	115	3	
N	115	104	
N	116	3	
N	116	79	
N	117	3	
N	117	62	
N	118	3	
N	118	63	
N	119	3	
N	119	60	
N	120	3	
N	120	88	
N	121	3	
N	121	120	
N	122	3	
N	122	100	
N	123	3	
N	123	90	
N	124	3	
N	124	162	
N	125	3	
N	125	135	
N	126	3	
N	126	81	
N	127	3	
N	127	135	
N	128	3	
N	128	203	
N	129	3	
N	129	198	
N	130	3	
N	130	194	
N	131	3	
N	131	195	
N	132	3	
N	132	160	
N	133	3	
N	133	190	
N	134	3	
N	134	174	
N	135	3	
N	135	164	
N	136	3	
N	136	177	
N	137	3	
N	137	191	
N	138	3	
N	138	194	
N	139	3	
N	139	216	
N	140	3	
N	140	182	
N	141	3	
N	141	104	
N	142	3	
N	142	216	
N	143	3	
N	143	197	
N	144	3	
N	144	216	
N	145	3	
N	145	220	
N	146	3	
N	146	243	
N	147	3	
N	147	250	
N	148	3	
N	148	231	
N	149	3	
N	149	213	
N	150	3	
N	150	140	
N	151	3	
N	151	89	
N	152	3	
N	152	164	
N	153	3	
N	153	156	
N	154	3	
N	154	169	
N	155	3	
N	155	192	
N	156	3	
N	156	229	
N	157	3	
N	157	224	
N	158	3	
N	158	220	
N	159	3	
N	159	230	
N	160	3	
N	160	236	
N	161	3	
N	161	248	
N	162	3	
N	162	237	
N	163	3	
N	163	147	
N	164	3	
N	164	169	
N	165	3	
N	165	205	
N	166	3	
N	166	202	
N	167	3	
N	167	157	
N	168	3	
N	168	200	
N	169	3	
N	169	198	
N	170	3	
N	170	134	
N	171	3	
N	171	151	
N	172	3	
N	172	179	
N	173	3	
N	173	213	
N	174	3	
N	174	142	
N	175	3	
N	175	85	
N	176	3	
N	176	140	
N	177	3	
N	177	231	
N	178	3	
N	178	242	
N	179	3	
N	179	258	
N	180	3	
N	180	263	
N	181	3	
N	181	270	
N	182	3	
N	182	262	
N	183	3	
N	183	272	
N	184	3	
N	184	164	
N	185	3	
N	185	142	
N	186	3	
N	186	170	
N	187	3	
N	187	202	
N	188	3	
N	188	222	
N	189	3	
N	189	178	
N	190	3	
N	190	204	
N	191	3	
N	191	182	
N	192	3	
N	192	200	
N	193	3	
N	193	213	
N	194	3	
N	194	246	
N	195	3	
N	195	215	
N	196	3	
N	196	207	
N	197	3	
N	197	268	
N	198	3	
N	198	209	
N	199	3	
N	199	302	
N	200	3	
N	200	283	
N	201	3	
N	201	330	
N	202	3	
N	202	291	
N	203	3	
N	203	418	
N	204	3	
N	204	412	
N	205	3	
N	205	189	
N	206	3	
N	206	168	
N	207	3	
N	207	189	
N	208	3	
N	208	152	
N	209	3	
N	209	135	
N	210	3	
N	210	130	
N	211	3	
N	211	152	
N	212	3	
N	212	289	
N	213	3	
N	213	282	
N	214	3	
N	214	284	
N	215	3	
N	215	253	
N	216	3	
N	216	230	
N	217	3	
N	217	243	
N	218	3	
N	218	239	
N	219	3	
N	219	113	
N	220	3	
N	220	114	
N	221	3	
N	221	146	
N	222	3	
N	222	143	
N	223	3	
N	223	100	
N	224	3	
N	224	78	
N	225	3	
N	225	86	
N	226	3	
N	226	36	
N	227	3	
N	227	37	
N	228	3	
N	228	45	
N	229	3	
N	229	42	
N	230	3	
N	230	69	
N	231	3	
N	231	66	
N	232	3	
N	232	77	
N	233	3	
N	233	57	
N	234	3	
N	234	72	
N	235	3	
N	235	52	
N	236	3	
N	236	48	
N	237	3	
N	237	15	
N	238	3	
N	238	50	
N	239	3	
N	239	46	
N	240	3	
N	240	21	
N	241	3	
N	241	31	
N	242	3	
N	242	33	
N	243	3	
N	243	29	
N	244	3	
N	244	31	
N	245	3	
N	245	38	
N	246	3	
N	246	41	
N	247	3	
N	247	34	
N	248	3	
N	248	34	
N	249	3	
N	249	31	
N	250	3	
N	250	3	
N	251	
N	251	
N	252	
N	252	
N	253	
N	253	
N	254	
N	254	
N	255	
N	255	
N	256	
N	256	
N	257	
N	257	
N	258	
N	258	
N	259	
N	259	
N	260	
N	260	
N	261	
N	261	
N	262	
N	262	
N	263	
N	263	
N	264	
N	264	
N	265	
N	265	
N	266	
N	266	
N	267	
N	267	
N	268	
N	268	
N	269	
N	269	
N	270	
N	270	
N	271	
N	271	
N	272	
N	272	
N	273	
N	273	
N	274	
N	274	
N	275	
N	275	
N	276	
N	276	
N	277	
N	277	
N	278	
N	278	
N	279	
N	279	
N	280	
N	280	
N	281	
N	281	
N	282	
N	282	
N	283	
N	283	
N	284	
N	284	
N	285	
N	285	
N	286	
N	286	
N	287	
N	287	
N	288	
N	288	
N	289	
N	289	
N	290	
N	290	
N	291	
N	291	
N	292	
N	292	
N	293	
N	293	
N	294	
N	294	
N	295	
N	295	
N	296	
N	296	
N	297	
N	297	
N	298	
N	298	
